# Supplementary material for: Comprehensive Discovery of the Accessible Primary Amino Group-Containing Segments from Cell Surface Proteins by Fine-Tuning a High-Throughput Biotinylation Method
Source: Int J Mol Sci. 2022 Dec 23;24(1):273. doi: 10.3390/ijms24010273 (PMC9820203; doi:10.3390/ijms24010273)
Supplement: Supplementary file 1 [file ijms-24-00273-s001.zip]

Archive with 5 entries (5 files):
- ijms-2085155-supplementary.pdf
- Table S4.xlsx
- Table S5.xlsx
- Table S6.xlsx
- Table S7.xlsx
