# Supplementary material for: Comprehensive Discovery of the Accessible Primary Amino Group-Containing Segments from Cell Surface Proteins by Fine-Tuning a High-Throughput Biotinylation Method
Source: Int J Mol Sci. 2022 Dec 23;24(1):273. doi: 10.3390/ijms24010273 (PMC9820203; doi:10.3390/ijms24010273)
Supplement: Supplementary file 1 [file ijms-24-00273-s001.zip › Table S4.xlsx]

## Sheet: Byonic_search_parameters
Parameters
Protein database	SwissProt
Spectrum-level FDR	Auto cut
Cleavage residues	RK
Digest cutter	C-terminal cutter
Peptide termini	Semi specific N-ragged
Maximum number of missed cleavages	2
Fragmentation type	CID low energy
Precursor tolerance	10.0 ppm
Fragment tolerance	20.0 ppm
Fragment tolerance version	2
Charges applied to charge-unassigned spectra:	1,2,3
Precursor mass max	10000.0
N-glycan search	None
O-glycan search	None
Off by x isotopes	-2,-1,0,+1,+2
Contaminants added	false
Decoys added	true
%Additional parameters:
Disulfide Enable	false
Trisulfide Enable	false
DSS Crosslink Enable	false
Custom Crosslink Enable	false
Wildcard Enable	0
Combyne cut off score	Auto
Protein FDR cutoff	0.01
Focused DB created	false
Export mzIdentML	false
Score version	2
precursor_assignment_flags	2
po_NumberMonosReturn	2
Lock mass list	None
%Modification searches:
common_modifications_max	1
rare_modifications_max	1
%Fixed and variable modifications:	Carbamidomethyl / +57.021464 @ C | fixed
	Carbamidomethyl / +57.021464 @ N-term, H, K | common1
	Dicarbamidomethyl / +114.042927 @ N-term | common1
	DTT / +151.996571 @ C | common1
	Deamidated / +0.984016 @ N | common2
	Gln->pyro-Glu / -17.026549 @ NTerm Q | rare1
	Glu->pyro-Glu / -18.010565 @ N-Term E | rare1
	Ammonia-loss / -17.026549 @ N-Term C | rare1
	Carbamyl / +43.005814 @ M | common2
	Acetyl / +42.010565 @ Protein N-term | rare1
	CAMthiopropanoyl / +145.019749 @ Protein NTerm, K | rare1
	Thioacyl / +87.998285 @ K | rare1
% Custom modification text below:	CAMthiopropanoyl / +145.019749 @ NTerm | rare1
	Thioacyl / +87.998285 @ NTerm | rare1
%Glycan modifications:
Show all N-glycopeptides	0

## Sheet: Second_elution
Sample_ID	Query #:z	Protein Rank	Peptide < ProteinMetrics Confidential >	Modification Type(s)	Observed m/z	z	Observed (M+H)	Calc. mass (M+H)	Off-by-x error	Mass error (ppm)	Starting position	Cleavage	Score	Delta	Delta Mod	|Log Prob|	# of unique peptides	Protein Name	Protein DB number	Comment	Scan Time
2nd_elu_1	16334:3	1	K.SSGC[+57.021]AYQDVGVTC[+57.021]PEQDK.Y	C[+57]*2	667.616	3	2000.83	2000.83	0	0.3	155	Specific	267.74	267.74	267.74	9.05	90	>sp|P05164|PERM_HUMAN Myeloperoxidase OS=Homo sapiens GN=MPO PE=1 SV=1	4061	Cmpd 16220, +MS2(667.6159), 25.2eV, 39.9 min #18964	39.8778
2nd_elu_1	16305:3	1	K.SSGC[+57.021]AYQDVGVTC[+57.021]PEQDK.Y	C[+57]*2	667.616	3	2000.83	2000.83	0	0.5	155	Specific	358.95	358.95	358.95	9.7	90	>sp|P05164|PERM_HUMAN Myeloperoxidase OS=Homo sapiens GN=MPO PE=1 SV=1	4061	Cmpd 16191, +MS2(667.6160), 25.2eV, 39.8 min #18933	39.8138
2nd_elu_1	16289:3	1	K.SSGC[+57.021]AYQDVGVTC[+57.021]PEQDK.Y	C[+57]*2	667.616	3	2000.83	2000.83	0	-0.1	155	Specific	384.02	372.53	372.53	9.62	90	>sp|P05164|PERM_HUMAN Myeloperoxidase OS=Homo sapiens GN=MPO PE=1 SV=1	4061	Cmpd 16175, +MS2(667.6156), 25.2eV, 39.8 min #18916	39.7757
2nd_elu_1	17802:4	1	K.SSGC[+57.021]AYQDVGVTC[+57.021]PEQDKYR.T	C[+57]*2	580.755	4	2320	2320	0	-0.3	155	Specific	3.3	3.3	3.3	2.64	90	>sp|P05164|PERM_HUMAN Myeloperoxidase OS=Homo sapiens GN=MPO PE=1 SV=1	4061	Cmpd 17682, +MS2(580.7545), 22.5eV, 42.5 min #20494	42.5167
2nd_elu_1	17855:3	1	K.SSGC[+57.021]AYQDVGVTC[+57.021]PEQDKYR.T	C[+57]*2	774.004	3	2320	2320	0	0.7	155	Specific	70.1	70.1	70.1	3.25	90	>sp|P05164|PERM_HUMAN Myeloperoxidase OS=Homo sapiens GN=MPO PE=1 SV=1	4061	Cmpd 17735, +MS2(774.0044), 28.5eV, 42.6 min #20550	42.6245
2nd_elu_1	17667:3	1	K.SSGC[+57.021]AYQDVGVTC[+57.021]PEQDKYR.T	C[+57]*2	774.004	3	2320	2320	0	0.4	155	Specific	116.66	116.66	116.66	4.85	90	>sp|P05164|PERM_HUMAN Myeloperoxidase OS=Homo sapiens GN=MPO PE=1 SV=1	4061	Cmpd 17551, +MS2(774.0041), 28.5eV, 42.3 min #20359	42.3218
2nd_elu_1	17987:3	1	K.[+57.021]SSGC[+57.021]AYQDVGVTC[+57.021]PEQDKYR.T	.[57], C[+57]*2	793.011	3	2377.02	2377.02	0	0.3	155	Specific	120.17	120.17	120.17	4.56	90	>sp|P05164|PERM_HUMAN Myeloperoxidase OS=Homo sapiens GN=MPO PE=1 SV=1	4061	Cmpd 17867, +MS2(793.0112), 29.1eV, 42.9 min #20688	42.8613
2nd_elu_1	17737:4	1	K.SSGC[+57.021]AYQDVGVTC[+57.021]PEQDKYR.T	C[+57]*2	580.755	4	2320	2320	0	0.7	155	Specific	141.87	141.87	141.87	5.09	90	>sp|P05164|PERM_HUMAN Myeloperoxidase OS=Homo sapiens GN=MPO PE=1 SV=1	4061	Cmpd 17621, +MS2(580.7551), 22.5eV, 42.4 min #20431	42.4218
2nd_elu_1	17766:4	1	K.SSGC[+57.021]AYQDVGVTC[+57.021]PEQDKYR.T	C[+57]*2	580.755	4	2320	2320	0	0.3	155	Specific	171.71	171.71	171.71	5.46	90	>sp|P05164|PERM_HUMAN Myeloperoxidase OS=Homo sapiens GN=MPO PE=1 SV=1	4061	Cmpd 17648, +MS2(580.7549), 22.5eV, 42.5 min #20459	42.4667
2nd_elu_1	17953:3	1	K.[+57.021]SSGC[+57.021]AYQDVGVTC[+57.021]PEQDKYR.T	.[57], C[+57]*2	793.011	3	2377.02	2377.02	0	0.2	155	Specific	201.52	201.52	74.56	6.18	90	>sp|P05164|PERM_HUMAN Myeloperoxidase OS=Homo sapiens GN=MPO PE=1 SV=1	4061	Cmpd 17833, +MS2(793.0111), 29.1eV, 42.8 min #20652	42.8067
2nd_elu_1	17856:3	1	K.[+57.021]SSGC[+57.021]AYQDVGVTC[+57.021]PEQDKYR.T	.[57], C[+57]*2	793.012	3	2377.02	2377.02	0	1.8	155	Specific	369.72	369.72	298.01	8.94	90	>sp|P05164|PERM_HUMAN Myeloperoxidase OS=Homo sapiens GN=MPO PE=1 SV=1	4061	Cmpd 17736, +MS2(793.0124), 29.1eV, 42.6 min #20551	42.6252
2nd_elu_1	17816:3	1	K.SSGC[+57.021]AYQDVGVTC[+57.021]PEQDKYR.T	C[+57]*2	774.004	3	2320	2320	0	0.6	155	Specific	391.41	391.41	391.41	10.79	90	>sp|P05164|PERM_HUMAN Myeloperoxidase OS=Homo sapiens GN=MPO PE=1 SV=1	4061	Cmpd 17696, +MS2(774.0043), 28.5eV, 42.6 min #20509	42.5545
2nd_elu_1	17867:3	1	K.[+57.021]SSGC[+57.021]AYQDVGVTC[+57.021]PEQDKYR.T	.[57], C[+57]*2	793.011	3	2377.02	2377.02	0	0.5	155	Specific	402.53	402.53	238.06	10.8	90	>sp|P05164|PERM_HUMAN Myeloperoxidase OS=Homo sapiens GN=MPO PE=1 SV=1	4061	Cmpd 17747, +MS2(793.0114), 29.1eV, 42.7 min #20563	42.6608
2nd_elu_1	17925:3	1	K.[+57.021]SSGC[+57.021]AYQDVGVTC[+57.021]PEQDKYR.T	.[57], C[+57]*2	793.011	3	2377.02	2377.02	0	0.3	155	Specific	489.74	489.74	302.38	10.9	90	>sp|P05164|PERM_HUMAN Myeloperoxidase OS=Homo sapiens GN=MPO PE=1 SV=1	4061	Cmpd 17805, +MS2(793.0112), 29.1eV, 42.8 min #20623	42.7577
2nd_elu_1	17898:3	1	K.[+57.021]SSGC[+57.021]AYQDVGVTC[+57.021]PEQDKYR.T	.[57], C[+57]*2	793.011	3	2377.02	2377.02	0	0.3	155	Specific	599.3	596.86	282.93	11.88	90	>sp|P05164|PERM_HUMAN Myeloperoxidase OS=Homo sapiens GN=MPO PE=1 SV=1	4061	Cmpd 17778, +MS2(793.0112), 29.1eV, 42.7 min #20595	42.712
2nd_elu_1	17782:3	1	K.SSGC[+57.021]AYQDVGVTC[+57.021]PEQDKYR.T	C[+57]*2	774.005	3	2320	2320	0	0.9	155	Specific	633.9	633.9	633.9	12.88	90	>sp|P05164|PERM_HUMAN Myeloperoxidase OS=Homo sapiens GN=MPO PE=1 SV=1	4061	Cmpd 17662, +MS2(774.0045), 28.5eV, 42.5 min #20474	42.5035
2nd_elu_1	17756:3	1	K.SSGC[+57.021]AYQDVGVTC[+57.021]PEQDKYR.T	C[+57]*2	774.005	3	2320	2320	0	0.9	155	Specific	665.12	665.12	665.12	13.88	90	>sp|P05164|PERM_HUMAN Myeloperoxidase OS=Homo sapiens GN=MPO PE=1 SV=1	4061	Cmpd 17638, +MS2(774.0045), 28.5eV, 42.5 min #20449	42.4615
2nd_elu_1	17694:3	1	K.SSGC[+57.021]AYQDVGVTC[+57.021]PEQDKYR.T	C[+57]*2	774.004	3	2320	2320	0	0.6	155	Specific	679.4	678.82	678.82	13.88	90	>sp|P05164|PERM_HUMAN Myeloperoxidase OS=Homo sapiens GN=MPO PE=1 SV=1	4061	Cmpd 17578, +MS2(774.0043), 28.5eV, 42.4 min #20387	42.3667
2nd_elu_1	17724:3	1	K.SSGC[+57.021]AYQDVGVTC[+57.021]PEQDKYR.T	C[+57]*2	774.005	3	2320	2320	0	1	155	Specific	689.42	680.45	680.45	13.88	90	>sp|P05164|PERM_HUMAN Myeloperoxidase OS=Homo sapiens GN=MPO PE=1 SV=1	4061	Cmpd 17608, +MS2(774.0046), 28.6eV, 42.4 min #20418	42.4142
2nd_elu_1	17726:3	1	K.SSGC[+57.021]AYQDVGVTC[+57.021]PEQDKYR.T	C[+57]*2	774.005	3	2320	2320	0	1	155	Specific	707.52	699.2	699.2	14.88	90	>sp|P05164|PERM_HUMAN Myeloperoxidase OS=Homo sapiens GN=MPO PE=1 SV=1	4061	Cmpd 17610, +MS2(774.0046), 28.5eV, 42.4 min #20420	42.416
2nd_elu_1	17453:4	1	K.SSGC[+57.021]AYQDVGVTC[+57.021]PEQDK[+57.021]YR.T	C[+57]*2, K[+57]	595.01	4	2377.02	2377.02	0	-0.6	155	Specific	4.32	4.32	4.32	2.64	90	>sp|P05164|PERM_HUMAN Myeloperoxidase OS=Homo sapiens GN=MPO PE=1 SV=1	4061	Cmpd 17339, +MS2(595.0097), 22.9eV, 41.9 min #20135	41.9173
2nd_elu_1	17445:3	1	K.SSGC[+57.021]AYQDVGVTC[+57.021]PEQDK[+57.021]YR.T	C[+57]*2, K[+57]	793.011	3	2377.02	2377.02	0	0.1	155	Specific	104.8	104.8	104.8	4.05	90	>sp|P05164|PERM_HUMAN Myeloperoxidase OS=Homo sapiens GN=MPO PE=1 SV=1	4061	Cmpd 17331, +MS2(793.0110), 29.1eV, 41.9 min #20127	41.9117
2nd_elu_1	17421:4	1	K.SSGC[+57.021]AYQDVGVTC[+57.021]PEQDK[+57.021]YR.T	C[+57]*2, K[+57]	595.01	4	2377.02	2377.02	0	0.8	155	Specific	104.82	104.82	104.82	4.09	90	>sp|P05164|PERM_HUMAN Myeloperoxidase OS=Homo sapiens GN=MPO PE=1 SV=1	4061	Cmpd 17307, +MS2(595.0105), 22.9eV, 41.9 min #20102	41.867
2nd_elu_1	17677:3	1	K.SSGC[+57.021]AYQDVGVTC[+57.021]PEQDK[+57.021]YR.T	C[+57]*2, K[+57]	793.012	3	2377.02	2377.02	0	0.9	155	Specific	118.28	118.28	118.28	3.69	90	>sp|P05164|PERM_HUMAN Myeloperoxidase OS=Homo sapiens GN=MPO PE=1 SV=1	4061	Cmpd 17561, +MS2(793.0117), 29.1eV, 42.3 min #20369	42.3277
2nd_elu_1	17413:3	1	K.SSGC[+57.021]AYQDVGVTC[+57.021]PEQDK[+57.021]YR.T	C[+57]*2, K[+57]	793.011	3	2377.02	2377.02	0	0.3	155	Specific	192.08	192.08	192.08	6.12	90	>sp|P05164|PERM_HUMAN Myeloperoxidase OS=Homo sapiens GN=MPO PE=1 SV=1	4061	Cmpd 17299, +MS2(793.0112), 29.1eV, 41.9 min #20094	41.861
2nd_elu_1	17474:3	1	K.SSGC[+57.021]AYQDVGVTC[+57.021]PEQDK[+57.021]YR.T	C[+57]*2, K[+57]	793.011	3	2377.02	2377.02	0	0.1	155	Specific	203.37	203.37	203.37	6.18	90	>sp|P05164|PERM_HUMAN Myeloperoxidase OS=Homo sapiens GN=MPO PE=1 SV=1	4061	Cmpd 17360, +MS2(793.0111), 29.1eV, 42.0 min #20157	41.9573
2nd_elu_1	17647:3	1	K.SSGC[+57.021]AYQDVGVTC[+57.021]PEQDK[+57.021]YR.T	C[+57]*2, K[+57]	793.012	3	2377.02	2377.02	0	0.9	155	Specific	225.39	225.39	225.39	7.49	90	>sp|P05164|PERM_HUMAN Myeloperoxidase OS=Homo sapiens GN=MPO PE=1 SV=1	4061	Cmpd 17531, +MS2(793.0117), 29.1eV, 42.3 min #20337	42.2668
2nd_elu_1	17374:3	1	K.SSGC[+57.021]AYQDVGVTC[+57.021]PEQDK[+57.021]YR.T	C[+57]*2, K[+57]	793.012	3	2377.02	2377.02	0	1.5	155	Specific	290.09	290.09	290.09	8.48	90	>sp|P05164|PERM_HUMAN Myeloperoxidase OS=Homo sapiens GN=MPO PE=1 SV=1	4061	Cmpd 17260, +MS2(793.0122), 29.1eV, 41.8 min #20054	41.8097
2nd_elu_1	17695:3	1	S.GC[+57.021]AYQDVGVTC[+57.021]PEQDKYR.T	C[+57]*2	715.984	3	2145.94	2145.93	0	2.4	157	NRagged	157.44	47.63	47.63	2.42	90	>sp|P05164|PERM_HUMAN Myeloperoxidase OS=Homo sapiens GN=MPO PE=1 SV=1	4061	Cmpd 17579, +MS2(715.9842), 26.7eV, 42.4 min #20388	42.3677
2nd_elu_1	07215:3	1	G.VTC[+57.021]PEQDKYR.T	C[+57]	432.539	3	1295.6	1295.6	0	-0.6	165	NRagged	138.07	138.07	138.07	2.69	90	>sp|P05164|PERM_HUMAN Myeloperoxidase OS=Homo sapiens GN=MPO PE=1 SV=1	4061	Cmpd 7157, +MS2(432.5395), 17.7eV, 24.6 min #9527	24.565
2nd_elu_1	07189:3	1	G.VTC[+57.021]PEQDKYR.T	C[+57]	432.54	3	1295.6	1295.6	0	0	165	NRagged	240.06	181.7	181.7	5.28	90	>sp|P05164|PERM_HUMAN Myeloperoxidase OS=Homo sapiens GN=MPO PE=1 SV=1	4061	Cmpd 7131, +MS2(432.5398), 17.7eV, 24.5 min #9500	24.5202
2nd_elu_1	07162:3	1	G.VTC[+57.021]PEQDKYR.T	C[+57]	432.54	3	1295.6	1295.6	0	-0.4	165	NRagged	253.85	175.8	175.8	6.99	90	>sp|P05164|PERM_HUMAN Myeloperoxidase OS=Homo sapiens GN=MPO PE=1 SV=1	4061	Cmpd 7104, +MS2(432.5397), 17.7eV, 24.5 min #9472	24.4752
2nd_elu_1	06168:3	1	V.[+57.021]TC[+57.021]PEQDKYR.T	.[57], C[+57]	418.524	3	1253.56	1253.56	0	0.3	166	NRagged	145.41	26.69	26.69	2.27	90	>sp|P05164|PERM_HUMAN Myeloperoxidase OS=Homo sapiens GN=MPO PE=1 SV=1	4061	Cmpd 6114, +MS2(418.5243), 17.2eV, 22.8 min #8442	22.769
2nd_elu_1	06135:3	1	V.[+57.021]TC[+57.021]PEQDKYR.T	.[57], C[+57]	418.524	3	1253.56	1253.56	0	0.9	166	NRagged	175.54	111.82	111.82	2.78	90	>sp|P05164|PERM_HUMAN Myeloperoxidase OS=Homo sapiens GN=MPO PE=1 SV=1	4061	Cmpd 6081, +MS2(418.5245), 17.2eV, 22.7 min #8408	22.719
2nd_elu_1	06095:3	1	V.TC[+57.021]PEQDKYR.T	C[+57]	399.517	3	1196.54	1196.54	0	-1.2	166	NRagged	179.49	144.86	144.86	2.67	90	>sp|P05164|PERM_HUMAN Myeloperoxidase OS=Homo sapiens GN=MPO PE=1 SV=1	4061	Cmpd 6041, +MS2(399.5165), 16.6eV, 22.6 min #8366	22.6363
2nd_elu_1	06140:3	1	V.TC[+57.021]PEQDKYR.T	C[+57]	399.517	3	1196.54	1196.54	0	0.8	166	NRagged	216.94	164.16	164.16	3.62	90	>sp|P05164|PERM_HUMAN Myeloperoxidase OS=Homo sapiens GN=MPO PE=1 SV=1	4061	Cmpd 6086, +MS2(399.5173), 16.6eV, 22.7 min #8413	22.7243
2nd_elu_1	06106:3	1	V.TC[+57.021]PEQDKYR.T	C[+57]	399.517	3	1196.54	1196.54	0	0.4	166	NRagged	320.37	211.06	211.06	7.42	90	>sp|P05164|PERM_HUMAN Myeloperoxidase OS=Homo sapiens GN=MPO PE=1 SV=1	4061	Cmpd 6052, +MS2(399.5171), 16.6eV, 22.7 min #8378	22.6732
2nd_elu_1	06308:2	1	R.TITGM[+43.006]C[+57.021]NNR.R	C[+57], M[+43]	555.245	2	1109.48	1109.48	0	-0.7	175	Specific	204.14	160.11	160.11	4.46	90	>sp|P05164|PERM_HUMAN Myeloperoxidase OS=Homo sapiens GN=MPO PE=1 SV=1	4061	Cmpd 6254, +MS2(555.2445), 25.4eV, 23.0 min #8587	22.9962
2nd_elu_1	06273:2	1	R.TITGM[+43.006]C[+57.021]NNR.R	C[+57], M[+43]	555.245	2	1109.48	1109.48	0	0.1	175	Specific	324.66	132.05	132.05	7.97	90	>sp|P05164|PERM_HUMAN Myeloperoxidase OS=Homo sapiens GN=MPO PE=1 SV=1	4061	Cmpd 6219, +MS2(555.2450), 25.4eV, 22.9 min #8551	22.9435
2nd_elu_1	06515:3	1	R.TITGM[+43.006]C[+57.021]NNRR.S	C[+57], M[+43]	422.533	3	1265.58	1265.58	0	0.1	175	Specific	114.74	79.71	79.71	2.4	90	>sp|P05164|PERM_HUMAN Myeloperoxidase OS=Homo sapiens GN=MPO PE=1 SV=1	4061	Cmpd 6461, +MS2(422.5328), 17.3eV, 23.3 min #8802	23.3273
2nd_elu_1	06524:3	1	R.TITGM[+43.006]C[+57.021]NNRR.S	C[+57], M[+43]	422.533	3	1265.58	1265.58	0	-0.6	175	Specific	184.51	142.64	142.64	3.88	90	>sp|P05164|PERM_HUMAN Myeloperoxidase OS=Homo sapiens GN=MPO PE=1 SV=1	4061	Cmpd 6470, +MS2(422.5325), 17.3eV, 23.4 min #8812	23.3627
2nd_elu_1	07714:2	1	R.SPTLGASNR.A		451.738	2	902.468	902.469	0	-1.4	185	Specific	277.91	141.03	141.03	5.72	90	>sp|P05164|PERM_HUMAN Myeloperoxidase OS=Homo sapiens GN=MPO PE=1 SV=1	4061	Cmpd 7656, +MS2(451.7375), 18.3eV, 25.5 min #10051	25.5225
2nd_elu_1	33949:2	1	R.N[+0.984]GFPVALAR.A	N[+1]	473.261	2	945.516	945.515	0	0.4	220	Specific	173.48	144.17	144.17	3.53	90	>sp|P05164|PERM_HUMAN Myeloperoxidase OS=Homo sapiens GN=MPO PE=1 SV=1	4061	Cmpd 33765, +MS2(473.2614), 19.0eV, 75.5 min #37448	75.476
2nd_elu_1	33972:2	1	R.N[+0.984]GFPVALAR.A	N[+1]	473.262	2	945.516	945.515	0	0.7	220	Specific	188.1	118.71	118.71	3.6	90	>sp|P05164|PERM_HUMAN Myeloperoxidase OS=Homo sapiens GN=MPO PE=1 SV=1	4061	Cmpd 33788, +MS2(473.2616), 19.0eV, 75.5 min #37472	75.5222
2nd_elu_1	33864:2	1	R.N[+0.984]GFPVALAR.A	N[+1]	473.261	2	945.516	945.515	0	0.4	220	Specific	213.71	131.95	131.95	4.4	90	>sp|P05164|PERM_HUMAN Myeloperoxidase OS=Homo sapiens GN=MPO PE=1 SV=1	4061	Cmpd 33680, +MS2(473.2614), 19.0eV, 75.3 min #37360	75.331
2nd_elu_1	33845:2	1	R.N[+0.984]GFPVALAR.A	N[+1]	473.261	2	945.514	945.515	0	-0.9	220	Specific	215.34	101.97	101.97	3.77	90	>sp|P05164|PERM_HUMAN Myeloperoxidase OS=Homo sapiens GN=MPO PE=1 SV=1	4061	Cmpd 33661, +MS2(473.2608), 19.0eV, 75.3 min #37340	75.291
2nd_elu_1	33925:2	1	R.N[+0.984]GFPVALAR.A	N[+1]	473.261	2	945.515	945.515	0	-0.2	220	Specific	217.13	152.13	152.13	4.46	90	>sp|P05164|PERM_HUMAN Myeloperoxidase OS=Homo sapiens GN=MPO PE=1 SV=1	4061	Cmpd 33741, +MS2(473.2611), 19.0eV, 75.4 min #37423	75.4288
2nd_elu_1	33901:2	1	R.N[+0.984]GFPVALAR.A	N[+1]	473.261	2	945.516	945.515	0	0.3	220	Specific	276.31	191.19	191.19	6.64	90	>sp|P05164|PERM_HUMAN Myeloperoxidase OS=Homo sapiens GN=MPO PE=1 SV=1	4061	Cmpd 33717, +MS2(473.2614), 19.0eV, 75.4 min #37398	75.3833
2nd_elu_1	43301:4	1	R.ASFVTGVNC[+57.021]ETSC[+57.021]VQQPPC[+57.021]FPLK.I	C[+57]*3	657.308	4	2626.21	2626.21	0	0.6	273	Specific	79.57	79.57	79.57	3.54	90	>sp|P05164|PERM_HUMAN Myeloperoxidase OS=Homo sapiens GN=MPO PE=1 SV=1	4061	Cmpd 43109, +MS2(657.3083), 24.9eV, 96.7 min #47447	96.7345
2nd_elu_1	43338:4	1	R.ASFVTGVNC[+57.021]ETSC[+57.021]VQQPPC[+57.021]FPLK.I	C[+57]*3	657.308	4	2626.21	2626.21	0	0.9	273	Specific	153.28	153.28	153.28	5.57	90	>sp|P05164|PERM_HUMAN Myeloperoxidase OS=Homo sapiens GN=MPO PE=1 SV=1	4061	Cmpd 43146, +MS2(657.3085), 24.9eV, 96.8 min #47486	96.806
2nd_elu_1	42885:4	1	R.[+57.021]ASFVTGVNC[+57.021]ETSC[+57.021]VQQPPC[+57.021]FPLK.I	.[57], C[+57]*3	671.563	4	2683.23	2683.23	0	0	273	Specific	205.09	205.09	205.09	5.65	90	>sp|P05164|PERM_HUMAN Myeloperoxidase OS=Homo sapiens GN=MPO PE=1 SV=1	4061	Cmpd 42693, +MS2(671.5633), 25.3eV, 95.7 min #46995	95.6457
2nd_elu_1	42896:3	1	R.[+57.021]ASFVTGVNC[+57.021]ETSC[+57.021]VQQPPC[+57.021]FPLK.I	.[57], C[+57]*3	895.082	3	2683.23	2683.23	0	0.4	273	Specific	213.76	213.76	211.84	6.33	90	>sp|P05164|PERM_HUMAN Myeloperoxidase OS=Homo sapiens GN=MPO PE=1 SV=1	4061	Cmpd 42704, +MS2(895.0823), 32.3eV, 95.7 min #47007	95.6697
2nd_elu_1	42914:3	1	R.[+57.021]ASFVTGVNC[+57.021]ETSC[+57.021]VQQPPC[+57.021]FPLK.I	.[57], C[+57]*3	895.081	3	2683.23	2683.23	0	-0.8	273	Specific	214.36	214.36	145.04	5.65	90	>sp|P05164|PERM_HUMAN Myeloperoxidase OS=Homo sapiens GN=MPO PE=1 SV=1	4061	Cmpd 42722, +MS2(895.0813), 32.3eV, 95.7 min #47026	95.714
2nd_elu_1	43428:3	1	R.[+57.021]ASFVTGVNC[+57.021]ETSC[+57.021]VQQPPC[+57.021]FPLK.I	.[57], C[+57]*3	895.081	3	2683.23	2683.23	0	-1	273	Specific	220.64	220.64	220.64	6.26	90	>sp|P05164|PERM_HUMAN Myeloperoxidase OS=Homo sapiens GN=MPO PE=1 SV=1	4061	Cmpd 43236, +MS2(895.0811), 32.3eV, 97.0 min #47583	97.0228
2nd_elu_1	43401:4	1	R.[+57.021]ASFVTGVNC[+57.021]ETSC[+57.021]VQQPPC[+57.021]FPLK.I	.[57], C[+57]*3	671.563	4	2683.23	2683.23	0	-0.5	273	Specific	223.29	223.29	223.29	6.26	90	>sp|P05164|PERM_HUMAN Myeloperoxidase OS=Homo sapiens GN=MPO PE=1 SV=1	4061	Cmpd 43209, +MS2(671.5630), 25.3eV, 97.0 min #47554	96.9583
2nd_elu_1	42875:3	1	R.[+57.021]ASFVTGVNC[+57.021]ETSC[+57.021]VQQPPC[+57.021]FPLK.I	.[57], C[+57]*3	895.083	3	2683.23	2683.23	0	0.9	273	Specific	242.57	242.57	242.57	7.64	90	>sp|P05164|PERM_HUMAN Myeloperoxidase OS=Homo sapiens GN=MPO PE=1 SV=1	4061	Cmpd 42683, +MS2(895.0827), 32.3eV, 95.6 min #46984	95.6063
2nd_elu_1	43372:4	1	R.[+57.021]ASFVTGVNC[+57.021]ETSC[+57.021]VQQPPC[+57.021]FPLK.I	.[57], C[+57]*3	671.563	4	2683.23	2683.23	0	-0.9	273	Specific	274.49	274.49	274.49	9.25	90	>sp|P05164|PERM_HUMAN Myeloperoxidase OS=Homo sapiens GN=MPO PE=1 SV=1	4061	Cmpd 43180, +MS2(671.5627), 25.3eV, 96.9 min #47523	96.8978
2nd_elu_1	43139:4	1	R.ASFVTGVNC[+57.021]ETSC[+57.021]VQQPPC[+57.021]FPLK.I	C[+57]*3	657.307	4	2626.21	2626.21	0	-1	273	Specific	275.46	275.46	275.46	7.79	90	>sp|P05164|PERM_HUMAN Myeloperoxidase OS=Homo sapiens GN=MPO PE=1 SV=1	4061	Cmpd 42947, +MS2(657.3072), 24.9eV, 96.4 min #47276	96.3692
2nd_elu_1	43351:4	1	R.[+57.021]ASFVTGVNC[+57.021]ETSC[+57.021]VQQPPC[+57.021]FPLK.I	.[57], C[+57]*3	671.563	4	2683.23	2683.23	0	-0.2	273	Specific	306.3	306.3	306.3	9.52	90	>sp|P05164|PERM_HUMAN Myeloperoxidase OS=Homo sapiens GN=MPO PE=1 SV=1	4061	Cmpd 43159, +MS2(671.5631), 25.3eV, 96.9 min #47501	96.8542
2nd_elu_1	43333:3	1	R.ASFVTGVNC[+57.021]ETSC[+57.021]VQQPPC[+57.021]FPLK.I	C[+57]*3	876.075	3	2626.21	2626.21	0	0.3	273	Specific	337.58	323.71	323.71	9.82	90	>sp|P05164|PERM_HUMAN Myeloperoxidase OS=Homo sapiens GN=MPO PE=1 SV=1	4061	Cmpd 43141, +MS2(876.0750), 31.7eV, 96.8 min #47481	96.7988
2nd_elu_1	43253:2	1	R.ASFVTGVNC[+57.021]ETSC[+57.021]VQQPPC[+57.021]FPLK.I	C[+57]*3	1313.61	2	2626.21	2626.21	0	0.7	273	Specific	344.19	276.36	276.36	9.77	90	>sp|P05164|PERM_HUMAN Myeloperoxidase OS=Homo sapiens GN=MPO PE=1 SV=1	4061	Cmpd 43061, +MS2(1313.6095), 46.4eV, 96.6 min #47395	96.6028
2nd_elu_1	43323:4	1	R.[+57.021]ASFVTGVNC[+57.021]ETSC[+57.021]VQQPPC[+57.021]FPLK.I	.[57], C[+57]*3	671.563	4	2683.23	2683.23	0	0.3	273	Specific	359	359	359	10.02	90	>sp|P05164|PERM_HUMAN Myeloperoxidase OS=Homo sapiens GN=MPO PE=1 SV=1	4061	Cmpd 43131, +MS2(671.5635), 25.3eV, 96.8 min #47471	96.7907
2nd_elu_1	42857:3	1	R.[+57.021]ASFVTGVNC[+57.021]ETSC[+57.021]VQQPPC[+57.021]FPLK.I	.[57], C[+57]*3	895.082	3	2683.23	2683.23	0	0.3	273	Specific	363.92	343.61	343.61	9.92	90	>sp|P05164|PERM_HUMAN Myeloperoxidase OS=Homo sapiens GN=MPO PE=1 SV=1	4061	Cmpd 42665, +MS2(895.0822), 32.3eV, 95.6 min #46965	95.5798
2nd_elu_1	43304:4	1	R.[+57.021]ASFVTGVNC[+57.021]ETSC[+57.021]VQQPPC[+57.021]FPLK.I	.[57], C[+57]*3	671.563	4	2683.23	2683.23	0	0	273	Specific	366.95	366.95	366.95	9.9	90	>sp|P05164|PERM_HUMAN Myeloperoxidase OS=Homo sapiens GN=MPO PE=1 SV=1	4061	Cmpd 43112, +MS2(671.5633), 25.3eV, 96.7 min #47450	96.7362
2nd_elu_1	43217:2	1	R.ASFVTGVNC[+57.021]ETSC[+57.021]VQQPPC[+57.021]FPLK.I	C[+57]*3	1313.61	2	2626.21	2626.21	0	0	273	Specific	371.02	257.43	257.43	9.62	90	>sp|P05164|PERM_HUMAN Myeloperoxidase OS=Homo sapiens GN=MPO PE=1 SV=1	4061	Cmpd 43025, +MS2(1313.6086), 55.3eV, 96.5 min #47358	96.544
2nd_elu_1	43291:4	1	R.[+57.021]ASFVTGVNC[+57.021]ETSC[+57.021]VQQPPC[+57.021]FPLK.I	.[57], C[+57]*3	671.563	4	2683.23	2683.23	0	-0.2	273	Specific	422.92	422.92	422.92	10.83	90	>sp|P05164|PERM_HUMAN Myeloperoxidase OS=Homo sapiens GN=MPO PE=1 SV=1	4061	Cmpd 43099, +MS2(671.5632), 25.3eV, 96.7 min #47435	96.692
2nd_elu_1	43279:4	1	R.ASFVTGVNC[+57.021]ETSC[+57.021]VQQPPC[+57.021]FPLK.I	C[+57]*3	657.307	4	2626.21	2626.21	0	-0.8	273	Specific	428.44	428.44	428.44	10.84	90	>sp|P05164|PERM_HUMAN Myeloperoxidase OS=Homo sapiens GN=MPO PE=1 SV=1	4061	Cmpd 43087, +MS2(657.3074), 24.9eV, 96.7 min #47423	96.6792
2nd_elu_1	43284:3	1	R.[+57.021]ASFVTGVNC[+57.021]ETSC[+57.021]VQQPPC[+57.021]FPLK.I	.[57], C[+57]*3	895.081	3	2683.23	2683.23	0	-0.7	273	Specific	429.05	429.05	429.05	10.84	90	>sp|P05164|PERM_HUMAN Myeloperoxidase OS=Homo sapiens GN=MPO PE=1 SV=1	4061	Cmpd 43092, +MS2(895.0813), 32.3eV, 96.7 min #47428	96.682
2nd_elu_1	43393:3	1	R.[+57.021]ASFVTGVNC[+57.021]ETSC[+57.021]VQQPPC[+57.021]FPLK.I	.[57], C[+57]*3	895.082	3	2683.23	2683.23	0	-0.6	273	Specific	462.59	462.59	462.59	10.87	90	>sp|P05164|PERM_HUMAN Myeloperoxidase OS=Homo sapiens GN=MPO PE=1 SV=1	4061	Cmpd 43201, +MS2(895.0815), 32.3eV, 97.0 min #47546	96.9533
2nd_elu_1	43161:4	1	R.ASFVTGVNC[+57.021]ETSC[+57.021]VQQPPC[+57.021]FPLK.I	C[+57]*3	657.308	4	2626.21	2626.21	0	-0.5	273	Specific	477.86	472.95	472.95	10.92	90	>sp|P05164|PERM_HUMAN Myeloperoxidase OS=Homo sapiens GN=MPO PE=1 SV=1	4061	Cmpd 42969, +MS2(657.3076), 24.9eV, 96.4 min #47299	96.417
2nd_elu_1	43298:3	1	R.ASFVTGVNC[+57.021]ETSC[+57.021]VQQPPC[+57.021]FPLK.I	C[+57]*3	876.075	3	2626.21	2626.21	0	0	273	Specific	478.11	463.13	463.13	10.92	90	>sp|P05164|PERM_HUMAN Myeloperoxidase OS=Homo sapiens GN=MPO PE=1 SV=1	4061	Cmpd 43106, +MS2(876.0748), 31.7eV, 96.7 min #47444	96.7328
2nd_elu_1	43138:3	1	R.ASFVTGVNC[+57.021]ETSC[+57.021]VQQPPC[+57.021]FPLK.I	C[+57]*3	876.074	3	2626.21	2626.21	0	-0.4	273	Specific	490.58	490.58	490.58	10.92	90	>sp|P05164|PERM_HUMAN Myeloperoxidase OS=Homo sapiens GN=MPO PE=1 SV=1	4061	Cmpd 42946, +MS2(876.0744), 31.7eV, 96.4 min #47275	96.3682
2nd_elu_1	43297:3	1	R.[+57.021]ASFVTGVNC[+57.021]ETSC[+57.021]VQQPPC[+57.021]FPLK.I	.[57], C[+57]*3	895.083	3	2683.23	2683.23	0	0.8	273	Specific	507.86	505.93	505.93	11.05	90	>sp|P05164|PERM_HUMAN Myeloperoxidase OS=Homo sapiens GN=MPO PE=1 SV=1	4061	Cmpd 43105, +MS2(895.0826), 32.3eV, 96.7 min #47443	96.7323
2nd_elu_1	43367:3	1	R.[+57.021]ASFVTGVNC[+57.021]ETSC[+57.021]VQQPPC[+57.021]FPLK.I	.[57], C[+57]*3	895.081	3	2683.23	2683.23	0	-0.6	273	Specific	540.22	531.43	531.43	11	90	>sp|P05164|PERM_HUMAN Myeloperoxidase OS=Homo sapiens GN=MPO PE=1 SV=1	4061	Cmpd 43175, +MS2(895.0814), 32.3eV, 96.9 min #47518	96.8952
2nd_elu_1	43258:4	1	R.ASFVTGVNC[+57.021]ETSC[+57.021]VQQPPC[+57.021]FPLK.I	C[+57]*3	657.307	4	2626.21	2626.21	0	-0.7	273	Specific	552.1	552.1	552.1	11.14	90	>sp|P05164|PERM_HUMAN Myeloperoxidase OS=Homo sapiens GN=MPO PE=1 SV=1	4061	Cmpd 43066, +MS2(657.3074), 24.9eV, 96.6 min #47401	96.632
2nd_elu_1	43181:4	1	R.ASFVTGVNC[+57.021]ETSC[+57.021]VQQPPC[+57.021]FPLK.I	C[+57]*3	657.308	4	2626.21	2626.21	0	0.1	273	Specific	564.3	554.33	554.33	11.26	90	>sp|P05164|PERM_HUMAN Myeloperoxidase OS=Homo sapiens GN=MPO PE=1 SV=1	4061	Cmpd 42989, +MS2(657.3080), 24.9eV, 96.5 min #47320	96.4607
2nd_elu_1	43201:4	1	R.ASFVTGVNC[+57.021]ETSC[+57.021]VQQPPC[+57.021]FPLK.I	C[+57]*3	657.308	4	2626.21	2626.21	0	-0.1	273	Specific	583.61	524.36	524.36	11.9	90	>sp|P05164|PERM_HUMAN Myeloperoxidase OS=Homo sapiens GN=MPO PE=1 SV=1	4061	Cmpd 43009, +MS2(657.3078), 24.9eV, 96.5 min #47341	96.505
2nd_elu_1	43239:4	1	R.ASFVTGVNC[+57.021]ETSC[+57.021]VQQPPC[+57.021]FPLK.I	C[+57]*3	657.308	4	2626.21	2626.21	0	0.2	273	Specific	590.78	570.2	570.2	12.02	90	>sp|P05164|PERM_HUMAN Myeloperoxidase OS=Homo sapiens GN=MPO PE=1 SV=1	4061	Cmpd 43047, +MS2(657.3081), 24.9eV, 96.6 min #47381	96.5898
2nd_elu_1	43223:4	1	R.ASFVTGVNC[+57.021]ETSC[+57.021]VQQPPC[+57.021]FPLK.I	C[+57]*3	657.308	4	2626.21	2626.21	0	-0.5	273	Specific	600.71	575.91	575.91	12.9	90	>sp|P05164|PERM_HUMAN Myeloperoxidase OS=Homo sapiens GN=MPO PE=1 SV=1	4061	Cmpd 43031, +MS2(657.3076), 24.9eV, 96.6 min #47364	96.5512
2nd_elu_1	43347:3	1	R.[+57.021]ASFVTGVNC[+57.021]ETSC[+57.021]VQQPPC[+57.021]FPLK.I	.[57], C[+57]*3	895.081	3	2683.23	2683.23	0	-0.7	273	Specific	603.16	603.16	603.16	12.9	90	>sp|P05164|PERM_HUMAN Myeloperoxidase OS=Homo sapiens GN=MPO PE=1 SV=1	4061	Cmpd 43155, +MS2(895.0814), 32.3eV, 96.9 min #47497	96.852
2nd_elu_1	43278:3	1	R.ASFVTGVNC[+57.021]ETSC[+57.021]VQQPPC[+57.021]FPLK.I	C[+57]*3	876.075	3	2626.21	2626.21	0	-0.2	273	Specific	608.91	596.94	596.94	12.9	90	>sp|P05164|PERM_HUMAN Myeloperoxidase OS=Homo sapiens GN=MPO PE=1 SV=1	4061	Cmpd 43086, +MS2(876.0746), 31.7eV, 96.7 min #47422	96.6787
2nd_elu_1	43321:3	1	R.[+57.021]ASFVTGVNC[+57.021]ETSC[+57.021]VQQPPC[+57.021]FPLK.I	.[57], C[+57]*3	895.082	3	2683.23	2683.23	0	0.2	273	Specific	630.83	578.91	578.91	13.02	90	>sp|P05164|PERM_HUMAN Myeloperoxidase OS=Homo sapiens GN=MPO PE=1 SV=1	4061	Cmpd 43129, +MS2(895.0821), 32.3eV, 96.8 min #47469	96.7897
2nd_elu_1	43160:3	1	R.ASFVTGVNC[+57.021]ETSC[+57.021]VQQPPC[+57.021]FPLK.I	C[+57]*3	876.075	3	2626.21	2626.21	0	-0.2	273	Specific	668.09	658.25	658.25	13.9	90	>sp|P05164|PERM_HUMAN Myeloperoxidase OS=Homo sapiens GN=MPO PE=1 SV=1	4061	Cmpd 42968, +MS2(876.0746), 31.7eV, 96.4 min #47298	96.4165
2nd_elu_1	43179:3	1	R.ASFVTGVNC[+57.021]ETSC[+57.021]VQQPPC[+57.021]FPLK.I	C[+57]*3	876.075	3	2626.21	2626.21	0	0.4	273	Specific	742.56	688.59	688.59	15.02	90	>sp|P05164|PERM_HUMAN Myeloperoxidase OS=Homo sapiens GN=MPO PE=1 SV=1	4061	Cmpd 42987, +MS2(876.0751), 31.7eV, 96.5 min #47318	96.4595
2nd_elu_1	43257:3	1	R.ASFVTGVNC[+57.021]ETSC[+57.021]VQQPPC[+57.021]FPLK.I	C[+57]*3	876.074	3	2626.21	2626.21	0	-0.4	273	Specific	782.93	723.37	723.37	15.9	90	>sp|P05164|PERM_HUMAN Myeloperoxidase OS=Homo sapiens GN=MPO PE=1 SV=1	4061	Cmpd 43065, +MS2(876.0745), 31.7eV, 96.6 min #47400	96.6315
2nd_elu_1	43220:4	1	R.ASFVTGVNC[+57.021]ETSC[+57.021]VQQPPC[+57.021]FPLK.I	C[+57]*3	657.308	4	2626.21	2626.21	0	-0.5	273	Specific	801.95	738.99	738.99	16.9	90	>sp|P05164|PERM_HUMAN Myeloperoxidase OS=Homo sapiens GN=MPO PE=1 SV=1	4061	Cmpd 43028, +MS2(657.3076), 24.9eV, 96.6 min #47361	96.5485
2nd_elu_1	43200:3	1	R.ASFVTGVNC[+57.021]ETSC[+57.021]VQQPPC[+57.021]FPLK.I	C[+57]*3	876.075	3	2626.21	2626.21	0	0.1	273	Specific	823.8	719.29	719.29	17.02	90	>sp|P05164|PERM_HUMAN Myeloperoxidase OS=Homo sapiens GN=MPO PE=1 SV=1	4061	Cmpd 43008, +MS2(876.0749), 31.7eV, 96.5 min #47340	96.5043
2nd_elu_1	43238:3	1	R.ASFVTGVNC[+57.021]ETSC[+57.021]VQQPPC[+57.021]FPLK.I	C[+57]*3	876.075	3	2626.21	2626.21	0	0.5	273	Specific	878.58	807.33	807.33	18.02	90	>sp|P05164|PERM_HUMAN Myeloperoxidase OS=Homo sapiens GN=MPO PE=1 SV=1	4061	Cmpd 43046, +MS2(876.0752), 31.7eV, 96.6 min #47380	96.5892
2nd_elu_1	43199:3	1	R.ASFVTGVNC[+57.021]ETSC[+57.021]VQQPPC[+57.021]FPLK.I	C[+57]*3	876.075	3	2626.21	2626.21	0	0.1	273	Specific	891.93	815.13	815.13	18.02	90	>sp|P05164|PERM_HUMAN Myeloperoxidase OS=Homo sapiens GN=MPO PE=1 SV=1	4061	Cmpd 43007, +MS2(876.0749), 31.8eV, 96.5 min #47339	96.5038
2nd_elu_1	43222:3	1	R.ASFVTGVNC[+57.021]ETSC[+57.021]VQQPPC[+57.021]FPLK.I	C[+57]*3	876.075	3	2626.21	2626.21	0	-0.2	273	Specific	912.31	816.02	816.02	18.9	90	>sp|P05164|PERM_HUMAN Myeloperoxidase OS=Homo sapiens GN=MPO PE=1 SV=1	4061	Cmpd 43030, +MS2(876.0746), 31.7eV, 96.6 min #47363	96.5507
2nd_elu_1	43083:4	1	R.ASFVTGVNC[+57.021]ETSC[+57.021]VQQPPC[+57.021]FPLK[+57.021].I	C[+57]*3, K[+57]	671.563	4	2683.23	2683.23	0	-0.6	273	Specific	107.73	107.73	107.73	4.1	90	>sp|P05164|PERM_HUMAN Myeloperoxidase OS=Homo sapiens GN=MPO PE=1 SV=1	4061	Cmpd 42891, +MS2(671.5629), 25.3eV, 96.2 min #47214	96.1958
2nd_elu_1	43100:3	1	R.ASFVTGVNC[+57.021]ETSC[+57.021]VQQPPC[+57.021]FPLK[+57.021].I	C[+57]*3, K[+57]	895.082	3	2683.23	2683.23	0	0.4	273	Specific	196.38	196.38	196.38	5.65	90	>sp|P05164|PERM_HUMAN Myeloperoxidase OS=Homo sapiens GN=MPO PE=1 SV=1	4061	Cmpd 42908, +MS2(895.0823), 32.3eV, 96.3 min #47232	96.2385
2nd_elu_1	43243:3	1	R.ASFVTGVNC[+57.021]ETSC[+57.021]VQQPPC[+57.021]FPLK[+57.021].I	C[+57]*3, K[+57]	895.082	3	2683.23	2683.23	0	0.6	273	Specific	215.27	215.27	215.27	7.98	90	>sp|P05164|PERM_HUMAN Myeloperoxidase OS=Homo sapiens GN=MPO PE=1 SV=1	4061	Cmpd 43051, +MS2(895.0825), 32.3eV, 96.6 min #47385	96.5918
2nd_elu_1	43263:3	1	R.ASFVTGVNC[+57.021]ETSC[+57.021]VQQPPC[+57.021]FPLK[+57.021].I	C[+57]*3, K[+57]	895.082	3	2683.23	2683.23	0	-0.4	273	Specific	298.62	298.62	121.49	9.44	90	>sp|P05164|PERM_HUMAN Myeloperoxidase OS=Homo sapiens GN=MPO PE=1 SV=1	4061	Cmpd 43071, +MS2(895.0816), 32.3eV, 96.6 min #47406	96.6352
2nd_elu_1	44058:3	1	R.ASFVTGVN[+0.984]C[+57.021]ETSC[+57.021]VQQPPC[+57.021]FPLK.I	C[+57]*3, N[+1]	876.403	3	2627.19	2627.19	0	-0.1	273	Specific	328.53	328.53	328.53	9.78	90	>sp|P05164|PERM_HUMAN Myeloperoxidase OS=Homo sapiens GN=MPO PE=1 SV=1	4061	Cmpd 43866, +MS2(876.4027), 31.7eV, 98.6 min #48264	98.565
2nd_elu_1	43186:3	1	R.ASFVTGVNC[+57.021]ETSC[+57.021]VQQPPC[+57.021]FPLK[+57.021].I	C[+57]*3, K[+57]	895.083	3	2683.23	2683.23	0	1.2	273	Specific	330.68	330.68	330.68	9.9	90	>sp|P05164|PERM_HUMAN Myeloperoxidase OS=Homo sapiens GN=MPO PE=1 SV=1	4061	Cmpd 42994, +MS2(895.0830), 32.3eV, 96.5 min #47325	96.4632
2nd_elu_1	43081:3	1	R.ASFVTGVNC[+57.021]ETSC[+57.021]VQQPPC[+57.021]FPLK[+57.021].I	C[+57]*3, K[+57]	895.081	3	2683.23	2683.23	0	-0.7	273	Specific	353.01	353.01	353.01	9.9	90	>sp|P05164|PERM_HUMAN Myeloperoxidase OS=Homo sapiens GN=MPO PE=1 SV=1	4061	Cmpd 42889, +MS2(895.0814), 32.3eV, 96.2 min #47212	96.1928
2nd_elu_1	43063:3	1	R.ASFVTGVNC[+57.021]ETSC[+57.021]VQQPPC[+57.021]FPLK[+57.021].I	C[+57]*3, K[+57]	895.081	3	2683.23	2683.23	0	-0.6	273	Specific	380.75	380.75	380.75	10.82	90	>sp|P05164|PERM_HUMAN Myeloperoxidase OS=Homo sapiens GN=MPO PE=1 SV=1	4061	Cmpd 42871, +MS2(895.0814), 32.4eV, 96.2 min #47192	96.1528
2nd_elu_1	43227:3	1	R.ASFVTGVNC[+57.021]ETSC[+57.021]VQQPPC[+57.021]FPLK[+57.021].I	C[+57]*3, K[+57]	895.082	3	2683.23	2683.23	0	-0.2	273	Specific	385.85	385.85	385.85	10.82	90	>sp|P05164|PERM_HUMAN Myeloperoxidase OS=Homo sapiens GN=MPO PE=1 SV=1	4061	Cmpd 43035, +MS2(895.0818), 32.3eV, 96.6 min #47368	96.5532
2nd_elu_1	43060:3	1	R.ASFVTGVNC[+57.021]ETSC[+57.021]VQQPPC[+57.021]FPLK[+57.021].I	C[+57]*3, K[+57]	895.082	3	2683.23	2683.23	0	0.4	273	Specific	412.48	390.23	390.23	10.95	90	>sp|P05164|PERM_HUMAN Myeloperoxidase OS=Homo sapiens GN=MPO PE=1 SV=1	4061	Cmpd 42868, +MS2(895.0823), 32.3eV, 96.1 min #47187	96.1163
2nd_elu_1	43205:3	1	R.ASFVTGVNC[+57.021]ETSC[+57.021]VQQPPC[+57.021]FPLK[+57.021].I	C[+57]*3, K[+57]	895.082	3	2683.23	2683.23	0	0.5	273	Specific	457.88	457.88	457.88	10.99	90	>sp|P05164|PERM_HUMAN Myeloperoxidase OS=Homo sapiens GN=MPO PE=1 SV=1	4061	Cmpd 43013, +MS2(895.0824), 32.3eV, 96.5 min #47345	96.507
2nd_elu_1	43175:3	1	R.ASFVTGVNC[+57.021]ETSC[+57.021]VQQPPC[+57.021]FPLK[+57.021].I	C[+57]*3, K[+57]	895.082	3	2683.23	2683.23	0	-0.3	273	Specific	549.14	502.33	502.33	11	90	>sp|P05164|PERM_HUMAN Myeloperoxidase OS=Homo sapiens GN=MPO PE=1 SV=1	4061	Cmpd 42983, +MS2(895.0817), 32.3eV, 96.4 min #47313	96.43
2nd_elu_1	33356:3	1	V.[+57.021]TGVNC[+57.021]ETSC[+57.021]VQQPPC[+57.021]FPLK.I	.[57], C[+57]*3	760.348	3	2279.03	2279.03	0	2.5	277	NRagged	90.58	90.58	3.99	2.14	90	>sp|P05164|PERM_HUMAN Myeloperoxidase OS=Homo sapiens GN=MPO PE=1 SV=1	4061	Cmpd 33178, +MS2(760.3485), 28.1eV, 74.4 min #36831	74.3448
2nd_elu_1	33550:3	1	V.[+57.021]TGVNC[+57.021]ETSC[+57.021]VQQPPC[+57.021]FPLK.I	.[57], C[+57]*3	760.347	3	2279.03	2279.03	0	1.1	277	NRagged	181.77	181.77	181.77	4.89	90	>sp|P05164|PERM_HUMAN Myeloperoxidase OS=Homo sapiens GN=MPO PE=1 SV=1	4061	Cmpd 33372, +MS2(760.3475), 28.1eV, 74.8 min #37037	74.7517
2nd_elu_1	33522:3	1	V.[+57.021]TGVNC[+57.021]ETSC[+57.021]VQQPPC[+57.021]FPLK.I	.[57], C[+57]*3	760.347	3	2279.03	2279.03	0	0.1	277	NRagged	198.75	198.75	198.75	5.41	90	>sp|P05164|PERM_HUMAN Myeloperoxidase OS=Homo sapiens GN=MPO PE=1 SV=1	4061	Cmpd 33344, +MS2(760.3467), 28.1eV, 74.7 min #37008	74.7033
2nd_elu_1	33168:3	1	V.TGVNC[+57.021]ETSC[+57.021]VQQPPC[+57.021]FPLK.I	C[+57]*3	741.34	3	2222	2222	0	0	277	NRagged	263.5	263.5	263.5	6.78	90	>sp|P05164|PERM_HUMAN Myeloperoxidase OS=Homo sapiens GN=MPO PE=1 SV=1	4061	Cmpd 32990, +MS2(741.3395), 27.5eV, 74.0 min #36635	73.9815
2nd_elu_1	32985:3	1	V.TGVNC[+57.021]ETSC[+57.021]VQQPPC[+57.021]FPLK.I	C[+57]*3	741.34	3	2222.01	2222	0	0.7	277	NRagged	279.72	72.01	72.01	5.63	90	>sp|P05164|PERM_HUMAN Myeloperoxidase OS=Homo sapiens GN=MPO PE=1 SV=1	4061	Cmpd 32807, +MS2(741.3400), 27.5eV, 73.6 min #36439	73.575
2nd_elu_1	33418:3	1	V.[+57.021]TGVNC[+57.021]ETSC[+57.021]VQQPPC[+57.021]FPLK.I	.[57], C[+57]*3	760.346	3	2279.02	2279.03	0	-0.4	277	NRagged	310.78	310.78	310.78	8.7	90	>sp|P05164|PERM_HUMAN Myeloperoxidase OS=Homo sapiens GN=MPO PE=1 SV=1	4061	Cmpd 33240, +MS2(760.3463), 28.1eV, 74.5 min #36898	74.4948
2nd_elu_1	33492:3	1	V.[+57.021]TGVNC[+57.021]ETSC[+57.021]VQQPPC[+57.021]FPLK.I	.[57], C[+57]*3	760.347	3	2279.03	2279.03	0	0.5	277	NRagged	326.48	326.48	326.48	9.08	90	>sp|P05164|PERM_HUMAN Myeloperoxidase OS=Homo sapiens GN=MPO PE=1 SV=1	4061	Cmpd 33314, +MS2(760.3470), 28.1eV, 74.7 min #36977	74.6568
2nd_elu_1	33134:3	1	V.TGVNC[+57.021]ETSC[+57.021]VQQPPC[+57.021]FPLK.I	C[+57]*3	741.34	3	2222	2222	0	0.5	277	NRagged	340.04	256.53	256.53	8.91	90	>sp|P05164|PERM_HUMAN Myeloperoxidase OS=Homo sapiens GN=MPO PE=1 SV=1	4061	Cmpd 32956, +MS2(741.3398), 27.5eV, 73.9 min #36599	73.9172
2nd_elu_1	33441:3	1	V.[+57.021]TGVNC[+57.021]ETSC[+57.021]VQQPPC[+57.021]FPLK.I	.[57], C[+57]*3	760.347	3	2279.03	2279.03	0	0.2	277	NRagged	344.66	344.66	344.66	9.08	90	>sp|P05164|PERM_HUMAN Myeloperoxidase OS=Homo sapiens GN=MPO PE=1 SV=1	4061	Cmpd 33263, +MS2(760.3468), 28.1eV, 74.5 min #36922	74.541
2nd_elu_1	33402:3	1	V.[+57.021]TGVNC[+57.021]ETSC[+57.021]VQQPPC[+57.021]FPLK.I	.[57], C[+57]*3	760.347	3	2279.03	2279.03	0	0.4	277	NRagged	352.28	352.28	352.28	9.2	90	>sp|P05164|PERM_HUMAN Myeloperoxidase OS=Homo sapiens GN=MPO PE=1 SV=1	4061	Cmpd 33224, +MS2(760.3469), 28.1eV, 74.5 min #36881	74.4562
2nd_elu_1	33052:2	1	V.TGVNC[+57.021]ETSC[+57.021]VQQPPC[+57.021]FPLK.I	C[+57]*3	1111.51	2	2222.01	2222	0	0.7	277	NRagged	375.37	335.3	335.3	9.12	90	>sp|P05164|PERM_HUMAN Myeloperoxidase OS=Homo sapiens GN=MPO PE=1 SV=1	4061	Cmpd 32874, +MS2(1111.5063), 39.5eV, 73.8 min #36512	73.7497
2nd_elu_1	33465:3	1	V.[+57.021]TGVNC[+57.021]ETSC[+57.021]VQQPPC[+57.021]FPLK.I	.[57], C[+57]*3	760.347	3	2279.03	2279.03	0	0.5	277	NRagged	380.27	351.67	351.67	9.24	90	>sp|P05164|PERM_HUMAN Myeloperoxidase OS=Homo sapiens GN=MPO PE=1 SV=1	4061	Cmpd 33287, +MS2(760.3470), 28.1eV, 74.6 min #36949	74.6067
2nd_elu_1	33002:3	1	V.TGVNC[+57.021]ETSC[+57.021]VQQPPC[+57.021]FPLK.I	C[+57]*3	741.34	3	2222	2222	0	0.2	277	NRagged	446.62	284.25	284.25	9.07	90	>sp|P05164|PERM_HUMAN Myeloperoxidase OS=Homo sapiens GN=MPO PE=1 SV=1	4061	Cmpd 32824, +MS2(741.3396), 27.5eV, 73.6 min #36459	73.6438
2nd_elu_1	33028:3	1	V.TGVNC[+57.021]ETSC[+57.021]VQQPPC[+57.021]FPLK.I	C[+57]*3	741.34	3	2222.01	2222	0	0.7	277	NRagged	471.85	455.51	455.51	10.17	90	>sp|P05164|PERM_HUMAN Myeloperoxidase OS=Homo sapiens GN=MPO PE=1 SV=1	4061	Cmpd 32850, +MS2(741.3400), 27.5eV, 73.7 min #36486	73.6908
2nd_elu_1	33058:3	1	V.TGVNC[+57.021]ETSC[+57.021]VQQPPC[+57.021]FPLK.I	C[+57]*3	741.34	3	2222	2222	0	0.3	277	NRagged	508.26	403.19	403.19	10.23	90	>sp|P05164|PERM_HUMAN Myeloperoxidase OS=Homo sapiens GN=MPO PE=1 SV=1	4061	Cmpd 32880, +MS2(741.3397), 32.8eV, 73.8 min #36518	73.7528
2nd_elu_1	33095:3	1	V.TGVNC[+57.021]ETSC[+57.021]VQQPPC[+57.021]FPLK.I	C[+57]*3	741.339	3	2222	2222	0	-0.5	277	NRagged	508.41	460.74	460.74	10.11	90	>sp|P05164|PERM_HUMAN Myeloperoxidase OS=Homo sapiens GN=MPO PE=1 SV=1	4061	Cmpd 32917, +MS2(741.3391), 32.8eV, 73.8 min #36556	73.8083
2nd_elu_1	33104:3	1	V.TGVNC[+57.021]ETSC[+57.021]VQQPPC[+57.021]FPLK.I	C[+57]*3	741.34	3	2222	2222	0	0.1	277	NRagged	534.38	515.11	515.11	10.3	90	>sp|P05164|PERM_HUMAN Myeloperoxidase OS=Homo sapiens GN=MPO PE=1 SV=1	4061	Cmpd 32926, +MS2(741.3395), 27.5eV, 73.9 min #36568	73.8637
2nd_elu_1	33054:3	1	V.TGVNC[+57.021]ETSC[+57.021]VQQPPC[+57.021]FPLK.I	C[+57]*3	741.34	3	2222	2222	0	0.3	277	NRagged	561.48	510.46	510.46	10.44	90	>sp|P05164|PERM_HUMAN Myeloperoxidase OS=Homo sapiens GN=MPO PE=1 SV=1	4061	Cmpd 32876, +MS2(741.3397), 27.5eV, 73.8 min #36514	73.7507
2nd_elu_1	33078:3	1	V.TGVNC[+57.021]ETSC[+57.021]VQQPPC[+57.021]FPLK.I	C[+57]*3	741.339	3	2222	2222	0	-0.5	277	NRagged	578.85	561.36	561.36	11.08	90	>sp|P05164|PERM_HUMAN Myeloperoxidase OS=Homo sapiens GN=MPO PE=1 SV=1	4061	Cmpd 32900, +MS2(741.3391), 27.5eV, 73.8 min #36539	73.7962
2nd_elu_1	33314:3	1	V.TGVNC[+57.021]ETSC[+57.021]VQQPPC[+57.021]FPLK[+57.021].I	C[+57]*3, K[+57]	760.348	3	2279.03	2279.03	0	1.6	277	NRagged	221.18	221.18	221.18	4.17	90	>sp|P05164|PERM_HUMAN Myeloperoxidase OS=Homo sapiens GN=MPO PE=1 SV=1	4061	Cmpd 33136, +MS2(760.3479), 28.1eV, 74.3 min #36788	74.2835
2nd_elu_1	37717:3	1	T.[+114.043]GVNC[+57.021]ETSC[+57.021]VQQPPC[+57.021]FPLK.I	.[114], C[+57]*3	745.671	3	2235	2235	0	-0.1	278	NRagged	179.52	118.72	118.72	3.11	90	>sp|P05164|PERM_HUMAN Myeloperoxidase OS=Homo sapiens GN=MPO PE=1 SV=1	4061	Cmpd 37531, +MS2(745.6711), 27.6eV, 83.7 min #41461	83.6813
2nd_elu_1	37691:3	1	T.[+114.043]GVNC[+57.021]ETSC[+57.021]VQQPPC[+57.021]FPLK.I	.[114], C[+57]*3	745.672	3	2235	2235	0	1.1	278	NRagged	191.1	191.1	191.1	5.09	90	>sp|P05164|PERM_HUMAN Myeloperoxidase OS=Homo sapiens GN=MPO PE=1 SV=1	4061	Cmpd 37505, +MS2(745.6721), 27.6eV, 83.6 min #41433	83.6258
2nd_elu_1	37667:3	1	T.[+114.043]GVNC[+57.021]ETSC[+57.021]VQQPPC[+57.021]FPLK.I	.[114], C[+57]*3	745.672	3	2235	2235	0	0.4	278	NRagged	208.73	208.73	208.73	6.82	90	>sp|P05164|PERM_HUMAN Myeloperoxidase OS=Homo sapiens GN=MPO PE=1 SV=1	4061	Cmpd 37481, +MS2(745.6715), 27.6eV, 83.6 min #41408	83.5813
2nd_elu_1	37588:3	1	T.[+114.043]GVNC[+57.021]ETSC[+57.021]VQQPPC[+57.021]FPLK.I	.[114], C[+57]*3	745.672	3	2235	2235	0	0.5	278	NRagged	253.41	253.41	253.41	6.61	90	>sp|P05164|PERM_HUMAN Myeloperoxidase OS=Homo sapiens GN=MPO PE=1 SV=1	4061	Cmpd 37402, +MS2(745.6716), 27.6eV, 83.4 min #41325	83.4145
2nd_elu_1	37645:3	1	T.[+114.043]GVNC[+57.021]ETSC[+57.021]VQQPPC[+57.021]FPLK.I	.[114], C[+57]*3	745.672	3	2235	2235	0	0.9	278	NRagged	293.35	293.35	293.35	8.4	90	>sp|P05164|PERM_HUMAN Myeloperoxidase OS=Homo sapiens GN=MPO PE=1 SV=1	4061	Cmpd 37459, +MS2(745.6719), 27.6eV, 83.5 min #41385	83.5383
2nd_elu_1	37547:3	1	T.[+114.043]GVNC[+57.021]ETSC[+57.021]VQQPPC[+57.021]FPLK.I	.[114], C[+57]*3	745.672	3	2235	2235	0	1.3	278	NRagged	302.26	290.77	290.77	7.52	90	>sp|P05164|PERM_HUMAN Myeloperoxidase OS=Homo sapiens GN=MPO PE=1 SV=1	4061	Cmpd 37361, +MS2(745.6722), 27.6eV, 83.3 min #41282	83.339
2nd_elu_1	37564:3	1	T.[+114.043]GVNC[+57.021]ETSC[+57.021]VQQPPC[+57.021]FPLK.I	.[114], C[+57]*3	745.672	3	2235	2235	0	1.1	278	NRagged	316.17	313.84	313.84	8.48	90	>sp|P05164|PERM_HUMAN Myeloperoxidase OS=Homo sapiens GN=MPO PE=1 SV=1	4061	Cmpd 37378, +MS2(745.6720), 27.6eV, 83.4 min #41300	83.3648
2nd_elu_1	32485:2	1	T.GVNC[+57.021]ETSC[+57.021]VQQPPC[+57.021]FPLK.I	C[+57]*3	1060.98	2	2120.96	2120.96	0	0	278	NRagged	333.29	0.6	0.6	6.41	90	>sp|P05164|PERM_HUMAN Myeloperoxidase OS=Homo sapiens GN=MPO PE=1 SV=1	4061	Cmpd 32313, +MS2(1060.9817), 37.7eV, 72.5 min #35914	72.4423
2nd_elu_1	31881:2	1	T.GVNC[+57.021]ETSC[+57.021]VQQPPC[+57.021]FPLK.I	C[+57]*3	1060.98	2	2120.96	2120.96	0	0.4	278	NRagged	349.39	0.6	0.6	6.53	90	>sp|P05164|PERM_HUMAN Myeloperoxidase OS=Homo sapiens GN=MPO PE=1 SV=1	4061	Cmpd 31709, +MS2(1060.9822), 45.3eV, 71.2 min #35275	71.1702
2nd_elu_1	37620:3	1	T.[+114.043]GVNC[+57.021]ETSC[+57.021]VQQPPC[+57.021]FPLK.I	.[114], C[+57]*3	745.671	3	2235	2235	0	-0.8	278	NRagged	352.29	352.29	352.29	8.74	90	>sp|P05164|PERM_HUMAN Myeloperoxidase OS=Homo sapiens GN=MPO PE=1 SV=1	4061	Cmpd 37434, +MS2(745.6707), 27.6eV, 83.5 min #41359	83.4908
2nd_elu_1	37601:3	1	T.[+114.043]GVNC[+57.021]ETSC[+57.021]VQQPPC[+57.021]FPLK.I	.[114], C[+57]*3	745.672	3	2235	2235	0	0.5	278	NRagged	353.8	353.8	353.8	8.86	90	>sp|P05164|PERM_HUMAN Myeloperoxidase OS=Homo sapiens GN=MPO PE=1 SV=1	4061	Cmpd 37415, +MS2(745.6716), 27.6eV, 83.5 min #41339	83.4513
2nd_elu_1	31851:2	1	T.GVNC[+57.021]ETSC[+57.021]VQQPPC[+57.021]FPLK.I	C[+57]*3	1060.98	2	2120.96	2120.96	0	0.7	278	NRagged	354.53	0.6	0.6	6.56	90	>sp|P05164|PERM_HUMAN Myeloperoxidase OS=Homo sapiens GN=MPO PE=1 SV=1	4061	Cmpd 31679, +MS2(1060.9825), 45.3eV, 71.1 min #35244	71.1222
2nd_elu_1	32533:3	1	T.[+57.021]GVNC[+57.021]ETSC[+57.021]VQQPPC[+57.021]FPLK.I	.[57], C[+57]*3	726.664	3	2177.98	2177.98	0	-0.2	278	NRagged	374.68	3.42	3.42	6.46	90	>sp|P05164|PERM_HUMAN Myeloperoxidase OS=Homo sapiens GN=MPO PE=1 SV=1	4061	Cmpd 32361, +MS2(726.6640), 27.0eV, 72.6 min #35965	72.5593
2nd_elu_1	31907:2	1	T.GVNC[+57.021]ETSC[+57.021]VQQPPC[+57.021]FPLK.I	C[+57]*3	1060.98	2	2120.96	2120.96	0	0.4	278	NRagged	400.14	0.6	0.6	6.61	90	>sp|P05164|PERM_HUMAN Myeloperoxidase OS=Homo sapiens GN=MPO PE=1 SV=1	4061	Cmpd 31735, +MS2(1060.9821), 45.3eV, 71.2 min #35302	71.2168
2nd_elu_1	32493:3	1	T.[+57.021]GVNC[+57.021]ETSC[+57.021]VQQPPC[+57.021]FPLK.I	.[57], C[+57]*3	726.664	3	2177.98	2177.98	0	0.3	278	NRagged	490.7	2.87	2.87	6.72	90	>sp|P05164|PERM_HUMAN Myeloperoxidase OS=Homo sapiens GN=MPO PE=1 SV=1	4061	Cmpd 32321, +MS2(726.6643), 27.0eV, 72.5 min #35923	72.475
2nd_elu_1	31798:2	1	T.GVNC[+57.021]ETSC[+57.021]VQQPPC[+57.021]FPLK.I	C[+57]*3	1060.98	2	2120.96	2120.96	0	-0.5	278	NRagged	492.63	5.59	5.59	6.58	90	>sp|P05164|PERM_HUMAN Myeloperoxidase OS=Homo sapiens GN=MPO PE=1 SV=1	4061	Cmpd 31626, +MS2(1060.9812), 37.7eV, 71.0 min #35188	71.0148
2nd_elu_1	32405:3	1	T.GVNC[+57.021]ETSC[+57.021]VQQPPC[+57.021]FPLK.I	C[+57]*3	707.657	3	2120.96	2120.96	0	0.6	278	NRagged	517.88	2.43	2.43	6.73	90	>sp|P05164|PERM_HUMAN Myeloperoxidase OS=Homo sapiens GN=MPO PE=1 SV=1	4061	Cmpd 32233, +MS2(707.6573), 26.5eV, 72.3 min #35831	72.2982
2nd_elu_1	31829:2	1	T.GVNC[+57.021]ETSC[+57.021]VQQPPC[+57.021]FPLK.I	C[+57]*3	1060.98	2	2120.96	2120.96	0	0.2	278	NRagged	560.35	0.6	0.6	6.92	90	>sp|P05164|PERM_HUMAN Myeloperoxidase OS=Homo sapiens GN=MPO PE=1 SV=1	4061	Cmpd 31657, +MS2(1060.9820), 45.3eV, 71.1 min #35220	71.0632
2nd_elu_1	32321:3	1	T.GVNC[+57.021]ETSC[+57.021]VQQPPC[+57.021]FPLK[+57.021].I	C[+57]*3, K[+57]	726.664	3	2177.98	2177.98	0	-0.1	278	NRagged	52.24	52.24	52.24	2.24	90	>sp|P05164|PERM_HUMAN Myeloperoxidase OS=Homo sapiens GN=MPO PE=1 SV=1	4061	Cmpd 32149, +MS2(726.6640), 27.0eV, 72.1 min #35740	72.0877
2nd_elu_1	32222:3	1	T.GVNC[+57.021]ETSC[+57.021]VQQPPC[+57.021]FPLK[+57.021].I	C[+57]*3, K[+57]	726.664	3	2177.98	2177.98	0	-0.2	278	NRagged	80.61	62.81	62.81	2.36	90	>sp|P05164|PERM_HUMAN Myeloperoxidase OS=Homo sapiens GN=MPO PE=1 SV=1	4061	Cmpd 32050, +MS2(726.6640), 27.0eV, 71.9 min #35636	71.8855
2nd_elu_1	32267:3	1	T.GVNC[+57.021]ETSC[+57.021]VQQPPC[+57.021]FPLK[+57.021].I	C[+57]*3, K[+57]	726.665	3	2177.98	2177.98	0	1.2	278	NRagged	84.44	13.3	8.59	2.38	90	>sp|P05164|PERM_HUMAN Myeloperoxidase OS=Homo sapiens GN=MPO PE=1 SV=1	4061	Cmpd 32095, +MS2(726.6649), 27.0eV, 72.0 min #35683	71.9763
2nd_elu_1	32295:3	1	T.GVNC[+57.021]ETSC[+57.021]VQQPPC[+57.021]FPLK[+57.021].I	C[+57]*3, K[+57]	726.664	3	2177.98	2177.98	0	0	278	NRagged	92.49	92.49	92.49	2.78	90	>sp|P05164|PERM_HUMAN Myeloperoxidase OS=Homo sapiens GN=MPO PE=1 SV=1	4061	Cmpd 32123, +MS2(726.6641), 27.0eV, 72.0 min #35713	72.0388
2nd_elu_1	37595:4	1	T.GVNC[+57.021]ETSC[+57.021][+151.997]VQQPPC[+57.021]FPLK.I	C[+57]*3[+152]	568.992	4	2272.95	2272.95	0	-3.3	278	NRagged	146.43	146.43	23.24	2.78	90	>sp|P05164|PERM_HUMAN Myeloperoxidase OS=Homo sapiens GN=MPO PE=1 SV=1	4061	Cmpd 37409, +MS2(568.9918), 22.1eV, 83.5 min #41333	83.4462
2nd_elu_1	33430:3	1	T.GVN[+0.984]C[+57.021]ETSC[+57.021]VQQPPC[+57.021]FPLK.I	C[+57]*3, N[+1]	707.985	3	2121.94	2121.94	0	0.2	278	NRagged	170.44	156	156	4.48	90	>sp|P05164|PERM_HUMAN Myeloperoxidase OS=Homo sapiens GN=MPO PE=1 SV=1	4061	Cmpd 33252, +MS2(707.9851), 26.5eV, 74.5 min #36910	74.5057
2nd_elu_1	32246:3	1	T.GVNC[+57.021]ETSC[+57.021]VQQPPC[+57.021]FPLK[+57.021].I	C[+57]*3, K[+57]	726.664	3	2177.98	2177.98	0	-0.5	278	NRagged	171.12	80.02	80.02	3.39	90	>sp|P05164|PERM_HUMAN Myeloperoxidase OS=Homo sapiens GN=MPO PE=1 SV=1	4061	Cmpd 32074, +MS2(726.6637), 27.0eV, 71.9 min #35661	71.9332
2nd_elu_1	32201:3	1	T.GVNC[+57.021]ETSC[+57.021]VQQPPC[+57.021]FPLK[+57.021].I	C[+57]*3, K[+57]	726.665	3	2177.98	2177.98	0	0.8	278	NRagged	182.87	25.41	25.41	5.34	90	>sp|P05164|PERM_HUMAN Myeloperoxidase OS=Homo sapiens GN=MPO PE=1 SV=1	4061	Cmpd 32029, +MS2(726.6647), 27.0eV, 71.9 min #35614	71.843
2nd_elu_1	32732:3	1	T.GVNC[+57.021]ETSC[+57.021]VQQPPC[+57.021]FPLK[+57.021].I	C[+57]*3, K[+57]	726.665	3	2177.98	2177.98	0	1.2	278	NRagged	202.89	197	197	4.52	90	>sp|P05164|PERM_HUMAN Myeloperoxidase OS=Homo sapiens GN=MPO PE=1 SV=1	4061	Cmpd 32554, +MS2(726.6649), 27.0eV, 73.0 min #36169	72.9673
2nd_elu_1	32155:3	1	T.GVNC[+57.021]ETSC[+57.021]VQQPPC[+57.021]FPLK[+57.021].I	C[+57]*3, K[+57]	726.666	3	2177.98	2177.98	0	2.2	278	NRagged	212.47	212.47	212.47	3.71	90	>sp|P05164|PERM_HUMAN Myeloperoxidase OS=Homo sapiens GN=MPO PE=1 SV=1	4061	Cmpd 31983, +MS2(726.6656), 27.0eV, 71.8 min #35566	71.7583
2nd_elu_1	32750:3	1	T.GVNC[+57.021]ETSC[+57.021]VQQPPC[+57.021]FPLK[+57.021].I	C[+57]*3, K[+57]	726.665	3	2177.98	2177.98	0	0.9	278	NRagged	222.76	216.44	216.44	5.2	90	>sp|P05164|PERM_HUMAN Myeloperoxidase OS=Homo sapiens GN=MPO PE=1 SV=1	4061	Cmpd 32572, +MS2(726.6647), 27.0eV, 73.0 min #36188	73.0052
2nd_elu_1	32774:3	1	T.GVNC[+57.021]ETSC[+57.021]VQQPPC[+57.021]FPLK[+57.021].I	C[+57]*3, K[+57]	726.664	3	2177.98	2177.98	0	0.6	278	NRagged	244.02	244.02	244.02	8.08	90	>sp|P05164|PERM_HUMAN Myeloperoxidase OS=Homo sapiens GN=MPO PE=1 SV=1	4061	Cmpd 32596, +MS2(726.6645), 27.0eV, 73.1 min #36213	73.0522
2nd_elu_1	31685:3	1	G.[+114.043]VNC[+57.021]ETSC[+57.021]VQQPPC[+57.021]FPLK.I	.[114], C[+57]*3	726.664	3	2177.98	2177.98	0	0.1	279	NRagged	95.9	2.8	2.8	2.38	90	>sp|P05164|PERM_HUMAN Myeloperoxidase OS=Homo sapiens GN=MPO PE=1 SV=1	4061	Cmpd 31513, +MS2(726.6642), 27.0eV, 70.8 min #35069	70.7592
2nd_elu_1	32172:3	1	G.[+114.043]VNC[+57.021]ETSC[+57.021]VQQPPC[+57.021]FPLK.I	.[114], C[+57]*3	726.665	3	2177.98	2177.98	0	1.4	279	NRagged	123.53	2.8	2.8	2.24	90	>sp|P05164|PERM_HUMAN Myeloperoxidase OS=Homo sapiens GN=MPO PE=1 SV=1	4061	Cmpd 32000, +MS2(726.6651), 27.0eV, 71.8 min #35584	71.7942
2nd_elu_1	31609:3	1	G.[+114.043]VNC[+57.021]ETSC[+57.021]VQQPPC[+57.021]FPLK.I	.[114], C[+57]*3	726.664	3	2177.98	2177.98	0	0.5	279	NRagged	125.39	2.8	2.8	2.66	90	>sp|P05164|PERM_HUMAN Myeloperoxidase OS=Homo sapiens GN=MPO PE=1 SV=1	4061	Cmpd 31437, +MS2(726.6644), 27.1eV, 70.6 min #34989	70.6115
2nd_elu_1	31983:3	1	G.[+57.021]VNC[+57.021]ETSC[+57.021]VQQPPC[+57.021]FPLK.I	.[57], C[+57]*3	707.657	3	2120.96	2120.96	0	-0.1	279	NRagged	143	2.8	2.8	2.65	90	>sp|P05164|PERM_HUMAN Myeloperoxidase OS=Homo sapiens GN=MPO PE=1 SV=1	4061	Cmpd 31811, +MS2(707.6569), 26.5eV, 71.4 min #35382	71.3657
2nd_elu_1	32557:3	1	G.[+114.043]VNC[+57.021]ETSC[+57.021]VQQPPC[+57.021]FPLK.I	.[114], C[+57]*3	726.664	3	2177.98	2177.98	0	0.1	279	NRagged	199.06	2.8	2.8	3.53	90	>sp|P05164|PERM_HUMAN Myeloperoxidase OS=Homo sapiens GN=MPO PE=1 SV=1	4061	Cmpd 32385, +MS2(726.6642), 27.0eV, 72.6 min #35990	72.6073
2nd_elu_1	31356:3	1	G.[+57.021]VNC[+57.021]ETSC[+57.021]VQQPPC[+57.021]FPLK.I	.[57], C[+57]*3	707.657	3	2120.96	2120.96	0	0.6	279	NRagged	218.3	2.8	2.8	3.53	90	>sp|P05164|PERM_HUMAN Myeloperoxidase OS=Homo sapiens GN=MPO PE=1 SV=1	4061	Cmpd 31188, +MS2(707.6573), 26.4eV, 70.1 min #34727	70.0778
2nd_elu_1	31272:3	1	G.[+57.021]VNC[+57.021]ETSC[+57.021]VQQPPC[+57.021]FPLK.I	.[57], C[+57]*3	707.657	3	2120.96	2120.96	0	0.5	279	NRagged	228.49	2.8	2.8	4.57	90	>sp|P05164|PERM_HUMAN Myeloperoxidase OS=Homo sapiens GN=MPO PE=1 SV=1	4061	Cmpd 31104, +MS2(707.6573), 26.5eV, 69.9 min #34639	69.9153
2nd_elu_1	31307:3	1	G.[+57.021]VNC[+57.021]ETSC[+57.021]VQQPPC[+57.021]FPLK.I	.[57], C[+57]*3	707.657	3	2120.96	2120.96	0	-0.3	279	NRagged	229.78	2.8	2.8	5.93	90	>sp|P05164|PERM_HUMAN Myeloperoxidase OS=Homo sapiens GN=MPO PE=1 SV=1	4061	Cmpd 31139, +MS2(707.6567), 26.5eV, 70.0 min #34675	69.9653
2nd_elu_1	31328:3	1	G.[+57.021]VNC[+57.021]ETSC[+57.021]VQQPPC[+57.021]FPLK.I	.[57], C[+57]*3	707.657	3	2120.96	2120.96	0	-0.1	279	NRagged	237.29	11.2	11.2	5.93	90	>sp|P05164|PERM_HUMAN Myeloperoxidase OS=Homo sapiens GN=MPO PE=1 SV=1	4061	Cmpd 31160, +MS2(707.6568), 26.5eV, 70.0 min #34698	70.0267
2nd_elu_1	32414:3	1	G.[+114.043]VNC[+57.021]ETSC[+57.021]VQQPPC[+57.021]FPLK.I	.[114], C[+57]*3	726.664	3	2177.98	2177.98	0	0.4	279	NRagged	241.08	2.8	2.8	6.05	90	>sp|P05164|PERM_HUMAN Myeloperoxidase OS=Homo sapiens GN=MPO PE=1 SV=1	4061	Cmpd 32242, +MS2(726.6643), 27.0eV, 72.3 min #35840	72.303
2nd_elu_1	32587:3	1	G.[+57.021]VNC[+57.021]ETSC[+57.021]VQQPPC[+57.021]FPLK.I	.[57], C[+57]*3	707.657	3	2120.96	2120.96	0	-0.3	279	NRagged	300.57	2.8	2.8	6.26	90	>sp|P05164|PERM_HUMAN Myeloperoxidase OS=Homo sapiens GN=MPO PE=1 SV=1	4061	Cmpd 32415, +MS2(707.6567), 26.5eV, 72.7 min #36023	72.6885
2nd_elu_1	31410:3	1	G.VNC[+57.021]ETSC[+57.021]VQQPPC[+57.021]FPLK.I	C[+57]*3	688.649	3	2063.93	2063.93	0	-0.5	279	NRagged	317.07	269.53	269.53	8.27	90	>sp|P05164|PERM_HUMAN Myeloperoxidase OS=Homo sapiens GN=MPO PE=1 SV=1	4061	Cmpd 31242, +MS2(688.6494), 25.9eV, 70.2 min #34784	70.199
2nd_elu_1	31948:3	1	G.[+57.021]VNC[+57.021]ETSC[+57.021]VQQPPC[+57.021]FPLK.I	.[57], C[+57]*3	707.656	3	2120.95	2120.96	0	-0.7	279	NRagged	333.32	2.8	2.8	6.43	90	>sp|P05164|PERM_HUMAN Myeloperoxidase OS=Homo sapiens GN=MPO PE=1 SV=1	4061	Cmpd 31776, +MS2(707.6565), 26.5eV, 71.3 min #35346	71.3132
2nd_elu_1	32431:3	1	G.[+114.043]VNC[+57.021]ETSC[+57.021]VQQPPC[+57.021]FPLK.I	.[114], C[+57]*3	726.664	3	2177.98	2177.98	0	0.1	279	NRagged	335.91	2.8	2.8	6.55	90	>sp|P05164|PERM_HUMAN Myeloperoxidase OS=Homo sapiens GN=MPO PE=1 SV=1	4061	Cmpd 32259, +MS2(726.6641), 27.0eV, 72.4 min #35858	72.3445
2nd_elu_1	32553:3	1	G.[+57.021]VNC[+57.021]ETSC[+57.021]VQQPPC[+57.021]FPLK.I	.[57], C[+57]*3	707.657	3	2120.96	2120.96	0	0.5	279	NRagged	348.88	2.8	2.8	6.55	90	>sp|P05164|PERM_HUMAN Myeloperoxidase OS=Homo sapiens GN=MPO PE=1 SV=1	4061	Cmpd 32381, +MS2(707.6573), 26.5eV, 72.6 min #35986	72.6053
2nd_elu_1	31648:3	1	G.VNC[+57.021]ETSC[+57.021]VQQPPC[+57.021]FPLK.I	C[+57]*3	688.655	3	2063.95	2063.93	0	7	279	NRagged	357.57	350.63	350.63	6.64	90	>sp|P05164|PERM_HUMAN Myeloperoxidase OS=Homo sapiens GN=MPO PE=1 SV=1	4061	Cmpd 31476, +MS2(688.6546), 25.9eV, 70.7 min #35030	70.6967
2nd_elu_1	31627:2	1	G.VNC[+57.021]ETSC[+57.021]VQQPPC[+57.021]FPLK.I	C[+57]*3	1032.47	2	2063.94	2063.93	0	0.6	279	NRagged	362.47	278.18	278.18	8.64	90	>sp|P05164|PERM_HUMAN Myeloperoxidase OS=Homo sapiens GN=MPO PE=1 SV=1	4061	Cmpd 31455, +MS2(1032.4716), 44.2eV, 70.7 min #35008	70.6508
2nd_elu_1	32369:3	1	G.[+57.021]VNC[+57.021]ETSC[+57.021]VQQPPC[+57.021]FPLK.I	.[57], C[+57]*3	707.657	3	2120.96	2120.96	0	0	279	NRagged	384.47	10.64	10.64	6.5	90	>sp|P05164|PERM_HUMAN Myeloperoxidase OS=Homo sapiens GN=MPO PE=1 SV=1	4061	Cmpd 32197, +MS2(707.6569), 26.5eV, 72.2 min #35793	72.2148
2nd_elu_1	32515:3	1	G.[+114.043]VNC[+57.021]ETSC[+57.021]VQQPPC[+57.021]FPLK.I	.[114], C[+57]*3	726.664	3	2177.98	2177.98	0	0.3	279	NRagged	432.31	2.8	2.8	6.64	90	>sp|P05164|PERM_HUMAN Myeloperoxidase OS=Homo sapiens GN=MPO PE=1 SV=1	4061	Cmpd 32343, +MS2(726.6643), 27.0eV, 72.5 min #35946	72.5202
2nd_elu_1	31763:3	1	G.[+57.021]VNC[+57.021]ETSC[+57.021]VQQPPC[+57.021]FPLK.I	.[57], C[+57]*3	707.657	3	2120.95	2120.96	0	-0.6	279	NRagged	436.34	2.8	2.8	6.52	90	>sp|P05164|PERM_HUMAN Myeloperoxidase OS=Homo sapiens GN=MPO PE=1 SV=1	4061	Cmpd 31591, +MS2(707.6565), 26.5eV, 70.9 min #35151	70.9275
2nd_elu_1	31755:3	1	G.[+57.021]VNC[+57.021]ETSC[+57.021]VQQPPC[+57.021]FPLK.I	.[57], C[+57]*3	707.657	3	2120.96	2120.96	0	-0.3	279	NRagged	439.43	2.8	2.8	6.52	90	>sp|P05164|PERM_HUMAN Myeloperoxidase OS=Homo sapiens GN=MPO PE=1 SV=1	4061	Cmpd 31583, +MS2(707.6567), 26.5eV, 70.9 min #35142	70.8965
2nd_elu_1	32385:3	1	G.[+57.021]VNC[+57.021]ETSC[+57.021]VQQPPC[+57.021]FPLK.I	.[57], C[+57]*3	707.657	3	2120.96	2120.96	0	0.6	279	NRagged	454.34	12.3	12.3	6.67	90	>sp|P05164|PERM_HUMAN Myeloperoxidase OS=Homo sapiens GN=MPO PE=1 SV=1	4061	Cmpd 32213, +MS2(707.6574), 26.5eV, 72.3 min #35810	72.2577
2nd_elu_1	32531:3	1	G.[+57.021]VNC[+57.021]ETSC[+57.021]VQQPPC[+57.021]FPLK.I	.[57], C[+57]*3	707.657	3	2120.96	2120.96	0	-0.2	279	NRagged	456.68	2.8	2.8	6.55	90	>sp|P05164|PERM_HUMAN Myeloperoxidase OS=Homo sapiens GN=MPO PE=1 SV=1	4061	Cmpd 32359, +MS2(707.6568), 26.5eV, 72.6 min #35963	72.5583
2nd_elu_1	32450:3	1	G.[+114.043]VNC[+57.021]ETSC[+57.021]VQQPPC[+57.021]FPLK.I	.[114], C[+57]*3	726.664	3	2177.98	2177.98	0	0.4	279	NRagged	462.38	2.8	2.8	6.67	90	>sp|P05164|PERM_HUMAN Myeloperoxidase OS=Homo sapiens GN=MPO PE=1 SV=1	4061	Cmpd 32278, +MS2(726.6644), 27.0eV, 72.4 min #35878	72.3855
2nd_elu_1	32471:3	1	G.[+114.043]VNC[+57.021]ETSC[+57.021]VQQPPC[+57.021]FPLK.I	.[114], C[+57]*3	726.664	3	2177.98	2177.98	0	-0.4	279	NRagged	482.08	2.8	2.8	6.6	90	>sp|P05164|PERM_HUMAN Myeloperoxidase OS=Homo sapiens GN=MPO PE=1 SV=1	4061	Cmpd 32299, +MS2(726.6638), 27.0eV, 72.4 min #35900	72.43
2nd_elu_1	31923:3	1	G.[+57.021]VNC[+57.021]ETSC[+57.021]VQQPPC[+57.021]FPLK.I	.[57], C[+57]*3	707.657	3	2120.96	2120.96	0	0.1	279	NRagged	483.92	12.87	12.87	6.72	90	>sp|P05164|PERM_HUMAN Myeloperoxidase OS=Homo sapiens GN=MPO PE=1 SV=1	4061	Cmpd 31751, +MS2(707.6570), 26.5eV, 71.3 min #35319	71.2568
2nd_elu_1	31598:2	1	G.VNC[+57.021]ETSC[+57.021]VQQPPC[+57.021]FPLK.I	C[+57]*3	1032.47	2	2063.94	2063.93	0	0.8	279	NRagged	488.56	431.44	431.44	9.86	90	>sp|P05164|PERM_HUMAN Myeloperoxidase OS=Homo sapiens GN=MPO PE=1 SV=1	4061	Cmpd 31426, +MS2(1032.4718), 44.2eV, 70.6 min #34978	70.6047
2nd_elu_1	31781:3	1	G.[+57.021]VNC[+57.021]ETSC[+57.021]VQQPPC[+57.021]FPLK.I	.[57], C[+57]*3	707.657	3	2120.96	2120.96	0	-0.2	279	NRagged	496.82	2.8	2.8	6.6	90	>sp|P05164|PERM_HUMAN Myeloperoxidase OS=Homo sapiens GN=MPO PE=1 SV=1	4061	Cmpd 31609, +MS2(707.6567), 26.5eV, 71.0 min #35170	70.9742
2nd_elu_1	31897:3	1	G.[+57.021]VNC[+57.021]ETSC[+57.021]VQQPPC[+57.021]FPLK.I	.[57], C[+57]*3	707.657	3	2120.96	2120.96	0	0.3	279	NRagged	500.28	2.8	2.8	6.73	90	>sp|P05164|PERM_HUMAN Myeloperoxidase OS=Homo sapiens GN=MPO PE=1 SV=1	4061	Cmpd 31725, +MS2(707.6571), 26.5eV, 71.2 min #35292	71.2113
2nd_elu_1	31484:2	1	G.VNC[+57.021]ETSC[+57.021]VQQPPC[+57.021]FPLK.I	C[+57]*3	1032.47	2	2063.94	2063.93	0	0.4	279	NRagged	509.81	424.24	424.24	9.87	90	>sp|P05164|PERM_HUMAN Myeloperoxidase OS=Homo sapiens GN=MPO PE=1 SV=1	4061	Cmpd 31314, +MS2(1032.4714), 44.2eV, 70.4 min #34860	70.3595
2nd_elu_1	31617:3	1	G.VNC[+57.021]ETSC[+57.021]VQQPPC[+57.021]FPLK.I	C[+57]*3	688.652	3	2063.94	2063.93	0	2.5	279	NRagged	515.93	451.87	451.87	8.95	90	>sp|P05164|PERM_HUMAN Myeloperoxidase OS=Homo sapiens GN=MPO PE=1 SV=1	4061	Cmpd 31445, +MS2(688.6515), 25.9eV, 70.6 min #34998	70.6455
2nd_elu_1	31435:3	1	G.VNC[+57.021]ETSC[+57.021]VQQPPC[+57.021]FPLK.I	C[+57]*3	688.65	3	2063.94	2063.93	0	0.2	279	NRagged	522.95	512.63	512.63	9.89	90	>sp|P05164|PERM_HUMAN Myeloperoxidase OS=Homo sapiens GN=MPO PE=1 SV=1	4061	Cmpd 31267, +MS2(688.6499), 25.9eV, 70.3 min #34811	70.264
2nd_elu_1	31460:3	1	G.VNC[+57.021]ETSC[+57.021]VQQPPC[+57.021]FPLK.I	C[+57]*3	688.65	3	2063.94	2063.93	0	0.7	279	NRagged	524.13	477.47	477.47	9.89	90	>sp|P05164|PERM_HUMAN Myeloperoxidase OS=Homo sapiens GN=MPO PE=1 SV=1	4061	Cmpd 31290, +MS2(688.6502), 25.9eV, 70.3 min #34835	70.3123
2nd_elu_1	32449:3	1	G.[+57.021]VNC[+57.021]ETSC[+57.021]VQQPPC[+57.021]FPLK.I	.[57], C[+57]*3	707.657	3	2120.96	2120.96	0	0.2	279	NRagged	531.2	8.8	8.8	6.8	90	>sp|P05164|PERM_HUMAN Myeloperoxidase OS=Homo sapiens GN=MPO PE=1 SV=1	4061	Cmpd 32277, +MS2(707.6570), 26.5eV, 72.4 min #35877	72.385
2nd_elu_1	31456:2	1	G.VNC[+57.021]ETSC[+57.021]VQQPPC[+57.021]FPLK.I	C[+57]*3	1032.47	2	2063.94	2063.93	0	0.6	279	NRagged	541.57	493.84	493.84	9.94	90	>sp|P05164|PERM_HUMAN Myeloperoxidase OS=Homo sapiens GN=MPO PE=1 SV=1	4061	Cmpd 31286, +MS2(1032.4716), 44.2eV, 70.3 min #34831	70.3073
2nd_elu_1	31873:3	1	G.[+57.021]VNC[+57.021]ETSC[+57.021]VQQPPC[+57.021]FPLK.I	.[57], C[+57]*3	707.657	3	2120.96	2120.96	0	0.5	279	NRagged	553.49	11.17	11.17	6.94	90	>sp|P05164|PERM_HUMAN Myeloperoxidase OS=Homo sapiens GN=MPO PE=1 SV=1	4061	Cmpd 31701, +MS2(707.6573), 26.5eV, 71.2 min #35267	71.166
2nd_elu_1	31819:3	1	G.[+57.021]VNC[+57.021]ETSC[+57.021]VQQPPC[+57.021]FPLK.I	.[57], C[+57]*3	707.657	3	2120.96	2120.96	0	0.1	279	NRagged	553.76	2.8	2.8	6.82	90	>sp|P05164|PERM_HUMAN Myeloperoxidase OS=Homo sapiens GN=MPO PE=1 SV=1	4061	Cmpd 31647, +MS2(707.6570), 26.5eV, 71.1 min #35210	71.0575
2nd_elu_1	31799:3	1	G.[+57.021]VNC[+57.021]ETSC[+57.021]VQQPPC[+57.021]FPLK.I	.[57], C[+57]*3	707.657	3	2120.96	2120.96	0	0.2	279	NRagged	554.33	8.53	8.53	6.94	90	>sp|P05164|PERM_HUMAN Myeloperoxidase OS=Homo sapiens GN=MPO PE=1 SV=1	4061	Cmpd 31627, +MS2(707.6570), 26.5eV, 71.0 min #35189	71.0153
2nd_elu_1	31500:2	1	G.VNC[+57.021]ETSC[+57.021]VQQPPC[+57.021]FPLK.I	C[+57]*3	1032.47	2	2063.94	2063.93	0	0.4	279	NRagged	567.28	511.69	511.69	10.08	90	>sp|P05164|PERM_HUMAN Myeloperoxidase OS=Homo sapiens GN=MPO PE=1 SV=1	4061	Cmpd 31330, +MS2(1032.4714), 44.2eV, 70.4 min #34877	70.3985
2nd_elu_1	32429:3	1	G.[+57.021]VNC[+57.021]ETSC[+57.021]VQQPPC[+57.021]FPLK.I	.[57], C[+57]*3	707.657	3	2120.96	2120.96	0	0.5	279	NRagged	573.23	12.25	12.25	6.94	90	>sp|P05164|PERM_HUMAN Myeloperoxidase OS=Homo sapiens GN=MPO PE=1 SV=1	4061	Cmpd 32257, +MS2(707.6573), 26.5eV, 72.3 min #35856	72.3435
2nd_elu_1	31593:3	1	G.VNC[+57.021]ETSC[+57.021]VQQPPC[+57.021]FPLK.I	C[+57]*3	688.65	3	2063.94	2063.93	0	0.9	279	NRagged	584.31	505.44	505.44	10.86	90	>sp|P05164|PERM_HUMAN Myeloperoxidase OS=Homo sapiens GN=MPO PE=1 SV=1	4061	Cmpd 31421, +MS2(688.6504), 25.9eV, 70.6 min #34973	70.602
2nd_elu_1	31480:3	1	G.VNC[+57.021]ETSC[+57.021]VQQPPC[+57.021]FPLK.I	C[+57]*3	688.65	3	2063.93	2063.93	0	-0.2	279	NRagged	584.88	511.64	511.64	10.74	90	>sp|P05164|PERM_HUMAN Myeloperoxidase OS=Homo sapiens GN=MPO PE=1 SV=1	4061	Cmpd 31310, +MS2(688.6496), 25.9eV, 70.4 min #34856	70.3573
2nd_elu_1	32513:3	1	G.[+57.021]VNC[+57.021]ETSC[+57.021]VQQPPC[+57.021]FPLK.I	.[57], C[+57]*3	707.657	3	2120.96	2120.96	0	0.5	279	NRagged	588.3	13.3	13.3	7.7	90	>sp|P05164|PERM_HUMAN Myeloperoxidase OS=Homo sapiens GN=MPO PE=1 SV=1	4061	Cmpd 32341, +MS2(707.6573), 26.5eV, 72.5 min #35944	72.5192
2nd_elu_1	31543:2	1	G.VNC[+57.021]ETSC[+57.021]VQQPPC[+57.021]FPLK.I	C[+57]*3	1032.47	2	2063.93	2063.93	0	-0.3	279	NRagged	590.93	512.55	512.55	10.72	90	>sp|P05164|PERM_HUMAN Myeloperoxidase OS=Homo sapiens GN=MPO PE=1 SV=1	4061	Cmpd 31373, +MS2(1032.4707), 44.2eV, 70.5 min #34922	70.4887
2nd_elu_1	31563:3	1	G.VNC[+57.021]ETSC[+57.021]VQQPPC[+57.021]FPLK.I	C[+57]*3	688.65	3	2063.94	2063.93	0	0.4	279	NRagged	600.49	527.44	527.44	11.86	90	>sp|P05164|PERM_HUMAN Myeloperoxidase OS=Homo sapiens GN=MPO PE=1 SV=1	4061	Cmpd 31393, +MS2(688.6501), 25.9eV, 70.5 min #34943	70.5323
2nd_elu_1	31843:3	1	G.[+57.021]VNC[+57.021]ETSC[+57.021]VQQPPC[+57.021]FPLK.I	.[57], C[+57]*3	707.657	3	2120.96	2120.96	0	0.6	279	NRagged	609.22	12.79	12.79	8.7	90	>sp|P05164|PERM_HUMAN Myeloperoxidase OS=Homo sapiens GN=MPO PE=1 SV=1	4061	Cmpd 31671, +MS2(707.6574), 26.5eV, 71.1 min #35236	71.118
2nd_elu_1	31565:2	1	G.VNC[+57.021]ETSC[+57.021]VQQPPC[+57.021]FPLK.I	C[+57]*3	1032.47	2	2063.94	2063.93	0	0.4	279	NRagged	625.25	539.12	539.12	11.84	90	>sp|P05164|PERM_HUMAN Myeloperoxidase OS=Homo sapiens GN=MPO PE=1 SV=1	4061	Cmpd 31395, +MS2(1032.4714), 44.2eV, 70.5 min #34945	70.5333
2nd_elu_1	32418:3	1	G.[+57.021]VNC[+57.021]ETSC[+57.021]VQQPPC[+57.021]FPLK.I	.[57], C[+57]*3	707.657	3	2120.96	2120.96	0	0.6	279	NRagged	629.49	2.8	2.8	8.7	90	>sp|P05164|PERM_HUMAN Myeloperoxidase OS=Homo sapiens GN=MPO PE=1 SV=1	4061	Cmpd 32246, +MS2(707.6573), 26.4eV, 72.3 min #35844	72.3063
2nd_elu_1	32464:3	1	G.[+57.021]VNC[+57.021]ETSC[+57.021]VQQPPC[+57.021]FPLK.I	.[57], C[+57]*3	707.657	3	2120.96	2120.96	0	0.2	279	NRagged	636.97	8.65	8.65	8.7	90	>sp|P05164|PERM_HUMAN Myeloperoxidase OS=Homo sapiens GN=MPO PE=1 SV=1	4061	Cmpd 32292, +MS2(707.6570), 26.4eV, 72.4 min #35892	72.3997
2nd_elu_1	32490:3	1	G.[+57.021]VNC[+57.021]ETSC[+57.021]VQQPPC[+57.021]FPLK.I	.[57], C[+57]*3	707.657	3	2120.96	2120.96	0	0.3	279	NRagged	658.44	4.2	4.2	9.7	90	>sp|P05164|PERM_HUMAN Myeloperoxidase OS=Homo sapiens GN=MPO PE=1 SV=1	4061	Cmpd 32318, +MS2(707.6572), 26.5eV, 72.5 min #35920	72.4735
2nd_elu_1	32469:3	1	G.[+57.021]VNC[+57.021]ETSC[+57.021]VQQPPC[+57.021]FPLK.I	.[57], C[+57]*3	707.657	3	2120.96	2120.96	0	0.1	279	NRagged	664.37	11.98	11.98	9.7	90	>sp|P05164|PERM_HUMAN Myeloperoxidase OS=Homo sapiens GN=MPO PE=1 SV=1	4061	Cmpd 32297, +MS2(707.6570), 26.5eV, 72.4 min #35898	72.4288
2nd_elu_1	31498:3	1	G.VNC[+57.021]ETSC[+57.021]VQQPPC[+57.021]FPLK.I	C[+57]*3	688.65	3	2063.94	2063.93	0	0.2	279	NRagged	675.31	611.83	611.83	12.86	90	>sp|P05164|PERM_HUMAN Myeloperoxidase OS=Homo sapiens GN=MPO PE=1 SV=1	4061	Cmpd 31328, +MS2(688.6499), 25.9eV, 70.4 min #34875	70.3973
2nd_elu_1	32438:3	1	G.[+57.021]VNC[+57.021]ETSC[+57.021]VQQPPC[+57.021]FPLK.I	.[57], C[+57]*3	707.657	3	2120.96	2120.96	0	0.5	279	NRagged	679.43	3.52	3.52	9.7	90	>sp|P05164|PERM_HUMAN Myeloperoxidase OS=Homo sapiens GN=MPO PE=1 SV=1	4061	Cmpd 32266, +MS2(707.6573), 26.4eV, 72.4 min #35865	72.3487
2nd_elu_1	31459:3	1	G.VNC[+57.021]ETSC[+57.021]VQQPPC[+57.021]FPLK.I	C[+57]*3	688.65	3	2063.94	2063.93	0	0.7	279	NRagged	689.82	620.76	620.76	12.86	90	>sp|P05164|PERM_HUMAN Myeloperoxidase OS=Homo sapiens GN=MPO PE=1 SV=1	4061	Cmpd 31289, +MS2(688.6502), 25.8eV, 70.3 min #34834	70.3118
2nd_elu_1	31541:3	1	G.VNC[+57.021]ETSC[+57.021]VQQPPC[+57.021]FPLK.I	C[+57]*3	688.65	3	2063.93	2063.93	0	0	279	NRagged	694.56	619.45	619.45	12.74	90	>sp|P05164|PERM_HUMAN Myeloperoxidase OS=Homo sapiens GN=MPO PE=1 SV=1	4061	Cmpd 31371, +MS2(688.6498), 25.9eV, 70.5 min #34920	70.4875
2nd_elu_1	31519:3	1	G.VNC[+57.021]ETSC[+57.021]VQQPPC[+57.021]FPLK.I	C[+57]*3	688.65	3	2063.94	2063.93	0	0.4	279	NRagged	696.8	625.99	625.99	12.86	90	>sp|P05164|PERM_HUMAN Myeloperoxidase OS=Homo sapiens GN=MPO PE=1 SV=1	4061	Cmpd 31349, +MS2(688.6501), 25.9eV, 70.4 min #34897	70.442
2nd_elu_1	31521:2	1	G.VNC[+57.021]ETSC[+57.021]VQQPPC[+57.021]FPLK.I	C[+57]*3	1032.47	2	2063.94	2063.93	0	0.4	279	NRagged	703.4	614.01	614.01	13.84	90	>sp|P05164|PERM_HUMAN Myeloperoxidase OS=Homo sapiens GN=MPO PE=1 SV=1	4061	Cmpd 31351, +MS2(1032.4714), 44.2eV, 70.4 min #34899	70.4432
2nd_elu_1	32479:4	1	G.VNC[+57.021][+151.997]ETSC[+57.021]VQQPPC[+57.021]FPLK.I	C[+57]*3[+152]	554.737	4	2215.92	2215.93	0	-3	279	NRagged	132.16	132.16	6.49	2.66	90	>sp|P05164|PERM_HUMAN Myeloperoxidase OS=Homo sapiens GN=MPO PE=1 SV=1	4061	Cmpd 32307, +MS2(554.7366), 21.6eV, 72.4 min #35908	72.435
2nd_elu_1	31422:3	1	G.VNC[+57.021]ETSC[+57.021]VQQPPC[+57.021]FPLK[+57.021].I	C[+57]*3, K[+57]	707.658	3	2120.96	2120.96	0	1	279	NRagged	134.01	134.01	134.01	3.68	90	>sp|P05164|PERM_HUMAN Myeloperoxidase OS=Homo sapiens GN=MPO PE=1 SV=1	4061	Cmpd 31254, +MS2(707.6576), 26.5eV, 70.2 min #34796	70.2082
2nd_elu_1	32956:3	1	G.VN[+0.984]C[+57.021]ETSC[+57.021]VQQPPC[+57.021]FPLK.I	C[+57]*3, N[+1]	688.978	3	2064.92	2064.92	0	0	279	NRagged	137.72	137.72	137.72	4.28	90	>sp|P05164|PERM_HUMAN Myeloperoxidase OS=Homo sapiens GN=MPO PE=1 SV=1	4061	Cmpd 32778, +MS2(688.9778), 25.9eV, 73.5 min #36408	73.518
2nd_elu_1	31395:3	1	G.VNC[+57.021]ETSC[+57.021]VQQPPC[+57.021]FPLK[+57.021].I	C[+57]*3, K[+57]	707.657	3	2120.96	2120.96	0	0.7	279	NRagged	160.34	93.82	91.02	3.54	90	>sp|P05164|PERM_HUMAN Myeloperoxidase OS=Homo sapiens GN=MPO PE=1 SV=1	4061	Cmpd 31227, +MS2(707.6574), 26.5eV, 70.2 min #34768	70.1605
2nd_elu_1	31374:3	1	G.VNC[+57.021]ETSC[+57.021]VQQPPC[+57.021]FPLK[+57.021].I	C[+57]*3, K[+57]	707.657	3	2120.96	2120.96	0	0.2	279	NRagged	170.16	77.23	74.43	4.18	90	>sp|P05164|PERM_HUMAN Myeloperoxidase OS=Homo sapiens GN=MPO PE=1 SV=1	4061	Cmpd 31206, +MS2(707.6571), 26.5eV, 70.1 min #34746	70.1167
2nd_elu_1	32946:3	1	G.VN[+0.984]C[+57.021]ETSC[+57.021]VQQPPC[+57.021]FPLK.I	C[+57]*3, N[+1]	688.978	3	2064.92	2064.92	0	0	279	NRagged	179.96	179.96	179.96	4.98	90	>sp|P05164|PERM_HUMAN Myeloperoxidase OS=Homo sapiens GN=MPO PE=1 SV=1	4061	Cmpd 32768, +MS2(688.9777), 25.9eV, 73.5 min #36397	73.4832
2nd_elu_1	32917:3	1	G.VN[+0.984]C[+57.021]ETSC[+57.021]VQQPPC[+57.021]FPLK.I	C[+57]*3, N[+1]	688.979	3	2064.92	2064.92	0	1	279	NRagged	252.3	252.3	252.3	8.21	90	>sp|P05164|PERM_HUMAN Myeloperoxidase OS=Homo sapiens GN=MPO PE=1 SV=1	4061	Cmpd 32739, +MS2(688.9785), 25.9eV, 73.4 min #36366	73.4125
2nd_elu_1	32929:3	1	G.VN[+0.984]C[+57.021]ETSC[+57.021]VQQPPC[+57.021]FPLK.I	C[+57]*3, N[+1]	688.977	3	2064.92	2064.92	0	-0.7	279	NRagged	314.12	312.13	312.13	8.36	90	>sp|P05164|PERM_HUMAN Myeloperoxidase OS=Homo sapiens GN=MPO PE=1 SV=1	4061	Cmpd 32751, +MS2(688.9773), 25.9eV, 73.4 min #36379	73.4362
2nd_elu_1	40335:4	1	G.VNC[+57.021]ETSC[+57.021]VQQPPC[+57.021]FPLKIPPNDPR.I	C[+57]*3	714.092	4	2853.35	2853.35	0	-0.5	279	NRagged	27.01	27.01	27.01	2.32	90	>sp|P05164|PERM_HUMAN Myeloperoxidase OS=Homo sapiens GN=MPO PE=1 SV=1	4061	Cmpd 40147, +MS2(714.0921), 26.7eV, 89.4 min #44237	89.3812
2nd_elu_1	40308:4	1	G.VNC[+57.021]ETSC[+57.021]VQQPPC[+57.021]FPLKIPPNDPR.I	C[+57]*3	714.092	4	2853.35	2853.35	0	-0.8	279	NRagged	43.04	43.04	43.04	2.24	90	>sp|P05164|PERM_HUMAN Myeloperoxidase OS=Homo sapiens GN=MPO PE=1 SV=1	4061	Cmpd 40120, +MS2(714.0919), 26.7eV, 89.3 min #44208	89.3135
2nd_elu_1	40123:4	1	G.VNC[+57.021]ETSC[+57.021]VQQPPC[+57.021]FPLKIPPNDPR.I	C[+57]*3	714.093	4	2853.35	2853.35	0	0.2	279	NRagged	72.33	72.33	72.33	2.78	90	>sp|P05164|PERM_HUMAN Myeloperoxidase OS=Homo sapiens GN=MPO PE=1 SV=1	4061	Cmpd 39937, +MS2(714.0926), 26.7eV, 88.9 min #44014	88.8977
2nd_elu_1	39977:4	1	G.VNC[+57.021]ETSC[+57.021]VQQPPC[+57.021]FPLKIPPNDPR.I	C[+57]*3	714.092	4	2853.35	2853.35	0	-0.6	279	NRagged	72.93	72.93	72.93	2.43	90	>sp|P05164|PERM_HUMAN Myeloperoxidase OS=Homo sapiens GN=MPO PE=1 SV=1	4061	Cmpd 39791, +MS2(714.0920), 26.6eV, 88.5 min #43857	88.5217
2nd_elu_1	39994:4	1	G.VNC[+57.021]ETSC[+57.021]VQQPPC[+57.021]FPLKIPPNDPR.I	C[+57]*3	714.091	4	2853.34	2853.35	0	-1.8	279	NRagged	74.75	74.75	74.75	2.46	90	>sp|P05164|PERM_HUMAN Myeloperoxidase OS=Homo sapiens GN=MPO PE=1 SV=1	4061	Cmpd 39808, +MS2(714.0912), 26.7eV, 88.6 min #43876	88.567
2nd_elu_1	40268:4	1	G.VNC[+57.021]ETSC[+57.021]VQQPPC[+57.021]FPLKIPPNDPR.I	C[+57]*3	714.093	4	2853.35	2853.35	0	0.5	279	NRagged	87.82	87.82	87.82	2.77	90	>sp|P05164|PERM_HUMAN Myeloperoxidase OS=Homo sapiens GN=MPO PE=1 SV=1	4061	Cmpd 40080, +MS2(714.0928), 26.7eV, 89.2 min #44165	89.2208
2nd_elu_1	40684:4	1	G.[+57.021]VNC[+57.021]ETSC[+57.021]VQQPPC[+57.021]FPLKIPPNDPR.I	.[57], C[+57]*3	728.346	4	2910.36	2910.37	0	-2.2	279	NRagged	89.06	3.7	3.7	2.29	90	>sp|P05164|PERM_HUMAN Myeloperoxidase OS=Homo sapiens GN=MPO PE=1 SV=1	4061	Cmpd 40496, +MS2(728.3463), 27.1eV, 90.2 min #44608	90.2113
2nd_elu_1	39941:4	1	G.VNC[+57.021]ETSC[+57.021]VQQPPC[+57.021]FPLKIPPNDPR.I	C[+57]*3	714.092	4	2853.34	2853.35	0	-1.1	279	NRagged	97.04	97.04	97.04	2.78	90	>sp|P05164|PERM_HUMAN Myeloperoxidase OS=Homo sapiens GN=MPO PE=1 SV=1	4061	Cmpd 39755, +MS2(714.0917), 26.7eV, 88.4 min #43815	88.4098
2nd_elu_1	40403:4	1	G.VNC[+57.021]ETSC[+57.021]VQQPPC[+57.021]FPLKIPPNDPR.I	C[+57]*3	714.092	4	2853.35	2853.35	0	-0.1	279	NRagged	102.67	102.67	102.67	3.25	90	>sp|P05164|PERM_HUMAN Myeloperoxidase OS=Homo sapiens GN=MPO PE=1 SV=1	4061	Cmpd 40215, +MS2(714.0924), 26.7eV, 89.6 min #44309	89.5468
2nd_elu_1	40108:4	1	G.VNC[+57.021]ETSC[+57.021]VQQPPC[+57.021]FPLKIPPNDPR.I	C[+57]*3	714.092	4	2853.35	2853.35	0	-0.7	279	NRagged	106.93	106.93	106.93	3.58	90	>sp|P05164|PERM_HUMAN Myeloperoxidase OS=Homo sapiens GN=MPO PE=1 SV=1	4061	Cmpd 39922, +MS2(714.0920), 26.7eV, 88.9 min #43998	88.8583
2nd_elu_1	40442:4	1	G.[+57.021]VNC[+57.021]ETSC[+57.021]VQQPPC[+57.021]FPLKIPPNDPR.I	.[57], C[+57]*3	728.348	4	2910.37	2910.37	0	0.1	279	NRagged	119.88	3.7	3.7	2.69	90	>sp|P05164|PERM_HUMAN Myeloperoxidase OS=Homo sapiens GN=MPO PE=1 SV=1	4061	Cmpd 40254, +MS2(728.3479), 27.1eV, 89.7 min #44351	89.6468
2nd_elu_1	39983:4	1	G.[+57.021]VNC[+57.021]ETSC[+57.021]VQQPPC[+57.021]FPLKIPPNDPR.I	.[57], C[+57]*3	728.347	4	2910.37	2910.37	0	-1.2	279	NRagged	133.81	3.7	3.7	2.29	90	>sp|P05164|PERM_HUMAN Myeloperoxidase OS=Homo sapiens GN=MPO PE=1 SV=1	4061	Cmpd 39797, +MS2(728.3470), 27.1eV, 88.5 min #43863	88.5308
2nd_elu_1	40160:4	1	G.VNC[+57.021]ETSC[+57.021]VQQPPC[+57.021]FPLKIPPNDPR.I	C[+57]*3	714.092	4	2853.35	2853.35	0	-0.3	279	NRagged	151.78	151.78	151.78	5.11	90	>sp|P05164|PERM_HUMAN Myeloperoxidase OS=Homo sapiens GN=MPO PE=1 SV=1	4061	Cmpd 39974, +MS2(714.0923), 26.7eV, 89.0 min #44053	88.9873
2nd_elu_1	40071:4	1	G.VNC[+57.021]ETSC[+57.021]VQQPPC[+57.021]FPLKIPPNDPR.I	C[+57]*3	714.092	4	2853.35	2853.35	0	-0.8	279	NRagged	152.34	152.34	152.34	4.51	90	>sp|P05164|PERM_HUMAN Myeloperoxidase OS=Homo sapiens GN=MPO PE=1 SV=1	4061	Cmpd 39885, +MS2(714.0919), 26.7eV, 88.8 min #43958	88.755
2nd_elu_1	40088:4	1	G.VNC[+57.021]ETSC[+57.021]VQQPPC[+57.021]FPLKIPPNDPR.I	C[+57]*3	714.092	4	2853.35	2853.35	0	-1	279	NRagged	159.58	159.58	159.58	4.61	90	>sp|P05164|PERM_HUMAN Myeloperoxidase OS=Homo sapiens GN=MPO PE=1 SV=1	4061	Cmpd 39902, +MS2(714.0918), 26.7eV, 88.8 min #43977	88.8105
2nd_elu_1	40376:4	1	G.[+57.021]VNC[+57.021]ETSC[+57.021]VQQPPC[+57.021]FPLKIPPNDPR.I	.[57], C[+57]*3	728.348	4	2910.37	2910.37	0	0.1	279	NRagged	160.36	3.7	3.7	3.17	90	>sp|P05164|PERM_HUMAN Myeloperoxidase OS=Homo sapiens GN=MPO PE=1 SV=1	4061	Cmpd 40188, +MS2(728.3479), 27.1eV, 89.5 min #44280	89.4707
2nd_elu_1	39907:4	1	G.[+57.021]VNC[+57.021]ETSC[+57.021]VQQPPC[+57.021]FPLKIPPNDPR.I	.[57], C[+57]*3	728.348	4	2910.37	2910.37	0	0.2	279	NRagged	161.73	3.7	3.7	2.75	90	>sp|P05164|PERM_HUMAN Myeloperoxidase OS=Homo sapiens GN=MPO PE=1 SV=1	4061	Cmpd 39721, +MS2(728.3480), 27.1eV, 88.3 min #43775	88.3008
2nd_elu_1	40440:4	1	G.VNC[+57.021]ETSC[+57.021]VQQPPC[+57.021]FPLKIPPNDPR.I	C[+57]*3	714.093	4	2853.35	2853.35	0	0.3	279	NRagged	163.91	163.91	163.91	4.59	90	>sp|P05164|PERM_HUMAN Myeloperoxidase OS=Homo sapiens GN=MPO PE=1 SV=1	4061	Cmpd 40252, +MS2(714.0927), 26.7eV, 89.7 min #44349	89.6437
2nd_elu_1	40140:4	1	G.VNC[+57.021]ETSC[+57.021]VQQPPC[+57.021]FPLKIPPNDPR.I	C[+57]*3	714.093	4	2853.35	2853.35	0	0.2	279	NRagged	168.07	168.07	168.07	4.7	90	>sp|P05164|PERM_HUMAN Myeloperoxidase OS=Homo sapiens GN=MPO PE=1 SV=1	4061	Cmpd 39954, +MS2(714.0927), 26.7eV, 89.0 min #44032	88.9397
2nd_elu_1	39966:4	1	G.[+57.021]VNC[+57.021]ETSC[+57.021]VQQPPC[+57.021]FPLKIPPNDPR.I	.[57], C[+57]*3	728.348	4	2910.37	2910.37	0	0.9	279	NRagged	171.47	3.7	3.7	3.17	90	>sp|P05164|PERM_HUMAN Myeloperoxidase OS=Homo sapiens GN=MPO PE=1 SV=1	4061	Cmpd 39780, +MS2(728.3485), 27.1eV, 88.5 min #43843	88.4768
2nd_elu_1	40007:4	1	G.[+57.021]VNC[+57.021]ETSC[+57.021]VQQPPC[+57.021]FPLKIPPNDPR.I	.[57], C[+57]*3	728.347	4	2910.37	2910.37	0	-0.9	279	NRagged	173.95	3.7	3.7	2.78	90	>sp|P05164|PERM_HUMAN Myeloperoxidase OS=Homo sapiens GN=MPO PE=1 SV=1	4061	Cmpd 39821, +MS2(728.3472), 27.1eV, 88.6 min #43891	88.6173
2nd_elu_1	40180:4	1	G.VNC[+57.021]ETSC[+57.021]VQQPPC[+57.021]FPLKIPPNDPR.I	C[+57]*3	714.092	4	2853.35	2853.35	0	-0.7	279	NRagged	174.61	174.61	174.61	5.07	90	>sp|P05164|PERM_HUMAN Myeloperoxidase OS=Homo sapiens GN=MPO PE=1 SV=1	4061	Cmpd 39994, +MS2(714.0919), 26.7eV, 89.0 min #44074	89.0317
2nd_elu_1	40392:4	1	G.[+57.021]VNC[+57.021]ETSC[+57.021]VQQPPC[+57.021]FPLKIPPNDPR.I	.[57], C[+57]*3	728.348	4	2910.37	2910.37	0	0.1	279	NRagged	175	3.7	3.7	3.55	90	>sp|P05164|PERM_HUMAN Myeloperoxidase OS=Homo sapiens GN=MPO PE=1 SV=1	4061	Cmpd 40204, +MS2(728.3479), 27.1eV, 89.5 min #44297	89.5118
2nd_elu_1	40286:4	1	G.VNC[+57.021]ETSC[+57.021]VQQPPC[+57.021]FPLKIPPNDPR.I	C[+57]*3	714.093	4	2853.35	2853.35	0	0.8	279	NRagged	177.63	177.63	177.63	5.29	90	>sp|P05164|PERM_HUMAN Myeloperoxidase OS=Homo sapiens GN=MPO PE=1 SV=1	4061	Cmpd 40098, +MS2(714.0931), 26.7eV, 89.3 min #44184	89.261
2nd_elu_1	40052:4	1	G.VNC[+57.021]ETSC[+57.021]VQQPPC[+57.021]FPLKIPPNDPR.I	C[+57]*3	714.093	4	2853.35	2853.35	0	0.8	279	NRagged	192.51	192.51	192.51	5.29	90	>sp|P05164|PERM_HUMAN Myeloperoxidase OS=Homo sapiens GN=MPO PE=1 SV=1	4061	Cmpd 39866, +MS2(714.0930), 26.7eV, 88.7 min #43938	88.71
2nd_elu_1	40374:4	1	G.VNC[+57.021]ETSC[+57.021]VQQPPC[+57.021]FPLKIPPNDPR.I	C[+57]*3	714.093	4	2853.35	2853.35	0	1.4	279	NRagged	211.46	211.46	211.46	6.05	90	>sp|P05164|PERM_HUMAN Myeloperoxidase OS=Homo sapiens GN=MPO PE=1 SV=1	4061	Cmpd 40186, +MS2(714.0935), 26.7eV, 89.5 min #44278	89.4678
2nd_elu_1	40421:4	1	G.VNC[+57.021]ETSC[+57.021]VQQPPC[+57.021]FPLKIPPNDPR.I	C[+57]*3	714.093	4	2853.35	2853.35	0	0.9	279	NRagged	217.6	210.71	210.71	6.99	90	>sp|P05164|PERM_HUMAN Myeloperoxidase OS=Homo sapiens GN=MPO PE=1 SV=1	4061	Cmpd 40233, +MS2(714.0931), 26.7eV, 89.6 min #44328	89.5922
2nd_elu_1	39903:4	1	G.VNC[+57.021]ETSC[+57.021]VQQPPC[+57.021]FPLKIPPNDPR.I	C[+57]*3	714.091	4	2853.34	2853.35	0	-1.4	279	NRagged	231.33	231.33	231.33	6	90	>sp|P05164|PERM_HUMAN Myeloperoxidase OS=Homo sapiens GN=MPO PE=1 SV=1	4061	Cmpd 39717, +MS2(714.0915), 26.6eV, 88.3 min #43771	88.2943
2nd_elu_1	35383:3	1	R.IKNQADC[+57.021]IPFFR.S	C[+57]	503.594	3	1508.77	1508.77	0	-0.6	303	Specific	43.2	29.58	29.58	2.19	90	>sp|P05164|PERM_HUMAN Myeloperoxidase OS=Homo sapiens GN=MPO PE=1 SV=1	4061	Cmpd 35199, +MS2(503.5938), 20.0eV, 78.4 min #38962	78.3792
2nd_elu_1	34272:3	1	R.[+57.021]IKNQADC[+57.021]IPFFR.S	.[57], C[+57]	522.601	3	1565.79	1565.79	0	-0.9	303	Specific	51.3	51.3	18.8	2.39	90	>sp|P05164|PERM_HUMAN Myeloperoxidase OS=Homo sapiens GN=MPO PE=1 SV=1	4061	Cmpd 34088, +MS2(522.6008), 20.6eV, 76.2 min #37790	76.172
2nd_elu_1	35354:3	1	R.IKNQADC[+57.021]IPFFR.S	C[+57]	503.594	3	1508.77	1508.77	0	-0.9	303	Specific	68.33	68.33	68.33	2.41	90	>sp|P05164|PERM_HUMAN Myeloperoxidase OS=Homo sapiens GN=MPO PE=1 SV=1	4061	Cmpd 35170, +MS2(503.5937), 20.0eV, 78.3 min #38932	78.3277
2nd_elu_1	34302:3	1	R.[+57.021]IKNQADC[+57.021]IPFFR.S	.[57], C[+57]	522.601	3	1565.79	1565.79	0	-0.6	303	Specific	70.62	58.6	18.8	2.41	90	>sp|P05164|PERM_HUMAN Myeloperoxidase OS=Homo sapiens GN=MPO PE=1 SV=1	4061	Cmpd 34118, +MS2(522.6010), 20.6eV, 76.2 min #37822	76.23
2nd_elu_1	36072:3	1	R.[+114.043]IKNQADC[+57.021]IPFFR.S	.[114], C[+57]	541.608	3	1622.81	1622.81	0	-0.7	303	Specific	77.49	45.86	45.86	2.57	90	>sp|P05164|PERM_HUMAN Myeloperoxidase OS=Homo sapiens GN=MPO PE=1 SV=1	4061	Cmpd 35888, +MS2(541.6081), 21.2eV, 80.0 min #39703	79.958
2nd_elu_1	35186:2	1	R.IKNQADC[+57.021]IPFFR.S	C[+57]	754.887	2	1508.77	1508.77	0	-0.9	303	Specific	80.26	80.26	80.26	2.16	90	>sp|P05164|PERM_HUMAN Myeloperoxidase OS=Homo sapiens GN=MPO PE=1 SV=1	4061	Cmpd 35002, +MS2(754.8869), 33.2eV, 78.0 min #38753	77.9645
2nd_elu_1	34146:3	1	R.[+57.021]IKNQADC[+57.021]IPFFR.S	.[57], C[+57]	522.602	3	1565.79	1565.79	0	0.5	303	Specific	83.33	72.01	18.8	2.65	90	>sp|P05164|PERM_HUMAN Myeloperoxidase OS=Homo sapiens GN=MPO PE=1 SV=1	4061	Cmpd 33962, +MS2(522.6016), 20.6eV, 75.9 min #37657	75.914
2nd_elu_1	36277:2	1	R.[+57.021]IKNQADC[+57.021]IPFFR.S	.[57], C[+57]	783.398	2	1565.79	1565.79	0	-0.2	303	Specific	84.19	84.19	11.7	2.16	90	>sp|P05164|PERM_HUMAN Myeloperoxidase OS=Homo sapiens GN=MPO PE=1 SV=1	4061	Cmpd 36093, +MS2(783.3982), 28.8eV, 80.5 min #39922	80.438
2nd_elu_1	35327:3	1	R.IKNQADC[+57.021]IPFFR.S	C[+57]	503.594	3	1508.77	1508.77	0	-0.5	303	Specific	99.07	99.07	99.07	2.66	90	>sp|P05164|PERM_HUMAN Myeloperoxidase OS=Homo sapiens GN=MPO PE=1 SV=1	4061	Cmpd 35143, +MS2(503.5939), 20.0eV, 78.3 min #38904	78.2817
2nd_elu_1	34247:3	1	R.[+57.021]IKNQADC[+57.021]IPFFR.S	.[57], C[+57]	522.601	3	1565.79	1565.79	0	0.3	303	Specific	108.1	51.95	10.5	2.78	90	>sp|P05164|PERM_HUMAN Myeloperoxidase OS=Homo sapiens GN=MPO PE=1 SV=1	4061	Cmpd 34063, +MS2(522.6014), 20.6eV, 76.1 min #37764	76.1268
2nd_elu_1	35431:3	1	R.[+114.043]IKNQADC[+57.021]IPFFR.S	.[114], C[+57]	541.609	3	1622.81	1622.81	0	0.1	303	Specific	112.64	104.54	104.54	3.26	90	>sp|P05164|PERM_HUMAN Myeloperoxidase OS=Homo sapiens GN=MPO PE=1 SV=1	4061	Cmpd 35247, +MS2(541.6085), 21.2eV, 78.5 min #39012	78.4688
2nd_elu_1	36091:3	1	R.[+114.043]IKNQADC[+57.021]IPFFR.S	.[114], C[+57]	541.608	3	1622.81	1622.81	0	-0.3	303	Specific	127.76	127.76	127.76	3.66	90	>sp|P05164|PERM_HUMAN Myeloperoxidase OS=Homo sapiens GN=MPO PE=1 SV=1	4061	Cmpd 35907, +MS2(541.6083), 21.2eV, 80.0 min #39724	80.0008
2nd_elu_1	35502:3	1	R.[+114.043]IKNQADC[+57.021]IPFFR.S	.[114], C[+57]	541.608	3	1622.81	1622.81	0	-0.4	303	Specific	128.86	128.86	128.86	3.66	90	>sp|P05164|PERM_HUMAN Myeloperoxidase OS=Homo sapiens GN=MPO PE=1 SV=1	4061	Cmpd 35318, +MS2(541.6082), 21.2eV, 78.6 min #39087	78.6163
2nd_elu_1	35218:2	1	R.IKNQADC[+57.021]IPFFR.S	C[+57]	754.886	2	1508.77	1508.77	0	-1.5	303	Specific	129.44	129.44	129.44	2.69	90	>sp|P05164|PERM_HUMAN Myeloperoxidase OS=Homo sapiens GN=MPO PE=1 SV=1	4061	Cmpd 35034, +MS2(754.8864), 33.2eV, 78.0 min #38786	78.0168
2nd_elu_1	36112:3	1	R.[+114.043]IKNQADC[+57.021]IPFFR.S	.[114], C[+57]	541.608	3	1622.81	1622.81	0	-0.8	303	Specific	133.39	133.39	133.39	3.66	90	>sp|P05164|PERM_HUMAN Myeloperoxidase OS=Homo sapiens GN=MPO PE=1 SV=1	4061	Cmpd 35928, +MS2(541.6080), 21.2eV, 80.1 min #39746	80.0447
2nd_elu_1	35476:3	1	R.[+114.043]IKNQADC[+57.021]IPFFR.S	.[114], C[+57]	541.608	3	1622.81	1622.81	0	-0.8	303	Specific	138.25	110.3	110.3	3.75	90	>sp|P05164|PERM_HUMAN Myeloperoxidase OS=Homo sapiens GN=MPO PE=1 SV=1	4061	Cmpd 35292, +MS2(541.6080), 21.2eV, 78.6 min #39060	78.5687
2nd_elu_1	35306:3	1	R.IKNQADC[+57.021]IPFFR.S	C[+57]	503.594	3	1508.77	1508.77	0	-0.2	303	Specific	141.93	113.35	113.35	3.55	90	>sp|P05164|PERM_HUMAN Myeloperoxidase OS=Homo sapiens GN=MPO PE=1 SV=1	4061	Cmpd 35122, +MS2(503.5940), 20.0eV, 78.2 min #38882	78.2405
2nd_elu_1	43448:3	1	R.[+114.043]IKNQADC[+57.021]IPFFR.S	.[114], C[+57]	541.609	3	1622.81	1622.81	0	0.8	303	Specific	144.85	132.64	132.64	4.39	90	>sp|P05164|PERM_HUMAN Myeloperoxidase OS=Homo sapiens GN=MPO PE=1 SV=1	4061	Cmpd 43256, +MS2(541.6089), 21.2eV, 97.1 min #47604	97.0707
2nd_elu_1	35451:3	1	R.[+114.043]IKNQADC[+57.021]IPFFR.S	.[114], C[+57]	541.608	3	1622.81	1622.81	0	-0.4	303	Specific	153.39	153.39	153.39	4.45	90	>sp|P05164|PERM_HUMAN Myeloperoxidase OS=Homo sapiens GN=MPO PE=1 SV=1	4061	Cmpd 35267, +MS2(541.6082), 21.2eV, 78.5 min #39034	78.525
2nd_elu_1	35163:2	1	R.IKNQADC[+57.021]IPFFR.S	C[+57]	754.887	2	1508.77	1508.77	0	-0.8	303	Specific	157.06	157.06	157.06	3.55	90	>sp|P05164|PERM_HUMAN Myeloperoxidase OS=Homo sapiens GN=MPO PE=1 SV=1	4061	Cmpd 34979, +MS2(754.8869), 33.2eV, 77.9 min #38728	77.9087
2nd_elu_1	34393:3	1	R.IKNQADC[+57.021]IPFFR.S	C[+57]	503.594	3	1508.77	1508.77	0	-0.2	303	Specific	157.16	109.68	109.68	3.75	90	>sp|P05164|PERM_HUMAN Myeloperoxidase OS=Homo sapiens GN=MPO PE=1 SV=1	4061	Cmpd 34209, +MS2(503.5940), 20.0eV, 76.4 min #37920	76.4277
2nd_elu_1	34368:3	1	R.IKNQADC[+57.021]IPFFR.S	C[+57]	503.594	3	1508.77	1508.77	0	-0.6	303	Specific	162.1	71.54	71.54	3.3	90	>sp|P05164|PERM_HUMAN Myeloperoxidase OS=Homo sapiens GN=MPO PE=1 SV=1	4061	Cmpd 34184, +MS2(503.5938), 20.0eV, 76.4 min #37893	76.3718
2nd_elu_1	35389:3	1	R.[+114.043]IKNQADC[+57.021]IPFFR.S	.[114], C[+57]	541.608	3	1622.81	1622.81	0	-0.4	303	Specific	167.23	104.42	104.42	3.91	90	>sp|P05164|PERM_HUMAN Myeloperoxidase OS=Homo sapiens GN=MPO PE=1 SV=1	4061	Cmpd 35205, +MS2(541.6082), 21.2eV, 78.4 min #38969	78.4107
2nd_elu_1	35141:3	1	R.[+57.021]IKNQADC[+57.021]IPFFR.S	.[57], C[+57]	522.601	3	1565.79	1565.79	0	0.4	303	Specific	174.98	165.2	18.8	4.63	90	>sp|P05164|PERM_HUMAN Myeloperoxidase OS=Homo sapiens GN=MPO PE=1 SV=1	4061	Cmpd 34957, +MS2(522.6015), 20.6eV, 77.9 min #38705	77.8638
2nd_elu_1	36296:2	1	R.[+57.021]IKNQADC[+57.021]IPFFR.S	.[57], C[+57]	783.398	2	1565.79	1565.79	0	0	303	Specific	175.61	175.61	36.12	3.99	90	>sp|P05164|PERM_HUMAN Myeloperoxidase OS=Homo sapiens GN=MPO PE=1 SV=1	4061	Cmpd 36112, +MS2(783.3983), 34.4eV, 80.5 min #39942	80.482
2nd_elu_1	35924:3	1	R.[+114.043]IKNQADC[+57.021]IPFFR.S	.[114], C[+57]	541.609	3	1622.81	1622.81	0	0.3	303	Specific	175.98	172.46	172.46	4.63	90	>sp|P05164|PERM_HUMAN Myeloperoxidase OS=Homo sapiens GN=MPO PE=1 SV=1	4061	Cmpd 35740, +MS2(541.6086), 21.2eV, 79.6 min #39545	79.6247
2nd_elu_1	36133:3	1	R.[+114.043]IKNQADC[+57.021]IPFFR.S	.[114], C[+57]	541.608	3	1622.81	1622.81	0	-0.6	303	Specific	185.44	135.73	135.73	4.78	90	>sp|P05164|PERM_HUMAN Myeloperoxidase OS=Homo sapiens GN=MPO PE=1 SV=1	4061	Cmpd 35949, +MS2(541.6081), 21.2eV, 80.1 min #39768	80.0877
2nd_elu_1	36401:3	1	R.[+57.021]IKNQADC[+57.021]IPFFR.S	.[57], C[+57]	522.601	3	1565.79	1565.79	0	0	303	Specific	190.08	158.95	18.8	4.98	90	>sp|P05164|PERM_HUMAN Myeloperoxidase OS=Homo sapiens GN=MPO PE=1 SV=1	4061	Cmpd 36215, +MS2(522.6013), 20.6eV, 80.7 min #40053	80.7252
2nd_elu_1	34172:3	1	R.[+57.021]IKNQADC[+57.021]IPFFR.S	.[57], C[+57]	522.601	3	1565.79	1565.79	0	-0.1	303	Specific	193.5	150.84	7.23	4.98	90	>sp|P05164|PERM_HUMAN Myeloperoxidase OS=Homo sapiens GN=MPO PE=1 SV=1	4061	Cmpd 33988, +MS2(522.6013), 20.6eV, 76.0 min #37686	75.9932
2nd_elu_1	35142:2	1	R.IKNQADC[+57.021]IPFFR.S	C[+57]	754.887	2	1508.77	1508.77	0	-0.7	303	Specific	195.07	195.07	195.07	4.05	90	>sp|P05164|PERM_HUMAN Myeloperoxidase OS=Homo sapiens GN=MPO PE=1 SV=1	4061	Cmpd 34958, +MS2(754.8870), 33.2eV, 77.9 min #38706	77.8645
2nd_elu_1	36156:3	1	R.[+114.043]IKNQADC[+57.021]IPFFR.S	.[114], C[+57]	541.609	3	1622.81	1622.81	0	0.5	303	Specific	195.28	175.93	175.93	5.2	90	>sp|P05164|PERM_HUMAN Myeloperoxidase OS=Homo sapiens GN=MPO PE=1 SV=1	4061	Cmpd 35972, +MS2(541.6087), 21.2eV, 80.1 min #39792	80.1335
2nd_elu_1	36375:3	1	R.[+57.021]IKNQADC[+57.021]IPFFR.S	.[57], C[+57]	522.601	3	1565.79	1565.79	0	0.3	303	Specific	201.2	164.84	17.51	5.09	90	>sp|P05164|PERM_HUMAN Myeloperoxidase OS=Homo sapiens GN=MPO PE=1 SV=1	4061	Cmpd 36189, +MS2(522.6014), 20.6eV, 80.7 min #40025	80.668
2nd_elu_1	35861:3	1	R.[+114.043]IKNQADC[+57.021]IPFFR.S	.[114], C[+57]	541.608	3	1622.81	1622.81	0	-1	303	Specific	211.36	211.36	211.36	5.2	90	>sp|P05164|PERM_HUMAN Myeloperoxidase OS=Homo sapiens GN=MPO PE=1 SV=1	4061	Cmpd 35677, +MS2(541.6079), 21.2eV, 79.5 min #39478	79.4873
2nd_elu_1	35903:3	1	R.[+114.043]IKNQADC[+57.021]IPFFR.S	.[114], C[+57]	541.608	3	1622.81	1622.81	0	-0.6	303	Specific	213.17	213.17	213.17	5.2	90	>sp|P05164|PERM_HUMAN Myeloperoxidase OS=Homo sapiens GN=MPO PE=1 SV=1	4061	Cmpd 35719, +MS2(541.6081), 21.2eV, 79.6 min #39523	79.5803
2nd_elu_1	36193:3	1	R.[+57.021]IKNQADC[+57.021]IPFFR.S	.[57], C[+57]	522.601	3	1565.79	1565.79	0	0.2	303	Specific	217.21	150.25	24.22	5.14	90	>sp|P05164|PERM_HUMAN Myeloperoxidase OS=Homo sapiens GN=MPO PE=1 SV=1	4061	Cmpd 36009, +MS2(522.6014), 20.6eV, 80.2 min #39832	80.2358
2nd_elu_1	43431:3	1	R.[+114.043]IKNQADC[+57.021]IPFFR.S	.[114], C[+57]	541.608	3	1622.81	1622.81	0	-0.9	303	Specific	217.62	217.62	217.62	5.2	90	>sp|P05164|PERM_HUMAN Myeloperoxidase OS=Homo sapiens GN=MPO PE=1 SV=1	4061	Cmpd 43239, +MS2(541.6080), 21.2eV, 97.0 min #47586	97.0272
2nd_elu_1	35068:3	1	R.IKNQADC[+57.021]IPFFR.S	C[+57]	503.594	3	1508.77	1508.77	0	-0.6	303	Specific	220.95	142.98	142.98	4.82	90	>sp|P05164|PERM_HUMAN Myeloperoxidase OS=Homo sapiens GN=MPO PE=1 SV=1	4061	Cmpd 34884, +MS2(503.5938), 20.0eV, 77.7 min #38629	77.727
2nd_elu_1	34198:3	1	R.[+57.021]IKNQADC[+57.021]IPFFR.S	.[57], C[+57]	522.601	3	1565.79	1565.79	0	-0.5	303	Specific	222.41	106.41	8.68	6.08	90	>sp|P05164|PERM_HUMAN Myeloperoxidase OS=Homo sapiens GN=MPO PE=1 SV=1	4061	Cmpd 34014, +MS2(522.6010), 20.6eV, 76.0 min #37713	76.0405
2nd_elu_1	35882:3	1	R.[+114.043]IKNQADC[+57.021]IPFFR.S	.[114], C[+57]	541.608	3	1622.81	1622.81	0	-0.2	303	Specific	224.31	202.71	202.71	6.77	90	>sp|P05164|PERM_HUMAN Myeloperoxidase OS=Homo sapiens GN=MPO PE=1 SV=1	4061	Cmpd 35698, +MS2(541.6083), 21.2eV, 79.6 min #39501	79.5377
2nd_elu_1	36246:2	1	R.[+57.021]IKNQADC[+57.021]IPFFR.S	.[57], C[+57]	783.398	2	1565.79	1565.79	0	-0.8	303	Specific	225.34	225.34	20	5.9	90	>sp|P05164|PERM_HUMAN Myeloperoxidase OS=Homo sapiens GN=MPO PE=1 SV=1	4061	Cmpd 36062, +MS2(783.3976), 34.4eV, 80.4 min #39890	80.3827
2nd_elu_1	34351:3	1	R.IKNQADC[+57.021]IPFFR.S	C[+57]	503.594	3	1508.77	1508.77	0	0.3	303	Specific	237.5	156.41	156.41	7.87	90	>sp|P05164|PERM_HUMAN Myeloperoxidase OS=Homo sapiens GN=MPO PE=1 SV=1	4061	Cmpd 34167, +MS2(503.5943), 20.0eV, 76.3 min #37874	76.33
2nd_elu_1	35044:3	1	R.[+57.021]IKNQADC[+57.021]IPFFR.S	.[57], C[+57]	522.602	3	1565.79	1565.79	0	1	303	Specific	242.06	222.29	18.5	8.06	90	>sp|P05164|PERM_HUMAN Myeloperoxidase OS=Homo sapiens GN=MPO PE=1 SV=1	4061	Cmpd 34860, +MS2(522.6018), 20.6eV, 77.7 min #38603	77.666
2nd_elu_1	36185:3	1	R.[+57.021]IKNQADC[+57.021]IPFFR.S	.[57], C[+57]	522.602	3	1565.79	1565.79	0	1.2	303	Specific	247.52	180.3	18.8	7.94	90	>sp|P05164|PERM_HUMAN Myeloperoxidase OS=Homo sapiens GN=MPO PE=1 SV=1	4061	Cmpd 36001, +MS2(522.6019), 20.6eV, 80.2 min #39823	80.201
2nd_elu_1	35281:3	1	R.IKNQADC[+57.021]IPFFR.S	C[+57]	503.594	3	1508.77	1508.77	0	-1	303	Specific	252.65	148.85	148.85	7.64	90	>sp|P05164|PERM_HUMAN Myeloperoxidase OS=Homo sapiens GN=MPO PE=1 SV=1	4061	Cmpd 35097, +MS2(503.5936), 20.0eV, 78.2 min #38856	78.1918
2nd_elu_1	34220:3	1	R.[+57.021]IKNQADC[+57.021]IPFFR.S	.[57], C[+57]	522.601	3	1565.79	1565.79	0	-0.3	303	Specific	257.17	105.47	18.5	7.39	90	>sp|P05164|PERM_HUMAN Myeloperoxidase OS=Homo sapiens GN=MPO PE=1 SV=1	4061	Cmpd 34036, +MS2(522.6011), 20.6eV, 76.1 min #37736	76.0817
2nd_elu_1	35029:3	1	R.[+57.021]IKNQADC[+57.021]IPFFR.S	.[57], C[+57]	522.601	3	1565.79	1565.79	0	0.4	303	Specific	264.12	185.35	18.5	8.08	90	>sp|P05164|PERM_HUMAN Myeloperoxidase OS=Homo sapiens GN=MPO PE=1 SV=1	4061	Cmpd 34845, +MS2(522.6015), 20.6eV, 77.6 min #38586	77.6172
2nd_elu_1	35117:3	1	R.[+57.021]IKNQADC[+57.021]IPFFR.S	.[57], C[+57]	522.601	3	1565.79	1565.79	0	-0.4	303	Specific	275.54	227.62	18.5	8.3	90	>sp|P05164|PERM_HUMAN Myeloperoxidase OS=Homo sapiens GN=MPO PE=1 SV=1	4061	Cmpd 34933, +MS2(522.6011), 20.6eV, 77.8 min #38680	77.8192
2nd_elu_1	42766:2	1	R.[+145.020]IKNQADC[+57.021]IPFFR.S	.[145], C[+57]	827.396	2	1653.79	1653.79	0	-1.2	303	Specific	297.34	233.44	6.29	5.74	90	>sp|P05164|PERM_HUMAN Myeloperoxidase OS=Homo sapiens GN=MPO PE=1 SV=1	4061	Cmpd 42574, +MS2(827.3965), 30.2eV, 95.3 min #46860	95.3168
2nd_elu_1	43412:3	1	R.[+114.043]IKNQADC[+57.021]IPFFR.S	.[114], C[+57]	541.608	3	1622.81	1622.81	0	-0.3	303	Specific	299.92	242.92	242.92	8.3	90	>sp|P05164|PERM_HUMAN Myeloperoxidase OS=Homo sapiens GN=MPO PE=1 SV=1	4061	Cmpd 43220, +MS2(541.6083), 21.2eV, 97.0 min #47566	96.9973
2nd_elu_1	36353:3	1	R.[+57.021]IKNQADC[+57.021]IPFFR.S	.[57], C[+57]	522.601	3	1565.79	1565.79	0	-0.3	303	Specific	300.5	226.37	22.87	8.35	90	>sp|P05164|PERM_HUMAN Myeloperoxidase OS=Homo sapiens GN=MPO PE=1 SV=1	4061	Cmpd 36167, +MS2(522.6011), 20.6eV, 80.6 min #40002	80.625
2nd_elu_1	35096:3	1	R.[+57.021]IKNQADC[+57.021]IPFFR.S	.[57], C[+57]	522.601	3	1565.79	1565.79	0	-0.7	303	Specific	309.59	250.7	18.8	8.35	90	>sp|P05164|PERM_HUMAN Myeloperoxidase OS=Homo sapiens GN=MPO PE=1 SV=1	4061	Cmpd 34912, +MS2(522.6009), 20.6eV, 77.8 min #38658	77.7758
2nd_elu_1	42780:2	1	R.[+145.020]IKNQADC[+57.021]IPFFR.S	.[145], C[+57]	827.397	2	1653.79	1653.79	0	-0.7	303	Specific	311.8	310.8	6.11	7.95	90	>sp|P05164|PERM_HUMAN Myeloperoxidase OS=Homo sapiens GN=MPO PE=1 SV=1	4061	Cmpd 42588, +MS2(827.3969), 30.2eV, 95.4 min #46875	95.3445
2nd_elu_1	35070:3	1	R.[+57.021]IKNQADC[+57.021]IPFFR.S	.[57], C[+57]	522.601	3	1565.79	1565.79	0	0.2	303	Specific	356.77	238.15	18.8	8.68	90	>sp|P05164|PERM_HUMAN Myeloperoxidase OS=Homo sapiens GN=MPO PE=1 SV=1	4061	Cmpd 34886, +MS2(522.6014), 20.6eV, 77.7 min #38631	77.7287
2nd_elu_1	35092:3	1	R.IKNQADC[+57.021]IPFFR.S	C[+57]	503.594	3	1508.77	1508.77	0	-1.1	303	Specific	359.79	213.1	213.1	8.47	90	>sp|P05164|PERM_HUMAN Myeloperoxidase OS=Homo sapiens GN=MPO PE=1 SV=1	4061	Cmpd 34908, +MS2(503.5936), 20.0eV, 77.8 min #38654	77.7718
2nd_elu_1	36211:3	1	R.[+57.021]IKNQADC[+57.021]IPFFR.S	.[57], C[+57]	522.602	3	1565.79	1565.79	0	0.5	303	Specific	374.35	266.58	26.34	8.67	90	>sp|P05164|PERM_HUMAN Myeloperoxidase OS=Homo sapiens GN=MPO PE=1 SV=1	4061	Cmpd 36027, +MS2(522.6016), 20.6eV, 80.3 min #39851	80.281
2nd_elu_1	36332:3	1	R.[+57.021]IKNQADC[+57.021]IPFFR.S	.[57], C[+57]	522.601	3	1565.79	1565.79	0	-0.1	303	Specific	376.08	279.93	28.42	8.65	90	>sp|P05164|PERM_HUMAN Myeloperoxidase OS=Homo sapiens GN=MPO PE=1 SV=1	4061	Cmpd 36146, +MS2(522.6012), 20.6eV, 80.6 min #39980	80.5825
2nd_elu_1	35258:3	1	R.IKNQADC[+57.021]IPFFR.S	C[+57]	503.594	3	1508.77	1508.77	0	-0.3	303	Specific	383.89	204.96	204.96	8.51	90	>sp|P05164|PERM_HUMAN Myeloperoxidase OS=Homo sapiens GN=MPO PE=1 SV=1	4061	Cmpd 35074, +MS2(503.5940), 20.0eV, 78.1 min #38832	78.1463
2nd_elu_1	35169:3	1	R.IKNQADC[+57.021]IPFFR.S	C[+57]	503.594	3	1508.77	1508.77	0	-0.1	303	Specific	420.64	221.88	221.88	8.52	90	>sp|P05164|PERM_HUMAN Myeloperoxidase OS=Homo sapiens GN=MPO PE=1 SV=1	4061	Cmpd 34985, +MS2(503.5941), 20.1eV, 77.9 min #38734	77.9138
2nd_elu_1	36307:3	1	R.[+57.021]IKNQADC[+57.021]IPFFR.S	.[57], C[+57]	522.601	3	1565.79	1565.79	0	-0.6	303	Specific	436.68	317.87	33.82	8.7	90	>sp|P05164|PERM_HUMAN Myeloperoxidase OS=Homo sapiens GN=MPO PE=1 SV=1	4061	Cmpd 36121, +MS2(522.6010), 20.6eV, 80.5 min #39953	80.526
2nd_elu_1	35205:3	1	R.IKNQADC[+57.021]IPFFR.S	C[+57]	503.594	3	1508.77	1508.77	0	-0.8	303	Specific	440.58	212.33	212.33	8.54	90	>sp|P05164|PERM_HUMAN Myeloperoxidase OS=Homo sapiens GN=MPO PE=1 SV=1	4061	Cmpd 35021, +MS2(503.5938), 20.0eV, 78.0 min #38773	78.01
2nd_elu_1	36285:3	1	R.[+57.021]IKNQADC[+57.021]IPFFR.S	.[57], C[+57]	522.601	3	1565.79	1565.79	0	0.1	303	Specific	446.97	286.14	40.19	8.8	90	>sp|P05164|PERM_HUMAN Myeloperoxidase OS=Homo sapiens GN=MPO PE=1 SV=1	4061	Cmpd 36101, +MS2(522.6014), 20.6eV, 80.5 min #39931	80.472
2nd_elu_1	35114:3	1	R.IKNQADC[+57.021]IPFFR.S	C[+57]	503.594	3	1508.77	1508.77	0	-0.7	303	Specific	452.66	246.55	246.55	8.65	90	>sp|P05164|PERM_HUMAN Myeloperoxidase OS=Homo sapiens GN=MPO PE=1 SV=1	4061	Cmpd 34930, +MS2(503.5938), 20.0eV, 77.8 min #38677	77.8177
2nd_elu_1	35228:3	1	R.IKNQADC[+57.021]IPFFR.S	C[+57]	503.594	3	1508.77	1508.77	0	-0.7	303	Specific	454.59	248.54	248.54	8.65	90	>sp|P05164|PERM_HUMAN Myeloperoxidase OS=Homo sapiens GN=MPO PE=1 SV=1	4061	Cmpd 35044, +MS2(503.5938), 20.0eV, 78.1 min #38798	78.0623
2nd_elu_1	36228:3	1	R.[+57.021]IKNQADC[+57.021]IPFFR.S	.[57], C[+57]	522.601	3	1565.79	1565.79	0	0.3	303	Specific	456.06	311.8	37.88	8.85	90	>sp|P05164|PERM_HUMAN Myeloperoxidase OS=Homo sapiens GN=MPO PE=1 SV=1	4061	Cmpd 36044, +MS2(522.6014), 20.6eV, 80.3 min #39870	80.3312
2nd_elu_1	35134:3	1	R.IKNQADC[+57.021]IPFFR.S	C[+57]	503.594	3	1508.77	1508.77	0	0.2	303	Specific	467.53	301.67	301.67	8.85	90	>sp|P05164|PERM_HUMAN Myeloperoxidase OS=Homo sapiens GN=MPO PE=1 SV=1	4061	Cmpd 34950, +MS2(503.5942), 20.0eV, 77.9 min #38698	77.8602
2nd_elu_1	35147:3	1	R.IKNQADC[+57.021]IPFFR.S	C[+57]	503.594	3	1508.77	1508.77	0	0.2	303	Specific	478.99	272.6	272.6	8.82	90	>sp|P05164|PERM_HUMAN Myeloperoxidase OS=Homo sapiens GN=MPO PE=1 SV=1	4061	Cmpd 34963, +MS2(503.5942), 20.1eV, 77.9 min #38711	77.869
2nd_elu_1	35223:3	1	R.IKNQADC[+57.021]IPFFR.S	C[+57]	503.594	3	1508.77	1508.77	0	-0.8	303	Specific	480.42	291.47	291.47	8.76	90	>sp|P05164|PERM_HUMAN Myeloperoxidase OS=Homo sapiens GN=MPO PE=1 SV=1	4061	Cmpd 35039, +MS2(503.5938), 20.1eV, 78.0 min #38791	78.0218
2nd_elu_1	35180:3	1	R.IKNQADC[+57.021]IPFFR.S	C[+57]	503.594	3	1508.77	1508.77	0	0.1	303	Specific	481.02	284.51	284.51	8.88	90	>sp|P05164|PERM_HUMAN Myeloperoxidase OS=Homo sapiens GN=MPO PE=1 SV=1	4061	Cmpd 34996, +MS2(503.5942), 20.0eV, 78.0 min #38747	77.9615
2nd_elu_1	35194:3	1	R.IKNQADC[+57.021]IPFFR.S	C[+57]	503.594	3	1508.77	1508.77	0	0.1	303	Specific	482.2	279.9	279.9	8.88	90	>sp|P05164|PERM_HUMAN Myeloperoxidase OS=Homo sapiens GN=MPO PE=1 SV=1	4061	Cmpd 35010, +MS2(503.5942), 20.1eV, 78.0 min #38761	77.9713
2nd_elu_1	36250:3	1	R.[+57.021]IKNQADC[+57.021]IPFFR.S	.[57], C[+57]	522.601	3	1565.79	1565.79	0	-0.7	303	Specific	514.43	358.44	42.64	8.97	90	>sp|P05164|PERM_HUMAN Myeloperoxidase OS=Homo sapiens GN=MPO PE=1 SV=1	4061	Cmpd 36066, +MS2(522.6009), 20.6eV, 80.4 min #39894	80.3875
2nd_elu_1	35156:3	1	R.IKNQADC[+57.021]IPFFR.S	C[+57]	503.594	3	1508.77	1508.77	0	-0.1	303	Specific	528.16	311.34	311.34	8.86	90	>sp|P05164|PERM_HUMAN Myeloperoxidase OS=Homo sapiens GN=MPO PE=1 SV=1	4061	Cmpd 34972, +MS2(503.5941), 20.0eV, 77.9 min #38721	77.905
2nd_elu_1	36266:3	1	R.[+57.021]IKNQADC[+57.021]IPFFR.S	.[57], C[+57]	522.601	3	1565.79	1565.79	0	-0.1	303	Specific	544.74	375.72	41.7	9.91	90	>sp|P05164|PERM_HUMAN Myeloperoxidase OS=Homo sapiens GN=MPO PE=1 SV=1	4061	Cmpd 36082, +MS2(522.6013), 20.6eV, 80.4 min #39911	80.4285
2nd_elu_1	37206:3	1	R.IKN[+0.984]QADC[+57.021]IPFFR.S	C[+57], N[+1]	503.922	3	1509.75	1509.75	0	0.1	303	Specific	66.43	39.67	39.67	2.34	90	>sp|P05164|PERM_HUMAN Myeloperoxidase OS=Homo sapiens GN=MPO PE=1 SV=1	4061	Cmpd 37020, +MS2(503.9222), 20.0eV, 82.5 min #40909	82.4502
2nd_elu_1	37323:3	1	R.IKN[+0.984]QADC[+57.021]IPFFR.S	C[+57], N[+1]	503.923	3	1509.75	1509.75	0	0.8	303	Specific	68.47	68.47	68.47	2.46	90	>sp|P05164|PERM_HUMAN Myeloperoxidase OS=Homo sapiens GN=MPO PE=1 SV=1	4061	Cmpd 37137, +MS2(503.9226), 20.0eV, 82.7 min #41033	82.6975
2nd_elu_1	36616:3	1	R.IKN[+0.984]QADC[+57.021]IPFFR.S	C[+57], N[+1]	503.922	3	1509.75	1509.75	0	0.2	303	Specific	83.35	83.35	83.35	2.55	90	>sp|P05164|PERM_HUMAN Myeloperoxidase OS=Homo sapiens GN=MPO PE=1 SV=1	4061	Cmpd 36430, +MS2(503.9222), 20.0eV, 81.2 min #40284	81.2165
2nd_elu_1	36643:3	1	R.IKN[+0.984]QADC[+57.021]IPFFR.S	C[+57], N[+1]	503.922	3	1509.75	1509.75	0	-1	303	Specific	86.83	86.83	86.83	2.66	90	>sp|P05164|PERM_HUMAN Myeloperoxidase OS=Homo sapiens GN=MPO PE=1 SV=1	4061	Cmpd 36457, +MS2(503.9217), 20.0eV, 81.3 min #40313	81.2798
2nd_elu_1	34136:3	1	R.IK[+57.021]NQADC[+57.021]IPFFR.S	C[+57], K[+57]	522.601	3	1565.79	1565.79	0	-0.4	303	Specific	93.86	44.16	2.25	2.57	90	>sp|P05164|PERM_HUMAN Myeloperoxidase OS=Homo sapiens GN=MPO PE=1 SV=1	4061	Cmpd 33952, +MS2(522.6011), 20.6eV, 75.9 min #37646	75.8818
2nd_elu_1	37227:3	1	R.IKN[+0.984]QADC[+57.021]IPFFR.S	C[+57], N[+1]	503.922	3	1509.75	1509.75	0	0.1	303	Specific	130.21	67.17	67.17	2.78	90	>sp|P05164|PERM_HUMAN Myeloperoxidase OS=Homo sapiens GN=MPO PE=1 SV=1	4061	Cmpd 37041, +MS2(503.9222), 20.0eV, 82.5 min #40932	82.5053
2nd_elu_1	37197:3	1	R.IKN[+0.984]QADC[+57.021]IPFFR.S	C[+57], N[+1]	503.922	3	1509.75	1509.75	0	-0.7	303	Specific	203.9	157.65	157.65	4.98	90	>sp|P05164|PERM_HUMAN Myeloperoxidase OS=Homo sapiens GN=MPO PE=1 SV=1	4061	Cmpd 37011, +MS2(503.9218), 20.1eV, 82.4 min #40898	82.4077
2nd_elu_1	41409:4	1	R.IKNQADC[+57.021]IPFFRSC[+57.021]PAC[+57.021]PGSN[+0.984]ITIR.N	C[+57]*3, N[+1]	731.606	4	2923.4	2923.4	0	0	303	Specific	76.81	76.81	76.81	2.94	90	>sp|P05164|PERM_HUMAN Myeloperoxidase OS=Homo sapiens GN=MPO PE=1 SV=1	4061	Cmpd 41221, +MS2(731.6057), 27.2eV, 91.9 min #45388	91.8673
2nd_elu_1	41350:4	1	R.IKNQADC[+57.021]IPFFRSC[+57.021]PAC[+57.021]PGSN[+0.984]ITIR.N	C[+57]*3, N[+1]	731.606	4	2923.4	2923.4	0	0.9	303	Specific	141.24	141.24	141.24	4.54	90	>sp|P05164|PERM_HUMAN Myeloperoxidase OS=Homo sapiens GN=MPO PE=1 SV=1	4061	Cmpd 41162, +MS2(731.6064), 27.2eV, 91.8 min #45327	91.7685
2nd_elu_1	41330:4	1	R.IKNQADC[+57.021]IPFFRSC[+57.021]PAC[+57.021]PGSN[+0.984]ITIR.N	C[+57]*3, N[+1]	731.607	4	2923.41	2923.4	0	1.4	303	Specific	142.73	142.73	142.73	3.58	90	>sp|P05164|PERM_HUMAN Myeloperoxidase OS=Homo sapiens GN=MPO PE=1 SV=1	4061	Cmpd 41142, +MS2(731.6068), 27.2eV, 91.7 min #45306	91.7368
2nd_elu_1	41380:4	1	R.IKNQADC[+57.021]IPFFRSC[+57.021]PAC[+57.021]PGSN[+0.984]ITIR.N	C[+57]*3, N[+1]	731.606	4	2923.4	2923.4	0	0.1	303	Specific	177.41	177.41	177.41	5.24	90	>sp|P05164|PERM_HUMAN Myeloperoxidase OS=Homo sapiens GN=MPO PE=1 SV=1	4061	Cmpd 41192, +MS2(731.6058), 27.2eV, 91.8 min #45358	91.8172
2nd_elu_1	39646:2	1	K.[+114.043]NQADC[+57.021]IPFFR.S	.[114], C[+57]	691.319	2	1381.63	1381.63	0	0	305	Specific	116.44	93.22	93.22	2.66	90	>sp|P05164|PERM_HUMAN Myeloperoxidase OS=Homo sapiens GN=MPO PE=1 SV=1	4061	Cmpd 39460, +MS2(691.3195), 30.7eV, 87.8 min #43500	87.7927
2nd_elu_1	39620:2	1	K.[+114.043]NQADC[+57.021]IPFFR.S	.[114], C[+57]	691.319	2	1381.63	1381.63	0	0	305	Specific	130.04	53.95	53.95	2.65	90	>sp|P05164|PERM_HUMAN Myeloperoxidase OS=Homo sapiens GN=MPO PE=1 SV=1	4061	Cmpd 39434, +MS2(691.3195), 30.7eV, 87.7 min #43472	87.7358
2nd_elu_1	38273:2	1	K.[+57.021]NQADC[+57.021]IPFFR.S	.[57], C[+57]	662.808	2	1324.61	1324.61	0	-0.9	305	Specific	139.4	123.3	123.3	2.78	90	>sp|P05164|PERM_HUMAN Myeloperoxidase OS=Homo sapiens GN=MPO PE=1 SV=1	4061	Cmpd 38087, +MS2(662.8082), 29.6eV, 84.9 min #42051	84.9243
2nd_elu_1	38098:2	1	K.[+57.021]NQADC[+57.021]IPFFR.S	.[57], C[+57]	662.809	2	1324.61	1324.61	0	0.9	305	Specific	142.3	142.3	142.3	3.23	90	>sp|P05164|PERM_HUMAN Myeloperoxidase OS=Homo sapiens GN=MPO PE=1 SV=1	4061	Cmpd 37912, +MS2(662.8094), 29.6eV, 84.6 min #41866	84.5532
2nd_elu_1	39572:2	1	K.[+114.043]NQADC[+57.021]IPFFR.S	.[114], C[+57]	691.319	2	1381.63	1381.63	0	-0.2	305	Specific	154.18	74.95	74.95	2.74	90	>sp|P05164|PERM_HUMAN Myeloperoxidase OS=Homo sapiens GN=MPO PE=1 SV=1	4061	Cmpd 39386, +MS2(691.3194), 30.7eV, 87.6 min #43421	87.6313
2nd_elu_1	38232:2	1	K.[+57.021]NQADC[+57.021]IPFFR.S	.[57], C[+57]	662.808	2	1324.61	1324.61	0	-0.5	305	Specific	165.64	162.48	162.48	3.88	90	>sp|P05164|PERM_HUMAN Myeloperoxidase OS=Homo sapiens GN=MPO PE=1 SV=1	4061	Cmpd 38046, +MS2(662.8085), 29.6eV, 84.9 min #42008	84.8512
2nd_elu_1	39601:2	1	K.[+114.043]NQADC[+57.021]IPFFR.S	.[114], C[+57]	691.32	2	1381.63	1381.63	0	0.3	305	Specific	192.62	104.25	104.25	3.89	90	>sp|P05164|PERM_HUMAN Myeloperoxidase OS=Homo sapiens GN=MPO PE=1 SV=1	4061	Cmpd 39415, +MS2(691.3197), 30.7eV, 87.7 min #43452	87.6945
2nd_elu_1	38135:2	1	K.[+57.021]NQADC[+57.021]IPFFR.S	.[57], C[+57]	662.809	2	1324.61	1324.61	0	0.6	305	Specific	199.3	77.01	77.01	3.57	90	>sp|P05164|PERM_HUMAN Myeloperoxidase OS=Homo sapiens GN=MPO PE=1 SV=1	4061	Cmpd 37949, +MS2(662.8091), 29.6eV, 84.7 min #41906	84.6517
2nd_elu_1	39675:2	1	K.NQADC[+57.021]IPFFR.S	C[+57]	634.297	2	1267.59	1267.59	0	-1.5	305	Specific	205.01	50.86	50.86	2.78	90	>sp|P05164|PERM_HUMAN Myeloperoxidase OS=Homo sapiens GN=MPO PE=1 SV=1	4061	Cmpd 39489, +MS2(634.2971), 28.5eV, 87.9 min #43530	87.8448
2nd_elu_1	38157:2	1	K.[+57.021]NQADC[+57.021]IPFFR.S	.[57], C[+57]	662.809	2	1324.61	1324.61	0	0	305	Specific	209.7	117.37	117.37	3.94	90	>sp|P05164|PERM_HUMAN Myeloperoxidase OS=Homo sapiens GN=MPO PE=1 SV=1	4061	Cmpd 37971, +MS2(662.8088), 29.6eV, 84.7 min #41929	84.6978
2nd_elu_1	38113:2	1	K.[+57.021]NQADC[+57.021]IPFFR.S	.[57], C[+57]	662.809	2	1324.61	1324.61	0	0.1	305	Specific	213.94	162.94	162.94	4.64	90	>sp|P05164|PERM_HUMAN Myeloperoxidase OS=Homo sapiens GN=MPO PE=1 SV=1	4061	Cmpd 37927, +MS2(662.8088), 29.6eV, 84.6 min #41882	84.5938
2nd_elu_1	38203:2	1	K.[+57.021]NQADC[+57.021]IPFFR.S	.[57], C[+57]	662.809	2	1324.61	1324.61	0	-0.2	305	Specific	224.28	109.01	109.01	3.77	90	>sp|P05164|PERM_HUMAN Myeloperoxidase OS=Homo sapiens GN=MPO PE=1 SV=1	4061	Cmpd 38017, +MS2(662.8087), 29.6eV, 84.8 min #41977	84.7888
2nd_elu_1	38545:2	1	K.NQADC[+57.021]IPFFR.S	C[+57]	634.299	2	1267.59	1267.59	0	1.6	305	Specific	237.1	44.91	44.91	3.59	90	>sp|P05164|PERM_HUMAN Myeloperoxidase OS=Homo sapiens GN=MPO PE=1 SV=1	4061	Cmpd 38359, +MS2(634.2990), 28.5eV, 85.5 min #42336	85.4793
2nd_elu_1	38467:2	1	K.NQADC[+57.021]IPFFR.S	C[+57]	634.297	2	1267.59	1267.59	0	-1.8	305	Specific	242.35	21.6	21.6	3.95	90	>sp|P05164|PERM_HUMAN Myeloperoxidase OS=Homo sapiens GN=MPO PE=1 SV=1	4061	Cmpd 38281, +MS2(634.2969), 28.5eV, 85.3 min #42254	85.313
2nd_elu_1	39648:2	1	K.NQADC[+57.021]IPFFR.S	C[+57]	634.298	2	1267.59	1267.59	0	0.3	305	Specific	259.13	65.75	65.75	5.32	90	>sp|P05164|PERM_HUMAN Myeloperoxidase OS=Homo sapiens GN=MPO PE=1 SV=1	4061	Cmpd 39462, +MS2(634.2982), 28.5eV, 87.8 min #43502	87.7937
2nd_elu_1	38178:2	1	K.[+57.021]NQADC[+57.021]IPFFR.S	.[57], C[+57]	662.809	2	1324.61	1324.61	0	0	305	Specific	268.74	200.21	200.21	8.1	90	>sp|P05164|PERM_HUMAN Myeloperoxidase OS=Homo sapiens GN=MPO PE=1 SV=1	4061	Cmpd 37992, +MS2(662.8088), 29.6eV, 84.7 min #41951	84.74
2nd_elu_1	40748:2	1	K.[+57.021]NQADC[+57.021]IPFFR.S	.[57], C[+57]	662.809	2	1324.61	1324.61	0	0.8	305	Specific	279.04	158.41	158.41	8.16	90	>sp|P05164|PERM_HUMAN Myeloperoxidase OS=Homo sapiens GN=MPO PE=1 SV=1	4061	Cmpd 40560, +MS2(662.8093), 29.6eV, 90.4 min #44679	90.3848
2nd_elu_1	45822:2	1	K.[+114.043]NQADC[+57.021]IPFFR.S	.[114], C[+57]	691.319	2	1381.63	1381.63	0	-0.8	305	Specific	280.52	280.52	280.52	8.38	90	>sp|P05164|PERM_HUMAN Myeloperoxidase OS=Homo sapiens GN=MPO PE=1 SV=1	4061	Cmpd 45628, +MS2(691.3189), 30.7eV, 103.1 min #50190	103.123
2nd_elu_1	45806:2	1	K.[+114.043]NQADC[+57.021]IPFFR.S	.[114], C[+57]	691.319	2	1381.63	1381.63	0	-0.7	305	Specific	283.49	270.08	270.08	8.32	90	>sp|P05164|PERM_HUMAN Myeloperoxidase OS=Homo sapiens GN=MPO PE=1 SV=1	4061	Cmpd 45612, +MS2(691.3190), 25.9eV, 103.1 min #50172	103.075
2nd_elu_1	38492:2	1	K.NQADC[+57.021]IPFFR.S	C[+57]	634.298	2	1267.59	1267.59	0	-0.2	305	Specific	283.51	18.97	18.97	6.3	90	>sp|P05164|PERM_HUMAN Myeloperoxidase OS=Homo sapiens GN=MPO PE=1 SV=1	4061	Cmpd 38306, +MS2(634.2979), 28.5eV, 85.4 min #42280	85.3607
2nd_elu_1	39617:2	1	K.NQADC[+57.021]IPFFR.S	C[+57]	634.298	2	1267.59	1267.59	0	0	305	Specific	285.97	22.98	22.98	6.3	90	>sp|P05164|PERM_HUMAN Myeloperoxidase OS=Homo sapiens GN=MPO PE=1 SV=1	4061	Cmpd 39431, +MS2(634.2981), 28.5eV, 87.7 min #43469	87.7342
2nd_elu_1	38518:2	1	K.NQADC[+57.021]IPFFR.S	C[+57]	634.299	2	1267.59	1267.59	0	0.8	305	Specific	297.82	48.73	48.73	6.86	90	>sp|P05164|PERM_HUMAN Myeloperoxidase OS=Homo sapiens GN=MPO PE=1 SV=1	4061	Cmpd 38332, +MS2(634.2986), 28.5eV, 85.4 min #42308	85.426
2nd_elu_1	45846:2	1	K.[+114.043]NQADC[+57.021]IPFFR.S	.[114], C[+57]	691.32	2	1381.63	1381.63	0	0.7	305	Specific	315.14	281.04	281.04	8.55	90	>sp|P05164|PERM_HUMAN Myeloperoxidase OS=Homo sapiens GN=MPO PE=1 SV=1	4061	Cmpd 45652, +MS2(691.3200), 25.9eV, 103.2 min #50218	103.195
2nd_elu_1	40504:2	1	K.[+57.021]NQADC[+57.021]IPFFR.S	.[57], C[+57]	662.809	2	1324.61	1324.61	0	-0.2	305	Specific	322.86	189.82	189.82	8.17	90	>sp|P05164|PERM_HUMAN Myeloperoxidase OS=Homo sapiens GN=MPO PE=1 SV=1	4061	Cmpd 40316, +MS2(662.8086), 29.6eV, 89.8 min #44417	89.8042
2nd_elu_1	40778:2	1	K.[+57.021]NQADC[+57.021]IPFFR.S	.[57], C[+57]	662.809	2	1324.61	1324.61	0	0.2	305	Specific	334.48	276.68	276.68	8.73	90	>sp|P05164|PERM_HUMAN Myeloperoxidase OS=Homo sapiens GN=MPO PE=1 SV=1	4061	Cmpd 40590, +MS2(662.8089), 25.0eV, 90.5 min #44711	90.4448
2nd_elu_1	39597:2	1	K.NQADC[+57.021]IPFFR.S	C[+57]	634.298	2	1267.59	1267.59	0	0	305	Specific	335.94	37.27	37.27	6.97	90	>sp|P05164|PERM_HUMAN Myeloperoxidase OS=Homo sapiens GN=MPO PE=1 SV=1	4061	Cmpd 39411, +MS2(634.2980), 28.5eV, 87.7 min #43448	87.6923
2nd_elu_1	45832:2	1	K.[+114.043]NQADC[+57.021]IPFFR.S	.[114], C[+57]	691.319	2	1381.63	1381.63	0	-0.7	305	Specific	337.63	325.7	325.7	8.71	90	>sp|P05164|PERM_HUMAN Myeloperoxidase OS=Homo sapiens GN=MPO PE=1 SV=1	4061	Cmpd 45638, +MS2(691.3190), 25.9eV, 103.2 min #50202	103.154
2nd_elu_1	40727:2	1	K.[+57.021]NQADC[+57.021]IPFFR.S	.[57], C[+57]	662.809	2	1324.61	1324.61	0	0.7	305	Specific	366.55	261.24	261.24	8.69	90	>sp|P05164|PERM_HUMAN Myeloperoxidase OS=Homo sapiens GN=MPO PE=1 SV=1	4061	Cmpd 40539, +MS2(662.8093), 29.6eV, 90.3 min #44656	90.3338
2nd_elu_1	45796:2	1	K.[+114.043]NQADC[+57.021]IPFFR.S	.[114], C[+57]	691.319	2	1381.63	1381.63	0	0	305	Specific	366.98	308.49	308.49	8.66	90	>sp|P05164|PERM_HUMAN Myeloperoxidase OS=Homo sapiens GN=MPO PE=1 SV=1	4061	Cmpd 45602, +MS2(691.3195), 25.9eV, 103.0 min #50160	103.04
2nd_elu_1	39575:2	1	K.NQADC[+57.021]IPFFR.S	C[+57]	634.298	2	1267.59	1267.59	0	0.2	305	Specific	383.48	19.11	19.11	6.71	90	>sp|P05164|PERM_HUMAN Myeloperoxidase OS=Homo sapiens GN=MPO PE=1 SV=1	4061	Cmpd 39389, +MS2(634.2982), 28.5eV, 87.6 min #43424	87.6338
2nd_elu_1	40531:2	1	K.[+57.021]NQADC[+57.021]IPFFR.S	.[57], C[+57]	662.809	2	1324.61	1324.61	0	0.6	305	Specific	384.95	288.77	288.77	8.79	90	>sp|P05164|PERM_HUMAN Myeloperoxidase OS=Homo sapiens GN=MPO PE=1 SV=1	4061	Cmpd 40343, +MS2(662.8091), 29.6eV, 89.9 min #44445	89.8533
2nd_elu_1	40704:2	1	K.[+57.021]NQADC[+57.021]IPFFR.S	.[57], C[+57]	662.809	2	1324.61	1324.61	0	0.6	305	Specific	390.46	280.34	280.34	8.79	90	>sp|P05164|PERM_HUMAN Myeloperoxidase OS=Homo sapiens GN=MPO PE=1 SV=1	4061	Cmpd 40516, +MS2(662.8092), 29.6eV, 90.3 min #44631	90.2817
2nd_elu_1	39221:2	1	K.NQADC[+57.021]IPFFR.S	C[+57]	634.298	2	1267.59	1267.59	0	0.4	305	Specific	391.62	59.54	59.54	7.32	90	>sp|P05164|PERM_HUMAN Myeloperoxidase OS=Homo sapiens GN=MPO PE=1 SV=1	4061	Cmpd 39035, +MS2(634.2983), 28.5eV, 87.0 min #43053	86.9687
2nd_elu_1	39555:2	1	K.NQADC[+57.021]IPFFR.S	C[+57]	634.298	2	1267.59	1267.59	0	0.2	305	Specific	392.39	25.69	25.69	7.15	90	>sp|P05164|PERM_HUMAN Myeloperoxidase OS=Homo sapiens GN=MPO PE=1 SV=1	4061	Cmpd 39369, +MS2(634.2982), 28.5eV, 87.6 min #43403	87.5888
2nd_elu_1	39532:2	1	K.NQADC[+57.021]IPFFR.S	C[+57]	634.298	2	1267.59	1267.59	0	-0.7	305	Specific	400.27	35.05	35.05	7.04	90	>sp|P05164|PERM_HUMAN Myeloperoxidase OS=Homo sapiens GN=MPO PE=1 SV=1	4061	Cmpd 39346, +MS2(634.2976), 28.5eV, 87.5 min #43378	87.5333
2nd_elu_1	39230:2	1	K.NQADC[+57.021]IPFFR.S	C[+57]	634.298	2	1267.59	1267.59	0	0.4	305	Specific	430.53	36.61	36.61	7.18	90	>sp|P05164|PERM_HUMAN Myeloperoxidase OS=Homo sapiens GN=MPO PE=1 SV=1	4061	Cmpd 39044, +MS2(634.2983), 28.5eV, 87.0 min #43063	87.0002
2nd_elu_1	39507:2	1	K.NQADC[+57.021]IPFFR.S	C[+57]	634.298	2	1267.59	1267.59	0	0.2	305	Specific	461.24	51.96	51.96	7.37	90	>sp|P05164|PERM_HUMAN Myeloperoxidase OS=Homo sapiens GN=MPO PE=1 SV=1	4061	Cmpd 39321, +MS2(634.2982), 28.5eV, 87.5 min #43352	87.4867
2nd_elu_1	39480:2	1	K.NQADC[+57.021]IPFFR.S	C[+57]	634.298	2	1267.59	1267.59	0	0	305	Specific	467.57	19.11	19.11	6.65	90	>sp|P05164|PERM_HUMAN Myeloperoxidase OS=Homo sapiens GN=MPO PE=1 SV=1	4061	Cmpd 39294, +MS2(634.2980), 28.5eV, 87.4 min #43324	87.4407
2nd_elu_1	39261:2	1	K.NQADC[+57.021]IPFFR.S	C[+57]	634.298	2	1267.59	1267.59	0	0.5	305	Specific	480.74	36.38	36.38	7.26	90	>sp|P05164|PERM_HUMAN Myeloperoxidase OS=Homo sapiens GN=MPO PE=1 SV=1	4061	Cmpd 39075, +MS2(634.2984), 28.5eV, 87.1 min #43095	87.0487
2nd_elu_1	39373:2	1	K.NQADC[+57.021]IPFFR.S	C[+57]	634.299	2	1267.59	1267.59	0	0.9	305	Specific	496.98	2.07	2.07	6.82	90	>sp|P05164|PERM_HUMAN Myeloperoxidase OS=Homo sapiens GN=MPO PE=1 SV=1	4061	Cmpd 39187, +MS2(634.2986), 28.5eV, 87.3 min #43212	87.2485
2nd_elu_1	39347:2	1	K.NQADC[+57.021]IPFFR.S	C[+57]	634.299	2	1267.59	1267.59	0	0.9	305	Specific	498.19	6.8	6.8	6.82	90	>sp|P05164|PERM_HUMAN Myeloperoxidase OS=Homo sapiens GN=MPO PE=1 SV=1	4061	Cmpd 39161, +MS2(634.2986), 28.5eV, 87.2 min #43185	87.203
2nd_elu_1	39402:2	1	K.NQADC[+57.021]IPFFR.S	C[+57]	634.298	2	1267.59	1267.59	0	0.6	305	Specific	503.23	9.62	9.62	6.82	90	>sp|P05164|PERM_HUMAN Myeloperoxidase OS=Homo sapiens GN=MPO PE=1 SV=1	4061	Cmpd 39216, +MS2(634.2984), 28.5eV, 87.3 min #43242	87.297
2nd_elu_1	40649:2	1	K.[+57.021]NQADC[+57.021]IPFFR.S	.[57], C[+57]	662.809	2	1324.61	1324.61	0	0.1	305	Specific	508.82	345.03	345.03	9.01	90	>sp|P05164|PERM_HUMAN Myeloperoxidase OS=Homo sapiens GN=MPO PE=1 SV=1	4061	Cmpd 40461, +MS2(662.8088), 29.6eV, 90.1 min #44571	90.1462
2nd_elu_1	40615:2	1	K.[+57.021]NQADC[+57.021]IPFFR.S	.[57], C[+57]	662.809	2	1324.61	1324.61	0	0.1	305	Specific	510.86	355.77	355.77	9.11	90	>sp|P05164|PERM_HUMAN Myeloperoxidase OS=Homo sapiens GN=MPO PE=1 SV=1	4061	Cmpd 40427, +MS2(662.8088), 29.6eV, 90.1 min #44535	90.0628
2nd_elu_1	40686:2	1	K.[+57.021]NQADC[+57.021]IPFFR.S	.[57], C[+57]	662.809	2	1324.61	1324.61	0	0.4	305	Specific	515.86	342.3	342.3	9.01	90	>sp|P05164|PERM_HUMAN Myeloperoxidase OS=Homo sapiens GN=MPO PE=1 SV=1	4061	Cmpd 40498, +MS2(662.8091), 29.6eV, 90.2 min #44611	90.2375
2nd_elu_1	39453:2	1	K.NQADC[+57.021]IPFFR.S	C[+57]	634.298	2	1267.59	1267.59	0	-0.2	305	Specific	515.92	41.94	41.94	7.15	90	>sp|P05164|PERM_HUMAN Myeloperoxidase OS=Homo sapiens GN=MPO PE=1 SV=1	4061	Cmpd 39267, +MS2(634.2979), 28.5eV, 87.4 min #43295	87.3833
2nd_elu_1	40595:2	1	K.[+57.021]NQADC[+57.021]IPFFR.S	.[57], C[+57]	662.809	2	1324.61	1324.61	0	0.7	305	Specific	520.25	342.66	342.66	9.01	90	>sp|P05164|PERM_HUMAN Myeloperoxidase OS=Homo sapiens GN=MPO PE=1 SV=1	4061	Cmpd 40407, +MS2(662.8092), 29.6eV, 90.0 min #44514	90.0182
2nd_elu_1	40633:2	1	K.[+57.021]NQADC[+57.021]IPFFR.S	.[57], C[+57]	662.809	2	1324.61	1324.61	0	0.1	305	Specific	524.28	376.74	376.74	9.99	90	>sp|P05164|PERM_HUMAN Myeloperoxidase OS=Homo sapiens GN=MPO PE=1 SV=1	4061	Cmpd 40445, +MS2(662.8089), 29.6eV, 90.1 min #44554	90.1067
2nd_elu_1	39320:2	1	K.NQADC[+57.021]IPFFR.S	C[+57]	634.298	2	1267.59	1267.59	0	0.4	305	Specific	532.93	12.45	12.45	6.89	90	>sp|P05164|PERM_HUMAN Myeloperoxidase OS=Homo sapiens GN=MPO PE=1 SV=1	4061	Cmpd 39134, +MS2(634.2983), 28.5eV, 87.2 min #43157	87.1565
2nd_elu_1	40552:2	1	K.[+57.021]NQADC[+57.021]IPFFR.S	.[57], C[+57]	662.809	2	1324.61	1324.61	0	0.8	305	Specific	540.92	332.38	332.38	9.08	90	>sp|P05164|PERM_HUMAN Myeloperoxidase OS=Homo sapiens GN=MPO PE=1 SV=1	4061	Cmpd 40364, +MS2(662.8093), 29.6eV, 89.9 min #44468	89.9155
2nd_elu_1	40572:2	1	K.[+57.021]NQADC[+57.021]IPFFR.S	.[57], C[+57]	662.809	2	1324.61	1324.61	0	0.5	305	Specific	541.05	349.26	349.26	9.08	90	>sp|P05164|PERM_HUMAN Myeloperoxidase OS=Homo sapiens GN=MPO PE=1 SV=1	4061	Cmpd 40384, +MS2(662.8091), 29.6eV, 90.0 min #44489	89.9595
2nd_elu_1	40668:2	1	K.[+57.021]NQADC[+57.021]IPFFR.S	.[57], C[+57]	662.809	2	1324.61	1324.61	0	-0.2	305	Specific	571.4	374.57	374.57	9.19	90	>sp|P05164|PERM_HUMAN Myeloperoxidase OS=Homo sapiens GN=MPO PE=1 SV=1	4061	Cmpd 40480, +MS2(662.8087), 29.6eV, 90.2 min #44592	90.194
2nd_elu_1	42013:2	1	K.N[+0.984]QADC[+57.021]IPFFR.S	C[+57], N[+1]	634.79	2	1268.57	1268.57	0	-0.3	305	Specific	222.3	139.7	139.7	4.41	90	>sp|P05164|PERM_HUMAN Myeloperoxidase OS=Homo sapiens GN=MPO PE=1 SV=1	4061	Cmpd 41825, +MS2(634.7898), 28.5eV, 93.3 min #46040	93.3143
2nd_elu_1	44100:2	1	K.N[+0.984]QADC[+57.021]IPFFR.S	C[+57], N[+1]	634.791	2	1268.57	1268.57	0	1.3	305	Specific	230.18	56.17	56.17	4.67	90	>sp|P05164|PERM_HUMAN Myeloperoxidase OS=Homo sapiens GN=MPO PE=1 SV=1	4061	Cmpd 43908, +MS2(634.7909), 28.5eV, 98.7 min #48310	98.6812
2nd_elu_1	42075:2	1	K.N[+0.984]QADC[+57.021]IPFFR.S	C[+57], N[+1]	634.791	2	1268.57	1268.57	0	0.9	305	Specific	253.53	111.26	111.26	5.19	90	>sp|P05164|PERM_HUMAN Myeloperoxidase OS=Homo sapiens GN=MPO PE=1 SV=1	4061	Cmpd 41887, +MS2(634.7907), 28.5eV, 93.5 min #46107	93.4865
2nd_elu_1	44293:2	1	K.N[+0.984]QADC[+57.021]IPFFR.S	C[+57], N[+1]	634.79	2	1268.57	1268.57	0	-0.6	305	Specific	256.9	117.67	117.67	5.82	90	>sp|P05164|PERM_HUMAN Myeloperoxidase OS=Homo sapiens GN=MPO PE=1 SV=1	4061	Cmpd 44101, +MS2(634.7897), 28.5eV, 99.1 min #48515	99.101
2nd_elu_1	44317:2	1	K.N[+0.984]QADC[+57.021]IPFFR.S	C[+57], N[+1]	634.791	2	1268.57	1268.57	0	0.9	305	Specific	258.2	121.08	121.08	5.94	90	>sp|P05164|PERM_HUMAN Myeloperoxidase OS=Homo sapiens GN=MPO PE=1 SV=1	4061	Cmpd 44125, +MS2(634.7906), 28.5eV, 99.2 min #48540	99.1463
2nd_elu_1	42021:2	1	K.N[+0.984]QADC[+57.021]IPFFR.S	C[+57], N[+1]	634.79	2	1268.57	1268.57	0	0.5	305	Specific	263.55	186.67	186.67	6.5	90	>sp|P05164|PERM_HUMAN Myeloperoxidase OS=Homo sapiens GN=MPO PE=1 SV=1	4061	Cmpd 41833, +MS2(634.7904), 28.5eV, 93.3 min #46049	93.3442
2nd_elu_1	42097:2	1	K.N[+0.984]QADC[+57.021]IPFFR.S	C[+57], N[+1]	634.79	2	1268.57	1268.57	0	0.3	305	Specific	268.5	117.04	117.04	5.94	90	>sp|P05164|PERM_HUMAN Myeloperoxidase OS=Homo sapiens GN=MPO PE=1 SV=1	4061	Cmpd 41909, +MS2(634.7903), 24.2eV, 93.6 min #46131	93.5423
2nd_elu_1	42038:2	1	K.N[+0.984]QADC[+57.021]IPFFR.S	C[+57], N[+1]	634.791	2	1268.57	1268.57	0	1.3	305	Specific	270.86	173.05	173.05	8.03	90	>sp|P05164|PERM_HUMAN Myeloperoxidase OS=Homo sapiens GN=MPO PE=1 SV=1	4061	Cmpd 41850, +MS2(634.7909), 28.5eV, 93.4 min #46067	93.3887
2nd_elu_1	42059:2	1	K.N[+0.984]QADC[+57.021]IPFFR.S	C[+57], N[+1]	634.79	2	1268.57	1268.57	0	0.6	305	Specific	287.22	155.49	155.49	8.16	90	>sp|P05164|PERM_HUMAN Myeloperoxidase OS=Homo sapiens GN=MPO PE=1 SV=1	4061	Cmpd 41871, +MS2(634.7905), 28.5eV, 93.5 min #46090	93.4443
2nd_elu_1	44265:2	1	K.N[+0.984]QADC[+57.021]IPFFR.S	C[+57], N[+1]	634.789	2	1268.57	1268.57	0	-0.8	305	Specific	315.76	225.5	225.5	8.37	90	>sp|P05164|PERM_HUMAN Myeloperoxidase OS=Homo sapiens GN=MPO PE=1 SV=1	4061	Cmpd 44073, +MS2(634.7895), 28.5eV, 99.1 min #48486	99.052
2nd_elu_1	44117:2	1	K.N[+0.984]QADC[+57.021]IPFFR.S	C[+57], N[+1]	634.79	2	1268.57	1268.57	0	0.6	305	Specific	318.53	108.37	108.37	7.72	90	>sp|P05164|PERM_HUMAN Myeloperoxidase OS=Homo sapiens GN=MPO PE=1 SV=1	4061	Cmpd 43925, +MS2(634.7904), 28.5eV, 98.7 min #48328	98.7238
2nd_elu_1	44344:2	1	K.N[+0.984]QADC[+57.021]IPFFR.S	C[+57], N[+1]	634.791	2	1268.57	1268.57	0	0.8	305	Specific	340.01	179.94	179.94	8.47	90	>sp|P05164|PERM_HUMAN Myeloperoxidase OS=Homo sapiens GN=MPO PE=1 SV=1	4061	Cmpd 44152, +MS2(634.7906), 24.2eV, 99.2 min #48568	99.1968
2nd_elu_1	44137:2	1	K.N[+0.984]QADC[+57.021]IPFFR.S	C[+57], N[+1]	634.79	2	1268.57	1268.57	0	0	305	Specific	358.15	143.45	143.45	8.05	90	>sp|P05164|PERM_HUMAN Myeloperoxidase OS=Homo sapiens GN=MPO PE=1 SV=1	4061	Cmpd 43945, +MS2(634.7901), 28.5eV, 98.8 min #48349	98.7698
2nd_elu_1	44242:2	1	K.N[+0.984]QADC[+57.021]IPFFR.S	C[+57], N[+1]	634.79	2	1268.57	1268.57	0	-0.8	305	Specific	364.88	165.13	165.13	8.3	90	>sp|P05164|PERM_HUMAN Myeloperoxidase OS=Homo sapiens GN=MPO PE=1 SV=1	4061	Cmpd 44050, +MS2(634.7896), 28.5eV, 99.0 min #48461	99.0003
2nd_elu_1	44219:2	1	K.N[+0.984]QADC[+57.021]IPFFR.S	C[+57], N[+1]	634.79	2	1268.57	1268.57	0	0.1	305	Specific	373.11	190.36	190.36	8.49	90	>sp|P05164|PERM_HUMAN Myeloperoxidase OS=Homo sapiens GN=MPO PE=1 SV=1	4061	Cmpd 44027, +MS2(634.7901), 28.5eV, 98.9 min #48436	98.9462
2nd_elu_1	44155:2	1	K.N[+0.984]QADC[+57.021]IPFFR.S	C[+57], N[+1]	634.79	2	1268.57	1268.57	0	-0.7	305	Specific	382.59	145	145	8.09	90	>sp|P05164|PERM_HUMAN Myeloperoxidase OS=Homo sapiens GN=MPO PE=1 SV=1	4061	Cmpd 43963, +MS2(634.7896), 28.5eV, 98.8 min #48368	98.8122
2nd_elu_1	44176:2	1	K.N[+0.984]QADC[+57.021]IPFFR.S	C[+57], N[+1]	634.79	2	1268.57	1268.57	0	0	305	Specific	392.22	154.02	154.02	8.34	90	>sp|P05164|PERM_HUMAN Myeloperoxidase OS=Homo sapiens GN=MPO PE=1 SV=1	4061	Cmpd 43984, +MS2(634.7901), 28.5eV, 98.9 min #48390	98.8532
2nd_elu_1	44198:2	1	K.N[+0.984]QADC[+57.021]IPFFR.S	C[+57], N[+1]	634.79	2	1268.57	1268.57	0	0.2	305	Specific	416.37	172.54	172.54	8.47	90	>sp|P05164|PERM_HUMAN Myeloperoxidase OS=Homo sapiens GN=MPO PE=1 SV=1	4061	Cmpd 44006, +MS2(634.7902), 28.5eV, 98.9 min #48414	98.903
2nd_elu_1	44455:3	1	K.NQADC[+57.021]IPFFRSC[+57.021]PAC[+57.021]PGSN[+0.984]ITIR.N	C[+57]*3, N[+1]	894.745	3	2682.22	2682.22	0	-0.3	305	Specific	123.46	123.46	123.46	3.61	90	>sp|P05164|PERM_HUMAN Myeloperoxidase OS=Homo sapiens GN=MPO PE=1 SV=1	4061	Cmpd 44261, +MS2(894.7453), 32.3eV, 99.5 min #48684	99.4568
2nd_elu_1	44371:3	1	K.NQADC[+57.021]IPFFRSC[+57.021]PAC[+57.021]PGSN[+0.984]ITIR.N	C[+57]*3, N[+1]	894.745	3	2682.22	2682.22	0	-0.3	305	Specific	222.26	222.26	222.26	6.04	90	>sp|P05164|PERM_HUMAN Myeloperoxidase OS=Homo sapiens GN=MPO PE=1 SV=1	4061	Cmpd 44179, +MS2(894.7453), 32.3eV, 99.3 min #48597	99.2688
2nd_elu_1	44345:3	1	K.NQADC[+57.021]IPFFRSC[+57.021]PAC[+57.021]PGSN[+0.984]ITIR.N	C[+57]*3, N[+1]	894.744	3	2682.22	2682.22	0	-1.6	305	Specific	232.23	232.23	232.23	8.46	90	>sp|P05164|PERM_HUMAN Myeloperoxidase OS=Homo sapiens GN=MPO PE=1 SV=1	4061	Cmpd 44153, +MS2(894.7442), 32.3eV, 99.2 min #48570	99.2228
2nd_elu_1	44435:3	1	K.NQADC[+57.021]IPFFRSC[+57.021]PAC[+57.021]PGSN[+0.984]ITIR.N	C[+57]*3, N[+1]	894.746	3	2682.22	2682.22	0	1	305	Specific	249.15	249.15	249.15	9.07	90	>sp|P05164|PERM_HUMAN Myeloperoxidase OS=Homo sapiens GN=MPO PE=1 SV=1	4061	Cmpd 44241, +MS2(894.7464), 32.3eV, 99.4 min #48663	99.4098
2nd_elu_1	44418:3	1	K.NQADC[+57.021]IPFFRSC[+57.021]PAC[+57.021]PGSN[+0.984]ITIR.N	C[+57]*3, N[+1]	894.746	3	2682.22	2682.22	0	1	305	Specific	297.18	297.18	297.18	9.4	90	>sp|P05164|PERM_HUMAN Myeloperoxidase OS=Homo sapiens GN=MPO PE=1 SV=1	4061	Cmpd 44224, +MS2(894.7465), 32.3eV, 99.4 min #48645	99.3708
2nd_elu_1	44400:3	1	K.NQADC[+57.021]IPFFRSC[+57.021]PAC[+57.021]PGSN[+0.984]ITIR.N	C[+57]*3, N[+1]	894.745	3	2682.22	2682.22	0	-0.1	305	Specific	334.79	299.91	299.91	9.51	90	>sp|P05164|PERM_HUMAN Myeloperoxidase OS=Homo sapiens GN=MPO PE=1 SV=1	4061	Cmpd 44206, +MS2(894.7455), 32.3eV, 99.3 min #48626	99.3303
2nd_elu_1	38997:2	1	N.QADC[+57.021]IPFFR.S	C[+57]	577.277	2	1153.55	1153.55	0	0.3	306	NRagged	225.17	164.39	164.39	4.9	90	>sp|P05164|PERM_HUMAN Myeloperoxidase OS=Homo sapiens GN=MPO PE=1 SV=1	4061	Cmpd 38811, +MS2(577.2767), 26.2eV, 86.6 min #42820	86.5607
2nd_elu_1	38921:2	1	N.QADC[+57.021]IPFFR.S	C[+57]	577.277	2	1153.55	1153.55	0	0.4	306	NRagged	273.17	196.52	196.52	5.67	90	>sp|P05164|PERM_HUMAN Myeloperoxidase OS=Homo sapiens GN=MPO PE=1 SV=1	4061	Cmpd 38735, +MS2(577.2768), 26.2eV, 86.4 min #42739	86.3925
2nd_elu_1	39291:2	1	N.[+114.043]QADC[+57.021]IPFFR.S	.[114], C[+57]	634.298	2	1267.59	1267.59	0	0.6	306	NRagged	458.77	5.65	5.65	5.93	90	>sp|P05164|PERM_HUMAN Myeloperoxidase OS=Homo sapiens GN=MPO PE=1 SV=1	4061	Cmpd 39105, +MS2(634.2984), 28.5eV, 87.1 min #43127	87.1083
2nd_elu_1	39424:2	1	N.[+114.043]QADC[+57.021]IPFFR.S	.[114], C[+57]	634.298	2	1267.59	1267.59	0	0.2	306	NRagged	503.32	25.01	25.01	6.43	90	>sp|P05164|PERM_HUMAN Myeloperoxidase OS=Homo sapiens GN=MPO PE=1 SV=1	4061	Cmpd 39238, +MS2(634.2982), 28.5eV, 87.3 min #43265	87.3373
2nd_elu_1	39346:2	1	N.[+114.043]QADC[+57.021]IPFFR.S	.[114], C[+57]	634.299	2	1267.59	1267.59	0	0.9	306	NRagged	580.44	31.27	31.27	7.39	90	>sp|P05164|PERM_HUMAN Myeloperoxidase OS=Homo sapiens GN=MPO PE=1 SV=1	4061	Cmpd 39160, +MS2(634.2986), 24.2eV, 87.2 min #43184	87.2025
2nd_elu_1	19363:2	1	R.SC[+57.021]PAC[+57.021]PGSN[+0.984]ITIR.N	C[+57]*2, N[+1]	717.328	2	1433.65	1433.65	0	-2	315	Specific	179.13	177.38	177.38	4.04	90	>sp|P05164|PERM_HUMAN Myeloperoxidase OS=Homo sapiens GN=MPO PE=1 SV=1	4061	Cmpd 19243, +MS2(717.3278), 26.7eV, 45.6 min #22130	45.5417
2nd_elu_1	19317:2	1	R.SC[+57.021]PAC[+57.021]PGSN[+0.984]ITIR.N	C[+57]*2, N[+1]	717.329	2	1433.65	1433.65	0	0	315	Specific	182.67	182.67	182.67	4.59	90	>sp|P05164|PERM_HUMAN Myeloperoxidase OS=Homo sapiens GN=MPO PE=1 SV=1	4061	Cmpd 19197, +MS2(717.3292), 31.8eV, 45.5 min #22082	45.4538
2nd_elu_1	19384:2	1	R.SC[+57.021]PAC[+57.021]PGSN[+0.984]ITIR.N	C[+57]*2, N[+1]	717.328	2	1433.65	1433.65	0	-1.9	315	Specific	185.53	185.53	185.53	4.04	90	>sp|P05164|PERM_HUMAN Myeloperoxidase OS=Homo sapiens GN=MPO PE=1 SV=1	4061	Cmpd 19264, +MS2(717.3279), 26.7eV, 45.6 min #22152	45.5872
2nd_elu_1	19286:2	1	R.SC[+57.021]PAC[+57.021]PGSN[+0.984]ITIR.N	C[+57]*2, N[+1]	717.329	2	1433.65	1433.65	0	0.2	315	Specific	204.99	189.77	189.77	4.79	90	>sp|P05164|PERM_HUMAN Myeloperoxidase OS=Homo sapiens GN=MPO PE=1 SV=1	4061	Cmpd 19166, +MS2(717.3294), 31.8eV, 45.4 min #22050	45.4053
2nd_elu_1	19342:2	1	R.SC[+57.021]PAC[+57.021]PGSN[+0.984]ITIR.N	C[+57]*2, N[+1]	717.329	2	1433.65	1433.65	0	-0.7	315	Specific	250.83	199.88	199.88	8.11	90	>sp|P05164|PERM_HUMAN Myeloperoxidase OS=Homo sapiens GN=MPO PE=1 SV=1	4061	Cmpd 19222, +MS2(717.3287), 26.7eV, 45.5 min #22108	45.4993
2nd_elu_1	19032:2	1	R.SC[+57.021]PAC[+57.021]PGSN[+0.984]ITIR.N	C[+57]*2, N[+1]	717.33	2	1433.65	1433.65	0	0.8	315	Specific	343.47	343.47	343.47	8.96	90	>sp|P05164|PERM_HUMAN Myeloperoxidase OS=Homo sapiens GN=MPO PE=1 SV=1	4061	Cmpd 18912, +MS2(717.3298), 31.8eV, 44.9 min #21783	44.9107
2nd_elu_1	19253:2	1	R.SC[+57.021]PAC[+57.021]PGSN[+0.984]ITIR.N	C[+57]*2, N[+1]	717.33	2	1433.65	1433.65	0	0.5	315	Specific	375.74	347.78	347.78	9.02	90	>sp|P05164|PERM_HUMAN Myeloperoxidase OS=Homo sapiens GN=MPO PE=1 SV=1	4061	Cmpd 19133, +MS2(717.3296), 31.8eV, 45.4 min #22016	45.3575
2nd_elu_1	19218:2	1	R.SC[+57.021]PAC[+57.021]PGSN[+0.984]ITIR.N	C[+57]*2, N[+1]	717.33	2	1433.65	1433.65	0	0.6	315	Specific	384.52	344.79	344.79	9.02	90	>sp|P05164|PERM_HUMAN Myeloperoxidase OS=Homo sapiens GN=MPO PE=1 SV=1	4061	Cmpd 19098, +MS2(717.3296), 31.8eV, 45.3 min #21979	45.2963
2nd_elu_1	19194:2	1	R.SC[+57.021]PAC[+57.021]PGSN[+0.984]ITIR.N	C[+57]*2, N[+1]	717.33	2	1433.65	1433.65	0	0.9	315	Specific	454.88	358.27	358.27	9.17	90	>sp|P05164|PERM_HUMAN Myeloperoxidase OS=Homo sapiens GN=MPO PE=1 SV=1	4061	Cmpd 19074, +MS2(717.3298), 31.8eV, 45.3 min #21954	45.2513
2nd_elu_1	19174:2	1	R.SC[+57.021]PAC[+57.021]PGSN[+0.984]ITIR.N	C[+57]*2, N[+1]	717.33	2	1433.65	1433.65	0	0.7	315	Specific	619.77	471.85	471.85	12.08	90	>sp|P05164|PERM_HUMAN Myeloperoxidase OS=Homo sapiens GN=MPO PE=1 SV=1	4061	Cmpd 19054, +MS2(717.3297), 31.8eV, 45.2 min #21933	45.207
2nd_elu_1	19054:2	1	R.SC[+57.021]PAC[+57.021]PGSN[+0.984]ITIR.N	C[+57]*2, N[+1]	717.329	2	1433.65	1433.65	0	-0.2	315	Specific	640.35	461.29	461.29	11.96	90	>sp|P05164|PERM_HUMAN Myeloperoxidase OS=Homo sapiens GN=MPO PE=1 SV=1	4061	Cmpd 18934, +MS2(717.3291), 31.8eV, 45.0 min #21806	44.9523
2nd_elu_1	19145:2	1	R.SC[+57.021]PAC[+57.021]PGSN[+0.984]ITIR.N	C[+57]*2, N[+1]	717.329	2	1433.65	1433.65	0	0.3	315	Specific	656.83	519.75	519.75	13.08	90	>sp|P05164|PERM_HUMAN Myeloperoxidase OS=Homo sapiens GN=MPO PE=1 SV=1	4061	Cmpd 19025, +MS2(717.3294), 26.8eV, 45.1 min #21902	45.1278
2nd_elu_1	19059:2	1	R.SC[+57.021]PAC[+57.021]PGSN[+0.984]ITIR.N	C[+57]*2, N[+1]	717.329	2	1433.65	1433.65	0	-0.2	315	Specific	669.42	512.46	512.46	12.96	90	>sp|P05164|PERM_HUMAN Myeloperoxidase OS=Homo sapiens GN=MPO PE=1 SV=1	4061	Cmpd 18939, +MS2(717.3291), 31.8eV, 45.0 min #21812	44.9698
2nd_elu_1	19129:2	1	R.SC[+57.021]PAC[+57.021]PGSN[+0.984]ITIR.N	C[+57]*2, N[+1]	717.329	2	1433.65	1433.65	0	0.3	315	Specific	690.2	539.88	539.88	13.08	90	>sp|P05164|PERM_HUMAN Myeloperoxidase OS=Homo sapiens GN=MPO PE=1 SV=1	4061	Cmpd 19009, +MS2(717.3294), 31.8eV, 45.1 min #21886	45.1165
2nd_elu_1	19151:2	1	R.SC[+57.021]PAC[+57.021]PGSN[+0.984]ITIR.N	C[+57]*2, N[+1]	717.33	2	1433.65	1433.65	0	0.4	315	Specific	694.09	547.3	547.3	13.08	90	>sp|P05164|PERM_HUMAN Myeloperoxidase OS=Homo sapiens GN=MPO PE=1 SV=1	4061	Cmpd 19031, +MS2(717.3295), 31.8eV, 45.2 min #21909	45.16
2nd_elu_1	19104:2	1	R.SC[+57.021]PAC[+57.021]PGSN[+0.984]ITIR.N	C[+57]*2, N[+1]	717.33	2	1433.65	1433.65	0	0.6	315	Specific	723.58	592.91	592.91	14.08	90	>sp|P05164|PERM_HUMAN Myeloperoxidase OS=Homo sapiens GN=MPO PE=1 SV=1	4061	Cmpd 18984, +MS2(717.3296), 31.8eV, 45.1 min #21860	45.0715
2nd_elu_1	19118:2	1	R.SC[+57.021]PAC[+57.021]PGSN[+0.984]ITIR.N	C[+57]*2, N[+1]	717.33	2	1433.65	1433.65	0	0.6	315	Specific	740.5	593.31	593.31	14.08	90	>sp|P05164|PERM_HUMAN Myeloperoxidase OS=Homo sapiens GN=MPO PE=1 SV=1	4061	Cmpd 18998, +MS2(717.3296), 26.8eV, 45.1 min #21874	45.0795
2nd_elu_1	19084:2	1	R.SC[+57.021]PAC[+57.021]PGSN[+0.984]ITIR.N	C[+57]*2, N[+1]	717.33	2	1433.65	1433.65	0	0.8	315	Specific	743.66	571.36	571.36	14.08	90	>sp|P05164|PERM_HUMAN Myeloperoxidase OS=Homo sapiens GN=MPO PE=1 SV=1	4061	Cmpd 18964, +MS2(717.3298), 26.8eV, 45.0 min #21838	45.0163
2nd_elu_1	19086:2	1	R.SC[+57.021]PAC[+57.021]PGSN[+0.984]ITIR.N	C[+57]*2, N[+1]	717.33	2	1433.65	1433.65	0	0.8	315	Specific	744.46	608.63	608.63	14.08	90	>sp|P05164|PERM_HUMAN Myeloperoxidase OS=Homo sapiens GN=MPO PE=1 SV=1	4061	Cmpd 18966, +MS2(717.3298), 31.8eV, 45.0 min #21840	45.0185
2nd_elu_1	49949:3	1	R.ALLPFDNLHDDPC[+57.021]LLTN[+0.984]R.S	C[+57], N[+1]	709.017	3	2125.04	2125.04	0	-1.1	375	Specific	28.23	28.23	28.23	2.65	90	>sp|P05164|PERM_HUMAN Myeloperoxidase OS=Homo sapiens GN=MPO PE=1 SV=1	4061	Cmpd 49743, +MS2(709.0169), 26.5eV, 113.8 min #54719	113.82
2nd_elu_1	49802:2	1	R.ALLPFDNLHDDPC[+57.021]LLTN[+0.984]R.S	C[+57], N[+1]	1063.02	2	2125.04	2125.04	0	0.2	375	Specific	33.2	33.2	33.2	2.48	90	>sp|P05164|PERM_HUMAN Myeloperoxidase OS=Homo sapiens GN=MPO PE=1 SV=1	4061	Cmpd 49596, +MS2(1063.0230), 45.4eV, 113.5 min #54563	113.521
2nd_elu_1	50035:3	1	R.ALLPFDNLHDDPC[+57.021]LLTN[+0.984]R.S	C[+57], N[+1]	709.018	3	2125.04	2125.04	0	0.4	375	Specific	75.22	75.22	75.22	3.53	90	>sp|P05164|PERM_HUMAN Myeloperoxidase OS=Homo sapiens GN=MPO PE=1 SV=1	4061	Cmpd 49829, +MS2(709.0179), 26.5eV, 114.0 min #54809	113.974
2nd_elu_1	49976:3	1	R.ALLPFDNLHDDPC[+57.021]LLTN[+0.984]R.S	C[+57], N[+1]	709.017	3	2125.04	2125.04	0	-0.9	375	Specific	103.81	103.81	103.81	4.61	90	>sp|P05164|PERM_HUMAN Myeloperoxidase OS=Homo sapiens GN=MPO PE=1 SV=1	4061	Cmpd 49770, +MS2(709.0169), 26.5eV, 113.9 min #54747	113.867
2nd_elu_1	49754:3	1	R.ALLPFDNLHDDPC[+57.021]LLTN[+0.984]R.S	C[+57], N[+1]	709.017	3	2125.04	2125.04	0	-0.5	375	Specific	170.87	170.87	134.67	5.73	90	>sp|P05164|PERM_HUMAN Myeloperoxidase OS=Homo sapiens GN=MPO PE=1 SV=1	4061	Cmpd 49548, +MS2(709.0172), 26.5eV, 113.4 min #54510	113.397
2nd_elu_1	49763:3	1	R.ALLPFDNLHDDPC[+57.021]LLTN[+0.984]R.S	C[+57], N[+1]	709.018	3	2125.04	2125.04	0	-0.2	375	Specific	180.93	180.93	180.93	7.4	90	>sp|P05164|PERM_HUMAN Myeloperoxidase OS=Homo sapiens GN=MPO PE=1 SV=1	4061	Cmpd 49557, +MS2(709.0175), 26.5eV, 113.4 min #54520	113.413
2nd_elu_1	49923:3	1	R.ALLPFDNLHDDPC[+57.021]LLTN[+0.984]R.S	C[+57], N[+1]	709.017	3	2125.04	2125.04	0	-0.4	375	Specific	316.52	316.52	316.52	9.18	90	>sp|P05164|PERM_HUMAN Myeloperoxidase OS=Homo sapiens GN=MPO PE=1 SV=1	4061	Cmpd 49717, +MS2(709.0173), 26.5eV, 113.8 min #54691	113.769
2nd_elu_1	49901:3	1	R.ALLPFDNLHDDPC[+57.021]LLTN[+0.984]R.S	C[+57], N[+1]	709.018	3	2125.04	2125.04	0	0.2	375	Specific	358.66	358.66	236.3	9.68	90	>sp|P05164|PERM_HUMAN Myeloperoxidase OS=Homo sapiens GN=MPO PE=1 SV=1	4061	Cmpd 49695, +MS2(709.0177), 26.5eV, 113.7 min #54668	113.728
2nd_elu_1	49881:3	1	R.ALLPFDNLHDDPC[+57.021]LLTN[+0.984]R.S	C[+57], N[+1]	709.018	3	2125.04	2125.04	0	-0.2	375	Specific	399.97	389.82	257.16	10.48	90	>sp|P05164|PERM_HUMAN Myeloperoxidase OS=Homo sapiens GN=MPO PE=1 SV=1	4061	Cmpd 49675, +MS2(709.0175), 26.5eV, 113.7 min #54647	113.686
2nd_elu_1	49783:3	1	R.ALLPFDNLHDDPC[+57.021]LLTN[+0.984]R.S	C[+57], N[+1]	709.017	3	2125.04	2125.04	0	-0.4	375	Specific	511.86	465.21	279.01	10.59	90	>sp|P05164|PERM_HUMAN Myeloperoxidase OS=Homo sapiens GN=MPO PE=1 SV=1	4061	Cmpd 49577, +MS2(709.0173), 26.5eV, 113.5 min #54543	113.479
2nd_elu_1	49777:3	1	R.ALLPFDNLHDDPC[+57.021]LLTN[+0.984]R.S	C[+57], N[+1]	709.017	3	2125.04	2125.04	0	-1.1	375	Specific	514.7	474.74	280.14	10.59	90	>sp|P05164|PERM_HUMAN Myeloperoxidase OS=Homo sapiens GN=MPO PE=1 SV=1	4061	Cmpd 49571, +MS2(709.0169), 26.5eV, 113.5 min #54535	113.451
2nd_elu_1	49836:3	1	R.ALLPFDNLHDDPC[+57.021]LLTN[+0.984]R.S	C[+57], N[+1]	709.018	3	2125.04	2125.04	0	0.5	375	Specific	546.41	523.09	332.91	10.78	90	>sp|P05164|PERM_HUMAN Myeloperoxidase OS=Homo sapiens GN=MPO PE=1 SV=1	4061	Cmpd 49630, +MS2(709.0179), 26.5eV, 113.6 min #54598	113.574
2nd_elu_1	49854:3	1	R.ALLPFDNLHDDPC[+57.021]LLTN[+0.984]R.S	C[+57], N[+1]	709.018	3	2125.04	2125.04	0	0.4	375	Specific	551.25	452.59	289.63	10.92	90	>sp|P05164|PERM_HUMAN Myeloperoxidase OS=Homo sapiens GN=MPO PE=1 SV=1	4061	Cmpd 49648, +MS2(709.0179), 26.5eV, 113.6 min #54619	113.635
2nd_elu_1	49804:3	1	R.ALLPFDNLHDDPC[+57.021]LLTN[+0.984]R.S	C[+57], N[+1]	709.018	3	2125.04	2125.04	0	0.7	375	Specific	552.59	450.1	302.6	10.92	90	>sp|P05164|PERM_HUMAN Myeloperoxidase OS=Homo sapiens GN=MPO PE=1 SV=1	4061	Cmpd 49598, +MS2(709.0181), 26.5eV, 113.5 min #54565	113.522
2nd_elu_1	49827:3	1	R.ALLPFDNLHDDPC[+57.021]LLTN[+0.984]R.S	C[+57], N[+1]	709.018	3	2125.04	2125.04	0	0.5	375	Specific	566.35	526.96	319.08	10.92	90	>sp|P05164|PERM_HUMAN Myeloperoxidase OS=Homo sapiens GN=MPO PE=1 SV=1	4061	Cmpd 49621, +MS2(709.0179), 26.5eV, 113.6 min #54589	113.569
2nd_elu_1	49810:3	1	R.ALLPFDNLHDDPC[+57.021]LLTN[+0.984]R.S	C[+57], N[+1]	709.018	3	2125.04	2125.04	0	0.7	375	Specific	570.47	513.52	308.12	10.92	90	>sp|P05164|PERM_HUMAN Myeloperoxidase OS=Homo sapiens GN=MPO PE=1 SV=1	4061	Cmpd 49604, +MS2(709.0181), 26.5eV, 113.5 min #54571	113.53
2nd_elu_1	49800:3	1	R.ALLPFDNLHDDPC[+57.021]LLTN[+0.984]R.S	C[+57], N[+1]	709.017	3	2125.04	2125.04	0	-0.4	375	Specific	599.03	557.62	334.53	11.56	90	>sp|P05164|PERM_HUMAN Myeloperoxidase OS=Homo sapiens GN=MPO PE=1 SV=1	4061	Cmpd 49594, +MS2(709.0173), 26.5eV, 113.5 min #54560	113.494
2nd_elu_1	21875:3	1	F.DNLHDDPC[+57.021]LLTN[+0.984]R.S	C[+57], N[+1]	528.575	3	1583.71	1583.71	0	-0.7	380	NRagged	173.82	153.37	153.37	3.62	90	>sp|P05164|PERM_HUMAN Myeloperoxidase OS=Homo sapiens GN=MPO PE=1 SV=1	4061	Cmpd 21747, +MS2(528.5751), 20.8eV, 50.6 min #24766	50.5842
2nd_elu_1	18215:2	1	D.DPC[+57.021]LLTN[+0.984]R.S	C[+57], N[+1]	495.24	2	989.472	989.472	0	-0.2	385	NRagged	164.3	37.7	37.7	2.01	90	>sp|P05164|PERM_HUMAN Myeloperoxidase OS=Homo sapiens GN=MPO PE=1 SV=1	4061	Cmpd 18095, +MS2(495.2395), 23.0eV, 43.3 min #20927	43.3158
2nd_elu_1	18241:2	1	D.DPC[+57.021]LLTN[+0.984]R.S	C[+57], N[+1]	495.239	2	989.471	989.472	0	-0.5	385	NRagged	173.9	37.21	37.21	2.01	90	>sp|P05164|PERM_HUMAN Myeloperoxidase OS=Homo sapiens GN=MPO PE=1 SV=1	4061	Cmpd 18121, +MS2(495.2394), 23.0eV, 43.4 min #20954	43.3635
2nd_elu_1	30544:3	1	R.[+57.021]SARIPC[+57.021]FLAGDTR.S	.[57], C[+57]	507.592	3	1520.76	1520.76	0	-0.7	393	Specific	112.61	30.93	30.93	2.66	90	>sp|P05164|PERM_HUMAN Myeloperoxidase OS=Homo sapiens GN=MPO PE=1 SV=1	4061	Cmpd 30378, +MS2(507.5924), 20.2eV, 68.5 min #33875	68.5018
2nd_elu_1	29478:3	1	R.SARIPC[+57.021]FLAGDTR.S	C[+57]	488.585	3	1463.74	1463.74	0	-0.4	393	Specific	122.91	82.28	82.28	2.78	90	>sp|P05164|PERM_HUMAN Myeloperoxidase OS=Homo sapiens GN=MPO PE=1 SV=1	4061	Cmpd 29316, +MS2(488.5854), 19.5eV, 66.4 min #32757	66.3538
2nd_elu_1	30520:3	1	R.[+57.021]SARIPC[+57.021]FLAGDTR.S	.[57], C[+57]	507.592	3	1520.76	1520.76	0	-1.2	393	Specific	179.09	87.31	87.31	3.21	90	>sp|P05164|PERM_HUMAN Myeloperoxidase OS=Homo sapiens GN=MPO PE=1 SV=1	4061	Cmpd 30354, +MS2(507.5922), 20.2eV, 68.5 min #33850	68.4578
2nd_elu_1	30491:3	1	R.[+57.021]SARIPC[+57.021]FLAGDTR.S	.[57], C[+57]	507.592	3	1520.76	1520.76	0	-1.5	393	Specific	182.45	133.33	133.33	3.69	90	>sp|P05164|PERM_HUMAN Myeloperoxidase OS=Homo sapiens GN=MPO PE=1 SV=1	4061	Cmpd 30325, +MS2(507.5920), 20.2eV, 68.4 min #33820	68.4078
2nd_elu_1	30454:3	1	R.[+57.021]SARIPC[+57.021]FLAGDTR.S	.[57], C[+57]	507.593	3	1520.76	1520.76	0	0.6	393	Specific	186.63	92.09	92.09	3.62	90	>sp|P05164|PERM_HUMAN Myeloperoxidase OS=Homo sapiens GN=MPO PE=1 SV=1	4061	Cmpd 30288, +MS2(507.5931), 20.2eV, 68.4 min #33781	68.349
2nd_elu_1	29416:3	1	R.SARIPC[+57.021]FLAGDTR.S	C[+57]	488.586	3	1463.74	1463.74	0	0	393	Specific	237.76	122.26	122.26	7.25	90	>sp|P05164|PERM_HUMAN Myeloperoxidase OS=Homo sapiens GN=MPO PE=1 SV=1	4061	Cmpd 29254, +MS2(488.5856), 19.5eV, 66.2 min #32691	66.2335
2nd_elu_1	29393:3	1	R.SARIPC[+57.021]FLAGDTR.S	C[+57]	488.586	3	1463.74	1463.74	0	-0.1	393	Specific	245.04	152.42	152.42	7.75	90	>sp|P05164|PERM_HUMAN Myeloperoxidase OS=Homo sapiens GN=MPO PE=1 SV=1	4061	Cmpd 29231, +MS2(488.5856), 19.5eV, 66.2 min #32667	66.19
2nd_elu_1	29450:3	1	R.SARIPC[+57.021]FLAGDTR.S	C[+57]	488.586	3	1463.74	1463.74	0	-0.1	393	Specific	247.45	115.61	115.61	7.25	90	>sp|P05164|PERM_HUMAN Myeloperoxidase OS=Homo sapiens GN=MPO PE=1 SV=1	4061	Cmpd 29288, +MS2(488.5856), 19.5eV, 66.3 min #32727	66.302
2nd_elu_1	42993:2	1	R.[+114.043]IPC[+57.021]FLAGDTR.S	.[114], C[+57]	632.311	2	1263.61	1263.62	0	-1.1	396	Specific	144.58	120.25	120.25	2.78	90	>sp|P05164|PERM_HUMAN Myeloperoxidase OS=Homo sapiens GN=MPO PE=1 SV=1	4061	Cmpd 42801, +MS2(632.3105), 24.1eV, 96.0 min #47114	95.9528
2nd_elu_1	43006:2	1	R.[+114.043]IPC[+57.021]FLAGDTR.S	.[114], C[+57]	632.311	2	1263.62	1263.62	0	0.2	396	Specific	156.06	108.46	108.46	3.27	90	>sp|P05164|PERM_HUMAN Myeloperoxidase OS=Homo sapiens GN=MPO PE=1 SV=1	4061	Cmpd 42814, +MS2(632.3113), 24.1eV, 96.0 min #47128	95.9733
2nd_elu_1	31055:2	1	R.[+57.021]IPC[+57.021]FLAGDTR.S	.[57], C[+57]	603.8	2	1206.59	1206.59	0	-1.2	396	Specific	160.02	101.05	101.05	2.78	90	>sp|P05164|PERM_HUMAN Myeloperoxidase OS=Homo sapiens GN=MPO PE=1 SV=1	4061	Cmpd 30889, +MS2(603.7997), 27.3eV, 69.5 min #34414	69.5092
2nd_elu_1	30830:2	1	R.IPC[+57.021]FLAGDTR.S	C[+57]	575.29	2	1149.57	1149.57	0	0.3	396	Specific	194.06	65.45	65.45	3.15	90	>sp|P05164|PERM_HUMAN Myeloperoxidase OS=Homo sapiens GN=MPO PE=1 SV=1	4061	Cmpd 30664, +MS2(575.2899), 26.2eV, 69.1 min #34177	69.0668
2nd_elu_1	30771:2	1	R.IPC[+57.021]FLAGDTR.S	C[+57]	575.29	2	1149.57	1149.57	0	0.3	396	Specific	200.36	95.4	95.4	3.57	90	>sp|P05164|PERM_HUMAN Myeloperoxidase OS=Homo sapiens GN=MPO PE=1 SV=1	4061	Cmpd 30605, +MS2(575.2898), 26.2eV, 69.0 min #34115	68.957
2nd_elu_1	31026:2	1	R.[+57.021]IPC[+57.021]FLAGDTR.S	.[57], C[+57]	603.8	2	1206.59	1206.59	0	-0.9	396	Specific	217.96	108.35	108.35	3.94	90	>sp|P05164|PERM_HUMAN Myeloperoxidase OS=Homo sapiens GN=MPO PE=1 SV=1	4061	Cmpd 30860, +MS2(603.7999), 27.3eV, 69.5 min #34384	69.463
2nd_elu_1	30803:2	1	R.IPC[+57.021]FLAGDTR.S	C[+57]	575.289	2	1149.57	1149.57	0	-0.6	396	Specific	230.81	97.21	97.21	4.7	90	>sp|P05164|PERM_HUMAN Myeloperoxidase OS=Homo sapiens GN=MPO PE=1 SV=1	4061	Cmpd 30637, +MS2(575.2893), 26.2eV, 69.0 min #34149	69.0202
2nd_elu_1	30720:2	1	R.IPC[+57.021]FLAGDTR.S	C[+57]	575.29	2	1149.57	1149.57	0	-0.1	396	Specific	251.45	115	115	5.77	90	>sp|P05164|PERM_HUMAN Myeloperoxidase OS=Homo sapiens GN=MPO PE=1 SV=1	4061	Cmpd 30554, +MS2(575.2896), 26.2eV, 68.9 min #34062	68.8658
2nd_elu_1	30367:2	1	R.IPC[+57.021]FLAGDTR.S	C[+57]	575.289	2	1149.57	1149.57	0	-1.5	396	Specific	260.23	146.85	146.85	5.54	90	>sp|P05164|PERM_HUMAN Myeloperoxidase OS=Homo sapiens GN=MPO PE=1 SV=1	4061	Cmpd 30201, +MS2(575.2888), 22.3eV, 68.2 min #33690	68.1678
2nd_elu_1	30488:2	1	R.[+57.021]IPC[+57.021]FLAGDTR.S	.[57], C[+57]	603.8	2	1206.59	1206.59	0	-0.7	396	Specific	263.13	196.41	196.41	6.39	90	>sp|P05164|PERM_HUMAN Myeloperoxidase OS=Homo sapiens GN=MPO PE=1 SV=1	4061	Cmpd 30322, +MS2(603.8000), 27.3eV, 68.4 min #33817	68.4057
2nd_elu_1	30472:2	1	R.[+57.021]IPC[+57.021]FLAGDTR.S	.[57], C[+57]	603.8	2	1206.59	1206.59	0	-0.3	396	Specific	266.97	141.49	141.49	6.07	90	>sp|P05164|PERM_HUMAN Myeloperoxidase OS=Homo sapiens GN=MPO PE=1 SV=1	4061	Cmpd 30306, +MS2(603.8002), 23.2eV, 68.4 min #33799	68.3602
2nd_elu_1	30747:2	1	R.IPC[+57.021]FLAGDTR.S	C[+57]	575.289	2	1149.57	1149.57	0	-0.9	396	Specific	291.31	134.46	134.46	7.8	90	>sp|P05164|PERM_HUMAN Myeloperoxidase OS=Homo sapiens GN=MPO PE=1 SV=1	4061	Cmpd 30581, +MS2(575.2892), 26.2eV, 68.9 min #34090	68.9138
2nd_elu_1	30531:2	1	R.[+57.021]IPC[+57.021]FLAGDTR.S	.[57], C[+57]	603.8	2	1206.59	1206.59	0	-0.4	396	Specific	295.73	161.41	161.41	8.04	90	>sp|P05164|PERM_HUMAN Myeloperoxidase OS=Homo sapiens GN=MPO PE=1 SV=1	4061	Cmpd 30365, +MS2(603.8002), 27.3eV, 68.5 min #33862	68.493
2nd_elu_1	30690:2	1	R.IPC[+57.021]FLAGDTR.S	C[+57]	575.289	2	1149.57	1149.57	0	-0.6	396	Specific	348.17	194.23	194.23	8.35	90	>sp|P05164|PERM_HUMAN Myeloperoxidase OS=Homo sapiens GN=MPO PE=1 SV=1	4061	Cmpd 30524, +MS2(575.2893), 26.2eV, 68.8 min #34030	68.8047
2nd_elu_1	30995:2	1	R.[+57.021]IPC[+57.021]FLAGDTR.S	.[57], C[+57]	603.801	2	1206.59	1206.59	0	0.2	396	Specific	348.38	178.17	178.17	8.47	90	>sp|P05164|PERM_HUMAN Myeloperoxidase OS=Homo sapiens GN=MPO PE=1 SV=1	4061	Cmpd 30829, +MS2(603.8005), 27.3eV, 69.4 min #34351	69.4005
2nd_elu_1	30968:2	1	R.[+57.021]IPC[+57.021]FLAGDTR.S	.[57], C[+57]	603.801	2	1206.59	1206.59	0	0.2	396	Specific	352.58	227.76	227.76	8.7	90	>sp|P05164|PERM_HUMAN Myeloperoxidase OS=Homo sapiens GN=MPO PE=1 SV=1	4061	Cmpd 30802, +MS2(603.8006), 27.3eV, 69.4 min #34323	69.3513
2nd_elu_1	30509:2	1	R.[+57.021]IPC[+57.021]FLAGDTR.S	.[57], C[+57]	603.801	2	1206.59	1206.59	0	0.1	396	Specific	354.23	222.33	222.33	8.61	90	>sp|P05164|PERM_HUMAN Myeloperoxidase OS=Homo sapiens GN=MPO PE=1 SV=1	4061	Cmpd 30343, +MS2(603.8005), 27.3eV, 68.5 min #33839	68.4518
2nd_elu_1	30587:2	1	R.[+57.021]IPC[+57.021]FLAGDTR.S	.[57], C[+57]	603.801	2	1206.59	1206.59	0	0.2	396	Specific	358.4	242	242	8.7	90	>sp|P05164|PERM_HUMAN Myeloperoxidase OS=Homo sapiens GN=MPO PE=1 SV=1	4061	Cmpd 30421, +MS2(603.8006), 27.3eV, 68.6 min #33921	68.606
2nd_elu_1	30556:2	1	R.[+57.021]IPC[+57.021]FLAGDTR.S	.[57], C[+57]	603.801	2	1206.59	1206.59	0	0.1	396	Specific	361.8	186.71	186.71	8.37	90	>sp|P05164|PERM_HUMAN Myeloperoxidase OS=Homo sapiens GN=MPO PE=1 SV=1	4061	Cmpd 30390, +MS2(603.8005), 27.3eV, 68.5 min #33888	68.5397
2nd_elu_1	30666:2	1	R.IPC[+57.021]FLAGDTR.S	C[+57]	575.289	2	1149.57	1149.57	0	-0.3	396	Specific	364.14	238.42	238.42	8.58	90	>sp|P05164|PERM_HUMAN Myeloperoxidase OS=Homo sapiens GN=MPO PE=1 SV=1	4061	Cmpd 30500, +MS2(575.2895), 26.2eV, 68.8 min #34005	68.7615
2nd_elu_1	30608:2	1	R.[+57.021]IPC[+57.021]FLAGDTR.S	.[57], C[+57]	603.801	2	1206.59	1206.59	0	0.5	396	Specific	394.25	182.03	182.03	8.53	90	>sp|P05164|PERM_HUMAN Myeloperoxidase OS=Homo sapiens GN=MPO PE=1 SV=1	4061	Cmpd 30442, +MS2(603.8008), 27.3eV, 68.7 min #33943	68.6473
2nd_elu_1	30638:2	1	R.IPC[+57.021]FLAGDTR.S	C[+57]	575.289	2	1149.57	1149.57	0	-0.4	396	Specific	403.88	231.65	231.65	8.63	90	>sp|P05164|PERM_HUMAN Myeloperoxidase OS=Homo sapiens GN=MPO PE=1 SV=1	4061	Cmpd 30472, +MS2(575.2895), 26.2eV, 68.7 min #33976	68.7125
2nd_elu_1	30635:2	1	R.[+57.021]IPC[+57.021]FLAGDTR.S	.[57], C[+57]	603.8	2	1206.59	1206.59	0	-0.2	396	Specific	410.64	226.15	226.15	8.63	90	>sp|P05164|PERM_HUMAN Myeloperoxidase OS=Homo sapiens GN=MPO PE=1 SV=1	4061	Cmpd 30469, +MS2(603.8003), 27.3eV, 68.7 min #33973	68.7108
2nd_elu_1	30605:2	1	R.IPC[+57.021]FLAGDTR.S	C[+57]	575.29	2	1149.57	1149.57	0	0.1	396	Specific	411.96	209	209	8.54	90	>sp|P05164|PERM_HUMAN Myeloperoxidase OS=Homo sapiens GN=MPO PE=1 SV=1	4061	Cmpd 30439, +MS2(575.2897), 26.2eV, 68.6 min #33940	68.6457
2nd_elu_1	30915:2	1	R.[+57.021]IPC[+57.021]FLAGDTR.S	.[57], C[+57]	603.8	2	1206.59	1206.59	0	-0.3	396	Specific	414.55	218.52	218.52	8.54	90	>sp|P05164|PERM_HUMAN Myeloperoxidase OS=Homo sapiens GN=MPO PE=1 SV=1	4061	Cmpd 30749, +MS2(603.8002), 27.3eV, 69.2 min #34266	69.239
2nd_elu_1	30941:2	1	R.[+57.021]IPC[+57.021]FLAGDTR.S	.[57], C[+57]	603.8	2	1206.59	1206.59	0	-0.1	396	Specific	419.62	214.7	214.7	8.54	90	>sp|P05164|PERM_HUMAN Myeloperoxidase OS=Homo sapiens GN=MPO PE=1 SV=1	4061	Cmpd 30775, +MS2(603.8004), 27.3eV, 69.3 min #34294	69.295
2nd_elu_1	30664:2	1	R.[+57.021]IPC[+57.021]FLAGDTR.S	.[57], C[+57]	603.801	2	1206.59	1206.59	0	0.7	396	Specific	421.59	256.54	256.54	8.74	90	>sp|P05164|PERM_HUMAN Myeloperoxidase OS=Homo sapiens GN=MPO PE=1 SV=1	4061	Cmpd 30498, +MS2(603.8008), 27.3eV, 68.8 min #34003	68.7603
2nd_elu_1	30386:2	1	R.IPC[+57.021]FLAGDTR.S	C[+57]	575.289	2	1149.57	1149.57	0	-1.3	396	Specific	432.52	278.67	278.67	8.22	90	>sp|P05164|PERM_HUMAN Myeloperoxidase OS=Homo sapiens GN=MPO PE=1 SV=1	4061	Cmpd 30220, +MS2(575.2890), 26.2eV, 68.2 min #33710	68.2122
2nd_elu_1	30885:2	1	R.[+57.021]IPC[+57.021]FLAGDTR.S	.[57], C[+57]	603.8	2	1206.59	1206.59	0	-0.2	396	Specific	433.96	241.14	241.14	8.64	90	>sp|P05164|PERM_HUMAN Myeloperoxidase OS=Homo sapiens GN=MPO PE=1 SV=1	4061	Cmpd 30719, +MS2(603.8003), 27.3eV, 69.2 min #34235	69.1887
2nd_elu_1	30583:2	1	R.IPC[+57.021]FLAGDTR.S	C[+57]	575.29	2	1149.57	1149.57	0	0.2	396	Specific	437.94	206.49	206.49	8.68	90	>sp|P05164|PERM_HUMAN Myeloperoxidase OS=Homo sapiens GN=MPO PE=1 SV=1	4061	Cmpd 30417, +MS2(575.2898), 26.2eV, 68.6 min #33917	68.6038
2nd_elu_1	30759:2	1	R.[+57.021]IPC[+57.021]FLAGDTR.S	.[57], C[+57]	603.8	2	1206.59	1206.59	0	-0.2	396	Specific	438.35	247.53	247.53	8.64	90	>sp|P05164|PERM_HUMAN Myeloperoxidase OS=Homo sapiens GN=MPO PE=1 SV=1	4061	Cmpd 30593, +MS2(603.8003), 27.3eV, 69.0 min #34103	68.9503
2nd_elu_1	30865:2	1	R.[+57.021]IPC[+57.021]FLAGDTR.S	.[57], C[+57]	603.8	2	1206.59	1206.59	0	-0.2	396	Specific	449.09	285.79	285.79	8.7	90	>sp|P05164|PERM_HUMAN Myeloperoxidase OS=Homo sapiens GN=MPO PE=1 SV=1	4061	Cmpd 30699, +MS2(603.8003), 27.3eV, 69.2 min #34214	69.1502
2nd_elu_1	30712:2	1	R.[+57.021]IPC[+57.021]FLAGDTR.S	.[57], C[+57]	603.8	2	1206.59	1206.59	0	-0.5	396	Specific	450.2	278.71	278.71	8.73	90	>sp|P05164|PERM_HUMAN Myeloperoxidase OS=Homo sapiens GN=MPO PE=1 SV=1	4061	Cmpd 30546, +MS2(603.8002), 27.3eV, 68.9 min #34054	68.8617
2nd_elu_1	30812:2	1	R.[+57.021]IPC[+57.021]FLAGDTR.S	.[57], C[+57]	603.8	2	1206.59	1206.59	0	-0.5	396	Specific	458.33	254.51	254.51	8.67	90	>sp|P05164|PERM_HUMAN Myeloperoxidase OS=Homo sapiens GN=MPO PE=1 SV=1	4061	Cmpd 30646, +MS2(603.8001), 27.3eV, 69.1 min #34159	69.0548
2nd_elu_1	30407:2	1	R.IPC[+57.021]FLAGDTR.S	C[+57]	575.289	2	1149.57	1149.57	0	-1	396	Specific	466.55	236.74	236.74	8.67	90	>sp|P05164|PERM_HUMAN Myeloperoxidase OS=Homo sapiens GN=MPO PE=1 SV=1	4061	Cmpd 30241, +MS2(575.2891), 26.2eV, 68.3 min #33732	68.2568
2nd_elu_1	30687:2	1	R.[+57.021]IPC[+57.021]FLAGDTR.S	.[57], C[+57]	603.8	2	1206.59	1206.59	0	-0.2	396	Specific	470.01	255.71	255.71	8.67	90	>sp|P05164|PERM_HUMAN Myeloperoxidase OS=Homo sapiens GN=MPO PE=1 SV=1	4061	Cmpd 30521, +MS2(603.8003), 27.3eV, 68.8 min #34027	68.8032
2nd_elu_1	30842:2	1	R.[+57.021]IPC[+57.021]FLAGDTR.S	.[57], C[+57]	603.8	2	1206.59	1206.59	0	-0.8	396	Specific	471.68	247.41	247.41	8.67	90	>sp|P05164|PERM_HUMAN Myeloperoxidase OS=Homo sapiens GN=MPO PE=1 SV=1	4061	Cmpd 30676, +MS2(603.8000), 27.3eV, 69.1 min #34190	69.1058
2nd_elu_1	30738:2	1	R.[+57.021]IPC[+57.021]FLAGDTR.S	.[57], C[+57]	603.8	2	1206.59	1206.59	0	-0.6	396	Specific	471.85	272.51	272.51	8.67	90	>sp|P05164|PERM_HUMAN Myeloperoxidase OS=Homo sapiens GN=MPO PE=1 SV=1	4061	Cmpd 30572, +MS2(603.8001), 27.3eV, 68.9 min #34081	68.9092
2nd_elu_1	30785:2	1	R.[+57.021]IPC[+57.021]FLAGDTR.S	.[57], C[+57]	603.8	2	1206.59	1206.59	0	-0.5	396	Specific	501.3	248.4	248.4	8.73	90	>sp|P05164|PERM_HUMAN Myeloperoxidase OS=Homo sapiens GN=MPO PE=1 SV=1	4061	Cmpd 30619, +MS2(603.8001), 27.3eV, 69.0 min #34131	69.0085
2nd_elu_1	30553:2	1	R.IPC[+57.021]FLAGDTR.S	C[+57]	575.29	2	1149.57	1149.57	0	0.1	396	Specific	504.38	220.35	220.35	8.65	90	>sp|P05164|PERM_HUMAN Myeloperoxidase OS=Homo sapiens GN=MPO PE=1 SV=1	4061	Cmpd 30387, +MS2(575.2897), 26.2eV, 68.5 min #33885	68.538
2nd_elu_1	30528:2	1	R.IPC[+57.021]FLAGDTR.S	C[+57]	575.29	2	1149.57	1149.57	0	0	396	Specific	514.6	273.62	273.62	8.73	90	>sp|P05164|PERM_HUMAN Myeloperoxidase OS=Homo sapiens GN=MPO PE=1 SV=1	4061	Cmpd 30362, +MS2(575.2897), 26.2eV, 68.5 min #33859	68.4915
2nd_elu_1	30432:2	1	R.IPC[+57.021]FLAGDTR.S	C[+57]	575.289	2	1149.57	1149.57	0	-0.4	396	Specific	555.69	271.22	271.22	8.93	90	>sp|P05164|PERM_HUMAN Myeloperoxidase OS=Homo sapiens GN=MPO PE=1 SV=1	4061	Cmpd 30266, +MS2(575.2894), 26.2eV, 68.3 min #33758	68.3058
2nd_elu_1	30477:2	1	R.IPC[+57.021]FLAGDTR.S	C[+57]	575.289	2	1149.57	1149.57	0	-0.5	396	Specific	558.32	297.9	297.9	8.99	90	>sp|P05164|PERM_HUMAN Myeloperoxidase OS=Homo sapiens GN=MPO PE=1 SV=1	4061	Cmpd 30311, +MS2(575.2894), 26.2eV, 68.4 min #33806	68.4
2nd_elu_1	30455:2	1	R.IPC[+57.021]FLAGDTR.S	C[+57]	575.29	2	1149.57	1149.57	0	0.2	396	Specific	559.42	300.17	300.17	9.14	90	>sp|P05164|PERM_HUMAN Myeloperoxidase OS=Homo sapiens GN=MPO PE=1 SV=1	4061	Cmpd 30289, +MS2(575.2898), 26.2eV, 68.4 min #33782	68.3495
2nd_elu_1	30504:2	1	R.IPC[+57.021]FLAGDTR.S	C[+57]	575.29	2	1149.57	1149.57	0	0.1	396	Specific	591.79	313.51	313.51	9.78	90	>sp|P05164|PERM_HUMAN Myeloperoxidase OS=Homo sapiens GN=MPO PE=1 SV=1	4061	Cmpd 30338, +MS2(575.2897), 26.2eV, 68.5 min #33834	68.4493
2nd_elu_1	21932:2	1	R.[+114.043]K[+87.998]YLPTYR.S	.[114], K[+88]	571.786	2	1142.57	1142.57	0	-1.1	474	Specific	199.87	12.84	0	2.38	90	>sp|P05164|PERM_HUMAN Myeloperoxidase OS=Homo sapiens GN=MPO PE=1 SV=1	4061	Cmpd 21804, +MS2(571.7862), 26.0eV, 50.7 min #24826	50.6863
2nd_elu_1	21863:2	1	R.[+114.043]K[+87.998]YLPTYR.S	.[114], K[+88]	571.786	2	1142.57	1142.57	0	-0.7	474	Specific	210.24	2.9	0	2.38	90	>sp|P05164|PERM_HUMAN Myeloperoxidase OS=Homo sapiens GN=MPO PE=1 SV=1	4061	Cmpd 21735, +MS2(571.7864), 22.2eV, 50.5 min #24752	50.5398
2nd_elu_1	21880:2	1	R.[+114.043]K[+87.998]YLPTYR.S	.[114], K[+88]	571.786	2	1142.57	1142.57	0	-1.1	474	Specific	218.3	50.36	0	2.65	90	>sp|P05164|PERM_HUMAN Myeloperoxidase OS=Homo sapiens GN=MPO PE=1 SV=1	4061	Cmpd 21752, +MS2(571.7861), 26.0eV, 50.6 min #24771	50.5868
2nd_elu_1	21904:2	1	R.[+114.043]K[+87.998]YLPTYR.S	.[114], K[+88]	571.786	2	1142.57	1142.57	0	-0.8	474	Specific	221.71	43.31	0	2.65	90	>sp|P05164|PERM_HUMAN Myeloperoxidase OS=Homo sapiens GN=MPO PE=1 SV=1	4061	Cmpd 21776, +MS2(571.7863), 26.0eV, 50.6 min #24797	50.64
2nd_elu_1	21318:2	1	R.[+145.020]KYLPTYR.S	.[+145]	543.275	2	1085.54	1085.54	0	-1.8	474	Specific	245.39	60	6.76	3.13	90	>sp|P05164|PERM_HUMAN Myeloperoxidase OS=Homo sapiens GN=MPO PE=1 SV=1	4061	Cmpd 21190, +MS2(543.2751), 24.9eV, 49.3 min #24175	49.329
2nd_elu_1	21205:2	1	R.[+145.020]KYLPTYR.S	.[+145]	543.275	2	1085.54	1085.54	0	-1.1	474	Specific	276.6	92.04	7.29	4.55	90	>sp|P05164|PERM_HUMAN Myeloperoxidase OS=Homo sapiens GN=MPO PE=1 SV=1	4061	Cmpd 21081, +MS2(543.2755), 24.9eV, 49.1 min #24060	49.1257
2nd_elu_1	21290:2	1	R.[+145.020]KYLPTYR.S	.[+145]	543.275	2	1085.54	1085.54	0	-1.4	474	Specific	292.75	76.63	7.29	3.94	90	>sp|P05164|PERM_HUMAN Myeloperoxidase OS=Homo sapiens GN=MPO PE=1 SV=1	4061	Cmpd 21162, +MS2(543.2753), 24.9eV, 49.3 min #24145	49.2737
2nd_elu_1	21232:2	1	R.[+145.020]KYLPTYR.S	.[+145]	543.276	2	1085.54	1085.54	0	-0.6	474	Specific	293.73	85.78	7.7	5.97	90	>sp|P05164|PERM_HUMAN Myeloperoxidase OS=Homo sapiens GN=MPO PE=1 SV=1	4061	Cmpd 21106, +MS2(543.2757), 24.9eV, 49.2 min #24086	49.1712
2nd_elu_1	21257:2	1	R.[+145.020]KYLPTYR.S	.[+145]	543.276	2	1085.54	1085.54	0	-0.7	474	Specific	319.57	82.42	7.29	6.02	90	>sp|P05164|PERM_HUMAN Myeloperoxidase OS=Homo sapiens GN=MPO PE=1 SV=1	4061	Cmpd 21129, +MS2(543.2757), 24.9eV, 49.2 min #24111	49.223
2nd_elu_1	08513:2	1	R.SYN[+0.984]DSVDPR.I	N[+1]	527.228	2	1053.45	1053.45	0	-0.3	481	Specific	460.53	323.91	323.91	8.75	90	>sp|P05164|PERM_HUMAN Myeloperoxidase OS=Homo sapiens GN=MPO PE=1 SV=1	4061	Cmpd 8435, +MS2(527.2277), 20.8eV, 26.8 min #10859	26.7665
2nd_elu_1	08478:2	1	R.SYN[+0.984]DSVDPR.I	N[+1]	527.228	2	1053.45	1053.45	0	-0.4	481	Specific	476.04	335.77	335.77	8.88	90	>sp|P05164|PERM_HUMAN Myeloperoxidase OS=Homo sapiens GN=MPO PE=1 SV=1	4061	Cmpd 8400, +MS2(527.2276), 20.8eV, 26.7 min #10823	26.7193
2nd_elu_1	38682:2	1	R.IANVFTNAFR.Y		576.812	2	1152.62	1152.62	0	0.9	490	Specific	300.55	176.75	176.75	8.29	90	>sp|P05164|PERM_HUMAN Myeloperoxidase OS=Homo sapiens GN=MPO PE=1 SV=1	4061	Cmpd 38496, +MS2(576.8121), 22.3eV, 85.8 min #42481	85.7995
2nd_elu_1	38660:2	1	R.IANVFTNAFR.Y		576.812	2	1152.62	1152.62	0	0.5	490	Specific	306.3	132.56	132.56	7.97	90	>sp|P05164|PERM_HUMAN Myeloperoxidase OS=Homo sapiens GN=MPO PE=1 SV=1	4061	Cmpd 38474, +MS2(576.8119), 26.2eV, 85.8 min #42458	85.7538
2nd_elu_1	38643:2	1	R.IANVFTNAFR.Y		576.812	2	1152.62	1152.62	0	0.7	490	Specific	315	184.1	184.1	8.29	90	>sp|P05164|PERM_HUMAN Myeloperoxidase OS=Homo sapiens GN=MPO PE=1 SV=1	4061	Cmpd 38457, +MS2(576.8120), 26.2eV, 85.7 min #42440	85.7138
2nd_elu_1	38613:2	1	R.IANVFTNAFR.Y		576.812	2	1152.62	1152.62	0	1	490	Specific	338.53	161.96	161.96	8.39	90	>sp|P05164|PERM_HUMAN Myeloperoxidase OS=Homo sapiens GN=MPO PE=1 SV=1	4061	Cmpd 38427, +MS2(576.8122), 22.3eV, 85.7 min #42409	85.6635
2nd_elu_1	36956:2	1	R.VFFASWR.V		456.74	2	912.472	912.473	0	-0.5	530	Specific	152.28	86.38	86.38	2.09	90	>sp|P05164|PERM_HUMAN Myeloperoxidase OS=Homo sapiens GN=MPO PE=1 SV=1	4061	Cmpd 36770, +MS2(456.7397), 21.5eV, 81.9 min #40642	81.8918
2nd_elu_1	36911:2	1	R.VFFASWR.V		456.74	2	912.472	912.473	0	-1.1	530	Specific	161.34	108.58	108.58	2.65	90	>sp|P05164|PERM_HUMAN Myeloperoxidase OS=Homo sapiens GN=MPO PE=1 SV=1	4061	Cmpd 36725, +MS2(456.7395), 21.5eV, 81.8 min #40595	81.8022
2nd_elu_1	36860:2	1	R.VFFASWR.V		456.74	2	912.473	912.473	0	0.3	530	Specific	183.96	118.46	118.46	2.66	90	>sp|P05164|PERM_HUMAN Myeloperoxidase OS=Homo sapiens GN=MPO PE=1 SV=1	4061	Cmpd 36674, +MS2(456.7401), 21.5eV, 81.7 min #40542	81.7098
2nd_elu_1	36932:2	1	R.VFFASWR.V		456.74	2	912.472	912.473	0	-0.2	530	Specific	226.18	160.83	160.83	4.85	90	>sp|P05164|PERM_HUMAN Myeloperoxidase OS=Homo sapiens GN=MPO PE=1 SV=1	4061	Cmpd 36746, +MS2(456.7399), 21.5eV, 81.8 min #40617	81.8465
2nd_elu_1	19873:4	1	R.SRDHGLPGYNAWR.R		382.94	4	1528.74	1528.74	0	-0.6	591	Specific	38.22	38.22	38.22	2.38	90	>sp|P05164|PERM_HUMAN Myeloperoxidase OS=Homo sapiens GN=MPO PE=1 SV=1	4061	Cmpd 19753, +MS2(382.9403), 16.0eV, 46.5 min #22665	46.5348
2nd_elu_1	45819:3	1	R.[+57.021]RFC[+57.021]GLPQPETVGQLGTVLR.N	.[57], C[+57]	729.056	3	2185.15	2185.15	0	-0.6	604	Specific	238.65	238.65	238.65	9.12	90	>sp|P05164|PERM_HUMAN Myeloperoxidase OS=Homo sapiens GN=MPO PE=1 SV=1	4061	Cmpd 45625, +MS2(729.0560), 27.1eV, 103.1 min #50187	103.119
2nd_elu_1	45391:3	1	R.RFC[+57.021]GLPQPETVGQLGTVLR.N	C[+57]	710.049	3	2128.13	2128.13	0	-0.5	604	Specific	298.92	298.92	298.92	9.45	90	>sp|P05164|PERM_HUMAN Myeloperoxidase OS=Homo sapiens GN=MPO PE=1 SV=1	4061	Cmpd 45197, +MS2(710.0489), 26.5eV, 101.9 min #49709	101.895
2nd_elu_1	45408:3	1	R.RFC[+57.021]GLPQPETVGQLGTVLR.N	C[+57]	710.049	3	2128.13	2128.13	0	0.3	604	Specific	314.8	314.8	314.8	9.64	90	>sp|P05164|PERM_HUMAN Myeloperoxidase OS=Homo sapiens GN=MPO PE=1 SV=1	4061	Cmpd 45214, +MS2(710.0495), 26.5eV, 102.0 min #49728	101.943
2nd_elu_1	45875:3	1	R.[+57.021]RFC[+57.021]GLPQPETVGQLGTVLR.N	.[57], C[+57]	729.056	3	2185.15	2185.15	0	-0.7	604	Specific	317.88	317.88	317.88	9.52	90	>sp|P05164|PERM_HUMAN Myeloperoxidase OS=Homo sapiens GN=MPO PE=1 SV=1	4061	Cmpd 45681, +MS2(729.0559), 27.1eV, 103.3 min #50251	103.279
2nd_elu_1	45829:3	1	R.[+57.021]RFC[+57.021]GLPQPETVGQLGTVLR.N	.[57], C[+57]	729.057	3	2185.16	2185.15	0	0.2	604	Specific	341.7	341.7	341.7	9.9	90	>sp|P05164|PERM_HUMAN Myeloperoxidase OS=Homo sapiens GN=MPO PE=1 SV=1	4061	Cmpd 45635, +MS2(729.0565), 27.1eV, 103.2 min #50199	103.15
2nd_elu_1	45805:3	1	R.[+57.021]RFC[+57.021]GLPQPETVGQLGTVLR.N	.[57], C[+57]	729.057	3	2185.16	2185.15	0	0.5	604	Specific	345.67	345.67	345.67	9.9	90	>sp|P05164|PERM_HUMAN Myeloperoxidase OS=Homo sapiens GN=MPO PE=1 SV=1	4061	Cmpd 45611, +MS2(729.0567), 27.1eV, 103.1 min #50171	103.074
2nd_elu_1	45794:3	1	R.[+57.021]RFC[+57.021]GLPQPETVGQLGTVLR.N	.[57], C[+57]	729.056	3	2185.15	2185.15	0	-0.2	604	Specific	352.74	352.74	352.74	9.9	90	>sp|P05164|PERM_HUMAN Myeloperoxidase OS=Homo sapiens GN=MPO PE=1 SV=1	4061	Cmpd 45600, +MS2(729.0562), 27.1eV, 103.0 min #50158	103.037
2nd_elu_1	45854:3	1	R.[+57.021]RFC[+57.021]GLPQPETVGQLGTVLR.N	.[57], C[+57]	729.056	3	2185.15	2185.15	0	-0.4	604	Specific	360.72	360.72	360.72	9.9	90	>sp|P05164|PERM_HUMAN Myeloperoxidase OS=Homo sapiens GN=MPO PE=1 SV=1	4061	Cmpd 45660, +MS2(729.0561), 27.1eV, 103.2 min #50227	103.219
2nd_elu_1	45287:3	1	R.RFC[+57.021]GLPQPETVGQLGTVLR.N	C[+57]	710.049	3	2128.13	2128.13	0	-0.3	604	Specific	363.9	363.9	363.9	9.9	90	>sp|P05164|PERM_HUMAN Myeloperoxidase OS=Homo sapiens GN=MPO PE=1 SV=1	4061	Cmpd 45093, +MS2(710.0490), 26.5eV, 101.6 min #49592	101.615
2nd_elu_1	45274:3	1	R.RFC[+57.021]GLPQPETVGQLGTVLR.N	C[+57]	710.048	3	2128.13	2128.13	0	-1.5	604	Specific	369.91	369.91	369.91	9.42	90	>sp|P05164|PERM_HUMAN Myeloperoxidase OS=Homo sapiens GN=MPO PE=1 SV=1	4061	Cmpd 45080, +MS2(710.0482), 26.5eV, 101.6 min #49578	101.574
2nd_elu_1	45783:3	1	R.[+57.021]RFC[+57.021]GLPQPETVGQLGTVLR.N	.[57], C[+57]	729.055	3	2185.15	2185.15	0	-1.8	604	Specific	389.69	375.73	375.73	10.34	90	>sp|P05164|PERM_HUMAN Myeloperoxidase OS=Homo sapiens GN=MPO PE=1 SV=1	4061	Cmpd 45589, +MS2(729.0551), 27.1eV, 103.0 min #50145	102.999
2nd_elu_1	45842:3	1	R.[+57.021]RFC[+57.021]GLPQPETVGQLGTVLR.N	.[57], C[+57]	729.056	3	2185.15	2185.15	0	-0.5	604	Specific	407.39	407.39	407.39	10.83	90	>sp|P05164|PERM_HUMAN Myeloperoxidase OS=Homo sapiens GN=MPO PE=1 SV=1	4061	Cmpd 45648, +MS2(729.0560), 27.1eV, 103.2 min #50214	103.19
2nd_elu_1	45361:3	1	R.RFC[+57.021]GLPQPETVGQLGTVLR.N	C[+57]	710.049	3	2128.13	2128.13	0	-0.6	604	Specific	436.39	436.39	436.39	10.85	90	>sp|P05164|PERM_HUMAN Myeloperoxidase OS=Homo sapiens GN=MPO PE=1 SV=1	4061	Cmpd 45167, +MS2(710.0488), 26.5eV, 101.8 min #49675	101.803
2nd_elu_1	45263:3	1	R.RFC[+57.021]GLPQPETVGQLGTVLR.N	C[+57]	710.049	3	2128.13	2128.13	0	-0.6	604	Specific	466.82	443.09	443.09	10.88	90	>sp|P05164|PERM_HUMAN Myeloperoxidase OS=Homo sapiens GN=MPO PE=1 SV=1	4061	Cmpd 45069, +MS2(710.0488), 26.5eV, 101.6 min #49566	101.553
2nd_elu_1	45376:3	1	R.RFC[+57.021]GLPQPETVGQLGTVLR.N	C[+57]	710.049	3	2128.13	2128.13	0	-0.3	604	Specific	469.44	469.44	469.44	10.88	90	>sp|P05164|PERM_HUMAN Myeloperoxidase OS=Homo sapiens GN=MPO PE=1 SV=1	4061	Cmpd 45182, +MS2(710.0491), 26.5eV, 101.9 min #49692	101.848
2nd_elu_1	45300:3	1	R.RFC[+57.021]GLPQPETVGQLGTVLR.N	C[+57]	710.049	3	2128.13	2128.13	0	-0.4	604	Specific	485.46	485.46	485.46	10.93	90	>sp|P05164|PERM_HUMAN Myeloperoxidase OS=Homo sapiens GN=MPO PE=1 SV=1	4061	Cmpd 45106, +MS2(710.0489), 26.5eV, 101.6 min #49606	101.645
2nd_elu_1	45313:3	1	R.RFC[+57.021]GLPQPETVGQLGTVLR.N	C[+57]	710.049	3	2128.13	2128.13	0	0	604	Specific	530.74	503.57	503.57	11	90	>sp|P05164|PERM_HUMAN Myeloperoxidase OS=Homo sapiens GN=MPO PE=1 SV=1	4061	Cmpd 45119, +MS2(710.0492), 26.5eV, 101.7 min #49621	101.677
2nd_elu_1	45339:3	1	R.RFC[+57.021]GLPQPETVGQLGTVLR.N	C[+57]	710.049	3	2128.13	2128.13	0	0.2	604	Specific	547.73	506.84	506.84	11.12	90	>sp|P05164|PERM_HUMAN Myeloperoxidase OS=Homo sapiens GN=MPO PE=1 SV=1	4061	Cmpd 45145, +MS2(710.0494), 26.5eV, 101.7 min #49650	101.745
2nd_elu_1	45349:3	1	R.RFC[+57.021]GLPQPETVGQLGTVLR.N	C[+57]	710.049	3	2128.13	2128.13	0	-0.2	604	Specific	592.84	564.42	564.42	11.9	90	>sp|P05164|PERM_HUMAN Myeloperoxidase OS=Homo sapiens GN=MPO PE=1 SV=1	4061	Cmpd 45155, +MS2(710.0491), 26.5eV, 101.8 min #49661	101.768
2nd_elu_1	45326:3	1	R.RFC[+57.021]GLPQPETVGQLGTVLR.N	C[+57]	710.049	3	2128.13	2128.13	0	-0.7	604	Specific	602.22	558.34	558.34	12.9	90	>sp|P05164|PERM_HUMAN Myeloperoxidase OS=Homo sapiens GN=MPO PE=1 SV=1	4061	Cmpd 45132, +MS2(710.0487), 26.5eV, 101.7 min #49635	101.709
2nd_elu_1	50552:3	1	R.[+57.021]FC[+57.021]GLPQPETVGQLGTVLR.N	.[57], C[+57]	677.023	3	2029.05	2029.05	0	-0.3	605	Specific	300.04	300.04	300.04	9.2	90	>sp|P05164|PERM_HUMAN Myeloperoxidase OS=Homo sapiens GN=MPO PE=1 SV=1	4061	Cmpd 50336, +MS2(677.0225), 25.5eV, 115.1 min #55347	115.088
2nd_elu_1	50505:3	1	R.[+57.021]FC[+57.021]GLPQPETVGQLGTVLR.N	.[57], C[+57]	677.022	3	2029.05	2029.05	0	-0.6	605	Specific	429.2	419.06	419.06	10.53	90	>sp|P05164|PERM_HUMAN Myeloperoxidase OS=Homo sapiens GN=MPO PE=1 SV=1	4061	Cmpd 50289, +MS2(677.0223), 25.5eV, 115.0 min #55296	114.986
2nd_elu_1	50524:3	1	R.[+57.021]FC[+57.021]GLPQPETVGQLGTVLR.N	.[57], C[+57]	677.023	3	2029.05	2029.05	0	-0.3	605	Specific	449.67	449.67	449.67	10.53	90	>sp|P05164|PERM_HUMAN Myeloperoxidase OS=Homo sapiens GN=MPO PE=1 SV=1	4061	Cmpd 50308, +MS2(677.0225), 25.5eV, 115.0 min #55318	115.039
2nd_elu_1	49870:3	1	R.FC[+57.021]GLPQPETVGQLGTVLR.N	C[+57]	658.016	3	1972.03	1972.03	0	0.2	605	Specific	465.67	361.03	361.03	9.79	90	>sp|P05164|PERM_HUMAN Myeloperoxidase OS=Homo sapiens GN=MPO PE=1 SV=1	4061	Cmpd 49664, +MS2(658.0156), 24.9eV, 113.7 min #54635	113.647
2nd_elu_1	50511:3	1	R.[+57.021]FC[+57.021]GLPQPETVGQLGTVLR.N	.[57], C[+57]	677.023	3	2029.05	2029.05	0	-0.2	605	Specific	468.61	437.75	437.75	10.55	90	>sp|P05164|PERM_HUMAN Myeloperoxidase OS=Homo sapiens GN=MPO PE=1 SV=1	4061	Cmpd 50295, +MS2(677.0226), 25.5eV, 115.0 min #55304	115.016
2nd_elu_1	49840:3	1	R.FC[+57.021]GLPQPETVGQLGTVLR.N	C[+57]	658.016	3	1972.03	1972.03	0	0.7	605	Specific	490.48	430.74	430.74	10.73	90	>sp|P05164|PERM_HUMAN Myeloperoxidase OS=Homo sapiens GN=MPO PE=1 SV=1	4061	Cmpd 49634, +MS2(658.0160), 24.9eV, 113.6 min #54602	113.578
2nd_elu_1	53800:2	1	R.[+57.021]VGPLLAC[+57.021]IIGTQFR.K	.[57], C[+57]	801.445	2	1601.88	1601.88	0	-0.4	657	Specific	180.16	180.16	180.16	5.68	90	>sp|P05164|PERM_HUMAN Myeloperoxidase OS=Homo sapiens GN=MPO PE=1 SV=1	4061	Cmpd 53552, +MS2(801.4449), 35.1eV, 121.2 min #58721	121.158
2nd_elu_1	53796:3	1	R.[+57.021]VGPLLAC[+57.021]IIGTQFR.K	.[57], C[+57]	534.632	3	1601.88	1601.88	0	-1.7	657	Specific	258.28	216.32	216.32	8.28	90	>sp|P05164|PERM_HUMAN Myeloperoxidase OS=Homo sapiens GN=MPO PE=1 SV=1	4061	Cmpd 53548, +MS2(534.6317), 21.0eV, 121.2 min #58717	121.156
2nd_elu_1	53734:3	1	R.[+57.021]VGPLLAC[+57.021]IIGTQFR.K	.[57], C[+57]	534.633	3	1601.88	1601.88	0	-0.1	657	Specific	351.17	244.85	244.85	9.24	90	>sp|P05164|PERM_HUMAN Myeloperoxidase OS=Homo sapiens GN=MPO PE=1 SV=1	4061	Cmpd 53486, +MS2(534.6326), 21.0eV, 121.1 min #58653	121.057
2nd_elu_1	53765:3	1	R.[+57.021]VGPLLAC[+57.021]IIGTQFR.K	.[57], C[+57]	534.632	3	1601.88	1601.88	0	-0.8	657	Specific	378.76	285.66	285.66	9.34	90	>sp|P05164|PERM_HUMAN Myeloperoxidase OS=Homo sapiens GN=MPO PE=1 SV=1	4061	Cmpd 53517, +MS2(534.6321), 21.0eV, 121.1 min #58685	121.107
2nd_elu_1	53755:2	1	R.[+57.021]VGPLLAC[+57.021]IIGTQFR.K	.[57], C[+57]	801.445	2	1601.88	1601.88	0	-0.5	657	Specific	467.18	299.34	299.34	9.37	90	>sp|P05164|PERM_HUMAN Myeloperoxidase OS=Homo sapiens GN=MPO PE=1 SV=1	4061	Cmpd 53507, +MS2(801.4448), 35.1eV, 121.1 min #58675	121.1
2nd_elu_1	53125:3	1	R.VGPLLAC[+57.021]IIGTQFR.K	C[+57]	515.625	3	1544.86	1544.86	0	-0.4	657	Specific	476.08	406.73	406.73	10.52	90	>sp|P05164|PERM_HUMAN Myeloperoxidase OS=Homo sapiens GN=MPO PE=1 SV=1	4061	Cmpd 52879, +MS2(515.6252), 20.4eV, 120.0 min #58018	119.97
2nd_elu_1	53135:2	1	R.VGPLLAC[+57.021]IIGTQFR.K	C[+57]	772.934	2	1544.86	1544.86	0	-0.7	657	Specific	628.5	453.44	453.44	12.48	90	>sp|P05164|PERM_HUMAN Myeloperoxidase OS=Homo sapiens GN=MPO PE=1 SV=1	4061	Cmpd 52889, +MS2(772.9339), 34.0eV, 120.0 min #58028	119.98
2nd_elu_1	49986:3	1	R.VGPLLAC[+57.021]IIGTQFRK.L	C[+57]	558.323	3	1672.95	1672.96	0	-1.3	657	Specific	129.94	129.94	129.94	4.42	90	>sp|P05164|PERM_HUMAN Myeloperoxidase OS=Homo sapiens GN=MPO PE=1 SV=1	4061	Cmpd 49780, +MS2(558.3230), 21.8eV, 113.9 min #54757	113.873
2nd_elu_1	50019:3	1	R.VGPLLAC[+57.021]IIGTQFRK.L	C[+57]	558.324	3	1672.96	1672.96	0	0.1	657	Specific	139.94	139.94	139.94	4.83	90	>sp|P05164|PERM_HUMAN Myeloperoxidase OS=Homo sapiens GN=MPO PE=1 SV=1	4061	Cmpd 49813, +MS2(558.3238), 21.8eV, 114.0 min #54792	113.938
2nd_elu_1	49965:3	1	R.VGPLLAC[+57.021]IIGTQFRK.L	C[+57]	558.323	3	1672.95	1672.96	0	-1.5	657	Specific	209.53	209.53	209.53	6.81	90	>sp|P05164|PERM_HUMAN Myeloperoxidase OS=Homo sapiens GN=MPO PE=1 SV=1	4061	Cmpd 49759, +MS2(558.3229), 21.8eV, 113.9 min #54735	113.832
2nd_elu_1	49942:3	1	R.VGPLLAC[+57.021]IIGTQFRK.L	C[+57]	558.323	3	1672.96	1672.96	0	-0.8	657	Specific	260.65	237.65	237.65	8.69	90	>sp|P05164|PERM_HUMAN Myeloperoxidase OS=Homo sapiens GN=MPO PE=1 SV=1	4061	Cmpd 49736, +MS2(558.3233), 21.8eV, 113.8 min #54711	113.806
2nd_elu_1	25213:2	1	L.AC[+57.021]IIGTQFR.K	C[+57]	533.279	2	1065.55	1065.55	0	-1.2	662	NRagged	185.23	82.14	82.14	2.21	90	>sp|P05164|PERM_HUMAN Myeloperoxidase OS=Homo sapiens GN=MPO PE=1 SV=1	4061	Cmpd 25053, +MS2(533.2785), 24.5eV, 57.2 min #28241	57.162
2nd_elu_1	50047:3	1	R.QALAQISLPRIIC[+57.021]DNTGITTVSK.N	C[+57]	833.792	3	2499.36	2499.36	0	0.2	692	Specific	171.48	171.48	171.48	7.61	90	>sp|P05164|PERM_HUMAN Myeloperoxidase OS=Homo sapiens GN=MPO PE=1 SV=1	4061	Cmpd 49841, +MS2(833.7917), 30.4eV, 114.0 min #54823	114.019
2nd_elu_1	53041:3	1	R.Q[-17.027]ALAQISLPRIIC[+57.021]DNTGITTVSK.N	C[+57], Q[-17]	828.115	3	2482.33	2482.33	0	-0.7	692	Specific	185.11	185.11	185.11	7.57	90	>sp|P05164|PERM_HUMAN Myeloperoxidase OS=Homo sapiens GN=MPO PE=1 SV=1	4061	Cmpd 52799, +MS2(828.1154), 30.2eV, 119.8 min #57933	119.799
2nd_elu_1	18770:3	1	R.IIC[+57.021]DNTGITTVSK.N	C[+57]	474.582	3	1421.73	1421.73	0	0.5	702	Specific	60.65	60.65	60.65	2.52	90	>sp|P05164|PERM_HUMAN Myeloperoxidase OS=Homo sapiens GN=MPO PE=1 SV=1	4061	Cmpd 18650, +MS2(474.5819), 19.1eV, 44.4 min #21510	44.4275
2nd_elu_1	18279:2	1	R.[+57.021]IIC[+57.021]DNTGITTVSK.N	.[57], C[+57]	739.88	2	1478.75	1478.75	0	1.1	702	Specific	73.44	73.44	73.44	2.51	90	>sp|P05164|PERM_HUMAN Myeloperoxidase OS=Homo sapiens GN=MPO PE=1 SV=1	4061	Cmpd 18159, +MS2(739.8804), 32.7eV, 43.5 min #20994	43.4447
2nd_elu_1	18746:3	1	R.IIC[+57.021]DNTGITTVSK.N	C[+57]	474.582	3	1421.73	1421.73	0	0.6	702	Specific	107.59	107.59	107.59	3.4	90	>sp|P05164|PERM_HUMAN Myeloperoxidase OS=Homo sapiens GN=MPO PE=1 SV=1	4061	Cmpd 18626, +MS2(474.5820), 19.1eV, 44.4 min #21485	44.3835
2nd_elu_1	18720:3	1	R.IIC[+57.021]DNTGITTVSK.N	C[+57]	474.582	3	1421.73	1421.73	0	-0.1	702	Specific	145.49	104	104	3.61	90	>sp|P05164|PERM_HUMAN Myeloperoxidase OS=Homo sapiens GN=MPO PE=1 SV=1	4061	Cmpd 18600, +MS2(474.5816), 19.1eV, 44.3 min #21458	44.3382
2nd_elu_1	20192:2	1	R.[+114.043]IIC[+57.021]DNTGITTVSK.N	.[114], C[+57]	768.39	2	1535.77	1535.77	0	-0.9	702	Specific	167.8	66.94	66.94	3.45	90	>sp|P05164|PERM_HUMAN Myeloperoxidase OS=Homo sapiens GN=MPO PE=1 SV=1	4061	Cmpd 20070, +MS2(768.3896), 33.8eV, 47.2 min #23002	47.1923
2nd_elu_1	18309:2	1	R.IIC[+57.021]DNTGITTVSK.N	C[+57]	711.37	2	1421.73	1421.73	0	1.5	702	Specific	174.93	155.64	155.64	3.63	90	>sp|P05164|PERM_HUMAN Myeloperoxidase OS=Homo sapiens GN=MPO PE=1 SV=1	4061	Cmpd 18189, +MS2(711.3699), 31.5eV, 43.5 min #21026	43.5133
2nd_elu_1	20170:2	1	R.[+114.043]IIC[+57.021]DNTGITTVSK.N	.[114], C[+57]	768.39	2	1535.77	1535.77	0	0	702	Specific	176.56	40.8	40.8	3.29	90	>sp|P05164|PERM_HUMAN Myeloperoxidase OS=Homo sapiens GN=MPO PE=1 SV=1	4061	Cmpd 20048, +MS2(768.3903), 33.8eV, 47.2 min #22979	47.1478
2nd_elu_1	18703:3	1	R.IIC[+57.021]DNTGITTVSK.N	C[+57]	474.582	3	1421.73	1421.73	0	0.1	702	Specific	197.02	171.49	171.49	5.24	90	>sp|P05164|PERM_HUMAN Myeloperoxidase OS=Homo sapiens GN=MPO PE=1 SV=1	4061	Cmpd 18583, +MS2(474.5817), 19.1eV, 44.3 min #21440	44.2973
2nd_elu_1	19149:2	1	R.IIC[+57.021]DNTGITTVSK.N	C[+57]	711.368	2	1421.73	1421.73	0	-0.6	702	Specific	215.37	163.34	163.34	5.11	90	>sp|P05164|PERM_HUMAN Myeloperoxidase OS=Homo sapiens GN=MPO PE=1 SV=1	4061	Cmpd 19029, +MS2(711.3684), 26.6eV, 45.2 min #21906	45.1327
2nd_elu_1	20153:2	1	R.[+114.043]IIC[+57.021]DNTGITTVSK.N	.[114], C[+57]	768.39	2	1535.77	1535.77	0	-1	702	Specific	245.1	106.62	106.62	7.4	90	>sp|P05164|PERM_HUMAN Myeloperoxidase OS=Homo sapiens GN=MPO PE=1 SV=1	4061	Cmpd 20031, +MS2(768.3896), 33.8eV, 47.1 min #22959	47.0928
2nd_elu_1	19169:2	1	R.IIC[+57.021]DNTGITTVSK.N	C[+57]	711.369	2	1421.73	1421.73	0	-0.6	702	Specific	251.86	198.18	198.18	6.51	90	>sp|P05164|PERM_HUMAN Myeloperoxidase OS=Homo sapiens GN=MPO PE=1 SV=1	4061	Cmpd 19049, +MS2(711.3685), 26.6eV, 45.2 min #21927	45.1758
2nd_elu_1	18248:2	1	R.[+57.021]IIC[+57.021]DNTGITTVSK.N	.[57], C[+57]	739.88	2	1478.75	1478.75	0	0.6	702	Specific	256.1	172.84	115.33	6.51	90	>sp|P05164|PERM_HUMAN Myeloperoxidase OS=Homo sapiens GN=MPO PE=1 SV=1	4061	Cmpd 18128, +MS2(739.8800), 32.7eV, 43.4 min #20962	43.396
2nd_elu_1	20712:2	1	R.[+57.021]IIC[+57.021]DNTGITTVSK.N	.[57], C[+57]	739.88	2	1478.75	1478.75	0	-0.1	702	Specific	266.18	112.21	112.21	7.54	90	>sp|P05164|PERM_HUMAN Myeloperoxidase OS=Homo sapiens GN=MPO PE=1 SV=1	4061	Cmpd 20588, +MS2(739.8795), 32.7eV, 48.2 min #23543	48.1462
2nd_elu_1	28473:2	1	R.[+114.043]IIC[+57.021]DNTGITTVSK.N	.[114], C[+57]	768.39	2	1535.77	1535.77	0	-0.9	702	Specific	266.91	130.84	130.84	7.79	90	>sp|P05164|PERM_HUMAN Myeloperoxidase OS=Homo sapiens GN=MPO PE=1 SV=1	4061	Cmpd 28311, +MS2(768.3897), 33.8eV, 64.4 min #31703	64.4247
2nd_elu_1	18178:2	1	R.[+57.021]IIC[+57.021]DNTGITTVSK.N	.[57], C[+57]	739.88	2	1478.75	1478.75	0	0.7	702	Specific	276.13	163.74	138.86	8.29	90	>sp|P05164|PERM_HUMAN Myeloperoxidase OS=Homo sapiens GN=MPO PE=1 SV=1	4061	Cmpd 18058, +MS2(739.8801), 32.7eV, 43.3 min #20889	43.2635
2nd_elu_1	19912:2	1	R.[+57.021]IIC[+57.021]DNTGITTVSK.N	.[57], C[+57]	739.88	2	1478.75	1478.75	0	1	702	Specific	292.56	109.15	109.15	7.79	90	>sp|P05164|PERM_HUMAN Myeloperoxidase OS=Homo sapiens GN=MPO PE=1 SV=1	4061	Cmpd 19792, +MS2(739.8803), 32.7eV, 46.6 min #22705	46.59
2nd_elu_1	18173:2	1	R.[+57.021]IIC[+57.021]DNTGITTVSK.N	.[57], C[+57]	739.88	2	1478.75	1478.75	0	0.5	702	Specific	297.63	199.1	164.59	8.36	90	>sp|P05164|PERM_HUMAN Myeloperoxidase OS=Homo sapiens GN=MPO PE=1 SV=1	4061	Cmpd 18053, +MS2(739.8800), 32.7eV, 43.2 min #20883	43.2332
2nd_elu_1	19072:2	1	R.IIC[+57.021]DNTGITTVSK.N	C[+57]	711.369	2	1421.73	1421.73	0	-0.5	702	Specific	298.01	200.48	200.48	8.36	90	>sp|P05164|PERM_HUMAN Myeloperoxidase OS=Homo sapiens GN=MPO PE=1 SV=1	4061	Cmpd 18952, +MS2(711.3685), 26.6eV, 45.0 min #21825	44.9785
2nd_elu_1	18966:2	1	R.IIC[+57.021]DNTGITTVSK.N	C[+57]	711.369	2	1421.73	1421.73	0	0	702	Specific	301.45	219.31	219.31	8.42	90	>sp|P05164|PERM_HUMAN Myeloperoxidase OS=Homo sapiens GN=MPO PE=1 SV=1	4061	Cmpd 18846, +MS2(711.3689), 31.5eV, 44.8 min #21714	44.7855
2nd_elu_1	18271:2	1	R.IIC[+57.021]DNTGITTVSK.N	C[+57]	711.369	2	1421.73	1421.73	0	0.4	702	Specific	308.95	193.75	193.75	8.42	90	>sp|P05164|PERM_HUMAN Myeloperoxidase OS=Homo sapiens GN=MPO PE=1 SV=1	4061	Cmpd 18151, +MS2(711.3692), 31.5eV, 43.4 min #20986	43.4403
2nd_elu_1	28503:2	1	R.[+114.043]IIC[+57.021]DNTGITTVSK.N	.[114], C[+57]	768.39	2	1535.77	1535.77	0	-0.4	702	Specific	321.93	188.81	188.81	8.3	90	>sp|P05164|PERM_HUMAN Myeloperoxidase OS=Homo sapiens GN=MPO PE=1 SV=1	4061	Cmpd 28341, +MS2(768.3900), 33.8eV, 64.5 min #31735	64.4802
2nd_elu_1	20828:2	1	R.[+57.021]IIC[+57.021]DNTGITTVSK.N	.[57], C[+57]	739.88	2	1478.75	1478.75	0	0.2	702	Specific	324.17	190.83	190.83	8.42	90	>sp|P05164|PERM_HUMAN Myeloperoxidase OS=Homo sapiens GN=MPO PE=1 SV=1	4061	Cmpd 20704, +MS2(739.8797), 32.7eV, 48.4 min #23665	48.3813
2nd_elu_1	18887:2	1	R.IIC[+57.021]DNTGITTVSK.N	C[+57]	711.369	2	1421.73	1421.73	0	0.4	702	Specific	324.49	232.27	232.27	8.62	90	>sp|P05164|PERM_HUMAN Myeloperoxidase OS=Homo sapiens GN=MPO PE=1 SV=1	4061	Cmpd 18767, +MS2(711.3691), 31.5eV, 44.7 min #21632	44.6512
2nd_elu_1	20683:2	1	R.[+57.021]IIC[+57.021]DNTGITTVSK.N	.[57], C[+57]	739.879	2	1478.75	1478.75	0	-0.9	702	Specific	344.44	193.91	193.91	8.47	90	>sp|P05164|PERM_HUMAN Myeloperoxidase OS=Homo sapiens GN=MPO PE=1 SV=1	4061	Cmpd 20559, +MS2(739.8790), 32.7eV, 48.1 min #23513	48.0982
2nd_elu_1	18914:2	1	R.IIC[+57.021]DNTGITTVSK.N	C[+57]	711.369	2	1421.73	1421.73	0	-0.2	702	Specific	351.83	261.77	261.77	8.7	90	>sp|P05164|PERM_HUMAN Myeloperoxidase OS=Homo sapiens GN=MPO PE=1 SV=1	4061	Cmpd 18794, +MS2(711.3687), 31.5eV, 44.7 min #21660	44.6942
2nd_elu_1	18939:2	1	R.IIC[+57.021]DNTGITTVSK.N	C[+57]	711.369	2	1421.73	1421.73	0	-0.1	702	Specific	359.41	235.08	235.08	8.7	90	>sp|P05164|PERM_HUMAN Myeloperoxidase OS=Homo sapiens GN=MPO PE=1 SV=1	4061	Cmpd 18819, +MS2(711.3688), 31.5eV, 44.7 min #21686	44.7365
2nd_elu_1	20763:2	1	R.[+57.021]IIC[+57.021]DNTGITTVSK.N	.[57], C[+57]	739.88	2	1478.75	1478.75	0	1	702	Specific	376.91	231.39	231.39	8.86	90	>sp|P05164|PERM_HUMAN Myeloperoxidase OS=Homo sapiens GN=MPO PE=1 SV=1	4061	Cmpd 20639, +MS2(739.8803), 32.7eV, 48.3 min #23596	48.24
2nd_elu_1	18232:2	1	R.[+57.021]IIC[+57.021]DNTGITTVSK.N	.[57], C[+57]	739.88	2	1478.75	1478.75	0	0.7	702	Specific	378.49	309.39	277.39	8.94	90	>sp|P05164|PERM_HUMAN Myeloperoxidase OS=Homo sapiens GN=MPO PE=1 SV=1	4061	Cmpd 18112, +MS2(739.8801), 32.7eV, 43.4 min #20945	43.3585
2nd_elu_1	18249:2	1	R.IIC[+57.021]DNTGITTVSK.N	C[+57]	711.37	2	1421.73	1421.73	0	1.1	702	Specific	381.92	248.36	248.36	8.86	90	>sp|P05164|PERM_HUMAN Myeloperoxidase OS=Homo sapiens GN=MPO PE=1 SV=1	4061	Cmpd 18129, +MS2(711.3697), 31.5eV, 43.4 min #20963	43.3965
2nd_elu_1	18204:2	1	R.[+57.021]IIC[+57.021]DNTGITTVSK.N	.[57], C[+57]	739.88	2	1478.75	1478.75	0	1.1	702	Specific	386.48	241.84	182.91	8.86	90	>sp|P05164|PERM_HUMAN Myeloperoxidase OS=Homo sapiens GN=MPO PE=1 SV=1	4061	Cmpd 18084, +MS2(739.8804), 32.7eV, 43.3 min #20916	43.3098
2nd_elu_1	18226:2	1	R.IIC[+57.021]DNTGITTVSK.N	C[+57]	711.369	2	1421.73	1421.73	0	0.6	702	Specific	389.83	266.29	266.29	8.86	90	>sp|P05164|PERM_HUMAN Myeloperoxidase OS=Homo sapiens GN=MPO PE=1 SV=1	4061	Cmpd 18106, +MS2(711.3693), 31.5eV, 43.4 min #20939	43.3513
2nd_elu_1	18861:2	1	R.IIC[+57.021]DNTGITTVSK.N	C[+57]	711.369	2	1421.73	1421.73	0	-0.1	702	Specific	437.79	305.56	305.56	8.85	90	>sp|P05164|PERM_HUMAN Myeloperoxidase OS=Homo sapiens GN=MPO PE=1 SV=1	4061	Cmpd 18741, +MS2(711.3688), 31.5eV, 44.6 min #21605	44.6065
2nd_elu_1	20739:2	1	R.[+57.021]IIC[+57.021]DNTGITTVSK.N	.[57], C[+57]	739.879	2	1478.75	1478.75	0	-0.7	702	Specific	446.29	291.16	291.16	8.83	90	>sp|P05164|PERM_HUMAN Myeloperoxidase OS=Homo sapiens GN=MPO PE=1 SV=1	4061	Cmpd 20615, +MS2(739.8791), 32.7eV, 48.2 min #23571	48.1942
2nd_elu_1	18828:2	1	R.IIC[+57.021]DNTGITTVSK.N	C[+57]	711.369	2	1421.73	1421.73	0	-0.5	702	Specific	583.7	429.9	429.9	10.96	90	>sp|P05164|PERM_HUMAN Myeloperoxidase OS=Homo sapiens GN=MPO PE=1 SV=1	4061	Cmpd 18708, +MS2(711.3685), 31.5eV, 44.6 min #21571	44.5533
2nd_elu_1	20515:2	1	R.[+57.021]IIC[+57.021]DNTGITTVSK.N	.[57], C[+57]	739.879	2	1478.75	1478.75	0	-0.5	702	Specific	591.93	358.83	358.83	10.08	90	>sp|P05164|PERM_HUMAN Myeloperoxidase OS=Homo sapiens GN=MPO PE=1 SV=1	4061	Cmpd 20391, +MS2(739.8792), 32.7eV, 47.8 min #23337	47.7493
2nd_elu_1	18668:2	1	R.IIC[+57.021]DNTGITTVSK.N	C[+57]	711.369	2	1421.73	1421.73	0	0.3	702	Specific	593.66	417.77	417.77	11.08	90	>sp|P05164|PERM_HUMAN Myeloperoxidase OS=Homo sapiens GN=MPO PE=1 SV=1	4061	Cmpd 18548, +MS2(711.3691), 31.5eV, 44.2 min #21404	44.2438
2nd_elu_1	20636:2	1	R.[+57.021]IIC[+57.021]DNTGITTVSK.N	.[57], C[+57]	739.88	2	1478.75	1478.75	0	-0.1	702	Specific	643.19	421.2	421.2	11.96	90	>sp|P05164|PERM_HUMAN Myeloperoxidase OS=Homo sapiens GN=MPO PE=1 SV=1	4061	Cmpd 20512, +MS2(739.8795), 32.7eV, 48.0 min #23464	48.0087
2nd_elu_1	20522:2	1	R.[+57.021]IIC[+57.021]DNTGITTVSK.N	.[57], C[+57]	739.879	2	1478.75	1478.75	0	-0.6	702	Specific	646.65	442.32	442.32	11.96	90	>sp|P05164|PERM_HUMAN Myeloperoxidase OS=Homo sapiens GN=MPO PE=1 SV=1	4061	Cmpd 20398, +MS2(739.8791), 32.7eV, 47.8 min #23345	47.781
2nd_elu_1	20614:2	1	R.[+57.021]IIC[+57.021]DNTGITTVSK.N	.[57], C[+57]	739.879	2	1478.75	1478.75	0	-0.7	702	Specific	666.55	438.24	438.24	12.96	90	>sp|P05164|PERM_HUMAN Myeloperoxidase OS=Homo sapiens GN=MPO PE=1 SV=1	4061	Cmpd 20490, +MS2(739.8791), 32.7eV, 48.0 min #23441	47.965
2nd_elu_1	20590:2	1	R.[+57.021]IIC[+57.021]DNTGITTVSK.N	.[57], C[+57]	739.879	2	1478.75	1478.75	0	-0.5	702	Specific	678.87	479.77	479.77	12.96	90	>sp|P05164|PERM_HUMAN Myeloperoxidase OS=Homo sapiens GN=MPO PE=1 SV=1	4061	Cmpd 20466, +MS2(739.8792), 32.7eV, 47.9 min #23416	47.9163
2nd_elu_1	18786:2	1	R.IIC[+57.021]DNTGITTVSK.N	C[+57]	711.369	2	1421.73	1421.73	0	0.1	702	Specific	704.99	479.35	479.35	14.08	90	>sp|P05164|PERM_HUMAN Myeloperoxidase OS=Homo sapiens GN=MPO PE=1 SV=1	4061	Cmpd 18666, +MS2(711.3689), 31.5eV, 44.5 min #21527	44.468
2nd_elu_1	18764:2	1	R.IIC[+57.021]DNTGITTVSK.N	C[+57]	711.369	2	1421.73	1421.73	0	0.4	702	Specific	708.09	473.28	473.28	14.08	90	>sp|P05164|PERM_HUMAN Myeloperoxidase OS=Homo sapiens GN=MPO PE=1 SV=1	4061	Cmpd 18644, +MS2(711.3692), 31.5eV, 44.4 min #21504	44.4243
2nd_elu_1	18807:2	1	R.IIC[+57.021]DNTGITTVSK.N	C[+57]	711.369	2	1421.73	1421.73	0	0	702	Specific	713.85	497.15	497.15	13.96	90	>sp|P05164|PERM_HUMAN Myeloperoxidase OS=Homo sapiens GN=MPO PE=1 SV=1	4061	Cmpd 18687, +MS2(711.3689), 31.5eV, 44.5 min #21549	44.5113
2nd_elu_1	18742:2	1	R.IIC[+57.021]DNTGITTVSK.N	C[+57]	711.37	2	1421.73	1421.73	0	0.8	702	Specific	739.93	520.74	520.74	14.08	90	>sp|P05164|PERM_HUMAN Myeloperoxidase OS=Homo sapiens GN=MPO PE=1 SV=1	4061	Cmpd 18622, +MS2(711.3695), 31.5eV, 44.4 min #21481	44.3813
2nd_elu_1	18730:2	1	R.IIC[+57.021]DNTGITTVSK.N	C[+57]	711.37	2	1421.73	1421.73	0	0.9	702	Specific	747.06	524.39	524.39	14.08	90	>sp|P05164|PERM_HUMAN Myeloperoxidase OS=Homo sapiens GN=MPO PE=1 SV=1	4061	Cmpd 18610, +MS2(711.3695), 26.6eV, 44.4 min #21468	44.3438
2nd_elu_1	18690:2	1	R.IIC[+57.021]DNTGITTVSK.N	C[+57]	711.369	2	1421.73	1421.73	0	0.7	702	Specific	749.54	515.9	515.9	14.08	90	>sp|P05164|PERM_HUMAN Myeloperoxidase OS=Homo sapiens GN=MPO PE=1 SV=1	4061	Cmpd 18570, +MS2(711.3694), 31.5eV, 44.3 min #21427	44.288
2nd_elu_1	20549:2	1	R.[+57.021]IIC[+57.021]DNTGITTVSK.N	.[57], C[+57]	739.879	2	1478.75	1478.75	0	-0.5	702	Specific	756.93	509.26	509.26	14.96	90	>sp|P05164|PERM_HUMAN Myeloperoxidase OS=Homo sapiens GN=MPO PE=1 SV=1	4061	Cmpd 20425, +MS2(739.8792), 32.7eV, 47.8 min #23373	47.8308
2nd_elu_1	20567:2	1	R.[+57.021]IIC[+57.021]DNTGITTVSK.N	.[57], C[+57]	739.88	2	1478.75	1478.75	0	0.2	702	Specific	765.94	510.88	510.88	15.08	90	>sp|P05164|PERM_HUMAN Myeloperoxidase OS=Homo sapiens GN=MPO PE=1 SV=1	4061	Cmpd 20443, +MS2(739.8798), 32.7eV, 47.9 min #23392	47.8702
2nd_elu_1	18780:2	1	R.IIC[+57.021]DNTGITTVSK.N	C[+57]	711.369	2	1421.73	1421.73	0	0.4	702	Specific	773.87	525.72	525.72	15.08	90	>sp|P05164|PERM_HUMAN Myeloperoxidase OS=Homo sapiens GN=MPO PE=1 SV=1	4061	Cmpd 18660, +MS2(711.3692), 26.6eV, 44.5 min #21520	44.4368
2nd_elu_1	18692:2	1	R.IIC[+57.021]DNTGITTVSK.N	C[+57]	711.369	2	1421.73	1421.73	0	0.7	702	Specific	774.64	538.47	538.47	15.08	90	>sp|P05164|PERM_HUMAN Myeloperoxidase OS=Homo sapiens GN=MPO PE=1 SV=1	4061	Cmpd 18572, +MS2(711.3694), 26.6eV, 44.3 min #21429	44.2898
2nd_elu_1	18718:2	1	R.IIC[+57.021]DNTGITTVSK.N	C[+57]	711.37	2	1421.73	1421.73	0	0.9	702	Specific	777.26	527.04	527.04	15.08	90	>sp|P05164|PERM_HUMAN Myeloperoxidase OS=Homo sapiens GN=MPO PE=1 SV=1	4061	Cmpd 18598, +MS2(711.3695), 31.5eV, 44.3 min #21456	44.337
2nd_elu_1	18754:2	1	R.IIC[+57.021]DNTGITTVSK.N	C[+57]	711.37	2	1421.73	1421.73	0	0.8	702	Specific	788.45	512.19	512.19	15.08	90	>sp|P05164|PERM_HUMAN Myeloperoxidase OS=Homo sapiens GN=MPO PE=1 SV=1	4061	Cmpd 18634, +MS2(711.3695), 26.6eV, 44.4 min #21493	44.3887
2nd_elu_1	19042:2	1	R.IIC[+57.021]DN[+0.984]TGITTVSK.N	C[+57], N[+1]	711.863	2	1422.72	1422.71	0	3	702	Specific	125.94	125.94	125.94	2.37	90	>sp|P05164|PERM_HUMAN Myeloperoxidase OS=Homo sapiens GN=MPO PE=1 SV=1	4061	Cmpd 18922, +MS2(711.8630), 31.5eV, 44.9 min #21793	44.9168
2nd_elu_1	19333:2	1	R.IIC[+57.021]DNTGITTVSK[+57.021].N	C[+57], K[+57]	739.88	2	1478.75	1478.75	0	0.3	702	Specific	164.83	161.77	161.77	4.62	90	>sp|P05164|PERM_HUMAN Myeloperoxidase OS=Homo sapiens GN=MPO PE=1 SV=1	4061	Cmpd 19213, +MS2(739.8798), 32.7eV, 45.5 min #22099	45.4892
2nd_elu_1	18626:2	1	R.IIC[+57.021]DNTGITTVSK[+57.021].N	C[+57], K[+57]	739.879	2	1478.75	1478.75	0	-0.5	702	Specific	200.78	189.36	189.36	4.7	90	>sp|P05164|PERM_HUMAN Myeloperoxidase OS=Homo sapiens GN=MPO PE=1 SV=1	4061	Cmpd 18506, +MS2(739.8793), 32.7eV, 44.1 min #21359	44.1293
2nd_elu_1	20024:2	1	R.IIC[+57.021]DN[+0.984]TGITTVSK.N	C[+57], N[+1]	711.861	2	1422.71	1422.71	0	0.3	702	Specific	212.23	144.98	144.98	5	90	>sp|P05164|PERM_HUMAN Myeloperoxidase OS=Homo sapiens GN=MPO PE=1 SV=1	4061	Cmpd 19904, +MS2(711.8611), 26.6eV, 46.9 min #22825	46.8468
2nd_elu_1	19996:2	1	R.IIC[+57.021]DN[+0.984]TGITTVSK.N	C[+57], N[+1]	711.86	2	1422.71	1422.71	0	-0.6	702	Specific	234.06	175.73	175.73	6.37	90	>sp|P05164|PERM_HUMAN Myeloperoxidase OS=Homo sapiens GN=MPO PE=1 SV=1	4061	Cmpd 19876, +MS2(711.8604), 31.5eV, 46.8 min #22796	46.795
2nd_elu_1	18589:2	1	R.IIC[+57.021]DNTGITTVSK[+57.021].N	C[+57], K[+57]	739.88	2	1478.75	1478.75	0	0.3	702	Specific	264.91	233.31	233.31	8.43	90	>sp|P05164|PERM_HUMAN Myeloperoxidase OS=Homo sapiens GN=MPO PE=1 SV=1	4061	Cmpd 18469, +MS2(739.8798), 32.7eV, 44.1 min #21321	44.0687
2nd_elu_1	19981:2	1	R.IIC[+57.021]DN[+0.984]TGITTVSK.N	C[+57], N[+1]	711.861	2	1422.72	1422.71	0	0.6	702	Specific	322.38	212.48	212.48	8.54	90	>sp|P05164|PERM_HUMAN Myeloperoxidase OS=Homo sapiens GN=MPO PE=1 SV=1	4061	Cmpd 19861, +MS2(711.8613), 31.5eV, 46.8 min #22780	46.7573
2nd_elu_1	18988:2	1	R.IIC[+57.021]DN[+0.984]TGITTVSK.N	C[+57], N[+1]	711.863	2	1422.72	1422.71	0	3.4	702	Specific	355.37	290.29	290.29	7.15	90	>sp|P05164|PERM_HUMAN Myeloperoxidase OS=Homo sapiens GN=MPO PE=1 SV=1	4061	Cmpd 18868, +MS2(711.8633), 31.5eV, 44.8 min #21737	44.8268
2nd_elu_1	19299:2	1	R.IIC[+57.021]DNTGITTVSK[+57.021].N	C[+57], K[+57]	739.88	2	1478.75	1478.75	0	0.2	702	Specific	373.8	296.53	296.53	8.88	90	>sp|P05164|PERM_HUMAN Myeloperoxidase OS=Homo sapiens GN=MPO PE=1 SV=1	4061	Cmpd 19179, +MS2(739.8798), 32.7eV, 45.5 min #22064	45.443
2nd_elu_1	19013:2	1	R.IIC[+57.021]DN[+0.984]TGITTVSK.N	C[+57], N[+1]	711.862	2	1422.72	1422.71	0	1.8	702	Specific	379.96	238.62	238.62	7.92	90	>sp|P05164|PERM_HUMAN Myeloperoxidase OS=Homo sapiens GN=MPO PE=1 SV=1	4061	Cmpd 18893, +MS2(711.8622), 31.5eV, 44.9 min #21763	44.87
2nd_elu_1	18512:2	1	R.IIC[+57.021]DNTGITTVSK[+57.021].N	C[+57], K[+57]	739.88	2	1478.75	1478.75	0	0.6	702	Specific	426.91	279.77	279.77	8.95	90	>sp|P05164|PERM_HUMAN Myeloperoxidase OS=Homo sapiens GN=MPO PE=1 SV=1	4061	Cmpd 18392, +MS2(739.8801), 32.7eV, 43.9 min #21240	43.922
2nd_elu_1	18558:2	1	R.IIC[+57.021]DNTGITTVSK[+57.021].N	C[+57], K[+57]	739.88	2	1478.75	1478.75	0	0.6	702	Specific	449.61	379.22	379.22	10.02	90	>sp|P05164|PERM_HUMAN Myeloperoxidase OS=Homo sapiens GN=MPO PE=1 SV=1	4061	Cmpd 18438, +MS2(739.8800), 32.7eV, 44.0 min #21288	44.008
2nd_elu_1	18536:2	1	R.IIC[+57.021]DNTGITTVSK[+57.021].N	C[+57], K[+57]	739.88	2	1478.75	1478.75	0	0.1	702	Specific	496.6	307.62	307.62	9.05	90	>sp|P05164|PERM_HUMAN Myeloperoxidase OS=Homo sapiens GN=MPO PE=1 SV=1	4061	Cmpd 18416, +MS2(739.8797), 32.7eV, 44.0 min #21265	43.9675
2nd_elu_1	19217:2	1	R.IIC[+57.021]DNTGITTVSK[+57.021].N	C[+57], K[+57]	739.88	2	1478.75	1478.75	0	0.3	702	Specific	497.58	384.8	384.8	10.1	90	>sp|P05164|PERM_HUMAN Myeloperoxidase OS=Homo sapiens GN=MPO PE=1 SV=1	4061	Cmpd 19097, +MS2(739.8798), 32.7eV, 45.3 min #21978	45.2957
2nd_elu_1	19268:2	1	R.IIC[+57.021]DNTGITTVSK[+57.021].N	C[+57], K[+57]	739.88	2	1478.75	1478.75	0	-0.1	702	Specific	577.72	407.18	407.18	10.96	90	>sp|P05164|PERM_HUMAN Myeloperoxidase OS=Homo sapiens GN=MPO PE=1 SV=1	4061	Cmpd 19148, +MS2(739.8796), 32.7eV, 45.4 min #22032	45.3957
2nd_elu_1	19241:2	1	R.IIC[+57.021]DNTGITTVSK[+57.021].N	C[+57], K[+57]	739.88	2	1478.75	1478.75	0	0.7	702	Specific	639.82	447.92	447.92	12.08	90	>sp|P05164|PERM_HUMAN Myeloperoxidase OS=Homo sapiens GN=MPO PE=1 SV=1	4061	Cmpd 19121, +MS2(739.8801), 32.7eV, 45.4 min #22004	45.3513
2nd_elu_1	53286:2	1	R.[+57.021]DFVNC[+57.021]STLPALNLASWR.E	.[57], C[+57]	1011	2	2020.99	2020.99	0	0.2	726	Specific	164.84	164.84	164.84	5.25	90	>sp|P05164|PERM_HUMAN Myeloperoxidase OS=Homo sapiens GN=MPO PE=1 SV=1	4061	Cmpd 53040, +MS2(1010.9993), 36.0eV, 120.3 min #58186	120.236
2nd_elu_1	53837:2	1	R.[+57.021]DFVNC[+57.021]STLPALNLASWR.E	.[57], C[+57]	1011	2	2020.99	2020.99	0	0	726	Specific	276.71	276.71	276.71	9.11	90	>sp|P05164|PERM_HUMAN Myeloperoxidase OS=Homo sapiens GN=MPO PE=1 SV=1	4061	Cmpd 53589, +MS2(1010.9991), 36.0eV, 121.2 min #58760	121.221
2nd_elu_1	53467:3	1	R.DFVNC[+57.021]STLPALNLASWR.E	C[+57]	655.327	3	1963.97	1963.97	0	-1.2	726	Specific	293.67	293.67	293.67	8.64	90	>sp|P05164|PERM_HUMAN Myeloperoxidase OS=Homo sapiens GN=MPO PE=1 SV=1	4061	Cmpd 53221, +MS2(655.3272), 24.8eV, 120.6 min #58377	120.592
2nd_elu_1	53471:2	1	R.DFVNC[+57.021]STLPALNLASWR.E	C[+57]	982.487	2	1963.97	1963.97	0	-1	726	Specific	319.7	319.7	319.7	9.18	90	>sp|P05164|PERM_HUMAN Myeloperoxidase OS=Homo sapiens GN=MPO PE=1 SV=1	4061	Cmpd 53225, +MS2(982.4874), 42.2eV, 120.6 min #58381	120.594
2nd_elu_1	52685:3	1	R.[+57.021]DFVNC[+57.021]STLPALNLASWR.E	.[57], C[+57]	674.335	3	2020.99	2020.99	0	0	726	Specific	382.52	382.52	382.52	10.5	90	>sp|P05164|PERM_HUMAN Myeloperoxidase OS=Homo sapiens GN=MPO PE=1 SV=1	4061	Cmpd 52451, +MS2(674.3351), 25.4eV, 119.1 min #57567	119.13
2nd_elu_1	53374:3	1	R.DFVNC[+57.021]STLPALNLASWR.E	C[+57]	655.328	3	1963.97	1963.97	0	0.5	726	Specific	450.79	421.43	421.43	10.67	90	>sp|P05164|PERM_HUMAN Myeloperoxidase OS=Homo sapiens GN=MPO PE=1 SV=1	4061	Cmpd 53128, +MS2(655.3283), 24.8eV, 120.4 min #58280	120.429
2nd_elu_1	53816:3	1	R.[+57.021]DFVNC[+57.021]STLPALNLASWR.E	.[57], C[+57]	674.335	3	2020.99	2020.99	0	-0.9	726	Specific	466.65	466.65	466.65	10.55	90	>sp|P05164|PERM_HUMAN Myeloperoxidase OS=Homo sapiens GN=MPO PE=1 SV=1	4061	Cmpd 53568, +MS2(674.3345), 25.4eV, 121.2 min #58739	121.208
2nd_elu_1	53768:3	1	R.[+57.021]DFVNC[+57.021]STLPALNLASWR.E	.[57], C[+57]	674.335	3	2020.99	2020.99	0	-0.9	726	Specific	544.86	448.42	448.42	10.68	90	>sp|P05164|PERM_HUMAN Myeloperoxidase OS=Homo sapiens GN=MPO PE=1 SV=1	4061	Cmpd 53520, +MS2(674.3345), 25.4eV, 121.1 min #58688	121.109
2nd_elu_1	53795:2	1	R.[+57.021]DFVNC[+57.021]STLPALNLASWR.E	.[57], C[+57]	1011	2	2020.99	2020.99	0	-0.7	726	Specific	556.18	476.36	476.36	10.8	90	>sp|P05164|PERM_HUMAN Myeloperoxidase OS=Homo sapiens GN=MPO PE=1 SV=1	4061	Cmpd 53547, +MS2(1010.9984), 43.4eV, 121.2 min #58716	121.156
2nd_elu_1	53780:3	1	R.[+57.021]DFVNC[+57.021]STLPALNLASWR.E	.[57], C[+57]	674.335	3	2020.99	2020.99	0	-1	726	Specific	608.71	539.47	539.47	12.58	90	>sp|P05164|PERM_HUMAN Myeloperoxidase OS=Homo sapiens GN=MPO PE=1 SV=1	4061	Cmpd 53532, +MS2(674.3345), 25.4eV, 121.1 min #58701	121.144
2nd_elu_1	53438:2	1	R.DFVNC[+57.021]STLPALNLASWR.E	C[+57]	982.488	2	1963.97	1963.97	0	0	726	Specific	635.04	573.83	573.83	12.56	90	>sp|P05164|PERM_HUMAN Myeloperoxidase OS=Homo sapiens GN=MPO PE=1 SV=1	4061	Cmpd 53192, +MS2(982.4883), 42.2eV, 120.6 min #58347	120.545
2nd_elu_1	53397:2	1	R.DFVNC[+57.021]STLPALNLASWR.E	C[+57]	982.488	2	1963.97	1963.97	0	-0.6	726	Specific	679.37	611.8	611.8	13.56	90	>sp|P05164|PERM_HUMAN Myeloperoxidase OS=Homo sapiens GN=MPO PE=1 SV=1	4061	Cmpd 53151, +MS2(982.4878), 42.2eV, 120.5 min #58304	120.473
2nd_elu_1	53437:3	1	R.DFVNC[+57.021]STLPALNLASWR.E	C[+57]	655.328	3	1963.97	1963.97	0	-0.1	726	Specific	697.52	652.34	652.34	13.58	90	>sp|P05164|PERM_HUMAN Myeloperoxidase OS=Homo sapiens GN=MPO PE=1 SV=1	4061	Cmpd 53191, +MS2(655.3279), 24.8eV, 120.6 min #58346	120.545
2nd_elu_1	53396:3	1	R.DFVNC[+57.021]STLPALNLASWR.E	C[+57]	655.327	3	1963.97	1963.97	0	-0.8	726	Specific	716.34	637.38	637.38	14.58	90	>sp|P05164|PERM_HUMAN Myeloperoxidase OS=Homo sapiens GN=MPO PE=1 SV=1	4061	Cmpd 53150, +MS2(655.3275), 24.8eV, 120.5 min #58303	120.472
2nd_elu_1	53412:2	1	R.DFVNC[+57.021]STLPALNLASWR.E	C[+57]	982.488	2	1963.97	1963.97	0	-0.1	726	Specific	727.5	616.32	616.32	14.56	90	>sp|P05164|PERM_HUMAN Myeloperoxidase OS=Homo sapiens GN=MPO PE=1 SV=1	4061	Cmpd 53166, +MS2(982.4882), 42.2eV, 120.5 min #58320	120.502
2nd_elu_1	53411:3	1	R.DFVNC[+57.021]STLPALNLASWR.E	C[+57]	655.328	3	1963.97	1963.97	0	-0.4	726	Specific	764.16	698.48	698.48	15.58	90	>sp|P05164|PERM_HUMAN Myeloperoxidase OS=Homo sapiens GN=MPO PE=1 SV=1	4061	Cmpd 53165, +MS2(655.3278), 24.8eV, 120.5 min #58319	120.501
2nd_elu_1	53638:2	1	R.DFVN[+0.984]C[+57.021]STLPALNLASWR.E	C[+57], N[+1]	982.981	2	1964.95	1964.95	0	0.5	726	Specific	224.82	224.82	224.82	7.64	90	>sp|P05164|PERM_HUMAN Myeloperoxidase OS=Homo sapiens GN=MPO PE=1 SV=1	4061	Cmpd 53392, +MS2(982.9809), 42.2eV, 120.9 min #58555	120.882
2nd_elu_1	53865:2	1	R.DFVN[+0.984]C[+57.021]STLPALNLASWR.E	C[+57], N[+1]	982.98	2	1964.95	1964.95	0	0	726	Specific	267.21	248.04	248.04	8.92	90	>sp|P05164|PERM_HUMAN Myeloperoxidase OS=Homo sapiens GN=MPO PE=1 SV=1	4061	Cmpd 53617, +MS2(982.9804), 42.2eV, 121.3 min #58789	121.269
2nd_elu_1	53818:3	1	R.DFVN[+0.984]C[+57.021]STLPALNLASWR.E	C[+57], N[+1]	655.656	3	1964.95	1964.95	0	-0.6	726	Specific	336.07	336.07	336.07	9.46	90	>sp|P05164|PERM_HUMAN Myeloperoxidase OS=Homo sapiens GN=MPO PE=1 SV=1	4061	Cmpd 53570, +MS2(655.6556), 24.8eV, 121.2 min #58741	121.21
2nd_elu_1	53817:2	1	R.DFVN[+0.984]C[+57.021]STLPALNLASWR.E	C[+57], N[+1]	982.98	2	1964.95	1964.95	0	-0.6	726	Specific	518.65	476.34	452.18	10.59	90	>sp|P05164|PERM_HUMAN Myeloperoxidase OS=Homo sapiens GN=MPO PE=1 SV=1	4061	Cmpd 53569, +MS2(982.9797), 42.2eV, 121.2 min #58740	121.209
2nd_elu_1	53791:3	1	R.DFVN[+0.984]C[+57.021]STLPALNLASWR.E	C[+57], N[+1]	655.655	3	1964.95	1964.95	0	-0.8	726	Specific	594.53	550.2	459.69	11.58	90	>sp|P05164|PERM_HUMAN Myeloperoxidase OS=Homo sapiens GN=MPO PE=1 SV=1	4061	Cmpd 53543, +MS2(655.6555), 24.8eV, 121.2 min #58712	121.153
2nd_elu_1	53741:3	1	R.DFVN[+0.984]C[+57.021]STLPALNLASWR.E	C[+57], N[+1]	655.655	3	1964.95	1964.95	0	-0.8	726	Specific	684.33	577.83	541.03	13.58	90	>sp|P05164|PERM_HUMAN Myeloperoxidase OS=Homo sapiens GN=MPO PE=1 SV=1	4061	Cmpd 53493, +MS2(655.6555), 24.8eV, 121.1 min #58660	121.064
2nd_elu_1	53790:2	1	R.DFVN[+0.984]C[+57.021]STLPALNLASWR.E	C[+57], N[+1]	982.98	2	1964.95	1964.95	0	-0.8	726	Specific	707.52	624.91	592.26	14.56	90	>sp|P05164|PERM_HUMAN Myeloperoxidase OS=Homo sapiens GN=MPO PE=1 SV=1	4061	Cmpd 53542, +MS2(982.9796), 42.2eV, 121.2 min #58711	121.153
2nd_elu_1	53730:2	1	R.DFVN[+0.984]C[+57.021]STLPALNLASWR.E	C[+57], N[+1]	982.98	2	1964.95	1964.95	0	-0.7	726	Specific	756.25	645.55	614.61	15.56	90	>sp|P05164|PERM_HUMAN Myeloperoxidase OS=Homo sapiens GN=MPO PE=1 SV=1	4061	Cmpd 53482, +MS2(982.9796), 42.2eV, 121.1 min #58649	121.054
2nd_elu_1	53761:3	1	R.DFVN[+0.984]C[+57.021]STLPALNLASWR.E	C[+57], N[+1]	655.656	3	1964.95	1964.95	0	-0.6	726	Specific	792.12	680.23	622.72	15.58	90	>sp|P05164|PERM_HUMAN Myeloperoxidase OS=Homo sapiens GN=MPO PE=1 SV=1	4061	Cmpd 53513, +MS2(655.6556), 24.8eV, 121.1 min #58681	121.105
2nd_elu_1	53726:2	1	R.DFVN[+0.984]C[+57.021]STLPALNLASWR.E	C[+57], N[+1]	982.98	2	1964.95	1964.95	0	-0.4	726	Specific	805.33	659.19	632.04	16.56	90	>sp|P05164|PERM_HUMAN Myeloperoxidase OS=Homo sapiens GN=MPO PE=1 SV=1	4061	Cmpd 53478, +MS2(982.9800), 35.1eV, 121.0 min #58644	121.025
2nd_elu_1	53760:2	1	R.DFVN[+0.984]C[+57.021]STLPALNLASWR.E	C[+57], N[+1]	982.98	2	1964.95	1964.95	0	-0.5	726	Specific	852.51	747.97	675.52	17.56	90	>sp|P05164|PERM_HUMAN Myeloperoxidase OS=Homo sapiens GN=MPO PE=1 SV=1	4061	Cmpd 53512, +MS2(982.9799), 42.2eV, 121.1 min #58680	121.105
2nd_elu_1	30953:3	2	R.RLYWDDLK[+145.020]R.K	K[+145]	470.571	3	1409.7	1409.7	0	-0.7	121	Specific	129.73	88.68	88.68	2.6	84	>sp|P02786|TFR1_HUMAN Transferrin receptor protein 1 OS=Homo sapiens GN=TFRC PE=1 SV=2	3923	Cmpd 30787, +MS2(470.5710), 18.9eV, 69.3 min #34306	69.3017
2nd_elu_1	31729:3	2	R.[+57.021]RLYWDDLK[+145.020]R.K	.[57], K[+145]	489.578	3	1466.72	1466.72	0	-0.9	121	Specific	160.99	116.13	116.13	3.32	84	>sp|P02786|TFR1_HUMAN Transferrin receptor protein 1 OS=Homo sapiens GN=TFRC PE=1 SV=2	3923	Cmpd 31557, +MS2(489.5780), 19.6eV, 70.9 min #35115	70.8453
2nd_elu_1	30919:3	2	R.RLYWDDLK[+145.020]R.K	K[+145]	470.571	3	1409.7	1409.7	0	-0.8	121	Specific	235.83	177.81	177.81	5.63	84	>sp|P02786|TFR1_HUMAN Transferrin receptor protein 1 OS=Homo sapiens GN=TFRC PE=1 SV=2	3923	Cmpd 30753, +MS2(470.5709), 18.9eV, 69.3 min #34270	69.241
2nd_elu_1	30787:3	2	R.RLYWDDLK[+145.020]R.K	K[+145]	470.571	3	1409.7	1409.7	0	-0.7	121	Specific	267.54	161.89	161.89	7.28	84	>sp|P02786|TFR1_HUMAN Transferrin receptor protein 1 OS=Homo sapiens GN=TFRC PE=1 SV=2	3923	Cmpd 30621, +MS2(470.5710), 18.9eV, 69.0 min #34133	69.0095
2nd_elu_1	31672:3	2	R.[+57.021]RLYWDDLK[+145.020]R.K	.[57], K[+145]	489.578	3	1466.72	1466.72	0	-0.5	121	Specific	268.34	194.49	194.49	7.35	84	>sp|P02786|TFR1_HUMAN Transferrin receptor protein 1 OS=Homo sapiens GN=TFRC PE=1 SV=2	3923	Cmpd 31500, +MS2(489.5782), 19.6eV, 70.8 min #35056	70.7507
2nd_elu_1	31700:3	2	R.[+57.021]RLYWDDLK[+145.020]R.K	.[57], K[+145]	489.578	3	1466.72	1466.72	0	-0.7	121	Specific	268.63	176.09	176.09	7.35	84	>sp|P02786|TFR1_HUMAN Transferrin receptor protein 1 OS=Homo sapiens GN=TFRC PE=1 SV=2	3923	Cmpd 31528, +MS2(489.5781), 19.6eV, 70.8 min #35085	70.799
2nd_elu_1	31600:3	2	R.[+57.021]RLYWDDLK[+145.020]R.K	.[57], K[+145]	489.579	3	1466.72	1466.72	0	0.5	121	Specific	271.97	199.74	199.74	7.47	84	>sp|P02786|TFR1_HUMAN Transferrin receptor protein 1 OS=Homo sapiens GN=TFRC PE=1 SV=2	3923	Cmpd 31428, +MS2(489.5787), 19.6eV, 70.6 min #34980	70.6057
2nd_elu_1	31619:3	2	R.[+57.021]RLYWDDLK[+145.020]R.K	.[57], K[+145]	489.578	3	1466.72	1466.72	0	-0.2	121	Specific	279.47	178.7	178.7	7.49	84	>sp|P02786|TFR1_HUMAN Transferrin receptor protein 1 OS=Homo sapiens GN=TFRC PE=1 SV=2	3923	Cmpd 31447, +MS2(489.5784), 19.6eV, 70.7 min #35000	70.6465
2nd_elu_1	31649:3	2	R.[+57.021]RLYWDDLK[+145.020]R.K	.[57], K[+145]	489.578	3	1466.72	1466.72	0	-0.7	121	Specific	305.08	170.58	170.58	7.46	84	>sp|P02786|TFR1_HUMAN Transferrin receptor protein 1 OS=Homo sapiens GN=TFRC PE=1 SV=2	3923	Cmpd 31477, +MS2(489.5781), 19.6eV, 70.7 min #35031	70.6972
2nd_elu_1	30814:3	2	R.RLYWDDLK[+145.020]R.K	K[+145]	470.571	3	1409.7	1409.7	0	-0.8	121	Specific	306.01	170.01	170.01	7.46	84	>sp|P02786|TFR1_HUMAN Transferrin receptor protein 1 OS=Homo sapiens GN=TFRC PE=1 SV=2	3923	Cmpd 30648, +MS2(470.5710), 18.9eV, 69.1 min #34161	69.0558
2nd_elu_1	30780:3	2	R.RLYWDDLK[+145.020]R.K	K[+145]	470.571	3	1409.7	1409.7	0	-0.8	121	Specific	310.24	201.36	201.36	7.66	84	>sp|P02786|TFR1_HUMAN Transferrin receptor protein 1 OS=Homo sapiens GN=TFRC PE=1 SV=2	3923	Cmpd 30614, +MS2(470.5710), 18.9eV, 69.0 min #34125	68.992
2nd_elu_1	30887:3	2	R.RLYWDDLK[+145.020]R.K	K[+145]	470.571	3	1409.7	1409.7	0	-0.8	121	Specific	314.51	216.37	216.37	7.66	84	>sp|P02786|TFR1_HUMAN Transferrin receptor protein 1 OS=Homo sapiens GN=TFRC PE=1 SV=2	3923	Cmpd 30721, +MS2(470.5710), 18.9eV, 69.2 min #34237	69.1897
2nd_elu_1	30864:3	2	R.RLYWDDLK[+145.020]R.K	K[+145]	470.571	3	1409.7	1409.7	0	-0.7	121	Specific	350.43	251.6	251.6	7.94	84	>sp|P02786|TFR1_HUMAN Transferrin receptor protein 1 OS=Homo sapiens GN=TFRC PE=1 SV=2	3923	Cmpd 30698, +MS2(470.5710), 18.9eV, 69.2 min #34213	69.1495
2nd_elu_1	30841:3	2	R.RLYWDDLK[+145.020]R.K	K[+145]	470.571	3	1409.7	1409.7	0	-0.9	121	Specific	353.28	171.93	171.93	7.66	84	>sp|P02786|TFR1_HUMAN Transferrin receptor protein 1 OS=Homo sapiens GN=TFRC PE=1 SV=2	3923	Cmpd 30675, +MS2(470.5709), 18.9eV, 69.1 min #34189	69.1053
2nd_elu_1	36199:2	2	R.LYWDDLK[+145.020]R.K	K[+145]	627.303	2	1253.6	1253.6	0	-0.1	122	Specific	160.2	80.98	80.98	2.43	84	>sp|P02786|TFR1_HUMAN Transferrin receptor protein 1 OS=Homo sapiens GN=TFRC PE=1 SV=2	3923	Cmpd 36015, +MS2(627.3027), 28.2eV, 80.2 min #39838	80.2397
2nd_elu_1	36178:2	2	R.LYWDDLK[+145.020]R.K	K[+145]	627.303	2	1253.6	1253.6	0	-0.1	122	Specific	187.84	118.86	118.86	3.32	84	>sp|P02786|TFR1_HUMAN Transferrin receptor protein 1 OS=Homo sapiens GN=TFRC PE=1 SV=2	3923	Cmpd 35994, +MS2(627.3027), 28.2eV, 80.2 min #39816	80.194
2nd_elu_1	36222:2	2	R.LYWDDLK[+145.020]R.K	K[+145]	627.303	2	1253.6	1253.6	0	1.2	122	Specific	190.55	73.13	73.13	2.7	84	>sp|P02786|TFR1_HUMAN Transferrin receptor protein 1 OS=Homo sapiens GN=TFRC PE=1 SV=2	3923	Cmpd 36038, +MS2(627.3035), 23.9eV, 80.3 min #39862	80.2913
2nd_elu_1	36641:2	2	R.[+57.021]LYWDDLK[+145.020]R.K	.[57], K[+145]	655.813	2	1310.62	1310.62	0	-1.1	122	Specific	249.65	114.96	114.96	5.09	84	>sp|P02786|TFR1_HUMAN Transferrin receptor protein 1 OS=Homo sapiens GN=TFRC PE=1 SV=2	3923	Cmpd 36455, +MS2(655.8128), 29.3eV, 81.3 min #40311	81.2777
2nd_elu_1	36615:2	2	R.[+57.021]LYWDDLK[+145.020]R.K	.[57], K[+145]	655.814	2	1310.62	1310.62	0	1.5	122	Specific	263.07	110.13	110.13	4.55	84	>sp|P02786|TFR1_HUMAN Transferrin receptor protein 1 OS=Homo sapiens GN=TFRC PE=1 SV=2	3923	Cmpd 36429, +MS2(655.8145), 24.8eV, 81.2 min #40283	81.2153
2nd_elu_1	36130:2	2	R.LYWDDLK[+145.020]R.K	K[+145]	627.303	2	1253.6	1253.6	0	-0.5	122	Specific	288.77	137.5	137.5	7.17	84	>sp|P02786|TFR1_HUMAN Transferrin receptor protein 1 OS=Homo sapiens GN=TFRC PE=1 SV=2	3923	Cmpd 35946, +MS2(627.3025), 28.2eV, 80.1 min #39765	80.0862
2nd_elu_1	36108:2	2	R.LYWDDLK[+145.020]R.K	K[+145]	627.302	2	1253.6	1253.6	0	-0.7	122	Specific	289.76	128.43	128.43	7.17	84	>sp|P02786|TFR1_HUMAN Transferrin receptor protein 1 OS=Homo sapiens GN=TFRC PE=1 SV=2	3923	Cmpd 35924, +MS2(627.3024), 28.2eV, 80.0 min #39742	80.0425
2nd_elu_1	36152:2	2	R.LYWDDLK[+145.020]R.K	K[+145]	627.303	2	1253.6	1253.6	0	0.1	122	Specific	303.17	115.66	115.66	7.09	84	>sp|P02786|TFR1_HUMAN Transferrin receptor protein 1 OS=Homo sapiens GN=TFRC PE=1 SV=2	3923	Cmpd 35968, +MS2(627.3029), 28.2eV, 80.1 min #39788	80.1315
2nd_elu_1	36062:2	2	R.LYWDDLK[+145.020]R.K	K[+145]	627.302	2	1253.6	1253.6	0	-0.7	122	Specific	303.18	151.67	151.67	7.46	84	>sp|P02786|TFR1_HUMAN Transferrin receptor protein 1 OS=Homo sapiens GN=TFRC PE=1 SV=2	3923	Cmpd 35878, +MS2(627.3023), 28.2eV, 80.0 min #39693	79.9507
2nd_elu_1	36087:2	2	R.LYWDDLK[+145.020]R.K	K[+145]	627.303	2	1253.6	1253.6	0	-0.3	122	Specific	336.47	184.46	184.46	7.72	84	>sp|P02786|TFR1_HUMAN Transferrin receptor protein 1 OS=Homo sapiens GN=TFRC PE=1 SV=2	3923	Cmpd 35903, +MS2(627.3026), 28.2eV, 80.0 min #39720	79.9988
2nd_elu_1	06387:2	2	R.[+145.020]KLSEK.L	.[+145]	375.197	2	749.386	749.386	0	-0.4	130	Specific	236.07	236.07	0.29	4.69	84	>sp|P02786|TFR1_HUMAN Transferrin receptor protein 1 OS=Homo sapiens GN=TFRC PE=1 SV=2	3923	Cmpd 6333, +MS2(375.1966), 18.3eV, 23.1 min #8669	23.1295
2nd_elu_1	06369:2	2	R.[+145.020]KLSEK.L	.[+145]	375.197	2	749.386	749.386	0	-0.2	130	Specific	259.12	3.09	3.09	2.82	84	>sp|P02786|TFR1_HUMAN Transferrin receptor protein 1 OS=Homo sapiens GN=TFRC PE=1 SV=2	3923	Cmpd 6315, +MS2(375.1967), 18.3eV, 23.1 min #8650	23.0917
2nd_elu_1	51298:3	2	D.[+87.998]STDFTGTIKLLNENSYVPR.E	.[+88]	748.371	3	2243.1	2243.1	0	-1.5	137	NRagged	60.18	60.18	40.79	2.46	84	>sp|P02786|TFR1_HUMAN Transferrin receptor protein 1 OS=Homo sapiens GN=TFRC PE=1 SV=2	3923	Cmpd 51082, +MS2(748.3708), 27.7eV, 116.6 min #56134	116.566
2nd_elu_1	51552:3	2	D.STDFTGTIK[+145.020]LLNENSYVPR.E	K[+145]	767.379	3	2300.12	2300.12	0	0.3	137	NRagged	205.62	180	66.94	5.25	84	>sp|P02786|TFR1_HUMAN Transferrin receptor protein 1 OS=Homo sapiens GN=TFRC PE=1 SV=2	3923	Cmpd 51330, +MS2(767.3794), 28.3eV, 117.0 min #56395	117.044
2nd_elu_1	51219:3	2	D.STDFTGTIK[+87.998]LLNENSYVPR.E	K[+88]	748.371	3	2243.1	2243.1	0	-0.7	137	NRagged	305.28	243.88	17.53	6.86	84	>sp|P02786|TFR1_HUMAN Transferrin receptor protein 1 OS=Homo sapiens GN=TFRC PE=1 SV=2	3923	Cmpd 51003, +MS2(748.3714), 27.7eV, 116.5 min #56053	116.457
2nd_elu_1	51251:3	2	D.[+87.998]STDFTGTIKLLNENSYVPR.E	.[+88]	748.372	3	2243.1	2243.1	0	0.4	137	NRagged	355.93	224.36	18.21	8.69	84	>sp|P02786|TFR1_HUMAN Transferrin receptor protein 1 OS=Homo sapiens GN=TFRC PE=1 SV=2	3923	Cmpd 51035, +MS2(748.3723), 27.7eV, 116.5 min #56086	116.508
2nd_elu_1	26495:2	2	I.[+145.020]KLLNEN[+0.984]SYVPR.E	.[145], N[+1]	739.868	2	1478.73	1478.73	0	-1.1	145	NRagged	250.49	103.66	8.14	4.41	84	>sp|P02786|TFR1_HUMAN Transferrin receptor protein 1 OS=Homo sapiens GN=TFRC PE=1 SV=2	3923	Cmpd 26335, +MS2(739.8682), 32.7eV, 60.0 min #29603	60.0137
2nd_elu_1	26929:3	2	I.[+145.020]KLLNENSYVPR.E	.[+145]	493.254	3	1477.75	1477.75	0	-0.2	145	NRagged	259.76	184.04	20	7.27	84	>sp|P02786|TFR1_HUMAN Transferrin receptor protein 1 OS=Homo sapiens GN=TFRC PE=1 SV=2	3923	Cmpd 26767, +MS2(493.2537), 19.7eV, 61.1 min #30067	61.0405
2nd_elu_1	26987:2	2	I.[+57.021]K[+145.020]LLNENSYVPR.E	.[57], K[+145]	767.889	2	1534.77	1534.77	0	1.2	145	NRagged	273.37	116.95	0	6.33	84	>sp|P02786|TFR1_HUMAN Transferrin receptor protein 1 OS=Homo sapiens GN=TFRC PE=1 SV=2	3923	Cmpd 26825, +MS2(767.8887), 33.8eV, 61.2 min #30128	61.1655
2nd_elu_1	27010:2	2	I.[+145.020]KLLNENSYVPR.E	.[+145]	739.377	2	1477.75	1477.75	0	0.6	145	NRagged	291.9	97.59	10.88	6	84	>sp|P02786|TFR1_HUMAN Transferrin receptor protein 1 OS=Homo sapiens GN=TFRC PE=1 SV=2	3923	Cmpd 26848, +MS2(739.3774), 32.6eV, 61.2 min #30152	61.2132
2nd_elu_1	26904:3	2	I.[+145.020]KLLNENSYVPR.E	.[+145]	493.254	3	1477.75	1477.75	0	0.7	145	NRagged	327.93	231.01	20	7.96	84	>sp|P02786|TFR1_HUMAN Transferrin receptor protein 1 OS=Homo sapiens GN=TFRC PE=1 SV=2	3923	Cmpd 26742, +MS2(493.2541), 19.7eV, 61.0 min #30041	60.9928
2nd_elu_1	26468:2	2	I.[+145.020]KLLNEN[+0.984]SYVPR.E	.[145], N[+1]	739.869	2	1478.73	1478.73	0	-0.3	145	NRagged	341.87	186.26	13.97	7.15	84	>sp|P02786|TFR1_HUMAN Transferrin receptor protein 1 OS=Homo sapiens GN=TFRC PE=1 SV=2	3923	Cmpd 26308, +MS2(739.8688), 32.7eV, 60.0 min #29575	59.9642
2nd_elu_1	26960:2	2	I.[+145.020]KLLNENSYVPR.E	.[+145]	739.378	2	1477.75	1477.75	0	0.6	145	NRagged	390.97	183.43	12.84	7.33	84	>sp|P02786|TFR1_HUMAN Transferrin receptor protein 1 OS=Homo sapiens GN=TFRC PE=1 SV=2	3923	Cmpd 26798, +MS2(739.3775), 32.6eV, 61.1 min #30100	61.1188
2nd_elu_1	26962:2	2	I.[+57.021]K[+145.020]LLNENSYVPR.E	.[57], K[+145]	767.888	2	1534.77	1534.77	0	0.5	145	NRagged	408.71	226.73	0	7.55	84	>sp|P02786|TFR1_HUMAN Transferrin receptor protein 1 OS=Homo sapiens GN=TFRC PE=1 SV=2	3923	Cmpd 26800, +MS2(767.8882), 33.8eV, 61.1 min #30102	61.12
2nd_elu_1	26869:2	2	I.[+114.043]K[+87.998]LLNENSYVPR.E	.[114], K[+88]	767.888	2	1534.77	1534.77	0	-0.2	145	NRagged	440.9	203.26	0	7.36	84	>sp|P02786|TFR1_HUMAN Transferrin receptor protein 1 OS=Homo sapiens GN=TFRC PE=1 SV=2	3923	Cmpd 26707, +MS2(767.8876), 33.8eV, 60.9 min #30005	60.9405
2nd_elu_1	26920:2	2	I.[+57.021]K[+145.020]LLNENSYVPR.E	.[57], K[+145]	767.889	2	1534.77	1534.77	0	1.1	145	NRagged	451.7	158.07	0	7.31	84	>sp|P02786|TFR1_HUMAN Transferrin receptor protein 1 OS=Homo sapiens GN=TFRC PE=1 SV=2	3923	Cmpd 26758, +MS2(767.8886), 33.8eV, 61.0 min #30058	61.0358
2nd_elu_1	26941:2	2	I.[+145.020]KLLNENSYVPR.E	.[+145]	739.377	2	1477.75	1477.75	0	0.4	145	NRagged	480.68	227.48	15.57	7.64	84	>sp|P02786|TFR1_HUMAN Transferrin receptor protein 1 OS=Homo sapiens GN=TFRC PE=1 SV=2	3923	Cmpd 26779, +MS2(739.3773), 32.6eV, 61.1 min #30080	61.0803
2nd_elu_1	26853:2	2	I.[+145.020]KLLNENSYVPR.E	.[+145]	739.378	2	1477.75	1477.75	0	0.9	145	NRagged	482.8	234.4	12.54	7.64	84	>sp|P02786|TFR1_HUMAN Transferrin receptor protein 1 OS=Homo sapiens GN=TFRC PE=1 SV=2	3923	Cmpd 26691, +MS2(739.3777), 32.6eV, 60.9 min #29988	60.8993
2nd_elu_1	26944:2	2	I.[+57.021]K[+145.020]LLNENSYVPR.E	.[57], K[+145]	767.888	2	1534.77	1534.77	0	0.3	145	NRagged	485.3	250.82	0	7.64	84	>sp|P02786|TFR1_HUMAN Transferrin receptor protein 1 OS=Homo sapiens GN=TFRC PE=1 SV=2	3923	Cmpd 26782, +MS2(767.8880), 33.8eV, 61.1 min #30083	61.082
2nd_elu_1	26898:2	2	I.[+57.021]K[+145.020]LLNENSYVPR.E	.[57], K[+145]	767.889	2	1534.77	1534.77	0	1.1	145	NRagged	494.78	252.32	0	7.64	84	>sp|P02786|TFR1_HUMAN Transferrin receptor protein 1 OS=Homo sapiens GN=TFRC PE=1 SV=2	3923	Cmpd 26736, +MS2(767.8886), 33.8eV, 61.0 min #30035	60.9897
2nd_elu_1	26872:2	2	I.[+145.020]KLLNENSYVPR.E	.[+145]	739.378	2	1477.75	1477.75	0	0.7	145	NRagged	520.91	251.85	12.88	7.64	84	>sp|P02786|TFR1_HUMAN Transferrin receptor protein 1 OS=Homo sapiens GN=TFRC PE=1 SV=2	3923	Cmpd 26710, +MS2(739.3775), 32.6eV, 60.9 min #30008	60.9437
2nd_elu_1	26892:2	2	I.[+145.020]KLLNENSYVPR.E	.[+145]	739.378	2	1477.75	1477.75	0	1.1	145	NRagged	546.45	286.37	13.61	7.77	84	>sp|P02786|TFR1_HUMAN Transferrin receptor protein 1 OS=Homo sapiens GN=TFRC PE=1 SV=2	3923	Cmpd 26730, +MS2(739.3778), 32.6eV, 61.0 min #30029	60.9867
2nd_elu_1	26917:2	2	I.[+145.020]KLLNENSYVPR.E	.[+145]	739.378	2	1477.75	1477.75	0	0.9	145	NRagged	574.65	326.14	13.85	8.02	84	>sp|P02786|TFR1_HUMAN Transferrin receptor protein 1 OS=Homo sapiens GN=TFRC PE=1 SV=2	3923	Cmpd 26755, +MS2(739.3777), 32.6eV, 61.0 min #30055	61.0343
2nd_elu_1	40661:4	2	R.[+145.020]EAGSQKDENLALYVEN[+0.984]QFR.E	.[145], N[+1]	590.023	4	2357.07	2357.07	0	0.2	156	Specific	69.79	69.79	10.01	2.78	84	>sp|P02786|TFR1_HUMAN Transferrin receptor protein 1 OS=Homo sapiens GN=TFRC PE=1 SV=2	3923	Cmpd 40473, +MS2(590.0234), 22.8eV, 90.2 min #44583	90.1562
2nd_elu_1	40681:4	2	R.[+145.020]EAGSQKDENLALYVEN[+0.984]QFR.E	.[145], N[+1]	590.023	4	2357.07	2357.07	0	0.1	156	Specific	110.4	110.4	8.52	3.63	84	>sp|P02786|TFR1_HUMAN Transferrin receptor protein 1 OS=Homo sapiens GN=TFRC PE=1 SV=2	3923	Cmpd 40493, +MS2(590.0234), 22.8eV, 90.2 min #44605	90.2065
2nd_elu_1	50496:3	2	R.[+57.021]EAGSQK[+145.020]DENLALYVENQFR.E	.[57], K[+145]	805.041	3	2413.11	2413.11	0	0	156	Specific	110.5	49.55	10.21	2.7	84	>sp|P02786|TFR1_HUMAN Transferrin receptor protein 1 OS=Homo sapiens GN=TFRC PE=1 SV=2	3923	Cmpd 50280, +MS2(805.0412), 29.5eV, 115.0 min #55286	114.95
2nd_elu_1	49846:3	2	R.[+57.021]EAGSQK[+145.020]DENLALYVENQFR.E	.[57], K[+145]	805.042	3	2413.11	2413.11	0	1.1	156	Specific	191.52	191.52	15.95	5.36	84	>sp|P02786|TFR1_HUMAN Transferrin receptor protein 1 OS=Homo sapiens GN=TFRC PE=1 SV=2	3923	Cmpd 49640, +MS2(805.0420), 29.5eV, 113.6 min #54608	113.584
2nd_elu_1	50279:3	2	R.EAGSQK[+145.020]DENLALYVENQFR.E	K[+145]	786.034	3	2356.09	2356.09	0	0.3	156	Specific	206.35	187.13	30.34	5.01	84	>sp|P02786|TFR1_HUMAN Transferrin receptor protein 1 OS=Homo sapiens GN=TFRC PE=1 SV=2	3923	Cmpd 50069, +MS2(786.0342), 28.9eV, 114.5 min #55064	114.51
2nd_elu_1	43715:3	2	R.[+114.043]EAGSQK[+87.998]DENLALYVENQFR.E	.[114], K[+88]	805.042	3	2413.11	2413.11	0	1	156	Specific	209.53	209.53	33.56	6.18	84	>sp|P02786|TFR1_HUMAN Transferrin receptor protein 1 OS=Homo sapiens GN=TFRC PE=1 SV=2	3923	Cmpd 43523, +MS2(805.0419), 29.5eV, 97.8 min #47892	97.747
2nd_elu_1	50321:3	2	R.[+145.020]EAGSQKDENLALYVENQFR.E	.[+145]	786.034	3	2356.09	2356.09	0	-0.1	156	Specific	228.7	219.19	1.87	7.24	84	>sp|P02786|TFR1_HUMAN Transferrin receptor protein 1 OS=Homo sapiens GN=TFRC PE=1 SV=2	3923	Cmpd 50111, +MS2(786.0339), 28.9eV, 114.6 min #55108	114.599
2nd_elu_1	49814:3	2	R.[+145.020]EAGSQK[+57.021]DENLALYVENQFR.E	.[145], K[+57]	805.041	3	2413.11	2413.11	0	0.3	156	Specific	231.88	231.88	1.38	9.09	84	>sp|P02786|TFR1_HUMAN Transferrin receptor protein 1 OS=Homo sapiens GN=TFRC PE=1 SV=2	3923	Cmpd 49608, +MS2(805.0414), 29.5eV, 113.5 min #54575	113.532
2nd_elu_1	49666:3	2	R.[+57.021]EAGSQK[+145.020]DENLALYVENQFR.E	.[57], K[+145]	805.041	3	2413.11	2413.11	0	-0.2	156	Specific	241.36	241.36	3.77	8.97	84	>sp|P02786|TFR1_HUMAN Transferrin receptor protein 1 OS=Homo sapiens GN=TFRC PE=1 SV=2	3923	Cmpd 49460, +MS2(805.0409), 29.5eV, 113.1 min #54410	113.143
2nd_elu_1	49686:3	2	R.[+57.021]EAGSQK[+145.020]DENLALYVENQFR.E	.[57], K[+145]	805.04	3	2413.11	2413.11	0	-1	156	Specific	241.54	227.64	10.86	8.97	84	>sp|P02786|TFR1_HUMAN Transferrin receptor protein 1 OS=Homo sapiens GN=TFRC PE=1 SV=2	3923	Cmpd 49480, +MS2(805.0403), 29.5eV, 113.2 min #54433	113.201
2nd_elu_1	49638:3	2	R.[+57.021]EAGSQK[+145.020]DENLALYVENQFR.E	.[57], K[+145]	805.041	3	2413.11	2413.11	0	-0.2	156	Specific	245.68	245.68	25.7	8.97	84	>sp|P02786|TFR1_HUMAN Transferrin receptor protein 1 OS=Homo sapiens GN=TFRC PE=1 SV=2	3923	Cmpd 49432, +MS2(805.0410), 29.5eV, 113.1 min #54376	113.048
2nd_elu_1	50643:3	2	R.[+145.020]EAGSQKDENLALYVEN[+0.984]QFR.E	.[145], N[+1]	786.363	3	2357.07	2357.07	0	1.3	156	Specific	252.32	226.52	13.46	9.23	84	>sp|P02786|TFR1_HUMAN Transferrin receptor protein 1 OS=Homo sapiens GN=TFRC PE=1 SV=2	3923	Cmpd 50427, +MS2(786.3630), 28.9eV, 115.3 min #55443	115.28
2nd_elu_1	49740:3	2	R.[+145.020]EAGSQK[+57.021]DENLALYVENQFR.E	.[145], K[+57]	805.041	3	2413.11	2413.11	0	0.1	156	Specific	255.1	255.1	2.05	9.22	84	>sp|P02786|TFR1_HUMAN Transferrin receptor protein 1 OS=Homo sapiens GN=TFRC PE=1 SV=2	3923	Cmpd 49534, +MS2(805.0412), 29.5eV, 113.4 min #54493	113.347
2nd_elu_1	50467:3	2	R.[+57.021]EAGSQK[+145.020]DENLALYVENQFR.E	.[57], K[+145]	805.042	3	2413.11	2413.11	0	0.4	156	Specific	259.08	259.08	13.17	9.22	84	>sp|P02786|TFR1_HUMAN Transferrin receptor protein 1 OS=Homo sapiens GN=TFRC PE=1 SV=2	3923	Cmpd 50253, +MS2(805.0415), 29.5eV, 114.9 min #55258	114.903
2nd_elu_1	50297:3	2	R.EAGSQK[+145.020]DENLALYVENQFR.E	K[+145]	786.033	3	2356.08	2356.09	0	-1.6	156	Specific	291.24	278.72	2.47	8.82	84	>sp|P02786|TFR1_HUMAN Transferrin receptor protein 1 OS=Homo sapiens GN=TFRC PE=1 SV=2	3923	Cmpd 50087, +MS2(786.0328), 28.9eV, 114.6 min #55083	114.551
2nd_elu_1	49651:3	2	R.[+57.021]EAGSQK[+145.020]DENLALYVENQFR.E	.[57], K[+145]	805.04	3	2413.11	2413.11	0	-0.9	156	Specific	318.74	318.74	12.67	9.38	84	>sp|P02786|TFR1_HUMAN Transferrin receptor protein 1 OS=Homo sapiens GN=TFRC PE=1 SV=2	3923	Cmpd 49445, +MS2(805.0405), 29.5eV, 113.1 min #54391	113.086
2nd_elu_1	49630:3	2	R.[+57.021]EAGSQK[+145.020]DENLALYVENQFR.E	.[57], K[+145]	805.042	3	2413.11	2413.11	0	0.9	156	Specific	355.16	339.44	12.06	9.78	84	>sp|P02786|TFR1_HUMAN Transferrin receptor protein 1 OS=Homo sapiens GN=TFRC PE=1 SV=2	3923	Cmpd 49424, +MS2(805.0419), 29.5eV, 113.0 min #54366	113.013
2nd_elu_1	50066:3	2	R.EAGSQK[+145.020]DENLALYVENQFR.E	K[+145]	786.034	3	2356.09	2356.09	0	0.3	156	Specific	357.9	227.39	36.3	9.62	84	>sp|P02786|TFR1_HUMAN Transferrin receptor protein 1 OS=Homo sapiens GN=TFRC PE=1 SV=2	3923	Cmpd 49860, +MS2(786.0342), 28.9eV, 114.1 min #54843	114.06
2nd_elu_1	50167:2	2	R.EAGSQK[+145.020]DENLALYVENQFR.E	K[+145]	1178.55	2	2356.09	2356.09	0	-0.4	156	Specific	377.29	307.18	20.27	9.13	84	>sp|P02786|TFR1_HUMAN Transferrin receptor protein 1 OS=Homo sapiens GN=TFRC PE=1 SV=2	3923	Cmpd 49961, +MS2(1178.5468), 50.0eV, 114.3 min #54951	114.286
2nd_elu_1	49758:3	2	R.[+114.043]EAGSQK[+87.998]DENLALYVENQFR.E	.[114], K[+88]	805.04	3	2413.11	2413.11	0	-0.8	156	Specific	407.28	391.46	1.62	10.68	84	>sp|P02786|TFR1_HUMAN Transferrin receptor protein 1 OS=Homo sapiens GN=TFRC PE=1 SV=2	3923	Cmpd 49552, +MS2(805.0405), 29.5eV, 113.4 min #54515	113.41
2nd_elu_1	50223:3	2	R.[+145.020]EAGSQKDENLALYVENQFR.E	.[+145]	786.034	3	2356.09	2356.09	0	0.1	156	Specific	417.83	361.07	3.71	9.92	84	>sp|P02786|TFR1_HUMAN Transferrin receptor protein 1 OS=Homo sapiens GN=TFRC PE=1 SV=2	3923	Cmpd 50013, +MS2(786.0341), 28.9eV, 114.4 min #55006	114.409
2nd_elu_1	49784:3	2	R.[+57.021]EAGSQK[+145.020]DENLALYVENQFR.E	.[57], K[+145]	805.041	3	2413.11	2413.11	0	-0.7	156	Specific	428.27	399.83	1.09	10.7	84	>sp|P02786|TFR1_HUMAN Transferrin receptor protein 1 OS=Homo sapiens GN=TFRC PE=1 SV=2	3923	Cmpd 49578, +MS2(805.0406), 29.5eV, 113.5 min #54544	113.479
2nd_elu_1	50071:3	2	R.EAGSQK[+145.020]DENLALYVENQFR.E	K[+145]	786.034	3	2356.09	2356.09	0	0.3	156	Specific	429.92	333.6	3.93	9.85	84	>sp|P02786|TFR1_HUMAN Transferrin receptor protein 1 OS=Homo sapiens GN=TFRC PE=1 SV=2	3923	Cmpd 49865, +MS2(786.0342), 28.9eV, 114.1 min #54849	114.079
2nd_elu_1	50199:3	2	R.EAGSQK[+145.020]DENLALYVENQFR.E	K[+145]	786.034	3	2356.09	2356.09	0	-0.3	156	Specific	485.94	409.83	27.25	10.78	84	>sp|P02786|TFR1_HUMAN Transferrin receptor protein 1 OS=Homo sapiens GN=TFRC PE=1 SV=2	3923	Cmpd 49991, +MS2(786.0338), 28.9eV, 114.4 min #54983	114.364
2nd_elu_1	50182:3	2	R.EAGSQK[+145.020]DENLALYVENQFR.E	K[+145]	786.034	3	2356.09	2356.09	0	-0.4	156	Specific	488.41	349.43	40.37	9.81	84	>sp|P02786|TFR1_HUMAN Transferrin receptor protein 1 OS=Homo sapiens GN=TFRC PE=1 SV=2	3923	Cmpd 49976, +MS2(786.0337), 28.9eV, 114.3 min #54967	114.329
2nd_elu_1	50092:2	2	R.EAGSQK[+145.020]DENLALYVENQFR.E	K[+145]	1178.55	2	2356.09	2356.09	0	-0.4	156	Specific	550.5	460.11	35.18	10.51	84	>sp|P02786|TFR1_HUMAN Transferrin receptor protein 1 OS=Homo sapiens GN=TFRC PE=1 SV=2	3923	Cmpd 49886, +MS2(1178.5469), 50.0eV, 114.1 min #54871	114.122
2nd_elu_1	50132:2	2	R.EAGSQK[+145.020]DENLALYVENQFR.E	K[+145]	1178.55	2	2356.09	2356.09	0	-0.6	156	Specific	576.72	427.67	51.82	11.27	84	>sp|P02786|TFR1_HUMAN Transferrin receptor protein 1 OS=Homo sapiens GN=TFRC PE=1 SV=2	3923	Cmpd 49926, +MS2(1178.5466), 50.0eV, 114.2 min #54915	114.234
2nd_elu_1	50105:2	2	R.EAGSQK[+145.020]DENLALYVENQFR.E	K[+145]	1178.55	2	2356.09	2356.09	0	0.4	156	Specific	583.88	426.6	30.24	11.39	84	>sp|P02786|TFR1_HUMAN Transferrin receptor protein 1 OS=Homo sapiens GN=TFRC PE=1 SV=2	3923	Cmpd 49899, +MS2(1178.5478), 50.0eV, 114.2 min #54885	114.151
2nd_elu_1	50090:3	2	R.EAGSQK[+145.020]DENLALYVENQFR.E	K[+145]	786.034	3	2356.09	2356.09	0	-0.4	156	Specific	661.7	518.51	37.98	13.76	84	>sp|P02786|TFR1_HUMAN Transferrin receptor protein 1 OS=Homo sapiens GN=TFRC PE=1 SV=2	3923	Cmpd 49884, +MS2(786.0337), 28.9eV, 114.1 min #54869	114.12
2nd_elu_1	50151:3	2	R.EAGSQK[+145.020]DENLALYVENQFR.E	K[+145]	786.034	3	2356.09	2356.09	0	-0.1	156	Specific	663.12	516.53	53.82	13.76	84	>sp|P02786|TFR1_HUMAN Transferrin receptor protein 1 OS=Homo sapiens GN=TFRC PE=1 SV=2	3923	Cmpd 49945, +MS2(786.0339), 29.0eV, 114.3 min #54934	114.249
2nd_elu_1	50157:3	2	R.EAGSQK[+145.020]DENLALYVENQFR.E	K[+145]	786.034	3	2356.09	2356.09	0	-0.6	156	Specific	684.91	563.8	70.04	13.76	84	>sp|P02786|TFR1_HUMAN Transferrin receptor protein 1 OS=Homo sapiens GN=TFRC PE=1 SV=2	3923	Cmpd 49951, +MS2(786.0335), 28.9eV, 114.3 min #54941	114.281
2nd_elu_1	50130:3	2	R.EAGSQK[+145.020]DENLALYVENQFR.E	K[+145]	786.034	3	2356.09	2356.09	0	-0.1	156	Specific	700.98	540.38	69.47	14.76	84	>sp|P02786|TFR1_HUMAN Transferrin receptor protein 1 OS=Homo sapiens GN=TFRC PE=1 SV=2	3923	Cmpd 49924, +MS2(786.0339), 28.9eV, 114.2 min #54913	114.232
2nd_elu_1	50120:3	2	R.EAGSQK[+145.020]DENLALYVENQFR.E	K[+145]	786.034	3	2356.09	2356.09	0	0.3	156	Specific	709.45	584.21	60.23	14.88	84	>sp|P02786|TFR1_HUMAN Transferrin receptor protein 1 OS=Homo sapiens GN=TFRC PE=1 SV=2	3923	Cmpd 49914, +MS2(786.0342), 29.0eV, 114.2 min #54901	114.193
2nd_elu_1	50102:3	2	R.EAGSQK[+145.020]DENLALYVENQFR.E	K[+145]	786.034	3	2356.09	2356.09	0	0.2	156	Specific	711.35	588.25	67.65	14.88	84	>sp|P02786|TFR1_HUMAN Transferrin receptor protein 1 OS=Homo sapiens GN=TFRC PE=1 SV=2	3923	Cmpd 49896, +MS2(786.0342), 28.9eV, 114.2 min #54882	114.149
2nd_elu_1	40647:4	2	R.EAGSQK[+145.020]DENLALYVEN[+0.984]QFR.E	K[+145], N[+1]	590.024	4	2357.07	2357.07	0	0.4	156	Specific	135.54	135.54	1.83	4.46	84	>sp|P02786|TFR1_HUMAN Transferrin receptor protein 1 OS=Homo sapiens GN=TFRC PE=1 SV=2	3923	Cmpd 40459, +MS2(590.0235), 22.8eV, 90.1 min #44568	90.1202
2nd_elu_1	16961:2	2	R.EFK[+145.020]LSK.V	K[+145]	448.731	2	896.454	896.455	0	-0.4	175	Specific	208.23	50.95	50.95	2.12	84	>sp|P02786|TFR1_HUMAN Transferrin receptor protein 1 OS=Homo sapiens GN=TFRC PE=1 SV=2	3923	Cmpd 16847, +MS2(448.7308), 21.2eV, 41.1 min #19623	41.1
2nd_elu_1	17083:2	2	R.EFK[+145.020]LSK.V	K[+145]	448.731	2	896.456	896.455	0	1.1	175	Specific	250.72	55.97	55.97	3.58	84	>sp|P02786|TFR1_HUMAN Transferrin receptor protein 1 OS=Homo sapiens GN=TFRC PE=1 SV=2	3923	Cmpd 16969, +MS2(448.7315), 21.2eV, 41.3 min #19749	41.2902
2nd_elu_1	17050:2	2	R.EFK[+145.020]LSK.V	K[+145]	448.732	2	896.456	896.455	0	1.4	175	Specific	251.58	39.81	39.81	2.76	84	>sp|P02786|TFR1_HUMAN Transferrin receptor protein 1 OS=Homo sapiens GN=TFRC PE=1 SV=2	3923	Cmpd 16936, +MS2(448.7316), 21.2eV, 41.2 min #19715	41.241
2nd_elu_1	17114:2	2	R.EFK[+145.020]LSK.V	K[+145]	448.731	2	896.455	896.455	0	0.3	175	Specific	269.33	53.46	53.46	4.12	84	>sp|P02786|TFR1_HUMAN Transferrin receptor protein 1 OS=Homo sapiens GN=TFRC PE=1 SV=2	3923	Cmpd 17000, +MS2(448.7311), 21.2eV, 41.3 min #19781	41.3365
2nd_elu_1	16989:2	2	R.EFK[+145.020]LSK.V	K[+145]	448.731	2	896.456	896.455	0	1.1	175	Specific	291.82	71.16	71.16	4.43	84	>sp|P02786|TFR1_HUMAN Transferrin receptor protein 1 OS=Homo sapiens GN=TFRC PE=1 SV=2	3923	Cmpd 16875, +MS2(448.7314), 21.2eV, 41.1 min #19652	41.1453
2nd_elu_1	17026:2	2	R.EFK[+145.020]LSK.V	K[+145]	448.731	2	896.455	896.455	0	0.6	175	Specific	315.4	65.26	65.26	5.82	84	>sp|P02786|TFR1_HUMAN Transferrin receptor protein 1 OS=Homo sapiens GN=TFRC PE=1 SV=2	3923	Cmpd 16912, +MS2(448.7312), 21.2eV, 41.2 min #19690	41.1993
2nd_elu_1	21258:2	2	K.LSK[+145.020]VWR.D	K[+145]	467.252	2	933.497	933.497	0	-0.9	178	Specific	269.38	11.56	11.56	2.82	84	>sp|P02786|TFR1_HUMAN Transferrin receptor protein 1 OS=Homo sapiens GN=TFRC PE=1 SV=2	3923	Cmpd 21130, +MS2(467.2519), 21.9eV, 49.2 min #24112	49.2235
2nd_elu_1	24828:3	2	R.DQHFVK[+145.020]IQVK.D	K[+145]	462.911	3	1386.72	1386.72	0	-0.3	184	Specific	163.96	132.5	72.57	3.56	84	>sp|P02786|TFR1_HUMAN Transferrin receptor protein 1 OS=Homo sapiens GN=TFRC PE=1 SV=2	3923	Cmpd 24670, +MS2(462.9113), 18.7eV, 56.4 min #27835	56.3493
2nd_elu_1	24775:3	2	R.DQHFVK[+145.020]IQVK.D	K[+145]	462.911	3	1386.72	1386.72	0	-1.3	184	Specific	222.92	144.08	144.08	3.7	84	>sp|P02786|TFR1_HUMAN Transferrin receptor protein 1 OS=Homo sapiens GN=TFRC PE=1 SV=2	3923	Cmpd 24621, +MS2(462.9109), 18.7eV, 56.2 min #27783	56.2448
2nd_elu_1	24799:3	2	R.DQHFVK[+145.020]IQVK.D	K[+145]	462.911	3	1386.72	1386.72	0	-0.5	184	Specific	232.04	148.8	130.96	5.27	84	>sp|P02786|TFR1_HUMAN Transferrin receptor protein 1 OS=Homo sapiens GN=TFRC PE=1 SV=2	3923	Cmpd 24643, +MS2(462.9112), 18.7eV, 56.3 min #27807	56.2978
2nd_elu_1	24788:3	2	R.DQHFVK[+145.020]IQVK.D	K[+145]	462.911	3	1386.72	1386.72	0	-1.3	184	Specific	249.97	138.94	134.48	6.41	84	>sp|P02786|TFR1_HUMAN Transferrin receptor protein 1 OS=Homo sapiens GN=TFRC PE=1 SV=2	3923	Cmpd 24634, +MS2(462.9109), 18.6eV, 56.3 min #27796	56.254
2nd_elu_1	27478:3	2	V.KIQVK[+145.020]DSAQNSVIIVDK.N	K[+145]	677.37	3	2030.1	2030.1	0	0.9	189	NRagged	185.99	185.99	6.49	6.05	84	>sp|P02786|TFR1_HUMAN Transferrin receptor protein 1 OS=Homo sapiens GN=TFRC PE=1 SV=2	3923	Cmpd 27316, +MS2(677.3705), 25.5eV, 62.2 min #30646	62.2107
2nd_elu_1	31660:3	2	K.[+57.021]IQVK[+145.020]DSAQNSVIIVDK.N	.[57], K[+145]	653.678	3	1959.02	1959.02	0	-0.5	190	Specific	113.85	113.85	0.74	4.51	84	>sp|P02786|TFR1_HUMAN Transferrin receptor protein 1 OS=Homo sapiens GN=TFRC PE=1 SV=2	3923	Cmpd 31488, +MS2(653.6784), 24.8eV, 70.7 min #35042	70.703
2nd_elu_1	31163:3	2	K.[+145.020]IQVKDSAQNSVIIVDK.N	.[+145]	634.671	3	1902	1902	0	-0.8	190	Specific	229.44	229.44	0.48	8.63	84	>sp|P02786|TFR1_HUMAN Transferrin receptor protein 1 OS=Homo sapiens GN=TFRC PE=1 SV=2	3923	Cmpd 30995, +MS2(634.6710), 24.2eV, 69.7 min #34524	69.6907
2nd_elu_1	31591:3	2	K.[+57.021]IQVK[+145.020]DSAQNSVIIVDK.N	.[57], K[+145]	653.679	3	1959.02	1959.02	0	-0.1	190	Specific	296.94	245.48	19.18	8.9	84	>sp|P02786|TFR1_HUMAN Transferrin receptor protein 1 OS=Homo sapiens GN=TFRC PE=1 SV=2	3923	Cmpd 31419, +MS2(653.6786), 24.8eV, 70.6 min #34971	70.6
2nd_elu_1	31158:2	2	K.IQVK[+145.020]DSAQNSVIIVDK.N	K[+145]	951.504	2	1902	1902	0	-0.2	190	Specific	336.46	277.46	48.55	8.7	84	>sp|P02786|TFR1_HUMAN Transferrin receptor protein 1 OS=Homo sapiens GN=TFRC PE=1 SV=2	3923	Cmpd 30990, +MS2(951.5035), 41.0eV, 69.7 min #34519	69.6882
2nd_elu_1	31632:3	2	K.[+57.021]IQVK[+145.020]DSAQNSVIIVDK.N	.[57], K[+145]	653.679	3	1959.02	1959.02	0	0	190	Specific	338.2	275.89	0.42	9.19	84	>sp|P02786|TFR1_HUMAN Transferrin receptor protein 1 OS=Homo sapiens GN=TFRC PE=1 SV=2	3923	Cmpd 31460, +MS2(653.6787), 24.7eV, 70.7 min #35013	70.6535
2nd_elu_1	31637:2	2	K.[+57.021]IQVK[+145.020]DSAQNSVIIVDK.N	.[57], K[+145]	980.015	2	1959.02	1959.02	0	0.5	190	Specific	365.78	297.15	92.91	8.85	84	>sp|P02786|TFR1_HUMAN Transferrin receptor protein 1 OS=Homo sapiens GN=TFRC PE=1 SV=2	3923	Cmpd 31465, +MS2(980.0150), 35.0eV, 70.7 min #35018	70.6578
2nd_elu_1	31099:3	2	K.IQVK[+145.020]DSAQNSVIIVDK.N	K[+145]	634.671	3	1902	1902	0	-0.2	190	Specific	391.06	321.36	1.21	9.28	84	>sp|P02786|TFR1_HUMAN Transferrin receptor protein 1 OS=Homo sapiens GN=TFRC PE=1 SV=2	3923	Cmpd 30931, +MS2(634.6714), 24.2eV, 69.6 min #34458	69.5952
2nd_elu_1	31127:3	2	K.[+145.020]IQVKDSAQNSVIIVDK.N	.[+145]	634.671	3	1902	1902	0	-0.8	190	Specific	404.35	348.48	0.31	9.37	84	>sp|P02786|TFR1_HUMAN Transferrin receptor protein 1 OS=Homo sapiens GN=TFRC PE=1 SV=2	3923	Cmpd 30959, +MS2(634.6710), 24.2eV, 69.7 min #34487	69.641
2nd_elu_1	31052:3	2	K.[+145.020]IQVKDSAQNSVIIVDK.N	.[+145]	634.671	3	1902	1902	0	-0.7	190	Specific	410.38	328.33	11.6	9.37	84	>sp|P02786|TFR1_HUMAN Transferrin receptor protein 1 OS=Homo sapiens GN=TFRC PE=1 SV=2	3923	Cmpd 30886, +MS2(634.6711), 24.2eV, 69.5 min #34411	69.5072
2nd_elu_1	31018:2	2	K.IQVK[+145.020]DSAQNSVIIVDK.N	K[+145]	951.503	2	1902	1902	0	-0.6	190	Specific	410.6	298.06	58.4	8.78	84	>sp|P02786|TFR1_HUMAN Transferrin receptor protein 1 OS=Homo sapiens GN=TFRC PE=1 SV=2	3923	Cmpd 30852, +MS2(951.5031), 34.1eV, 69.5 min #34376	69.4588
2nd_elu_1	31077:3	2	K.[+145.020]IQVKDSAQNSVIIVDK.N	.[+145]	634.672	3	1902	1902	0	0.1	190	Specific	426	366.87	3.62	9.6	84	>sp|P02786|TFR1_HUMAN Transferrin receptor protein 1 OS=Homo sapiens GN=TFRC PE=1 SV=2	3923	Cmpd 30909, +MS2(634.6716), 24.2eV, 69.6 min #34435	69.5545
2nd_elu_1	31037:3	2	K.[+145.020]IQVKDSAQNSVIIVDK.N	.[+145]	634.672	3	1902	1902	0	0.4	190	Specific	454.5	358.25	6.02	9.63	84	>sp|P02786|TFR1_HUMAN Transferrin receptor protein 1 OS=Homo sapiens GN=TFRC PE=1 SV=2	3923	Cmpd 30871, +MS2(634.6718), 24.2eV, 69.5 min #34395	69.4725
2nd_elu_1	31592:2	2	K.[+57.021]IQVK[+145.020]DSAQNSVIIVDK.N	.[57], K[+145]	980.015	2	1959.02	1959.02	0	0.5	190	Specific	462.47	312.98	81.02	8.97	84	>sp|P02786|TFR1_HUMAN Transferrin receptor protein 1 OS=Homo sapiens GN=TFRC PE=1 SV=2	3923	Cmpd 31420, +MS2(980.0149), 35.0eV, 70.6 min #34972	70.6015
2nd_elu_1	31125:2	2	K.IQVK[+145.020]DSAQNSVIIVDK.N	K[+145]	951.504	2	1902	1902	0	0	190	Specific	474.32	394.96	90.32	9.9	84	>sp|P02786|TFR1_HUMAN Transferrin receptor protein 1 OS=Homo sapiens GN=TFRC PE=1 SV=2	3923	Cmpd 30957, +MS2(951.5036), 41.0eV, 69.6 min #34485	69.64
2nd_elu_1	31048:2	2	K.IQVK[+145.020]DSAQNSVIIVDK.N	K[+145]	951.504	2	1902	1902	0	0	190	Specific	482.14	396.66	57.96	9.95	84	>sp|P02786|TFR1_HUMAN Transferrin receptor protein 1 OS=Homo sapiens GN=TFRC PE=1 SV=2	3923	Cmpd 30882, +MS2(951.5037), 41.0eV, 69.5 min #34407	69.505
2nd_elu_1	31096:2	2	K.IQVK[+145.020]DSAQNSVIIVDK.N	K[+145]	951.504	2	1902	1902	0	0.1	190	Specific	488.53	418.03	50.97	10.07	84	>sp|P02786|TFR1_HUMAN Transferrin receptor protein 1 OS=Homo sapiens GN=TFRC PE=1 SV=2	3923	Cmpd 30928, +MS2(951.5038), 41.0eV, 69.6 min #34455	69.5937
2nd_elu_1	31076:2	2	K.IQVK[+145.020]DSAQNSVIIVDK.N	K[+145]	951.504	2	1902	1902	0	0.3	190	Specific	540.48	432.83	93.59	10.15	84	>sp|P02786|TFR1_HUMAN Transferrin receptor protein 1 OS=Homo sapiens GN=TFRC PE=1 SV=2	3923	Cmpd 30908, +MS2(951.5039), 41.0eV, 69.6 min #34434	69.554
2nd_elu_1	30860:3	2	K.IQVK[+145.020]DSAQN[+0.984]SVIIVDK.N	K[+145], N[+1]	634.999	3	1902.98	1902.98	0	-1.6	190	Specific	206.49	206.49	3.33	6.89	84	>sp|P02786|TFR1_HUMAN Transferrin receptor protein 1 OS=Homo sapiens GN=TFRC PE=1 SV=2	3923	Cmpd 30694, +MS2(634.9985), 24.2eV, 69.2 min #34209	69.1453
2nd_elu_1	27386:3	2	K.IQVK[+145.020]DSAQNSVIIVDKN[+0.984]GR.L	K[+145], N[+1]	744.055	3	2230.15	2230.15	0	0.9	190	Specific	43	43	43	2.55	84	>sp|P02786|TFR1_HUMAN Transferrin receptor protein 1 OS=Homo sapiens GN=TFRC PE=1 SV=2	3923	Cmpd 27224, +MS2(744.0554), 27.6eV, 62.1 min #30550	62.0342
2nd_elu_1	21375:2	2	V.[+145.020]K[+57.021]DSAQNSVIIVDK.N	.[145], K[+57]	809.908	2	1618.81	1618.81	0	-0.7	193	NRagged	205.44	175.24	6.15	3.86	84	>sp|P02786|TFR1_HUMAN Transferrin receptor protein 1 OS=Homo sapiens GN=TFRC PE=1 SV=2	3923	Cmpd 21247, +MS2(809.9083), 29.7eV, 49.5 min #24235	49.4563
2nd_elu_1	21295:2	2	V.[+145.020]KDSAQNSVIIVDK.N	.[+145]	781.397	2	1561.79	1561.79	0	-1.6	193	NRagged	333.33	227.39	24.72	6.87	84	>sp|P02786|TFR1_HUMAN Transferrin receptor protein 1 OS=Homo sapiens GN=TFRC PE=1 SV=2	3923	Cmpd 21167, +MS2(781.3969), 34.3eV, 49.3 min #24150	49.2763
2nd_elu_1	21225:2	2	V.[+145.020]KDSAQNSVIIVDK.N	.[+145]	781.398	2	1561.79	1561.79	0	-0.6	193	NRagged	424.92	267.15	30.2	7.42	84	>sp|P02786|TFR1_HUMAN Transferrin receptor protein 1 OS=Homo sapiens GN=TFRC PE=1 SV=2	3923	Cmpd 21099, +MS2(781.3977), 34.3eV, 49.2 min #24079	49.1632
2nd_elu_1	21263:2	2	V.[+145.020]KDSAQNSVIIVDK.N	.[+145]	781.398	2	1561.79	1561.79	0	-0.6	193	NRagged	488.3	338.33	23.75	7.68	84	>sp|P02786|TFR1_HUMAN Transferrin receptor protein 1 OS=Homo sapiens GN=TFRC PE=1 SV=2	3923	Cmpd 21135, +MS2(781.3977), 34.3eV, 49.2 min #24117	49.2262
2nd_elu_1	21429:3	2	V.KDSAQNSVIIVDK[+145.020]N[+0.984]GR.L	K[+145], N[+1]	630.651	3	1889.94	1889.94	0	-0.6	193	NRagged	205.65	103.7	103.7	3.75	84	>sp|P02786|TFR1_HUMAN Transferrin receptor protein 1 OS=Homo sapiens GN=TFRC PE=1 SV=2	3923	Cmpd 21301, +MS2(630.6507), 24.0eV, 49.6 min #24292	49.5867
2nd_elu_1	24952:3	2	K.DSAQNSVIIVDK[+145.020]NGR.L	K[+145]	587.625	3	1760.86	1760.86	0	0.1	194	Specific	133.91	78.04	78.04	2.91	84	>sp|P02786|TFR1_HUMAN Transferrin receptor protein 1 OS=Homo sapiens GN=TFRC PE=1 SV=2	3923	Cmpd 24792, +MS2(587.6248), 22.7eV, 56.6 min #27963	56.5888
2nd_elu_1	24926:3	2	K.DSAQNSVIIVDK[+145.020]NGR.L	K[+145]	587.625	3	1760.86	1760.86	0	-0.2	194	Specific	138.47	48.63	48.63	3.58	84	>sp|P02786|TFR1_HUMAN Transferrin receptor protein 1 OS=Homo sapiens GN=TFRC PE=1 SV=2	3923	Cmpd 24766, +MS2(587.6246), 22.7eV, 56.6 min #27936	56.5398
2nd_elu_1	25477:3	2	K.[+57.021]DSAQNSVIIVDK[+145.020]NGR.L	.[57], K[+145]	606.632	3	1817.88	1817.88	0	0.7	194	Specific	182.43	124.23	124.23	4.08	84	>sp|P02786|TFR1_HUMAN Transferrin receptor protein 1 OS=Homo sapiens GN=TFRC PE=1 SV=2	3923	Cmpd 25317, +MS2(606.6323), 23.3eV, 57.7 min #28520	57.746
2nd_elu_1	24896:3	2	K.DSAQNSVIIVDK[+145.020]NGR.L	K[+145]	587.625	3	1760.86	1760.86	0	-0.2	194	Specific	184.62	82.05	82.05	3.98	84	>sp|P02786|TFR1_HUMAN Transferrin receptor protein 1 OS=Homo sapiens GN=TFRC PE=1 SV=2	3923	Cmpd 24736, +MS2(587.6246), 22.7eV, 56.5 min #27905	56.4897
2nd_elu_1	25508:3	2	K.[+57.021]DSAQNSVIIVDK[+145.020]NGR.L	.[57], K[+145]	606.632	3	1817.88	1817.88	0	1	194	Specific	238.11	126.66	126.66	6.49	84	>sp|P02786|TFR1_HUMAN Transferrin receptor protein 1 OS=Homo sapiens GN=TFRC PE=1 SV=2	3923	Cmpd 25348, +MS2(606.6324), 23.3eV, 57.8 min #28552	57.7978
2nd_elu_1	24809:3	2	K.DSAQNSVIIVDK[+145.020]NGR.L	K[+145]	587.625	3	1760.86	1760.86	0	0.3	194	Specific	261.14	108.25	108.25	8.03	84	>sp|P02786|TFR1_HUMAN Transferrin receptor protein 1 OS=Homo sapiens GN=TFRC PE=1 SV=2	3923	Cmpd 24653, +MS2(587.6249), 22.7eV, 56.3 min #27817	56.3032
2nd_elu_1	24845:3	2	K.DSAQNSVIIVDK[+145.020]NGR.L	K[+145]	587.625	3	1760.86	1760.86	0	0.2	194	Specific	336.51	179.54	179.54	8.97	84	>sp|P02786|TFR1_HUMAN Transferrin receptor protein 1 OS=Homo sapiens GN=TFRC PE=1 SV=2	3923	Cmpd 24687, +MS2(587.6248), 22.7eV, 56.4 min #27853	56.3872
2nd_elu_1	24830:3	2	K.DSAQNSVIIVDK[+145.020]NGR.L	K[+145]	587.625	3	1760.86	1760.86	0	0.1	194	Specific	404.52	239.93	239.93	9.25	84	>sp|P02786|TFR1_HUMAN Transferrin receptor protein 1 OS=Homo sapiens GN=TFRC PE=1 SV=2	3923	Cmpd 24672, +MS2(587.6248), 22.7eV, 56.4 min #27837	56.3503
2nd_elu_1	24872:3	2	K.DSAQNSVIIVDK[+145.020]NGR.L	K[+145]	587.625	3	1760.86	1760.86	0	-0.4	194	Specific	405.08	191.19	191.19	8.92	84	>sp|P02786|TFR1_HUMAN Transferrin receptor protein 1 OS=Homo sapiens GN=TFRC PE=1 SV=2	3923	Cmpd 24712, +MS2(587.6245), 22.7eV, 56.4 min #27880	56.4413
2nd_elu_1	26065:3	2	K.DSAQNSVIIVDK[+145.020]N[+0.984]GR.L	K[+145], N[+1]	587.953	3	1761.84	1761.84	0	0.6	194	Specific	135.89	112.01	112.01	4.08	84	>sp|P02786|TFR1_HUMAN Transferrin receptor protein 1 OS=Homo sapiens GN=TFRC PE=1 SV=2	3923	Cmpd 25905, +MS2(587.9531), 22.7eV, 59.1 min #29147	59.0992
2nd_elu_1	25634:3	2	K.DSAQNSVIIVDK[+145.020]N[+0.984]GR.L	K[+145], N[+1]	587.953	3	1761.84	1761.84	0	0.7	194	Specific	162.55	57.98	57.98	3.55	84	>sp|P02786|TFR1_HUMAN Transferrin receptor protein 1 OS=Homo sapiens GN=TFRC PE=1 SV=2	3923	Cmpd 25474, +MS2(587.9531), 22.7eV, 58.1 min #28687	58.102
2nd_elu_1	26010:3	2	K.DSAQNSVIIVDK[+145.020]N[+0.984]GR.L	K[+145], N[+1]	587.952	3	1761.84	1761.84	0	-0.7	194	Specific	191.28	127.5	127.5	5.28	84	>sp|P02786|TFR1_HUMAN Transferrin receptor protein 1 OS=Homo sapiens GN=TFRC PE=1 SV=2	3923	Cmpd 25850, +MS2(587.9523), 22.7eV, 59.0 min #29090	59.0007
2nd_elu_1	25561:3	2	K.DSAQNSVIIVDK[+145.020]N[+0.984]GR.L	K[+145], N[+1]	587.953	3	1761.85	1761.84	0	0.8	194	Specific	206.12	85.91	85.91	4.75	84	>sp|P02786|TFR1_HUMAN Transferrin receptor protein 1 OS=Homo sapiens GN=TFRC PE=1 SV=2	3923	Cmpd 25401, +MS2(587.9532), 22.7eV, 57.9 min #28609	57.9333
2nd_elu_1	25935:3	2	K.DSAQNSVIIVDK[+145.020]N[+0.984]GR.L	K[+145], N[+1]	587.953	3	1761.85	1761.84	0	1.1	194	Specific	206.98	91.73	91.73	3.61	84	>sp|P02786|TFR1_HUMAN Transferrin receptor protein 1 OS=Homo sapiens GN=TFRC PE=1 SV=2	3923	Cmpd 25775, +MS2(587.9533), 22.7eV, 58.8 min #29008	58.805
2nd_elu_1	25610:3	2	K.DSAQNSVIIVDK[+145.020]N[+0.984]GR.L	K[+145], N[+1]	587.953	3	1761.84	1761.84	0	-0.2	194	Specific	214.1	119.64	119.64	5.05	84	>sp|P02786|TFR1_HUMAN Transferrin receptor protein 1 OS=Homo sapiens GN=TFRC PE=1 SV=2	3923	Cmpd 25450, +MS2(587.9526), 22.7eV, 58.1 min #28661	58.0433
2nd_elu_1	26037:3	2	K.DSAQNSVIIVDK[+145.020]N[+0.984]GR.L	K[+145], N[+1]	587.952	3	1761.84	1761.84	0	-0.8	194	Specific	234.52	132.8	132.8	8.02	84	>sp|P02786|TFR1_HUMAN Transferrin receptor protein 1 OS=Homo sapiens GN=TFRC PE=1 SV=2	3923	Cmpd 25877, +MS2(587.9523), 22.7eV, 59.1 min #29118	59.048
2nd_elu_1	25586:3	2	K.DSAQNSVIIVDK[+145.020]N[+0.984]GR.L	K[+145], N[+1]	587.953	3	1761.84	1761.84	0	-0.1	194	Specific	239.06	174.56	174.56	8.27	84	>sp|P02786|TFR1_HUMAN Transferrin receptor protein 1 OS=Homo sapiens GN=TFRC PE=1 SV=2	3923	Cmpd 25426, +MS2(587.9527), 22.7eV, 58.0 min #28635	57.9803
2nd_elu_1	25967:3	2	K.DSAQNSVIIVDK[+145.020]N[+0.984]GR.L	K[+145], N[+1]	587.954	3	1761.85	1761.84	0	1.5	194	Specific	241.41	161.12	161.12	7.45	84	>sp|P02786|TFR1_HUMAN Transferrin receptor protein 1 OS=Homo sapiens GN=TFRC PE=1 SV=2	3923	Cmpd 25807, +MS2(587.9536), 22.7eV, 58.9 min #29044	58.8992
2nd_elu_1	25949:3	2	K.DSAQNSVIIVDK[+145.020]N[+0.984]GR.L	K[+145], N[+1]	587.953	3	1761.84	1761.84	0	0.1	194	Specific	243.41	179.49	179.49	8.46	84	>sp|P02786|TFR1_HUMAN Transferrin receptor protein 1 OS=Homo sapiens GN=TFRC PE=1 SV=2	3923	Cmpd 25789, +MS2(587.9528), 22.7eV, 58.9 min #29024	58.8487
2nd_elu_1	25518:3	2	K.DSAQNSVIIVDK[+145.020]N[+0.984]GR.L	K[+145], N[+1]	587.953	3	1761.84	1761.84	0	0.3	194	Specific	264.66	101.16	101.16	8.03	84	>sp|P02786|TFR1_HUMAN Transferrin receptor protein 1 OS=Homo sapiens GN=TFRC PE=1 SV=2	3923	Cmpd 25358, +MS2(587.9529), 22.7eV, 57.8 min #28563	57.8332
2nd_elu_1	25984:3	2	K.DSAQNSVIIVDK[+145.020]N[+0.984]GR.L	K[+145], N[+1]	587.952	3	1761.84	1761.84	0	-0.5	194	Specific	274.74	167.25	167.25	8.41	84	>sp|P02786|TFR1_HUMAN Transferrin receptor protein 1 OS=Homo sapiens GN=TFRC PE=1 SV=2	3923	Cmpd 25824, +MS2(587.9524), 22.7eV, 58.9 min #29062	58.9413
2nd_elu_1	25496:3	2	K.DSAQNSVIIVDK[+145.020]N[+0.984]GR.L	K[+145], N[+1]	587.953	3	1761.84	1761.84	0	0.1	194	Specific	330.51	215.8	215.8	9.09	84	>sp|P02786|TFR1_HUMAN Transferrin receptor protein 1 OS=Homo sapiens GN=TFRC PE=1 SV=2	3923	Cmpd 25336, +MS2(587.9528), 22.7eV, 57.8 min #28540	57.7877
2nd_elu_1	25541:3	2	K.DSAQNSVIIVDK[+145.020]N[+0.984]GR.L	K[+145], N[+1]	587.953	3	1761.84	1761.84	0	0.3	194	Specific	352.51	247.11	247.11	9.2	84	>sp|P02786|TFR1_HUMAN Transferrin receptor protein 1 OS=Homo sapiens GN=TFRC PE=1 SV=2	3923	Cmpd 25381, +MS2(587.9529), 22.7eV, 57.9 min #28588	57.8902
2nd_elu_1	25417:3	2	K.DSAQNSVIIVDK[+145.020]N[+0.984]GR.L	K[+145], N[+1]	587.953	3	1761.84	1761.84	0	0.3	194	Specific	369.25	234.06	234.06	9.2	84	>sp|P02786|TFR1_HUMAN Transferrin receptor protein 1 OS=Homo sapiens GN=TFRC PE=1 SV=2	3923	Cmpd 25257, +MS2(587.9529), 22.7eV, 57.6 min #28456	57.6027
2nd_elu_1	25406:3	2	K.DSAQNSVIIVDK[+145.020]N[+0.984]GR.L	K[+145], N[+1]	587.953	3	1761.85	1761.84	0	1	194	Specific	395.06	187.15	187.15	9.03	84	>sp|P02786|TFR1_HUMAN Transferrin receptor protein 1 OS=Homo sapiens GN=TFRC PE=1 SV=2	3923	Cmpd 25246, +MS2(587.9533), 22.7eV, 57.6 min #28444	57.569
2nd_elu_1	25454:3	2	K.DSAQNSVIIVDK[+145.020]N[+0.984]GR.L	K[+145], N[+1]	587.953	3	1761.85	1761.84	0	0.8	194	Specific	401.71	234	234	9.25	84	>sp|P02786|TFR1_HUMAN Transferrin receptor protein 1 OS=Homo sapiens GN=TFRC PE=1 SV=2	3923	Cmpd 25294, +MS2(587.9532), 22.7eV, 57.7 min #28495	57.6888
2nd_elu_1	25435:3	2	K.DSAQNSVIIVDK[+145.020]N[+0.984]GR.L	K[+145], N[+1]	587.953	3	1761.84	1761.84	0	0.2	194	Specific	471.91	296.26	296.26	9.35	84	>sp|P02786|TFR1_HUMAN Transferrin receptor protein 1 OS=Homo sapiens GN=TFRC PE=1 SV=2	3923	Cmpd 25275, +MS2(587.9529), 22.7eV, 57.7 min #28475	57.646
2nd_elu_1	25478:3	2	K.DSAQNSVIIVDK[+145.020]N[+0.984]GR.L	K[+145], N[+1]	587.953	3	1761.84	1761.84	0	0.3	194	Specific	492.76	263.73	263.73	9.34	84	>sp|P02786|TFR1_HUMAN Transferrin receptor protein 1 OS=Homo sapiens GN=TFRC PE=1 SV=2	3923	Cmpd 25318, +MS2(587.9529), 22.7eV, 57.8 min #28521	57.7465
2nd_elu_1	47934:3	2	R.[+57.021]LVYLVENPGGYVAYSK[+145.020]AATVTGK.L	.[57], K[+145]	868.112	3	2602.32	2602.32	0	-0.4	209	Specific	151.65	151.65	141.07	5.85	84	>sp|P02786|TFR1_HUMAN Transferrin receptor protein 1 OS=Homo sapiens GN=TFRC PE=1 SV=2	3923	Cmpd 47734, +MS2(868.1119), 31.5eV, 108.7 min #52521	108.715
2nd_elu_1	47911:3	2	R.[+57.021]LVYLVENPGGYVAYSK[+145.020]AATVTGK.L	.[57], K[+145]	868.112	3	2602.32	2602.32	0	-0.4	209	Specific	243.42	243.42	189.8	8.95	84	>sp|P02786|TFR1_HUMAN Transferrin receptor protein 1 OS=Homo sapiens GN=TFRC PE=1 SV=2	3923	Cmpd 47711, +MS2(868.1119), 31.5eV, 108.7 min #52497	108.668
2nd_elu_1	48524:3	2	R.LVYLVENPGGYVAYSK[+145.020]AATVTGK.L	K[+145]	849.105	3	2545.3	2545.3	0	0.3	209	Specific	248.26	248.26	190.08	9.07	84	>sp|P02786|TFR1_HUMAN Transferrin receptor protein 1 OS=Homo sapiens GN=TFRC PE=1 SV=2	3923	Cmpd 48322, +MS2(849.1053), 30.9eV, 110.1 min #53152	110.085
2nd_elu_1	50085:3	2	R.[+57.021]LVYLVENPGGYVAYSK[+145.020]AATVTGK.L	.[57], K[+145]	868.113	3	2602.32	2602.32	0	0.5	209	Specific	281.82	269.86	152.42	9.33	84	>sp|P02786|TFR1_HUMAN Transferrin receptor protein 1 OS=Homo sapiens GN=TFRC PE=1 SV=2	3923	Cmpd 49879, +MS2(868.1127), 31.5eV, 114.1 min #54863	114.09
2nd_elu_1	47894:3	2	R.[+57.021]LVYLVENPGGYVAYSK[+145.020]AATVTGK.L	.[57], K[+145]	868.112	3	2602.32	2602.32	0	0.2	209	Specific	310.38	310.38	197.03	9.47	84	>sp|P02786|TFR1_HUMAN Transferrin receptor protein 1 OS=Homo sapiens GN=TFRC PE=1 SV=2	3923	Cmpd 47694, +MS2(868.1124), 31.5eV, 108.6 min #52479	108.627
2nd_elu_1	47860:3	2	R.[+57.021]LVYLVENPGGYVAYSK[+145.020]AATVTGK.L	.[57], K[+145]	868.112	3	2602.32	2602.32	0	0.1	209	Specific	348.92	348.92	185.66	9.61	84	>sp|P02786|TFR1_HUMAN Transferrin receptor protein 1 OS=Homo sapiens GN=TFRC PE=1 SV=2	3923	Cmpd 47660, +MS2(868.1123), 31.5eV, 108.6 min #52444	108.572
2nd_elu_1	48506:3	2	R.LVYLVENPGGYVAYSK[+145.020]AATVTGK.L	K[+145]	849.106	3	2545.3	2545.3	0	0.8	209	Specific	356.59	356.59	232.79	9.85	84	>sp|P02786|TFR1_HUMAN Transferrin receptor protein 1 OS=Homo sapiens GN=TFRC PE=1 SV=2	3923	Cmpd 48304, +MS2(849.1058), 30.9eV, 110.0 min #53133	110.046
2nd_elu_1	48546:3	2	R.LVYLVENPGGYVAYSK[+145.020]AATVTGK.L	K[+145]	849.106	3	2545.3	2545.3	0	1	209	Specific	380.81	380.81	191.03	10.77	84	>sp|P02786|TFR1_HUMAN Transferrin receptor protein 1 OS=Homo sapiens GN=TFRC PE=1 SV=2	3923	Cmpd 48344, +MS2(849.1059), 30.9eV, 110.1 min #53176	110.131
2nd_elu_1	48567:3	2	R.LVYLVENPGGYVAYSK[+145.020]AATVTGK.L	K[+145]	849.105	3	2545.3	2545.3	0	0.2	209	Specific	396.32	396.32	184.36	10.77	84	>sp|P02786|TFR1_HUMAN Transferrin receptor protein 1 OS=Homo sapiens GN=TFRC PE=1 SV=2	3923	Cmpd 48365, +MS2(849.1053), 30.9eV, 110.2 min #53200	110.188
2nd_elu_1	49945:3	2	R.[+57.021]LVYLVENPGGYVAYSK[+145.020]AATVTGK.L	.[57], K[+145]	868.113	3	2602.32	2602.32	0	0.5	209	Specific	400.79	400.79	188.83	10.78	84	>sp|P02786|TFR1_HUMAN Transferrin receptor protein 1 OS=Homo sapiens GN=TFRC PE=1 SV=2	3923	Cmpd 49739, +MS2(868.1127), 31.5eV, 113.8 min #54715	113.817
2nd_elu_1	48321:3	2	R.LVYLVENPGGYVAYSK[+145.020]AATVTGK.L	K[+145]	849.105	3	2545.3	2545.3	0	-0.3	209	Specific	401.56	393.47	191.69	10.66	84	>sp|P02786|TFR1_HUMAN Transferrin receptor protein 1 OS=Homo sapiens GN=TFRC PE=1 SV=2	3923	Cmpd 48119, +MS2(849.1048), 30.9eV, 109.7 min #52937	109.666
2nd_elu_1	49974:3	2	R.[+57.021]LVYLVENPGGYVAYSK[+145.020]AATVTGK.L	.[57], K[+145]	868.112	3	2602.32	2602.32	0	-0.3	209	Specific	522.22	480.69	204.76	10.76	84	>sp|P02786|TFR1_HUMAN Transferrin receptor protein 1 OS=Homo sapiens GN=TFRC PE=1 SV=2	3923	Cmpd 49768, +MS2(868.1120), 31.5eV, 113.9 min #54745	113.865
2nd_elu_1	48467:3	2	R.LVYLVENPGGYVAYSK[+145.020]AATVTGK.L	K[+145]	849.106	3	2545.3	2545.3	0	0.5	209	Specific	538.46	538.46	212.54	10.95	84	>sp|P02786|TFR1_HUMAN Transferrin receptor protein 1 OS=Homo sapiens GN=TFRC PE=1 SV=2	3923	Cmpd 48265, +MS2(849.1055), 30.9eV, 110.0 min #53092	109.968
2nd_elu_1	48344:3	2	R.LVYLVENPGGYVAYSK[+145.020]AATVTGK.L	K[+145]	849.105	3	2545.3	2545.3	0	-0.4	209	Specific	587.05	554.89	213.04	11.73	84	>sp|P02786|TFR1_HUMAN Transferrin receptor protein 1 OS=Homo sapiens GN=TFRC PE=1 SV=2	3923	Cmpd 48142, +MS2(849.1048), 30.9eV, 109.7 min #52961	109.708
2nd_elu_1	48487:3	2	R.LVYLVENPGGYVAYSK[+145.020]AATVTGK.L	K[+145]	849.105	3	2545.3	2545.3	0	-0.4	209	Specific	614.29	614.29	203.17	12.73	84	>sp|P02786|TFR1_HUMAN Transferrin receptor protein 1 OS=Homo sapiens GN=TFRC PE=1 SV=2	3923	Cmpd 48285, +MS2(849.1047), 30.9eV, 110.0 min #53113	110.01
2nd_elu_1	49999:3	2	R.[+57.021]LVYLVENPGGYVAYSK[+145.020]AATVTGK.L	.[57], K[+145]	868.112	3	2602.32	2602.32	0	-0.8	209	Specific	670.16	646.88	216.05	13.73	84	>sp|P02786|TFR1_HUMAN Transferrin receptor protein 1 OS=Homo sapiens GN=TFRC PE=1 SV=2	3923	Cmpd 49793, +MS2(868.1116), 31.5eV, 113.9 min #54772	113.923
2nd_elu_1	48445:3	2	R.LVYLVENPGGYVAYSK[+145.020]AATVTGK.L	K[+145]	849.106	3	2545.3	2545.3	0	0.8	209	Specific	676.86	628.33	225.45	13.85	84	>sp|P02786|TFR1_HUMAN Transferrin receptor protein 1 OS=Homo sapiens GN=TFRC PE=1 SV=2	3923	Cmpd 48243, +MS2(849.1058), 30.9eV, 109.9 min #53069	109.924
2nd_elu_1	50023:3	2	R.[+57.021]LVYLVENPGGYVAYSK[+145.020]AATVTGK.L	.[57], K[+145]	868.113	3	2602.32	2602.32	0	0.7	209	Specific	682.98	682.98	196.55	13.85	84	>sp|P02786|TFR1_HUMAN Transferrin receptor protein 1 OS=Homo sapiens GN=TFRC PE=1 SV=2	3923	Cmpd 49817, +MS2(868.1128), 31.5eV, 114.0 min #54797	113.966
2nd_elu_1	48401:3	2	R.LVYLVENPGGYVAYSK[+145.020]AATVTGK.L	K[+145]	849.105	3	2545.3	2545.3	0	0.4	209	Specific	716.31	664.16	266.21	14.85	84	>sp|P02786|TFR1_HUMAN Transferrin receptor protein 1 OS=Homo sapiens GN=TFRC PE=1 SV=2	3923	Cmpd 48199, +MS2(849.1054), 30.9eV, 109.8 min #53023	109.838
2nd_elu_1	48375:3	2	R.LVYLVENPGGYVAYSK[+145.020]AATVTGK.L	K[+145]	849.105	3	2545.3	2545.3	0	0	209	Specific	735.98	694.67	261.68	14.73	84	>sp|P02786|TFR1_HUMAN Transferrin receptor protein 1 OS=Homo sapiens GN=TFRC PE=1 SV=2	3923	Cmpd 48173, +MS2(849.1051), 30.9eV, 109.8 min #52995	109.778
2nd_elu_1	48428:3	2	R.LVYLVENPGGYVAYSK[+145.020]AATVTGK.L	K[+145]	849.106	3	2545.3	2545.3	0	0.8	209	Specific	814.75	730.79	219.32	16.85	84	>sp|P02786|TFR1_HUMAN Transferrin receptor protein 1 OS=Homo sapiens GN=TFRC PE=1 SV=2	3923	Cmpd 48226, +MS2(849.1057), 30.9eV, 109.9 min #53051	109.888
2nd_elu_1	48389:3	2	R.LVYLVENPGGYVAYSK[+145.020]AATVTGK[+57.021].L	K[+57][+145]	868.112	3	2602.32	2602.32	0	-0.2	209	Specific	283.07	283.07	193.37	9.28	84	>sp|P02786|TFR1_HUMAN Transferrin receptor protein 1 OS=Homo sapiens GN=TFRC PE=1 SV=2	3923	Cmpd 48187, +MS2(868.1120), 31.5eV, 109.8 min #53009	109.786
2nd_elu_1	48126:3	2	R.LVYLVENPGGYVAYSK[+145.020]AATVTGK[+57.021].L	K[+57][+145]	868.112	3	2602.32	2602.32	0	-0.3	209	Specific	287.42	287.42	171.34	9.28	84	>sp|P02786|TFR1_HUMAN Transferrin receptor protein 1 OS=Homo sapiens GN=TFRC PE=1 SV=2	3923	Cmpd 47924, +MS2(868.1120), 31.5eV, 109.2 min #52729	109.212
2nd_elu_1	48354:3	2	R.LVYLVENPGGYVAYSK[+145.020]AATVTGK[+57.021].L	K[+57][+145]	868.112	3	2602.32	2602.32	0	-0.5	209	Specific	310.77	310.77	197.72	9.35	84	>sp|P02786|TFR1_HUMAN Transferrin receptor protein 1 OS=Homo sapiens GN=TFRC PE=1 SV=2	3923	Cmpd 48152, +MS2(868.1118), 31.5eV, 109.7 min #52971	109.713
2nd_elu_1	48312:3	2	R.LVYLVENPGGYVAYSK[+145.020]AATVTGK[+57.021].L	K[+57][+145]	868.112	3	2602.32	2602.32	0	-0.3	209	Specific	323.25	323.16	237.47	9.35	84	>sp|P02786|TFR1_HUMAN Transferrin receptor protein 1 OS=Homo sapiens GN=TFRC PE=1 SV=2	3923	Cmpd 48110, +MS2(868.1120), 31.5eV, 109.6 min #52927	109.631
2nd_elu_1	48332:3	2	R.LVYLVENPGGYVAYSK[+145.020]AATVTGK[+57.021].L	K[+57][+145]	868.112	3	2602.32	2602.32	0	-0.7	209	Specific	324.29	324.29	192.81	9.35	84	>sp|P02786|TFR1_HUMAN Transferrin receptor protein 1 OS=Homo sapiens GN=TFRC PE=1 SV=2	3923	Cmpd 48130, +MS2(868.1116), 31.5eV, 109.7 min #52948	109.674
2nd_elu_1	48149:3	2	R.LVYLVENPGGYVAYSK[+145.020]AATVTGK[+57.021].L	K[+57][+145]	868.113	3	2602.32	2602.32	0	0.7	209	Specific	449.21	449.21	183.88	10.8	84	>sp|P02786|TFR1_HUMAN Transferrin receptor protein 1 OS=Homo sapiens GN=TFRC PE=1 SV=2	3923	Cmpd 47947, +MS2(868.1128), 31.5eV, 109.3 min #52754	109.269
2nd_elu_1	40750:3	2	V.YLVENPGGYVAYSK[+145.020]AATVTGK.L	K[+145]	778.388	3	2333.15	2333.15	0	-0.1	211	NRagged	260.41	260.41	191.79	8.26	84	>sp|P02786|TFR1_HUMAN Transferrin receptor protein 1 OS=Homo sapiens GN=TFRC PE=1 SV=2	3923	Cmpd 40562, +MS2(778.3875), 28.7eV, 90.4 min #44681	90.386
2nd_elu_1	40780:3	2	V.YLVENPGGYVAYSK[+145.020]AATVTGK.L	K[+145]	778.388	3	2333.15	2333.15	0	0.7	211	NRagged	295.34	270.76	157.14	8.52	84	>sp|P02786|TFR1_HUMAN Transferrin receptor protein 1 OS=Homo sapiens GN=TFRC PE=1 SV=2	3923	Cmpd 40592, +MS2(778.3881), 28.7eV, 90.5 min #44713	90.447
2nd_elu_1	40734:3	2	V.YLVENPGGYVAYSK[+145.020]AATVTGK.L	K[+145]	778.388	3	2333.15	2333.15	0	0.7	211	NRagged	363.33	290.18	152.5	8.83	84	>sp|P02786|TFR1_HUMAN Transferrin receptor protein 1 OS=Homo sapiens GN=TFRC PE=1 SV=2	3923	Cmpd 40546, +MS2(778.3881), 28.7eV, 90.4 min #44663	90.34
2nd_elu_1	40721:3	2	V.YLVENPGGYVAYSK[+145.020]AATVTGK.L	K[+145]	778.388	3	2333.15	2333.15	0	0.4	211	NRagged	420.05	374.42	152.32	9.08	84	>sp|P02786|TFR1_HUMAN Transferrin receptor protein 1 OS=Homo sapiens GN=TFRC PE=1 SV=2	3923	Cmpd 40533, +MS2(778.3879), 28.7eV, 90.3 min #44649	90.3213
2nd_elu_1	12165:2	2	V.AYSK[+145.020]AATVTGK.L	K[+145]	621.313	2	1241.62	1241.62	0	-1.1	221	NRagged	236.32	181.68	89.33	4.92	84	>sp|P02786|TFR1_HUMAN Transferrin receptor protein 1 OS=Homo sapiens GN=TFRC PE=1 SV=2	3923	Cmpd 12069, +MS2(621.3127), 28.0eV, 32.7 min #14636	32.7102
2nd_elu_1	12193:2	2	V.AYSK[+145.020]AATVTGK.L	K[+145]	621.313	2	1241.62	1241.62	0	-1	221	NRagged	266.07	170.04	87.23	6.56	84	>sp|P02786|TFR1_HUMAN Transferrin receptor protein 1 OS=Homo sapiens GN=TFRC PE=1 SV=2	3923	Cmpd 12097, +MS2(621.3127), 28.0eV, 32.8 min #14665	32.7537
2nd_elu_1	07615:2	2	Y.[+145.020]SKAATVTGK.L	.[+145]	504.262	2	1007.52	1007.52	0	-1.6	223	NRagged	215.42	40.77	15.6	2.06	84	>sp|P02786|TFR1_HUMAN Transferrin receptor protein 1 OS=Homo sapiens GN=TFRC PE=1 SV=2	3923	Cmpd 7557, +MS2(504.2624), 23.4eV, 25.4 min #9949	25.3725
2nd_elu_1	15609:3	2	K.LVHANFGTK[+145.020]K.D	K[+145]	420.557	3	1259.66	1259.66	0	-0.2	232	Specific	163.56	102.93	20	2.87	84	>sp|P02786|TFR1_HUMAN Transferrin receptor protein 1 OS=Homo sapiens GN=TFRC PE=1 SV=2	3923	Cmpd 15495, +MS2(420.5569), 17.3eV, 38.5 min #18205	38.5128
2nd_elu_1	15675:3	2	K.LVHANFGTK[+145.020]K.D	K[+145]	420.557	3	1259.66	1259.66	0	-0.4	232	Specific	251.13	211.44	20	5.88	84	>sp|P02786|TFR1_HUMAN Transferrin receptor protein 1 OS=Homo sapiens GN=TFRC PE=1 SV=2	3923	Cmpd 15561, +MS2(420.5569), 20.0eV, 38.6 min #18273	38.6118
2nd_elu_1	15660:3	2	K.LVHANFGTK[+145.020]K.D	K[+145]	420.557	3	1259.66	1259.66	0	-0.4	232	Specific	269.45	236.39	20	7.56	84	>sp|P02786|TFR1_HUMAN Transferrin receptor protein 1 OS=Homo sapiens GN=TFRC PE=1 SV=2	3923	Cmpd 15546, +MS2(420.5569), 17.3eV, 38.6 min #18258	38.6037
2nd_elu_1	15629:3	2	K.LVHANFGTK[+145.020]K.D	K[+145]	420.557	3	1259.66	1259.66	0	-0.5	232	Specific	420.55	321.1	8.5	8.08	84	>sp|P02786|TFR1_HUMAN Transferrin receptor protein 1 OS=Homo sapiens GN=TFRC PE=1 SV=2	3923	Cmpd 15515, +MS2(420.5568), 17.3eV, 38.6 min #18226	38.5528
2nd_elu_1	15556:3	2	K.LVHANFGTK[+57.021]K[+145.020].D	K[+57][+145]	439.564	3	1316.68	1316.68	0	-0.7	232	Specific	117.95	79.14	0	2.43	84	>sp|P02786|TFR1_HUMAN Transferrin receptor protein 1 OS=Homo sapiens GN=TFRC PE=1 SV=2	3923	Cmpd 15442, +MS2(439.5639), 17.9eV, 38.4 min #18150	38.4223
2nd_elu_1	50509:4	2	K.LVHANFGTK[+145.020]KDFEDLYTPVN[+0.984]GSIVIVR.A	K[+145], N[+1]	795.411	4	3178.62	3178.62	0	-0.4	232	Specific	112.73	112.73	0	4.17	84	>sp|P02786|TFR1_HUMAN Transferrin receptor protein 1 OS=Homo sapiens GN=TFRC PE=1 SV=2	3923	Cmpd 50293, +MS2(795.4111), 29.2eV, 115.0 min #55301	115.003
2nd_elu_1	51676:2	2	K.[+145.020]KDFEDLYTPVN[+0.984]GSIVIVR.A	.[145], N[+1]	1106.05	2	2211.1	2211.1	0	-1.1	241	Specific	127.28	127.28	20.49	3.88	84	>sp|P02786|TFR1_HUMAN Transferrin receptor protein 1 OS=Homo sapiens GN=TFRC PE=1 SV=2	3923	Cmpd 51452, +MS2(1106.0525), 47.1eV, 117.3 min #56521	117.239
2nd_elu_1	51703:3	2	K.[+145.020]KDFEDLYTPVN[+0.984]GSIVIVR.A	.[145], N[+1]	737.705	3	2211.1	2211.1	0	-0.6	241	Specific	188.66	188.66	17.24	7.4	84	>sp|P02786|TFR1_HUMAN Transferrin receptor protein 1 OS=Homo sapiens GN=TFRC PE=1 SV=2	3923	Cmpd 51479, +MS2(737.7045), 27.4eV, 117.3 min #56549	117.284
2nd_elu_1	51576:3	2	K.[+145.020]KDFEDLYTPVN[+0.984]GSIVIVR.A	.[145], N[+1]	737.706	3	2211.1	2211.1	0	0.8	241	Specific	432.78	432.78	18.78	10.63	84	>sp|P02786|TFR1_HUMAN Transferrin receptor protein 1 OS=Homo sapiens GN=TFRC PE=1 SV=2	3923	Cmpd 51354, +MS2(737.7055), 27.4eV, 117.1 min #56420	117.089
2nd_elu_1	51665:3	2	K.[+145.020]KDFEDLYTPVN[+0.984]GSIVIVR.A	.[145], N[+1]	737.705	3	2211.1	2211.1	0	-0.3	241	Specific	460.61	405	20.55	10.53	84	>sp|P02786|TFR1_HUMAN Transferrin receptor protein 1 OS=Homo sapiens GN=TFRC PE=1 SV=2	3923	Cmpd 51441, +MS2(737.7047), 27.4eV, 117.2 min #56510	117.233
2nd_elu_1	51634:3	2	K.[+145.020]KDFEDLYTPVN[+0.984]GSIVIVR.A	.[145], N[+1]	737.705	3	2211.1	2211.1	0	-0.1	241	Specific	622.77	605.53	19.37	12.56	84	>sp|P02786|TFR1_HUMAN Transferrin receptor protein 1 OS=Homo sapiens GN=TFRC PE=1 SV=2	3923	Cmpd 51410, +MS2(737.7049), 27.4eV, 117.2 min #56478	117.186
2nd_elu_1	51636:2	2	K.[+145.020]KDFEDLYTPVN[+0.984]GSIVIVR.A	.[145], N[+1]	1106.05	2	2211.1	2211.1	0	0.1	241	Specific	651.2	543.89	45.72	13.2	84	>sp|P02786|TFR1_HUMAN Transferrin receptor protein 1 OS=Homo sapiens GN=TFRC PE=1 SV=2	3923	Cmpd 51412, +MS2(1106.0538), 47.1eV, 117.2 min #56480	117.188
2nd_elu_1	51601:2	2	K.[+145.020]KDFEDLYTPVN[+0.984]GSIVIVR.A	.[145], N[+1]	1106.05	2	2211.1	2211.1	0	0.2	241	Specific	680.26	586.84	39.7	13.2	84	>sp|P02786|TFR1_HUMAN Transferrin receptor protein 1 OS=Homo sapiens GN=TFRC PE=1 SV=2	3923	Cmpd 51379, +MS2(1106.0539), 47.1eV, 117.1 min #56446	117.133
2nd_elu_1	51599:3	2	K.[+145.020]KDFEDLYTPVN[+0.984]GSIVIVR.A	.[145], N[+1]	737.705	3	2211.1	2211.1	0	-0.1	241	Specific	726.79	669.17	21.77	14.56	84	>sp|P02786|TFR1_HUMAN Transferrin receptor protein 1 OS=Homo sapiens GN=TFRC PE=1 SV=2	3923	Cmpd 51377, +MS2(737.7049), 27.4eV, 117.1 min #56444	117.132
2nd_elu_1	14193:3	2	R.[+57.021]AGK[+145.020]ITFAEK.V	.[57], K[+145]	389.534	3	1166.59	1166.59	0	0.7	259	Specific	49.07	47.61	1.2	2.37	84	>sp|P02786|TFR1_HUMAN Transferrin receptor protein 1 OS=Homo sapiens GN=TFRC PE=1 SV=2	3923	Cmpd 14081, +MS2(389.5343), 16.2eV, 36.0 min #16728	36.0143
2nd_elu_1	14158:3	2	R.[+57.021]AGK[+145.020]ITFAEK.V	.[57], K[+145]	389.534	3	1166.59	1166.59	0	-0.1	259	Specific	134.72	96.36	1.2	2.65	84	>sp|P02786|TFR1_HUMAN Transferrin receptor protein 1 OS=Homo sapiens GN=TFRC PE=1 SV=2	3923	Cmpd 14048, +MS2(389.5340), 16.2eV, 36.0 min #16694	35.9675
2nd_elu_1	20597:2	2	R.[+57.021]AGK[+87.998]ITFAEK.V	.[57], K[+88]	555.286	2	1109.56	1109.57	0	-1.5	259	Specific	162.36	99.74	3.19	2.34	84	>sp|P02786|TFR1_HUMAN Transferrin receptor protein 1 OS=Homo sapiens GN=TFRC PE=1 SV=2	3923	Cmpd 20473, +MS2(555.2858), 25.4eV, 47.9 min #23423	47.92
2nd_elu_1	20625:2	2	R.AGK[+145.020]ITFAEK.V	K[+145]	555.286	2	1109.56	1109.57	0	-1.3	259	Specific	229.09	162.37	5.91	4.6	84	>sp|P02786|TFR1_HUMAN Transferrin receptor protein 1 OS=Homo sapiens GN=TFRC PE=1 SV=2	3923	Cmpd 20501, +MS2(555.2859), 25.4eV, 48.0 min #23452	47.9718
2nd_elu_1	26763:2	2	R.[+114.043]AGK[+145.020]ITFAEK.V	.[114], K[+145]	612.308	2	1223.61	1223.61	0	0	259	Specific	241.4	119.58	119.58	5.04	84	>sp|P02786|TFR1_HUMAN Transferrin receptor protein 1 OS=Homo sapiens GN=TFRC PE=1 SV=2	3923	Cmpd 26601, +MS2(612.3081), 23.4eV, 60.7 min #29890	60.6558
2nd_elu_1	20571:2	2	R.AGK[+145.020]ITFAEK.V	K[+145]	555.286	2	1109.57	1109.57	0	-0.9	259	Specific	241.41	161.83	8.66	5.5	84	>sp|P02786|TFR1_HUMAN Transferrin receptor protein 1 OS=Homo sapiens GN=TFRC PE=1 SV=2	3923	Cmpd 20447, +MS2(555.2861), 25.4eV, 47.9 min #23396	47.8723
2nd_elu_1	20188:2	2	R.[+145.020]AGKITFAEK[+57.021].V	.[145], K[+57]	583.797	2	1166.59	1166.59	0	-0.9	259	Specific	246.45	106.66	0.18	5.04	84	>sp|P02786|TFR1_HUMAN Transferrin receptor protein 1 OS=Homo sapiens GN=TFRC PE=1 SV=2	3923	Cmpd 20066, +MS2(583.7969), 26.5eV, 47.2 min #22998	47.1903
2nd_elu_1	20165:2	2	R.[+145.020]AGKITFAEK[+57.021].V	.[145], K[+57]	583.797	2	1166.59	1166.59	0	-0.4	259	Specific	254.41	74.91	14.4	4.63	84	>sp|P02786|TFR1_HUMAN Transferrin receptor protein 1 OS=Homo sapiens GN=TFRC PE=1 SV=2	3923	Cmpd 20043, +MS2(583.7971), 26.5eV, 47.1 min #22974	47.1452
2nd_elu_1	20528:2	2	R.AGK[+145.020]ITFAEK.V	K[+145]	555.286	2	1109.56	1109.57	0	-1.4	259	Specific	333.58	182.34	14.07	7.23	84	>sp|P02786|TFR1_HUMAN Transferrin receptor protein 1 OS=Homo sapiens GN=TFRC PE=1 SV=2	3923	Cmpd 20404, +MS2(555.2858), 25.4eV, 47.8 min #23351	47.7872
2nd_elu_1	20551:2	2	R.AGK[+145.020]ITFAEK.V	K[+145]	555.285	2	1109.56	1109.57	0	-2	259	Specific	353.06	180.82	4.06	7.26	84	>sp|P02786|TFR1_HUMAN Transferrin receptor protein 1 OS=Homo sapiens GN=TFRC PE=1 SV=2	3923	Cmpd 20427, +MS2(555.2855), 25.4eV, 47.8 min #23375	47.8318
2nd_elu_1	20301:2	2	R.[+57.021]AGK[+145.020]ITFAEK.V	.[57], K[+145]	583.797	2	1166.59	1166.59	0	-0.8	259	Specific	382.47	222.21	42.95	7.9	84	>sp|P02786|TFR1_HUMAN Transferrin receptor protein 1 OS=Homo sapiens GN=TFRC PE=1 SV=2	3923	Cmpd 20177, +MS2(583.7969), 26.5eV, 47.4 min #23116	47.421
2nd_elu_1	20398:2	2	R.[+57.021]AGK[+145.020]ITFAEK.V	.[57], K[+145]	583.797	2	1166.59	1166.59	0	-0.1	259	Specific	402.45	143.28	16.98	5.14	84	>sp|P02786|TFR1_HUMAN Transferrin receptor protein 1 OS=Homo sapiens GN=TFRC PE=1 SV=2	3923	Cmpd 20274, +MS2(583.7973), 26.5eV, 47.6 min #23216	47.5595
2nd_elu_1	20507:2	2	R.AGK[+145.020]ITFAEK.V	K[+145]	555.286	2	1109.56	1109.57	0	-1.2	259	Specific	488.37	252.82	33.87	7.6	84	>sp|P02786|TFR1_HUMAN Transferrin receptor protein 1 OS=Homo sapiens GN=TFRC PE=1 SV=2	3923	Cmpd 20383, +MS2(555.2859), 25.4eV, 47.8 min #23329	47.7452
2nd_elu_1	20366:2	2	R.[+57.021]AGK[+145.020]ITFAEK.V	.[57], K[+145]	583.797	2	1166.59	1166.59	0	-0.1	259	Specific	488.99	215.36	63.56	8.01	84	>sp|P02786|TFR1_HUMAN Transferrin receptor protein 1 OS=Homo sapiens GN=TFRC PE=1 SV=2	3923	Cmpd 20242, +MS2(583.7973), 26.5eV, 47.5 min #23183	47.5125
2nd_elu_1	20330:2	2	R.AGK[+145.020]ITFAEK.V	K[+145]	555.287	2	1109.57	1109.57	0	0	259	Specific	495.5	257.93	31.59	8.2	84	>sp|P02786|TFR1_HUMAN Transferrin receptor protein 1 OS=Homo sapiens GN=TFRC PE=1 SV=2	3923	Cmpd 20206, +MS2(555.2866), 25.4eV, 47.5 min #23146	47.4632
2nd_elu_1	20329:2	2	R.[+57.021]AGK[+145.020]ITFAEK.V	.[57], K[+145]	583.797	2	1166.59	1166.59	0	0.1	259	Specific	512.42	225.79	61.92	8.22	84	>sp|P02786|TFR1_HUMAN Transferrin receptor protein 1 OS=Homo sapiens GN=TFRC PE=1 SV=2	3923	Cmpd 20205, +MS2(583.7974), 26.5eV, 47.5 min #23145	47.4627
2nd_elu_1	20477:2	2	R.AGK[+145.020]ITFAEK.V	K[+145]	555.286	2	1109.56	1109.57	0	-1.1	259	Specific	543.32	258.81	24.32	6.51	84	>sp|P02786|TFR1_HUMAN Transferrin receptor protein 1 OS=Homo sapiens GN=TFRC PE=1 SV=2	3923	Cmpd 20353, +MS2(555.2860), 25.4eV, 47.7 min #23298	47.694
2nd_elu_1	20454:2	2	R.AGK[+145.020]ITFAEK.V	K[+145]	555.286	2	1109.57	1109.57	0	-0.6	259	Specific	545.98	249.22	18.03	8.17	84	>sp|P02786|TFR1_HUMAN Transferrin receptor protein 1 OS=Homo sapiens GN=TFRC PE=1 SV=2	3923	Cmpd 20330, +MS2(555.2863), 25.4eV, 47.7 min #23274	47.653
2nd_elu_1	20363:2	2	R.AGK[+145.020]ITFAEK.V	K[+145]	555.287	2	1109.57	1109.57	0	-0.1	259	Specific	557.42	293.84	50.29	8.36	84	>sp|P02786|TFR1_HUMAN Transferrin receptor protein 1 OS=Homo sapiens GN=TFRC PE=1 SV=2	3923	Cmpd 20239, +MS2(555.2866), 25.4eV, 47.5 min #23180	47.5102
2nd_elu_1	20397:2	2	R.AGK[+145.020]ITFAEK.V	K[+145]	555.287	2	1109.57	1109.57	0	0.3	259	Specific	561.27	254.25	41.68	8.42	84	>sp|P02786|TFR1_HUMAN Transferrin receptor protein 1 OS=Homo sapiens GN=TFRC PE=1 SV=2	3923	Cmpd 20273, +MS2(555.2868), 25.4eV, 47.6 min #23215	47.559
2nd_elu_1	20426:2	2	R.AGK[+145.020]ITFAEK.V	K[+145]	555.286	2	1109.57	1109.57	0	-0.3	259	Specific	563.34	269.79	16.37	8.3	84	>sp|P02786|TFR1_HUMAN Transferrin receptor protein 1 OS=Homo sapiens GN=TFRC PE=1 SV=2	3923	Cmpd 20302, +MS2(555.2864), 25.4eV, 47.6 min #23245	47.6065
2nd_elu_1	20221:2	2	R.AGK[+145.020]ITFAEK[+57.021].V	K[+57][+145]	583.796	2	1166.59	1166.59	0	-1.6	259	Specific	179.79	45.45	28.8	2.41	84	>sp|P02786|TFR1_HUMAN Transferrin receptor protein 1 OS=Homo sapiens GN=TFRC PE=1 SV=2	3923	Cmpd 20099, +MS2(583.7964), 26.5eV, 47.3 min #23032	47.2418
2nd_elu_1	20510:2	2	R.AGK[+145.020]ITFAEK[+57.021].V	K[+57][+145]	583.797	2	1166.59	1166.59	0	-0.9	259	Specific	261.68	29.35	29.35	4.55	84	>sp|P02786|TFR1_HUMAN Transferrin receptor protein 1 OS=Homo sapiens GN=TFRC PE=1 SV=2	3923	Cmpd 20386, +MS2(583.7968), 26.5eV, 47.8 min #23332	47.7467
2nd_elu_1	20143:2	2	R.AGK[+145.020]ITFAEK[+57.021].V	K[+57][+145]	583.797	2	1166.59	1166.59	0	-1.1	259	Specific	306.1	124.33	50.29	6.97	84	>sp|P02786|TFR1_HUMAN Transferrin receptor protein 1 OS=Homo sapiens GN=TFRC PE=1 SV=2	3923	Cmpd 20021, +MS2(583.7967), 26.5eV, 47.1 min #22949	47.0858
2nd_elu_1	20481:2	2	R.AGK[+145.020]ITFAEK[+57.021].V	K[+57][+145]	583.797	2	1166.59	1166.59	0	-1.1	259	Specific	321.41	103.66	52.63	6.97	84	>sp|P02786|TFR1_HUMAN Transferrin receptor protein 1 OS=Homo sapiens GN=TFRC PE=1 SV=2	3923	Cmpd 20357, +MS2(583.7967), 26.5eV, 47.7 min #23302	47.696
2nd_elu_1	20457:2	2	R.AGK[+145.020]ITFAEK[+57.021].V	K[+57][+145]	583.797	2	1166.59	1166.59	0	-0.7	259	Specific	386.87	143.93	43.38	7.46	84	>sp|P02786|TFR1_HUMAN Transferrin receptor protein 1 OS=Homo sapiens GN=TFRC PE=1 SV=2	3923	Cmpd 20333, +MS2(583.7969), 26.5eV, 47.7 min #23277	47.6545
2nd_elu_1	20427:2	2	R.AGK[+145.020]ITFAEK[+57.021].V	K[+57][+145]	583.797	2	1166.59	1166.59	0	-0.8	259	Specific	428.75	137.01	32.78	7.49	84	>sp|P02786|TFR1_HUMAN Transferrin receptor protein 1 OS=Homo sapiens GN=TFRC PE=1 SV=2	3923	Cmpd 20303, +MS2(583.7969), 26.5eV, 47.6 min #23246	47.6072
2nd_elu_1	30585:3	2	R.[+114.043]AAAEK[+87.998]LFGNMEGDC[+57.021]PSDWK.T	.[114], C[+57], K[+88]	776.663	3	2327.97	2327.97	0	0.3	340	Specific	4.35	4.35	4.35	2.64	84	>sp|P02786|TFR1_HUMAN Transferrin receptor protein 1 OS=Homo sapiens GN=TFRC PE=1 SV=2	3923	Cmpd 30419, +MS2(776.6628), 28.6eV, 68.6 min #33919	68.6048
2nd_elu_1	30478:3	2	R.[+114.043]AAAEK[+87.998]LFGNMEGDC[+57.021]PSDWK.T	.[114], C[+57], K[+88]	776.662	3	2327.97	2327.97	0	-0.5	340	Specific	12.72	12.72	12.72	2.64	84	>sp|P02786|TFR1_HUMAN Transferrin receptor protein 1 OS=Homo sapiens GN=TFRC PE=1 SV=2	3923	Cmpd 30312, +MS2(776.6621), 28.6eV, 68.4 min #33807	68.4005
2nd_elu_1	30529:3	2	R.[+114.043]AAAEK[+87.998]LFGNMEGDC[+57.021]PSDWK.T	.[114], C[+57], K[+88]	776.662	3	2327.97	2327.97	0	-0.2	340	Specific	58.94	58.94	10.36	2.77	84	>sp|P02786|TFR1_HUMAN Transferrin receptor protein 1 OS=Homo sapiens GN=TFRC PE=1 SV=2	3923	Cmpd 30363, +MS2(776.6623), 28.6eV, 68.5 min #33860	68.492
2nd_elu_1	30554:3	2	R.[+114.043]AAAEK[+87.998]LFGNMEGDC[+57.021]PSDWK.T	.[114], C[+57], K[+88]	776.663	3	2327.97	2327.97	0	0.1	340	Specific	69.56	69.56	14.64	2.78	84	>sp|P02786|TFR1_HUMAN Transferrin receptor protein 1 OS=Homo sapiens GN=TFRC PE=1 SV=2	3923	Cmpd 30388, +MS2(776.6626), 28.6eV, 68.5 min #33886	68.5387
2nd_elu_1	37460:3	2	R.[+145.020]AAAEKLFGNM[+43.006]EGDC[+57.021]PSDWK.T	.[145], C[+57], M[+43]	771.991	3	2313.96	2313.96	0	1.1	340	Specific	168.3	146.2	5.95	5.07	84	>sp|P02786|TFR1_HUMAN Transferrin receptor protein 1 OS=Homo sapiens GN=TFRC PE=1 SV=2	3923	Cmpd 37274, +MS2(771.9915), 28.5eV, 83.1 min #41184	83.0615
2nd_elu_1	37437:3	2	R.[+145.020]AAAEKLFGNM[+43.006]EGDC[+57.021]PSDWK.T	.[145], C[+57], M[+43]	771.991	3	2313.96	2313.96	0	0.9	340	Specific	252.75	219.47	13.6	9.14	84	>sp|P02786|TFR1_HUMAN Transferrin receptor protein 1 OS=Homo sapiens GN=TFRC PE=1 SV=2	3923	Cmpd 37251, +MS2(771.9913), 28.5eV, 83.0 min #41159	83.0102
2nd_elu_1	37370:3	2	R.[+145.020]AAAEKLFGNM[+43.006]EGDC[+57.021]PSDWK.T	.[145], C[+57], M[+43]	771.991	3	2313.96	2313.96	0	0.3	340	Specific	275.87	197.49	13.6	9.16	84	>sp|P02786|TFR1_HUMAN Transferrin receptor protein 1 OS=Homo sapiens GN=TFRC PE=1 SV=2	3923	Cmpd 37184, +MS2(771.9908), 28.5eV, 82.8 min #41083	82.8212
2nd_elu_1	37417:3	2	R.[+145.020]AAAEKLFGNM[+43.006]EGDC[+57.021]PSDWK.T	.[145], C[+57], M[+43]	771.991	3	2313.96	2313.96	0	0.4	340	Specific	314.63	210.65	2.72	9.33	84	>sp|P02786|TFR1_HUMAN Transferrin receptor protein 1 OS=Homo sapiens GN=TFRC PE=1 SV=2	3923	Cmpd 37231, +MS2(771.9910), 28.5eV, 83.0 min #41137	82.9632
2nd_elu_1	37362:3	2	R.[+145.020]AAAEKLFGNM[+43.006]EGDC[+57.021]PSDWK.T	.[145], C[+57], M[+43]	771.99	3	2313.96	2313.96	0	-0.8	340	Specific	491.97	318.04	26.42	9.72	84	>sp|P02786|TFR1_HUMAN Transferrin receptor protein 1 OS=Homo sapiens GN=TFRC PE=1 SV=2	3923	Cmpd 37176, +MS2(771.9900), 28.5eV, 82.8 min #41074	82.7888
2nd_elu_1	30505:3	2	R.AAAEK[+145.020]LFGNMEGDC[+57.021]PSDWK[+57.021].T	C[+57], K[+57][+145]	776.662	3	2327.97	2327.97	0	-0.3	340	Specific	20.25	20.25	6.09	2.48	84	>sp|P02786|TFR1_HUMAN Transferrin receptor protein 1 OS=Homo sapiens GN=TFRC PE=1 SV=2	3923	Cmpd 30339, +MS2(776.6623), 28.6eV, 68.5 min #33835	68.4498
2nd_elu_1	37384:3	2	R.AAAEK[+145.020]LFGNM[+43.006]EGDC[+57.021]PSDWK.T	C[+57], K[+145], M[+43]	771.991	3	2313.96	2313.96	0	0.1	340	Specific	459.77	300.65	28.77	9.79	84	>sp|P02786|TFR1_HUMAN Transferrin receptor protein 1 OS=Homo sapiens GN=TFRC PE=1 SV=2	3923	Cmpd 37198, +MS2(771.9907), 28.5eV, 82.9 min #41100	82.8785
2nd_elu_1	37401:3	2	R.AAAEK[+145.020]LFGNM[+43.006]EGDC[+57.021]PSDWK.T	C[+57], K[+145], M[+43]	771.99	3	2313.95	2313.96	0	-1.1	340	Specific	489.81	292.89	1.24	9.7	84	>sp|P02786|TFR1_HUMAN Transferrin receptor protein 1 OS=Homo sapiens GN=TFRC PE=1 SV=2	3923	Cmpd 37215, +MS2(771.9898), 28.5eV, 82.9 min #41119	82.9215
2nd_elu_1	21637:3	2	K.[+57.021]LFGNMEGDC[+57.021]PSDWK.T	.[57], C[+57]	571.573	3	1712.7	1712.7	0	0.1	345	Specific	33.49	33.49	33.49	2.65	84	>sp|P02786|TFR1_HUMAN Transferrin receptor protein 1 OS=Homo sapiens GN=TFRC PE=1 SV=2	3923	Cmpd 21509, +MS2(571.5730), 22.2eV, 50.1 min #24515	50.0742
2nd_elu_1	21658:3	2	K.[+57.021]LFGNMEGDC[+57.021]PSDWK.T	.[57], C[+57]	571.573	3	1712.7	1712.7	0	-0.5	345	Specific	103.47	103.47	103.47	3.5	84	>sp|P02786|TFR1_HUMAN Transferrin receptor protein 1 OS=Homo sapiens GN=TFRC PE=1 SV=2	3923	Cmpd 21530, +MS2(571.5727), 22.2eV, 50.1 min #24537	50.1178
2nd_elu_1	21625:3	2	K.[+57.021]LFGNMEGDC[+57.021]PSDWK.T	.[57], C[+57]	571.572	3	1712.7	1712.7	0	-1.3	345	Specific	192.55	192.55	192.55	4.63	84	>sp|P02786|TFR1_HUMAN Transferrin receptor protein 1 OS=Homo sapiens GN=TFRC PE=1 SV=2	3923	Cmpd 21497, +MS2(571.5722), 22.2eV, 50.1 min #24502	50.0395
2nd_elu_1	19699:4	2	K.[+57.021]LFGNMEGDC[+57.021]PSDWKTDSTC[+57.021]R.M	.[57], C[+57]*2	609.003	4	2432.99	2432.99	0	0.2	345	Specific	149.87	149.87	149.87	5.09	84	>sp|P02786|TFR1_HUMAN Transferrin receptor protein 1 OS=Homo sapiens GN=TFRC PE=1 SV=2	3923	Cmpd 19579, +MS2(609.0032), 23.4eV, 46.2 min #22484	46.2223
2nd_elu_1	26835:4	2	K.[+57.021]LFGNMEGDC[+57.021]PSDWK[+145.020]TDSTC[+57.021]R.M	.[57], C[+57]*2, K[+145]	645.258	4	2578.01	2578.01	0	0.6	345	Specific	66.95	66.95	60.02	2.78	84	>sp|P02786|TFR1_HUMAN Transferrin receptor protein 1 OS=Homo sapiens GN=TFRC PE=1 SV=2	3923	Cmpd 26673, +MS2(645.2584), 24.5eV, 60.9 min #29968	60.8402
2nd_elu_1	27073:3	2	K.[+114.043]LFGNMEGDC[+57.021]PSDWK[+145.020]TDSTC[+57.021]R.M	.[114], C[+57]*2, K[+145]	879.016	3	2635.03	2635.03	0	1.1	345	Specific	85.33	85.33	85.33	4.51	84	>sp|P02786|TFR1_HUMAN Transferrin receptor protein 1 OS=Homo sapiens GN=TFRC PE=1 SV=2	3923	Cmpd 26911, +MS2(879.0164), 31.8eV, 61.4 min #30219	61.3643
2nd_elu_1	26810:4	2	K.[+57.021]LFGNMEGDC[+57.021]PSDWK[+145.020]TDSTC[+57.021]R.M	.[57], C[+57]*2, K[+145]	645.258	4	2578.01	2578.01	0	0.7	345	Specific	122.37	122.37	90.85	4.87	84	>sp|P02786|TFR1_HUMAN Transferrin receptor protein 1 OS=Homo sapiens GN=TFRC PE=1 SV=2	3923	Cmpd 26648, +MS2(645.2584), 24.5eV, 60.8 min #29942	60.7917
2nd_elu_1	26790:4	2	K.[+57.021]LFGNMEGDC[+57.021]PSDWK[+145.020]TDSTC[+57.021]R.M	.[57], C[+57]*2, K[+145]	645.259	4	2578.01	2578.01	0	0.8	345	Specific	132.07	132.07	101.97	4.76	84	>sp|P02786|TFR1_HUMAN Transferrin receptor protein 1 OS=Homo sapiens GN=TFRC PE=1 SV=2	3923	Cmpd 26628, +MS2(645.2585), 24.5eV, 60.7 min #29919	60.726
2nd_elu_1	26884:3	2	K.[+57.021]LFGNMEGDC[+57.021]PSDWK[+145.020]TDSTC[+57.021]R.M	.[57], C[+57]*2, K[+145]	860.009	3	2578.01	2578.01	0	1.2	345	Specific	150.58	150.58	150.58	4.6	84	>sp|P02786|TFR1_HUMAN Transferrin receptor protein 1 OS=Homo sapiens GN=TFRC PE=1 SV=2	3923	Cmpd 26722, +MS2(860.0092), 31.2eV, 61.0 min #30020	60.9513
2nd_elu_1	25800:3	2	K.[+114.043]LFGNMEGDC[+57.021]PSDWK[+145.020]TDSTC[+57.021]R.M	.[114], C[+57]*2, K[+145]	879.016	3	2635.03	2635.03	0	0.4	345	Specific	166.62	166.62	166.62	5.44	84	>sp|P02786|TFR1_HUMAN Transferrin receptor protein 1 OS=Homo sapiens GN=TFRC PE=1 SV=2	3923	Cmpd 25640, +MS2(879.0157), 31.8eV, 58.5 min #28866	58.5255
2nd_elu_1	27038:4	2	K.[+114.043]LFGNMEGDC[+57.021]PSDWK[+145.020]TDSTC[+57.021]R.M	.[114], C[+57]*2, K[+145]	659.514	4	2635.04	2635.03	0	1.6	345	Specific	172.26	172.26	172.26	4.64	84	>sp|P02786|TFR1_HUMAN Transferrin receptor protein 1 OS=Homo sapiens GN=TFRC PE=1 SV=2	3923	Cmpd 26876, +MS2(659.5144), 24.9eV, 61.3 min #30182	61.293
2nd_elu_1	27004:3	2	K.[+114.043]LFGNMEGDC[+57.021]PSDWK[+145.020]TDSTC[+57.021]R.M	.[114], C[+57]*2, K[+145]	879.017	3	2635.04	2635.03	0	1.5	345	Specific	207.63	207.63	207.63	6.89	84	>sp|P02786|TFR1_HUMAN Transferrin receptor protein 1 OS=Homo sapiens GN=TFRC PE=1 SV=2	3923	Cmpd 26842, +MS2(879.0167), 31.8eV, 61.2 min #30146	61.2075
2nd_elu_1	26757:3	2	K.[+57.021]LFGNMEGDC[+57.021]PSDWK[+145.020]TDSTC[+57.021]R.M	.[57], C[+57]*2, K[+145]	860.01	3	2578.02	2578.01	0	2	345	Specific	213.11	213.11	193.37	6.89	84	>sp|P02786|TFR1_HUMAN Transferrin receptor protein 1 OS=Homo sapiens GN=TFRC PE=1 SV=2	3923	Cmpd 26595, +MS2(860.0100), 31.2eV, 60.7 min #29884	60.6518
2nd_elu_1	26852:3	2	K.[+57.021]LFGNMEGDC[+57.021]PSDWK[+145.020]TDSTC[+57.021]R.M	.[57], C[+57]*2, K[+145]	860.009	3	2578.01	2578.01	0	1.2	345	Specific	224.03	224.03	121.96	6.23	84	>sp|P02786|TFR1_HUMAN Transferrin receptor protein 1 OS=Homo sapiens GN=TFRC PE=1 SV=2	3923	Cmpd 26690, +MS2(860.0092), 31.2eV, 60.9 min #29987	60.8988
2nd_elu_1	27022:3	2	K.[+114.043]LFGNMEGDC[+57.021]PSDWK[+145.020]TDSTC[+57.021]R.M	.[114], C[+57]*2, K[+145]	879.016	3	2635.03	2635.03	0	0.4	345	Specific	226.54	226.54	226.54	7.49	84	>sp|P02786|TFR1_HUMAN Transferrin receptor protein 1 OS=Homo sapiens GN=TFRC PE=1 SV=2	3923	Cmpd 26860, +MS2(879.0157), 31.8eV, 61.3 min #30165	61.2525
2nd_elu_1	27046:3	2	K.[+114.043]LFGNMEGDC[+57.021]PSDWK[+145.020]TDSTC[+57.021]R.M	.[114], C[+57]*2, K[+145]	879.016	3	2635.03	2635.03	0	0.9	345	Specific	251.79	251.79	251.79	9.22	84	>sp|P02786|TFR1_HUMAN Transferrin receptor protein 1 OS=Homo sapiens GN=TFRC PE=1 SV=2	3923	Cmpd 26884, +MS2(879.0161), 31.8eV, 61.3 min #30191	61.317
2nd_elu_1	26774:3	2	K.[+57.021]LFGNMEGDC[+57.021]PSDWK[+145.020]TDSTC[+57.021]R.M	.[57], C[+57]*2, K[+145]	860.009	3	2578.01	2578.01	0	0.6	345	Specific	279.21	279.21	170.16	9.42	84	>sp|P02786|TFR1_HUMAN Transferrin receptor protein 1 OS=Homo sapiens GN=TFRC PE=1 SV=2	3923	Cmpd 26612, +MS2(860.0087), 31.2eV, 60.7 min #29902	60.6945
2nd_elu_1	26803:3	2	K.[+57.021]LFGNMEGDC[+57.021]PSDWK[+145.020]TDSTC[+57.021]R.M	.[57], C[+57]*2, K[+145]	860.009	3	2578.01	2578.01	0	1.1	345	Specific	284.07	284.07	182.41	9.42	84	>sp|P02786|TFR1_HUMAN Transferrin receptor protein 1 OS=Homo sapiens GN=TFRC PE=1 SV=2	3923	Cmpd 26641, +MS2(860.0092), 31.3eV, 60.8 min #29935	60.787
2nd_elu_1	26782:3	2	K.[+57.021]LFGNMEGDC[+57.021]PSDWK[+145.020]TDSTC[+57.021]R.M	.[57], C[+57]*2, K[+145]	860.009	3	2578.01	2578.01	0	1	345	Specific	307.13	307.13	173.26	9.5	84	>sp|P02786|TFR1_HUMAN Transferrin receptor protein 1 OS=Homo sapiens GN=TFRC PE=1 SV=2	3923	Cmpd 26620, +MS2(860.0091), 31.2eV, 60.7 min #29911	60.7193
2nd_elu_1	26805:3	2	K.[+57.021]LFGNMEGDC[+57.021]PSDWK[+145.020]TDSTC[+57.021]R.M	.[57], C[+57]*2, K[+145]	860.009	3	2578.01	2578.01	0	1.1	345	Specific	333.02	333.02	211.29	9.75	84	>sp|P02786|TFR1_HUMAN Transferrin receptor protein 1 OS=Homo sapiens GN=TFRC PE=1 SV=2	3923	Cmpd 26643, +MS2(860.0092), 31.2eV, 60.8 min #29937	60.789
2nd_elu_1	26828:3	2	K.[+57.021]LFGNMEGDC[+57.021]PSDWK[+145.020]TDSTC[+57.021]R.M	.[57], C[+57]*2, K[+145]	860.008	3	2578.01	2578.01	0	0	345	Specific	338.66	338.66	211.44	9.64	84	>sp|P02786|TFR1_HUMAN Transferrin receptor protein 1 OS=Homo sapiens GN=TFRC PE=1 SV=2	3923	Cmpd 26666, +MS2(860.0082), 31.2eV, 60.8 min #29961	60.8358
2nd_elu_1	33190:3	2	K.LFGNM[+43.006]EGDC[+57.021]PSDWK[+145.020]TDSTC[+57.021]R.M	C[+57]*2, K[+145], M[+43]	855.336	3	2563.99	2563.99	0	-0.8	345	Specific	266.13	266.13	249.84	9.1	84	>sp|P02786|TFR1_HUMAN Transferrin receptor protein 1 OS=Homo sapiens GN=TFRC PE=1 SV=2	3923	Cmpd 33012, +MS2(855.3356), 31.1eV, 74.0 min #36658	74.0248
2nd_elu_1	33164:3	2	K.LFGNM[+43.006]EGDC[+57.021]PSDWK[+145.020]TDSTC[+57.021]R.M	C[+57]*2, K[+145], M[+43]	855.336	3	2563.99	2563.99	0	-0.5	345	Specific	327.33	327.33	281.41	9.64	84	>sp|P02786|TFR1_HUMAN Transferrin receptor protein 1 OS=Homo sapiens GN=TFRC PE=1 SV=2	3923	Cmpd 32986, +MS2(855.3359), 31.1eV, 74.0 min #36631	73.9787
2nd_elu_1	33075:3	2	K.LFGNM[+43.006]EGDC[+57.021]PSDWK[+145.020]TDSTC[+57.021]R.M	C[+57]*2, K[+145], M[+43]	855.337	3	2564	2563.99	0	0.3	345	Specific	374.48	374.48	348.7	9.87	84	>sp|P02786|TFR1_HUMAN Transferrin receptor protein 1 OS=Homo sapiens GN=TFRC PE=1 SV=2	3923	Cmpd 32897, +MS2(855.3366), 31.1eV, 73.8 min #36536	73.7935
2nd_elu_1	33137:3	2	K.LFGNM[+43.006]EGDC[+57.021]PSDWK[+145.020]TDSTC[+57.021]R.M	C[+57]*2, K[+145], M[+43]	855.336	3	2563.99	2563.99	0	-0.2	345	Specific	401.32	401.32	351.27	10.68	84	>sp|P02786|TFR1_HUMAN Transferrin receptor protein 1 OS=Homo sapiens GN=TFRC PE=1 SV=2	3923	Cmpd 32959, +MS2(855.3362), 31.1eV, 73.9 min #36602	73.9187
2nd_elu_1	33106:3	2	K.LFGNM[+43.006]EGDC[+57.021]PSDWK[+145.020]TDSTC[+57.021]R.M	C[+57]*2, K[+145], M[+43]	855.337	3	2564	2563.99	0	0.7	345	Specific	408.43	408.43	342.06	10.8	84	>sp|P02786|TFR1_HUMAN Transferrin receptor protein 1 OS=Homo sapiens GN=TFRC PE=1 SV=2	3923	Cmpd 32928, +MS2(855.3370), 31.1eV, 73.9 min #36570	73.8647
2nd_elu_1	33071:3	2	V.[+145.020]KHPVTGQFLYQDSNWASK.V	.[+145]	751.025	3	2251.06	2251.06	0	-0.1	514	NRagged	196.04	107.27	8.68	3.53	84	>sp|P02786|TFR1_HUMAN Transferrin receptor protein 1 OS=Homo sapiens GN=TFRC PE=1 SV=2	3923	Cmpd 32893, +MS2(751.0248), 27.8eV, 73.8 min #36531	73.7633
2nd_elu_1	32972:3	2	V.[+145.020]KHPVTGQFLYQDSNWASK.V	.[+145]	751.025	3	2251.06	2251.06	0	0.6	514	NRagged	288.27	220.31	12.19	7.76	84	>sp|P02786|TFR1_HUMAN Transferrin receptor protein 1 OS=Homo sapiens GN=TFRC PE=1 SV=2	3923	Cmpd 32794, +MS2(751.0253), 27.8eV, 73.6 min #36425	73.5583
2nd_elu_1	32984:3	2	V.[+145.020]KHPVTGQFLYQDSNWASK.V	.[+145]	751.026	3	2251.06	2251.06	0	0.9	514	NRagged	368.05	270.23	15.04	8.09	84	>sp|P02786|TFR1_HUMAN Transferrin receptor protein 1 OS=Homo sapiens GN=TFRC PE=1 SV=2	3923	Cmpd 32806, +MS2(751.0256), 27.8eV, 73.6 min #36438	73.5742
2nd_elu_1	33008:3	2	V.[+145.020]KHPVTGQFLYQDSNWASK.V	.[+145]	751.025	3	2251.06	2251.06	0	0.1	514	NRagged	376.39	337.21	9.71	8.3	84	>sp|P02786|TFR1_HUMAN Transferrin receptor protein 1 OS=Homo sapiens GN=TFRC PE=1 SV=2	3923	Cmpd 32830, +MS2(751.0250), 27.8eV, 73.7 min #36465	73.6492
2nd_elu_1	33031:3	2	V.[+145.020]KHPVTGQFLYQDSNWASK.V	.[+145]	751.025	3	2251.06	2251.06	0	0.9	514	NRagged	383.31	333.1	14.07	8.3	84	>sp|P02786|TFR1_HUMAN Transferrin receptor protein 1 OS=Homo sapiens GN=TFRC PE=1 SV=2	3923	Cmpd 32853, +MS2(751.0255), 27.8eV, 73.7 min #36489	73.6923
2nd_elu_1	41185:3	2	V.TGQFLYQDSNWASK[+145.020]VEK.L	K[+145]	716.002	3	2145.99	2145.99	0	0.4	518	NRagged	113.61	113.61	53.7	2.98	84	>sp|P02786|TFR1_HUMAN Transferrin receptor protein 1 OS=Homo sapiens GN=TFRC PE=1 SV=2	3923	Cmpd 40997, +MS2(716.0022), 26.7eV, 91.4 min #45152	91.4307
2nd_elu_1	41753:3	2	V.[+57.021]TGQFLYQDSNWASK[+145.020]VEK.L	.[57], K[+145]	735.01	3	2203.01	2203.01	0	1.2	518	NRagged	145.74	145.74	34.75	3.27	84	>sp|P02786|TFR1_HUMAN Transferrin receptor protein 1 OS=Homo sapiens GN=TFRC PE=1 SV=2	3923	Cmpd 41565, +MS2(735.0098), 27.3eV, 92.6 min #45755	92.643
2nd_elu_1	41778:3	2	V.[+57.021]TGQFLYQDSNWASK[+145.020]VEK.L	.[57], K[+145]	735.009	3	2203.01	2203.01	0	0.5	518	NRagged	161.6	148.54	36.05	3.59	84	>sp|P02786|TFR1_HUMAN Transferrin receptor protein 1 OS=Homo sapiens GN=TFRC PE=1 SV=2	3923	Cmpd 41590, +MS2(735.0094), 27.3eV, 92.7 min #45781	92.6903
2nd_elu_1	41702:3	2	V.[+57.021]TGQFLYQDSNWASK[+145.020]VEK.L	.[57], K[+145]	735.009	3	2203.01	2203.01	0	0.4	518	NRagged	204.92	204.92	39.49	4.49	84	>sp|P02786|TFR1_HUMAN Transferrin receptor protein 1 OS=Homo sapiens GN=TFRC PE=1 SV=2	3923	Cmpd 41514, +MS2(735.0093), 27.3eV, 92.5 min #45700	92.5058
2nd_elu_1	41718:3	2	V.[+57.021]TGQFLYQDSNWASK[+145.020]VEK.L	.[57], K[+145]	735.01	3	2203.01	2203.01	0	0.9	518	NRagged	219.95	219.95	41.52	4.59	84	>sp|P02786|TFR1_HUMAN Transferrin receptor protein 1 OS=Homo sapiens GN=TFRC PE=1 SV=2	3923	Cmpd 41530, +MS2(735.0097), 27.3eV, 92.6 min #45717	92.5497
2nd_elu_1	41153:3	2	V.TGQFLYQDSNWASK[+145.020]VEK.L	K[+145]	716.002	3	2145.99	2145.99	0	0.8	518	NRagged	250.28	250.28	64.52	5.83	84	>sp|P02786|TFR1_HUMAN Transferrin receptor protein 1 OS=Homo sapiens GN=TFRC PE=1 SV=2	3923	Cmpd 40965, +MS2(716.0024), 26.7eV, 91.4 min #45119	91.3805
2nd_elu_1	41735:3	2	V.[+57.021]TGQFLYQDSNWASK[+145.020]VEK.L	.[57], K[+145]	735.01	3	2203.01	2203.01	0	0.8	518	NRagged	345.87	326.07	87.31	8.57	84	>sp|P02786|TFR1_HUMAN Transferrin receptor protein 1 OS=Homo sapiens GN=TFRC PE=1 SV=2	3923	Cmpd 41547, +MS2(735.0096), 27.3eV, 92.6 min #45736	92.6008
2nd_elu_1	41066:3	2	V.TGQFLYQDSNWASK[+145.020]VEK.L	K[+145]	716.002	3	2145.99	2145.99	0	0.7	518	NRagged	345.96	294.24	46.52	8.47	84	>sp|P02786|TFR1_HUMAN Transferrin receptor protein 1 OS=Homo sapiens GN=TFRC PE=1 SV=2	3923	Cmpd 40878, +MS2(716.0024), 26.7eV, 91.2 min #45024	91.17
2nd_elu_1	41073:2	2	V.TGQFLYQDSNWASK[+145.020]VEK.L	K[+145]	1073.5	2	2145.99	2145.99	0	0.7	518	NRagged	375.65	307.26	67.54	8.07	84	>sp|P02786|TFR1_HUMAN Transferrin receptor protein 1 OS=Homo sapiens GN=TFRC PE=1 SV=2	3923	Cmpd 40885, +MS2(1073.4999), 45.8eV, 91.2 min #45031	91.1738
2nd_elu_1	41164:2	2	V.TGQFLYQDSNWASK[+145.020]VEK.L	K[+145]	1073.5	2	2145.99	2145.99	0	0.7	518	NRagged	437.33	381.67	67.23	9.15	84	>sp|P02786|TFR1_HUMAN Transferrin receptor protein 1 OS=Homo sapiens GN=TFRC PE=1 SV=2	3923	Cmpd 40976, +MS2(1073.4999), 45.8eV, 91.4 min #45130	91.3867
2nd_elu_1	41109:3	2	V.TGQFLYQDSNWASK[+145.020]VEK.L	K[+145]	716.003	3	2145.99	2145.99	0	1.1	518	NRagged	459.1	431.86	92.25	9.66	84	>sp|P02786|TFR1_HUMAN Transferrin receptor protein 1 OS=Homo sapiens GN=TFRC PE=1 SV=2	3923	Cmpd 40921, +MS2(716.0026), 26.7eV, 91.3 min #45070	91.268
2nd_elu_1	41135:2	2	V.TGQFLYQDSNWASK[+145.020]VEK.L	K[+145]	1073.5	2	2145.99	2145.99	0	0.5	518	NRagged	464.62	401.93	77.77	9.18	84	>sp|P02786|TFR1_HUMAN Transferrin receptor protein 1 OS=Homo sapiens GN=TFRC PE=1 SV=2	3923	Cmpd 40947, +MS2(1073.4996), 45.8eV, 91.3 min #45099	91.33
2nd_elu_1	41132:3	2	V.TGQFLYQDSNWASK[+145.020]VEK.L	K[+145]	716.002	3	2145.99	2145.99	0	0.7	518	NRagged	480.92	421.69	65.09	9.72	84	>sp|P02786|TFR1_HUMAN Transferrin receptor protein 1 OS=Homo sapiens GN=TFRC PE=1 SV=2	3923	Cmpd 40944, +MS2(716.0023), 26.7eV, 91.3 min #45096	91.3285
2nd_elu_1	41091:2	2	V.TGQFLYQDSNWASK[+145.020]VEK.L	K[+145]	1073.5	2	2145.99	2145.99	0	0.4	518	NRagged	488.94	386.57	73.03	9.23	84	>sp|P02786|TFR1_HUMAN Transferrin receptor protein 1 OS=Homo sapiens GN=TFRC PE=1 SV=2	3923	Cmpd 40903, +MS2(1073.4995), 45.8eV, 91.2 min #45051	91.225
2nd_elu_1	41088:3	2	V.TGQFLYQDSNWASK[+145.020]VEK.L	K[+145]	716.002	3	2145.99	2145.99	0	0.6	518	NRagged	548.08	460.81	55.85	9.79	84	>sp|P02786|TFR1_HUMAN Transferrin receptor protein 1 OS=Homo sapiens GN=TFRC PE=1 SV=2	3923	Cmpd 40900, +MS2(716.0022), 26.7eV, 91.2 min #45048	91.2235
2nd_elu_1	41111:2	2	V.TGQFLYQDSNWASK[+145.020]VEK.L	K[+145]	1073.5	2	2145.99	2145.99	0	1.1	518	NRagged	564.61	482.57	45.89	9.44	84	>sp|P02786|TFR1_HUMAN Transferrin receptor protein 1 OS=Homo sapiens GN=TFRC PE=1 SV=2	3923	Cmpd 40923, +MS2(1073.5003), 45.8eV, 91.3 min #45072	91.269
2nd_elu_1	41591:3	2	V.TGQFLYQDSNWASK[+145.020]VEK[+57.021].L	K[+57][+145]	735.009	3	2203.01	2203.01	0	-0.4	518	NRagged	25.23	25.23	17.38	2.21	84	>sp|P02786|TFR1_HUMAN Transferrin receptor protein 1 OS=Homo sapiens GN=TFRC PE=1 SV=2	3923	Cmpd 41403, +MS2(735.0087), 27.3eV, 92.2 min #45580	92.2338
2nd_elu_1	41555:3	2	V.TGQFLYQDSNWASK[+145.020]VEK[+57.021].L	K[+57][+145]	735.009	3	2203.01	2203.01	0	0.5	518	NRagged	191.98	191.98	36.7	3.81	84	>sp|P02786|TFR1_HUMAN Transferrin receptor protein 1 OS=Homo sapiens GN=TFRC PE=1 SV=2	3923	Cmpd 41367, +MS2(735.0094), 27.3eV, 92.2 min #45543	92.1783
2nd_elu_1	25638:2	2	R.[+57.021]IPELNK[+145.020]VAR.A	.[57], K[+145]	621.337	2	1241.67	1241.67	0	-0.2	580	Specific	150.93	74.6	74.6	2.51	84	>sp|P02786|TFR1_HUMAN Transferrin receptor protein 1 OS=Homo sapiens GN=TFRC PE=1 SV=2	3923	Cmpd 25478, +MS2(621.3370), 23.7eV, 58.1 min #28692	58.1332
2nd_elu_1	25735:2	2	R.[+57.021]IPELNK[+145.020]VAR.A	.[57], K[+145]	621.337	2	1241.67	1241.67	0	-1.1	580	Specific	172.3	7.24	7.24	2.09	84	>sp|P02786|TFR1_HUMAN Transferrin receptor protein 1 OS=Homo sapiens GN=TFRC PE=1 SV=2	3923	Cmpd 25575, +MS2(621.3365), 28.0eV, 58.4 min #28796	58.3553
2nd_elu_1	25249:2	2	R.IPELNK[+145.020]VAR.A	K[+145]	592.827	2	1184.65	1184.65	0	0.2	580	Specific	251.08	57.03	57.03	4.76	84	>sp|P02786|TFR1_HUMAN Transferrin receptor protein 1 OS=Homo sapiens GN=TFRC PE=1 SV=2	3923	Cmpd 25089, +MS2(592.8265), 26.9eV, 57.3 min #28280	57.2502
2nd_elu_1	25147:2	2	R.IPELNK[+145.020]VAR.A	K[+145]	592.827	2	1184.65	1184.65	0	0.2	580	Specific	285.28	31.22	31.22	6.23	84	>sp|P02786|TFR1_HUMAN Transferrin receptor protein 1 OS=Homo sapiens GN=TFRC PE=1 SV=2	3923	Cmpd 24987, +MS2(592.8265), 26.9eV, 57.0 min #28172	57.045
2nd_elu_1	25143:2	2	R.IPELNK[+145.020]VAR.A	K[+145]	592.827	2	1184.65	1184.65	0	0.7	580	Specific	298.85	64.3	64.3	6.4	84	>sp|P02786|TFR1_HUMAN Transferrin receptor protein 1 OS=Homo sapiens GN=TFRC PE=1 SV=2	3923	Cmpd 24983, +MS2(592.8269), 22.8eV, 57.0 min #28167	57.0148
2nd_elu_1	25175:2	2	R.IPELNK[+145.020]VAR.A	K[+145]	592.826	2	1184.64	1184.65	0	-1	580	Specific	356.88	107.67	107.67	7.17	84	>sp|P02786|TFR1_HUMAN Transferrin receptor protein 1 OS=Homo sapiens GN=TFRC PE=1 SV=2	3923	Cmpd 25015, +MS2(592.8259), 26.9eV, 57.1 min #28202	57.107
2nd_elu_1	25202:2	2	R.IPELNK[+145.020]VAR.A	K[+145]	592.826	2	1184.64	1184.65	0	-0.9	580	Specific	357.33	42.19	42.19	6.36	84	>sp|P02786|TFR1_HUMAN Transferrin receptor protein 1 OS=Homo sapiens GN=TFRC PE=1 SV=2	3923	Cmpd 25042, +MS2(592.8259), 26.9eV, 57.2 min #28230	57.1558
2nd_elu_1	25222:2	2	R.IPELNK[+145.020]VAR.A	K[+145]	592.827	2	1184.65	1184.65	0	0.4	580	Specific	358.57	101.93	101.93	7.29	84	>sp|P02786|TFR1_HUMAN Transferrin receptor protein 1 OS=Homo sapiens GN=TFRC PE=1 SV=2	3923	Cmpd 25062, +MS2(592.8267), 26.9eV, 57.2 min #28252	57.2037
2nd_elu_1	19663:3	2	R.LTTDFGNAEK[+145.020]TDR.F	K[+145]	538.247	3	1612.73	1612.73	0	-0.8	656	Specific	60.39	60.39	60.39	2.39	84	>sp|P02786|TFR1_HUMAN Transferrin receptor protein 1 OS=Homo sapiens GN=TFRC PE=1 SV=2	3923	Cmpd 19543, +MS2(538.2468), 21.1eV, 46.2 min #22446	46.1407
2nd_elu_1	19239:3	2	R.[+57.021]LTTDFGNAEK[+145.020]TDR.F	.[57], K[+145]	557.255	3	1669.75	1669.75	0	0.8	656	Specific	84.93	84.93	84.93	2.55	84	>sp|P02786|TFR1_HUMAN Transferrin receptor protein 1 OS=Homo sapiens GN=TFRC PE=1 SV=2	3923	Cmpd 19119, +MS2(557.2548), 21.7eV, 45.4 min #22002	45.3492
2nd_elu_1	19528:3	2	R.LTTDFGNAEK[+145.020]TDR.F	K[+145]	538.248	3	1612.73	1612.73	0	1.4	656	Specific	120.8	115.07	115.07	2.28	84	>sp|P02786|TFR1_HUMAN Transferrin receptor protein 1 OS=Homo sapiens GN=TFRC PE=1 SV=2	3923	Cmpd 19408, +MS2(538.2480), 21.1eV, 45.9 min #22306	45.9195
2nd_elu_1	20313:3	2	R.[+57.021]LTTDFGNAEK[+145.020]TDR.F	.[57], K[+145]	557.254	3	1669.75	1669.75	0	-1.6	656	Specific	133.48	101.7	101.7	2.66	84	>sp|P02786|TFR1_HUMAN Transferrin receptor protein 1 OS=Homo sapiens GN=TFRC PE=1 SV=2	3923	Cmpd 20189, +MS2(557.2535), 21.7eV, 47.4 min #23128	47.4273
2nd_elu_1	19627:3	2	R.LTTDFGNAEK[+145.020]TDR.F	K[+145]	538.248	3	1612.73	1612.73	0	0.7	656	Specific	149.58	149.58	149.58	3.51	84	>sp|P02786|TFR1_HUMAN Transferrin receptor protein 1 OS=Homo sapiens GN=TFRC PE=1 SV=2	3923	Cmpd 19507, +MS2(538.2476), 21.1eV, 46.1 min #22409	46.0912
2nd_elu_1	19690:2	2	R.LTTDFGNAEK[+145.020]TDR.F	K[+145]	806.867	2	1612.73	1612.73	0	-0.7	656	Specific	328.29	304.78	304.78	8.13	84	>sp|P02786|TFR1_HUMAN Transferrin receptor protein 1 OS=Homo sapiens GN=TFRC PE=1 SV=2	3923	Cmpd 19570, +MS2(806.8667), 35.3eV, 46.2 min #22474	46.1862
2nd_elu_1	20277:3	2	R.[+57.021]LTTDFGNAEK[+145.020]TDR.F	.[57], K[+145]	557.254	3	1669.75	1669.75	0	-0.4	656	Specific	330.31	299.03	299.03	6.99	84	>sp|P02786|TFR1_HUMAN Transferrin receptor protein 1 OS=Homo sapiens GN=TFRC PE=1 SV=2	3923	Cmpd 20153, +MS2(557.2542), 21.7eV, 47.4 min #23088	47.3375
2nd_elu_1	20317:2	2	R.[+57.021]LTTDFGNAEK[+145.020]TDR.F	.[57], K[+145]	835.377	2	1669.75	1669.75	0	-1	656	Specific	330.69	301.95	301.95	8.13	84	>sp|P02786|TFR1_HUMAN Transferrin receptor protein 1 OS=Homo sapiens GN=TFRC PE=1 SV=2	3923	Cmpd 20193, +MS2(835.3771), 36.4eV, 47.4 min #23132	47.4293
2nd_elu_1	19566:3	2	R.LTTDFGNAEK[+145.020]TDR.F	K[+145]	538.247	3	1612.73	1612.73	0	0.5	656	Specific	371.96	239.38	239.38	8.68	84	>sp|P02786|TFR1_HUMAN Transferrin receptor protein 1 OS=Homo sapiens GN=TFRC PE=1 SV=2	3923	Cmpd 19446, +MS2(538.2475), 21.1eV, 46.0 min #22346	45.9985
2nd_elu_1	19551:3	2	R.LTTDFGNAEK[+145.020]TDR.F	K[+145]	538.248	3	1612.73	1612.73	0	0.9	656	Specific	380.85	316.61	316.61	8.79	84	>sp|P02786|TFR1_HUMAN Transferrin receptor protein 1 OS=Homo sapiens GN=TFRC PE=1 SV=2	3923	Cmpd 19431, +MS2(538.2477), 21.1eV, 46.0 min #22330	45.9638
2nd_elu_1	19527:2	2	R.LTTDFGNAEK[+145.020]TDR.F	K[+145]	806.868	2	1612.73	1612.73	0	1.4	656	Specific	388.62	352.66	352.66	7.55	84	>sp|P02786|TFR1_HUMAN Transferrin receptor protein 1 OS=Homo sapiens GN=TFRC PE=1 SV=2	3923	Cmpd 19407, +MS2(806.8684), 35.3eV, 45.9 min #22305	45.9187
2nd_elu_1	19654:2	2	R.LTTDFGNAEK[+145.020]TDR.F	K[+145]	806.867	2	1612.73	1612.73	0	-0.1	656	Specific	389.66	389.66	364.49	9.24	84	>sp|P02786|TFR1_HUMAN Transferrin receptor protein 1 OS=Homo sapiens GN=TFRC PE=1 SV=2	3923	Cmpd 19534, +MS2(806.8671), 35.3eV, 46.1 min #22437	46.1358
2nd_elu_1	19595:3	2	R.LTTDFGNAEK[+145.020]TDR.F	K[+145]	538.248	3	1612.73	1612.73	0	0.7	656	Specific	455.51	341.31	341.31	8.93	84	>sp|P02786|TFR1_HUMAN Transferrin receptor protein 1 OS=Homo sapiens GN=TFRC PE=1 SV=2	3923	Cmpd 19475, +MS2(538.2476), 21.1eV, 46.0 min #22376	46.0445
2nd_elu_1	19624:2	2	R.LTTDFGNAEK[+145.020]TDR.F	K[+145]	806.868	2	1612.73	1612.73	0	0.8	656	Specific	568.47	500.14	500.14	9.69	84	>sp|P02786|TFR1_HUMAN Transferrin receptor protein 1 OS=Homo sapiens GN=TFRC PE=1 SV=2	3923	Cmpd 19504, +MS2(806.8679), 35.3eV, 46.1 min #22406	46.0895
2nd_elu_1	19549:2	2	R.LTTDFGNAEK[+145.020]TDR.F	K[+145]	806.867	2	1612.73	1612.73	0	0.3	656	Specific	638.68	537.42	537.42	11.45	84	>sp|P02786|TFR1_HUMAN Transferrin receptor protein 1 OS=Homo sapiens GN=TFRC PE=1 SV=2	3923	Cmpd 19429, +MS2(806.8675), 35.3eV, 46.0 min #22328	45.9628
2nd_elu_1	19565:2	2	R.LTTDFGNAEK[+145.020]TDR.F	K[+145]	806.868	2	1612.73	1612.73	0	0.8	656	Specific	664.68	556.18	556.18	12.45	84	>sp|P02786|TFR1_HUMAN Transferrin receptor protein 1 OS=Homo sapiens GN=TFRC PE=1 SV=2	3923	Cmpd 19445, +MS2(806.8679), 35.3eV, 46.0 min #22345	45.998
2nd_elu_1	19594:2	2	R.LTTDFGNAEK[+145.020]TDR.F	K[+145]	806.868	2	1612.73	1612.73	0	0.5	656	Specific	674.24	569.47	569.47	12.45	84	>sp|P02786|TFR1_HUMAN Transferrin receptor protein 1 OS=Homo sapiens GN=TFRC PE=1 SV=2	3923	Cmpd 19474, +MS2(806.8676), 35.3eV, 46.0 min #22375	46.044
2nd_elu_1	11301:2	2	T.TDFGNAEK[+145.020]TDR.F	K[+145]	699.801	2	1398.6	1398.6	0	-0.2	658	NRagged	177.87	126.57	126.57	2.6	84	>sp|P02786|TFR1_HUMAN Transferrin receptor protein 1 OS=Homo sapiens GN=TFRC PE=1 SV=2	3923	Cmpd 11211, +MS2(699.8012), 31.1eV, 31.4 min #13747	31.3698
2nd_elu_1	11561:2	2	T.[+57.021]TDFGNAEK[+145.020]TDR.F	.[57], K[+145]	728.311	2	1455.61	1455.62	0	-1.8	658	NRagged	250.59	133.2	133.2	4.47	84	>sp|P02786|TFR1_HUMAN Transferrin receptor protein 1 OS=Homo sapiens GN=TFRC PE=1 SV=2	3923	Cmpd 11469, +MS2(728.3108), 32.2eV, 31.8 min #14015	31.7927
2nd_elu_1	11257:2	2	T.TDFGNAEK[+145.020]TDR.F	K[+145]	699.801	2	1398.59	1398.6	0	-0.8	658	NRagged	296.8	244.56	244.56	6.98	84	>sp|P02786|TFR1_HUMAN Transferrin receptor protein 1 OS=Homo sapiens GN=TFRC PE=1 SV=2	3923	Cmpd 11167, +MS2(699.8008), 31.1eV, 31.3 min #13701	31.3052
2nd_elu_1	11229:2	2	T.TDFGNAEK[+145.020]TDR.F	K[+145]	699.8	2	1398.59	1398.6	0	-1.5	658	NRagged	344.47	281.13	281.13	6.78	84	>sp|P02786|TFR1_HUMAN Transferrin receptor protein 1 OS=Homo sapiens GN=TFRC PE=1 SV=2	3923	Cmpd 11139, +MS2(699.8003), 31.1eV, 31.3 min #13672	31.2613
2nd_elu_1	11199:2	2	T.TDFGNAEK[+145.020]TDR.F	K[+145]	699.8	2	1398.59	1398.6	0	-2	658	NRagged	362.58	285.58	285.58	6.8	84	>sp|P02786|TFR1_HUMAN Transferrin receptor protein 1 OS=Homo sapiens GN=TFRC PE=1 SV=2	3923	Cmpd 11109, +MS2(699.8000), 31.1eV, 31.2 min #13641	31.2137
2nd_elu_1	11188:2	2	T.TDFGNAEK[+145.020]TDR.F	K[+145]	699.8	2	1398.59	1398.6	0	-1.5	658	NRagged	436.32	334.26	334.26	6.97	84	>sp|P02786|TFR1_HUMAN Transferrin receptor protein 1 OS=Homo sapiens GN=TFRC PE=1 SV=2	3923	Cmpd 11098, +MS2(699.8003), 31.1eV, 31.2 min #13629	31.1957
2nd_elu_1	10400:2	2	T.DFGNAEK[+145.020]TDR.F	K[+145]	649.277	2	1297.55	1297.55	0	-0.5	659	NRagged	234.88	175.86	175.86	4.42	84	>sp|P02786|TFR1_HUMAN Transferrin receptor protein 1 OS=Homo sapiens GN=TFRC PE=1 SV=2	3923	Cmpd 10314, +MS2(649.2772), 24.6eV, 29.9 min #12811	29.8575
2nd_elu_1	46628:4	2	R.VEYHFLSPYVSPK[+145.020]ESPFR.H	K[+145]	582.534	4	2327.12	2327.12	0	-0.4	681	Specific	6.64	6.64	6.64	2.28	84	>sp|P02786|TFR1_HUMAN Transferrin receptor protein 1 OS=Homo sapiens GN=TFRC PE=1 SV=2	3923	Cmpd 46434, +MS2(582.5344), 22.5eV, 105.3 min #51088	105.313
2nd_elu_1	46655:4	2	R.VEYHFLSPYVSPK[+145.020]ESPFR.H	K[+145]	582.534	4	2327.12	2327.12	0	-0.3	681	Specific	68.77	68.77	68.77	2.78	84	>sp|P02786|TFR1_HUMAN Transferrin receptor protein 1 OS=Homo sapiens GN=TFRC PE=1 SV=2	3923	Cmpd 46461, +MS2(582.5344), 22.5eV, 105.4 min #51117	105.366
2nd_elu_1	46564:4	2	R.VEYHFLSPYVSPK[+145.020]ESPFR.H	K[+145]	582.534	4	2327.11	2327.12	0	-0.7	681	Specific	108.57	108.57	108.57	4.51	84	>sp|P02786|TFR1_HUMAN Transferrin receptor protein 1 OS=Homo sapiens GN=TFRC PE=1 SV=2	3923	Cmpd 46370, +MS2(582.5342), 22.5eV, 105.2 min #51020	105.185
2nd_elu_1	45984:3	2	R.[+57.021]VEYHFLSPYVSPK[+145.020]ESPFR.H	.[57], K[+145]	795.385	3	2384.14	2384.14	0	0.8	681	Specific	114.81	83.13	14.8	2.79	84	>sp|P02786|TFR1_HUMAN Transferrin receptor protein 1 OS=Homo sapiens GN=TFRC PE=1 SV=2	3923	Cmpd 45790, +MS2(795.3848), 29.2eV, 103.6 min #50373	103.611
2nd_elu_1	45993:3	2	R.[+57.021]VEYHFLSPYVSPK[+145.020]ESPFR.H	.[57], K[+145]	795.384	3	2384.14	2384.14	0	-0.7	681	Specific	139.58	139.58	14.8	3.5	84	>sp|P02786|TFR1_HUMAN Transferrin receptor protein 1 OS=Homo sapiens GN=TFRC PE=1 SV=2	3923	Cmpd 45799, +MS2(795.3836), 29.2eV, 103.6 min #50383	103.638
2nd_elu_1	46012:3	2	R.[+57.021]VEYHFLSPYVSPK[+145.020]ESPFR.H	.[57], K[+145]	795.384	3	2384.14	2384.14	0	0.1	681	Specific	144.35	144.1	14.8	3.56	84	>sp|P02786|TFR1_HUMAN Transferrin receptor protein 1 OS=Homo sapiens GN=TFRC PE=1 SV=2	3923	Cmpd 45818, +MS2(795.3842), 29.2eV, 103.7 min #50406	103.706
2nd_elu_1	45562:3	2	R.[+114.043]VEYHFLSPYVSPK[+145.020]ESPFR.H	.[114], K[+145]	814.39	3	2441.15	2441.16	0	-1.9	681	Specific	145.35	112.5	112.5	2.7	84	>sp|P02786|TFR1_HUMAN Transferrin receptor protein 1 OS=Homo sapiens GN=TFRC PE=1 SV=2	3923	Cmpd 45368, +MS2(814.3898), 29.8eV, 102.4 min #49903	102.414
2nd_elu_1	46586:4	2	R.VEYHFLSPYVSPK[+145.020]ESPFR.H	K[+145]	582.534	4	2327.12	2327.12	0	-0.4	681	Specific	164.25	164.25	164.25	7.18	84	>sp|P02786|TFR1_HUMAN Transferrin receptor protein 1 OS=Homo sapiens GN=TFRC PE=1 SV=2	3923	Cmpd 46392, +MS2(582.5344), 22.5eV, 105.2 min #51043	105.229
2nd_elu_1	46003:3	2	R.[+57.021]VEYHFLSPYVSPK[+145.020]ESPFR.H	.[57], K[+145]	795.384	3	2384.14	2384.14	0	0.2	681	Specific	164.58	121.06	14.8	4.39	84	>sp|P02786|TFR1_HUMAN Transferrin receptor protein 1 OS=Homo sapiens GN=TFRC PE=1 SV=2	3923	Cmpd 45809, +MS2(795.3844), 29.2eV, 103.7 min #50395	103.673
2nd_elu_1	47216:3	2	R.[+57.021]VEYHFLSPYVSPK[+145.020]ESPFR.H	.[57], K[+145]	795.385	3	2384.14	2384.14	0	1.7	681	Specific	166.6	146.03	14.8	3.51	84	>sp|P02786|TFR1_HUMAN Transferrin receptor protein 1 OS=Homo sapiens GN=TFRC PE=1 SV=2	3923	Cmpd 47016, +MS2(795.3855), 29.2eV, 106.9 min #51739	106.924
2nd_elu_1	45642:3	2	R.[+114.043]VEYHFLSPYVSPK[+145.020]ESPFR.H	.[114], K[+145]	814.392	3	2441.16	2441.16	0	0.4	681	Specific	168.89	149.91	149.91	3.85	84	>sp|P02786|TFR1_HUMAN Transferrin receptor protein 1 OS=Homo sapiens GN=TFRC PE=1 SV=2	3923	Cmpd 45448, +MS2(814.3916), 29.8eV, 102.6 min #49990	102.603
2nd_elu_1	46021:3	2	R.[+57.021]VEYHFLSPYVSPK[+145.020]ESPFR.H	.[57], K[+145]	795.383	3	2384.14	2384.14	0	-1.2	681	Specific	178.06	115.36	14.8	3.23	84	>sp|P02786|TFR1_HUMAN Transferrin receptor protein 1 OS=Homo sapiens GN=TFRC PE=1 SV=2	3923	Cmpd 45827, +MS2(795.3832), 29.2eV, 103.7 min #50417	103.739
2nd_elu_1	46607:4	2	R.VEYHFLSPYVSPK[+145.020]ESPFR.H	K[+145]	582.534	4	2327.12	2327.12	0	-0.1	681	Specific	186.96	186.96	186.96	7.25	84	>sp|P02786|TFR1_HUMAN Transferrin receptor protein 1 OS=Homo sapiens GN=TFRC PE=1 SV=2	3923	Cmpd 46413, +MS2(582.5345), 22.5eV, 105.3 min #51065	105.272
2nd_elu_1	45625:3	2	R.[+114.043]VEYHFLSPYVSPK[+145.020]ESPFR.H	.[114], K[+145]	814.391	3	2441.16	2441.16	0	-0.8	681	Specific	189.02	183.44	183.44	4.19	84	>sp|P02786|TFR1_HUMAN Transferrin receptor protein 1 OS=Homo sapiens GN=TFRC PE=1 SV=2	3923	Cmpd 45431, +MS2(814.3907), 29.8eV, 102.6 min #49972	102.564
2nd_elu_1	46513:3	2	R.[+114.043]VEYHFLSPYVSPK[+145.020]ESPFR.H	.[114], K[+145]	814.391	3	2441.16	2441.16	0	0.1	681	Specific	204.83	190.24	190.24	4.65	84	>sp|P02786|TFR1_HUMAN Transferrin receptor protein 1 OS=Homo sapiens GN=TFRC PE=1 SV=2	3923	Cmpd 46319, +MS2(814.3914), 29.8eV, 105.1 min #50966	105.081
2nd_elu_1	46692:3	2	R.VEYHFLSPYVSPK[+145.020]ESPFR.H	K[+145]	776.377	3	2327.12	2327.12	0	0.4	681	Specific	215.94	205.71	205.71	7.01	84	>sp|P02786|TFR1_HUMAN Transferrin receptor protein 1 OS=Homo sapiens GN=TFRC PE=1 SV=2	3923	Cmpd 46498, +MS2(776.3774), 28.6eV, 105.5 min #51160	105.487
2nd_elu_1	45584:3	2	R.[+114.043]VEYHFLSPYVSPK[+145.020]ESPFR.H	.[114], K[+145]	814.391	3	2441.16	2441.16	0	0	681	Specific	221.16	206.29	206.29	4.65	84	>sp|P02786|TFR1_HUMAN Transferrin receptor protein 1 OS=Homo sapiens GN=TFRC PE=1 SV=2	3923	Cmpd 45390, +MS2(814.3913), 29.8eV, 102.5 min #49927	102.462
2nd_elu_1	46727:3	2	R.VEYHFLSPYVSPK[+145.020]ESPFR.H	K[+145]	776.376	3	2327.11	2327.12	0	-1.1	681	Specific	250.68	219.23	219.23	6.6	84	>sp|P02786|TFR1_HUMAN Transferrin receptor protein 1 OS=Homo sapiens GN=TFRC PE=1 SV=2	3923	Cmpd 46533, +MS2(776.3762), 28.6eV, 105.6 min #51198	105.58
2nd_elu_1	45967:3	2	R.[+57.021]VEYHFLSPYVSPK[+145.020]ESPFR.H	.[57], K[+145]	795.383	3	2384.13	2384.14	0	-1.7	681	Specific	259.07	165.77	14.8	7.52	84	>sp|P02786|TFR1_HUMAN Transferrin receptor protein 1 OS=Homo sapiens GN=TFRC PE=1 SV=2	3923	Cmpd 45773, +MS2(795.3829), 29.2eV, 103.6 min #50354	103.561
2nd_elu_1	47019:3	2	R.[+114.043]VEYHFLSPYVSPK[+145.020]ESPFR.H	.[114], K[+145]	814.392	3	2441.16	2441.16	0	1.2	681	Specific	266.28	229.58	229.58	6.8	84	>sp|P02786|TFR1_HUMAN Transferrin receptor protein 1 OS=Homo sapiens GN=TFRC PE=1 SV=2	3923	Cmpd 46821, +MS2(814.3923), 29.8eV, 106.4 min #51520	106.38
2nd_elu_1	46432:3	2	R.[+57.021]VEYHFLSPYVSPK[+145.020]ESPFR.H	.[57], K[+145]	795.384	3	2384.14	2384.14	0	-0.9	681	Specific	272.45	212.54	14.8	8.2	84	>sp|P02786|TFR1_HUMAN Transferrin receptor protein 1 OS=Homo sapiens GN=TFRC PE=1 SV=2	3923	Cmpd 46238, +MS2(795.3835), 29.2eV, 104.9 min #50875	104.865
2nd_elu_1	46533:4	2	R.VEYHFLSPYVSPK[+145.020]ESPFR.H	K[+145]	582.534	4	2327.11	2327.12	0	-1	681	Specific	274.84	274.84	274.84	8.76	84	>sp|P02786|TFR1_HUMAN Transferrin receptor protein 1 OS=Homo sapiens GN=TFRC PE=1 SV=2	3923	Cmpd 46339, +MS2(582.5340), 22.5eV, 105.1 min #50987	105.125
2nd_elu_1	47202:3	2	R.[+57.021]VEYHFLSPYVSPK[+145.020]ESPFR.H	.[57], K[+145]	795.385	3	2384.14	2384.14	0	0.9	681	Specific	277.73	220.43	14.8	8.45	84	>sp|P02786|TFR1_HUMAN Transferrin receptor protein 1 OS=Homo sapiens GN=TFRC PE=1 SV=2	3923	Cmpd 47002, +MS2(795.3849), 29.2eV, 106.9 min #51722	106.867
2nd_elu_1	45913:3	2	R.[+57.021]VEYHFLSPYVSPK[+145.020]ESPFR.H	.[57], K[+145]	795.384	3	2384.14	2384.14	0	-0.2	681	Specific	279.33	246.92	14.8	8.42	84	>sp|P02786|TFR1_HUMAN Transferrin receptor protein 1 OS=Homo sapiens GN=TFRC PE=1 SV=2	3923	Cmpd 45719, +MS2(795.3840), 29.2eV, 103.4 min #50295	103.4
2nd_elu_1	47072:3	2	R.[+114.043]VEYHFLSPYVSPK[+145.020]ESPFR.H	.[114], K[+145]	814.39	3	2441.16	2441.16	0	-1.3	681	Specific	284.17	257.03	257.03	7.93	84	>sp|P02786|TFR1_HUMAN Transferrin receptor protein 1 OS=Homo sapiens GN=TFRC PE=1 SV=2	3923	Cmpd 46874, +MS2(814.3902), 29.8eV, 106.5 min #51579	106.517
2nd_elu_1	45602:3	2	R.[+114.043]VEYHFLSPYVSPK[+145.020]ESPFR.H	.[114], K[+145]	814.391	3	2441.16	2441.16	0	-0.3	681	Specific	284.99	232.63	232.63	8.42	84	>sp|P02786|TFR1_HUMAN Transferrin receptor protein 1 OS=Homo sapiens GN=TFRC PE=1 SV=2	3923	Cmpd 45408, +MS2(814.3911), 29.8eV, 102.5 min #49947	102.51
2nd_elu_1	46552:4	2	R.VEYHFLSPYVSPK[+145.020]ESPFR.H	K[+145]	582.534	4	2327.12	2327.12	0	-0.5	681	Specific	286.69	274.55	274.55	8.9	84	>sp|P02786|TFR1_HUMAN Transferrin receptor protein 1 OS=Homo sapiens GN=TFRC PE=1 SV=2	3923	Cmpd 46358, +MS2(582.5343), 22.5eV, 105.2 min #51007	105.149
2nd_elu_1	46442:3	2	R.[+57.021]VEYHFLSPYVSPK[+145.020]ESPFR.H	.[57], K[+145]	795.384	3	2384.14	2384.14	0	-0.5	681	Specific	296.59	213.7	14.8	8.33	84	>sp|P02786|TFR1_HUMAN Transferrin receptor protein 1 OS=Homo sapiens GN=TFRC PE=1 SV=2	3923	Cmpd 46248, +MS2(795.3838), 29.2eV, 104.9 min #50886	104.89
2nd_elu_1	45853:3	2	R.[+57.021]VEYHFLSPYVSPK[+145.020]ESPFR.H	.[57], K[+145]	795.384	3	2384.14	2384.14	0	-0.7	681	Specific	319.9	257.25	53.32	6.86	84	>sp|P02786|TFR1_HUMAN Transferrin receptor protein 1 OS=Homo sapiens GN=TFRC PE=1 SV=2	3923	Cmpd 45659, +MS2(795.3836), 29.2eV, 103.2 min #50226	103.218
2nd_elu_1	45884:3	2	R.[+57.021]VEYHFLSPYVSPK[+145.020]ESPFR.H	.[57], K[+145]	795.384	3	2384.14	2384.14	0	-0.9	681	Specific	324.53	280.96	14.8	8.53	84	>sp|P02786|TFR1_HUMAN Transferrin receptor protein 1 OS=Homo sapiens GN=TFRC PE=1 SV=2	3923	Cmpd 45690, +MS2(795.3835), 29.2eV, 103.3 min #50263	103.325
2nd_elu_1	47034:3	2	R.[+114.043]VEYHFLSPYVSPK[+145.020]ESPFR.H	.[114], K[+145]	814.39	3	2441.16	2441.16	0	-1.2	681	Specific	324.74	263.59	263.59	7.98	84	>sp|P02786|TFR1_HUMAN Transferrin receptor protein 1 OS=Homo sapiens GN=TFRC PE=1 SV=2	3923	Cmpd 46836, +MS2(814.3904), 29.8eV, 106.4 min #51537	106.421
2nd_elu_1	47050:3	2	R.[+114.043]VEYHFLSPYVSPK[+145.020]ESPFR.H	.[114], K[+145]	814.391	3	2441.16	2441.16	0	-0.6	681	Specific	333.02	333.02	333.02	8.81	84	>sp|P02786|TFR1_HUMAN Transferrin receptor protein 1 OS=Homo sapiens GN=TFRC PE=1 SV=2	3923	Cmpd 46852, +MS2(814.3909), 29.8eV, 106.5 min #51555	106.464
2nd_elu_1	46422:3	2	R.[+57.021]VEYHFLSPYVSPK[+145.020]ESPFR.H	.[57], K[+145]	795.383	3	2384.14	2384.14	0	-1.3	681	Specific	338.19	268.83	14.8	8.16	84	>sp|P02786|TFR1_HUMAN Transferrin receptor protein 1 OS=Homo sapiens GN=TFRC PE=1 SV=2	3923	Cmpd 46228, +MS2(795.3832), 29.2eV, 104.8 min #50863	104.828
2nd_elu_1	46518:3	2	R.[+57.021]VEYHFLSPYVSPK[+145.020]ESPFR.H	.[57], K[+145]	795.384	3	2384.14	2384.14	0	-0.4	681	Specific	353.44	264.26	14.8	8.67	84	>sp|P02786|TFR1_HUMAN Transferrin receptor protein 1 OS=Homo sapiens GN=TFRC PE=1 SV=2	3923	Cmpd 46324, +MS2(795.3839), 29.2eV, 105.1 min #50971	105.084
2nd_elu_1	45976:3	2	R.[+57.021]VEYHFLSPYVSPK[+145.020]ESPFR.H	.[57], K[+145]	795.383	3	2384.14	2384.14	0	-1.1	681	Specific	354.03	253.48	14.8	8.67	84	>sp|P02786|TFR1_HUMAN Transferrin receptor protein 1 OS=Homo sapiens GN=TFRC PE=1 SV=2	3923	Cmpd 45782, +MS2(795.3833), 29.2eV, 103.6 min #50364	103.587
2nd_elu_1	46491:3	2	R.[+57.021]VEYHFLSPYVSPK[+145.020]ESPFR.H	.[57], K[+145]	795.384	3	2384.14	2384.14	0	0.3	681	Specific	360.24	274.26	14.8	8.79	84	>sp|P02786|TFR1_HUMAN Transferrin receptor protein 1 OS=Homo sapiens GN=TFRC PE=1 SV=2	3923	Cmpd 46297, +MS2(795.3844), 29.2eV, 105.0 min #50941	105.017
2nd_elu_1	46712:3	2	R.VEYHFLSPYVSPK[+145.020]ESPFR.H	K[+145]	776.375	3	2327.11	2327.12	0	-2.1	681	Specific	373.79	313.28	313.28	8.27	84	>sp|P02786|TFR1_HUMAN Transferrin receptor protein 1 OS=Homo sapiens GN=TFRC PE=1 SV=2	3923	Cmpd 46518, +MS2(776.3754), 28.6eV, 105.5 min #51181	105.533
2nd_elu_1	46516:3	2	R.VEYHFLSPYVSPK[+145.020]ESPFR.H	K[+145]	776.377	3	2327.12	2327.12	0	-0.5	681	Specific	402.59	338.84	338.84	8.88	84	>sp|P02786|TFR1_HUMAN Transferrin receptor protein 1 OS=Homo sapiens GN=TFRC PE=1 SV=2	3923	Cmpd 46322, +MS2(776.3766), 28.6eV, 105.1 min #50969	105.083
2nd_elu_1	46507:3	2	R.VEYHFLSPYVSPK[+145.020]ESPFR.H	K[+145]	776.376	3	2327.11	2327.12	0	-1.4	681	Specific	403.94	300.99	300.99	8.32	84	>sp|P02786|TFR1_HUMAN Transferrin receptor protein 1 OS=Homo sapiens GN=TFRC PE=1 SV=2	3923	Cmpd 46313, +MS2(776.3759), 28.6eV, 105.1 min #50958	105.053
2nd_elu_1	46668:3	2	R.VEYHFLSPYVSPK[+145.020]ESPFR.H	K[+145]	776.377	3	2327.12	2327.12	0	-0.2	681	Specific	423.25	373.71	373.71	8.98	84	>sp|P02786|TFR1_HUMAN Transferrin receptor protein 1 OS=Homo sapiens GN=TFRC PE=1 SV=2	3923	Cmpd 46474, +MS2(776.3768), 28.6eV, 105.4 min #51133	105.422
2nd_elu_1	45870:3	2	R.[+57.021]VEYHFLSPYVSPK[+145.020]ESPFR.H	.[57], K[+145]	795.385	3	2384.14	2384.14	0	0.9	681	Specific	432.89	284.19	34.48	8.91	84	>sp|P02786|TFR1_HUMAN Transferrin receptor protein 1 OS=Homo sapiens GN=TFRC PE=1 SV=2	3923	Cmpd 45676, +MS2(795.3849), 29.2eV, 103.3 min #50246	103.273
2nd_elu_1	45837:3	2	R.[+57.021]VEYHFLSPYVSPK[+145.020]ESPFR.H	.[57], K[+145]	795.383	3	2384.13	2384.14	0	-2.1	681	Specific	450.04	395.14	39.58	9.42	84	>sp|P02786|TFR1_HUMAN Transferrin receptor protein 1 OS=Homo sapiens GN=TFRC PE=1 SV=2	3923	Cmpd 45643, +MS2(795.3825), 29.2eV, 103.2 min #50209	103.187
2nd_elu_1	46474:3	2	R.[+57.021]VEYHFLSPYVSPK[+145.020]ESPFR.H	.[57], K[+145]	795.383	3	2384.14	2384.14	0	-1	681	Specific	451.25	320.7	14.8	8.85	84	>sp|P02786|TFR1_HUMAN Transferrin receptor protein 1 OS=Homo sapiens GN=TFRC PE=1 SV=2	3923	Cmpd 46280, +MS2(795.3834), 29.2eV, 105.0 min #50922	104.972
2nd_elu_1	47182:3	2	R.[+57.021]VEYHFLSPYVSPK[+145.020]ESPFR.H	.[57], K[+145]	795.385	3	2384.14	2384.14	0	0.5	681	Specific	486.62	413.14	35.53	10.07	84	>sp|P02786|TFR1_HUMAN Transferrin receptor protein 1 OS=Homo sapiens GN=TFRC PE=1 SV=2	3923	Cmpd 46982, +MS2(795.3845), 29.2eV, 106.8 min #51700	106.819
2nd_elu_1	47166:3	2	R.[+57.021]VEYHFLSPYVSPK[+145.020]ESPFR.H	.[57], K[+145]	795.384	3	2384.14	2384.14	0	-0.2	681	Specific	498.84	443.19	48.87	9.95	84	>sp|P02786|TFR1_HUMAN Transferrin receptor protein 1 OS=Homo sapiens GN=TFRC PE=1 SV=2	3923	Cmpd 46968, +MS2(795.3840), 29.2eV, 106.8 min #51684	106.778
2nd_elu_1	47082:3	2	R.[+57.021]VEYHFLSPYVSPK[+145.020]ESPFR.H	.[57], K[+145]	795.384	3	2384.14	2384.14	0	-0.4	681	Specific	544.31	411.11	14.8	10.03	84	>sp|P02786|TFR1_HUMAN Transferrin receptor protein 1 OS=Homo sapiens GN=TFRC PE=1 SV=2	3923	Cmpd 46884, +MS2(795.3839), 29.2eV, 106.6 min #51592	106.573
2nd_elu_1	47102:3	2	R.[+57.021]VEYHFLSPYVSPK[+145.020]ESPFR.H	.[57], K[+145]	795.384	3	2384.14	2384.14	0	-0.8	681	Specific	548.41	436.51	83.08	10.03	84	>sp|P02786|TFR1_HUMAN Transferrin receptor protein 1 OS=Homo sapiens GN=TFRC PE=1 SV=2	3923	Cmpd 46904, +MS2(795.3836), 29.2eV, 106.6 min #51614	106.623
2nd_elu_1	46622:3	2	R.VEYHFLSPYVSPK[+145.020]ESPFR.H	K[+145]	776.377	3	2327.12	2327.12	0	-0.3	681	Specific	555.25	430.82	430.82	10.17	84	>sp|P02786|TFR1_HUMAN Transferrin receptor protein 1 OS=Homo sapiens GN=TFRC PE=1 SV=2	3923	Cmpd 46428, +MS2(776.3768), 28.6eV, 105.3 min #51082	105.31
2nd_elu_1	46457:3	2	R.[+57.021]VEYHFLSPYVSPK[+145.020]ESPFR.H	.[57], K[+145]	795.384	3	2384.14	2384.14	0	0.2	681	Specific	562.09	453.54	14.8	10.29	84	>sp|P02786|TFR1_HUMAN Transferrin receptor protein 1 OS=Homo sapiens GN=TFRC PE=1 SV=2	3923	Cmpd 46263, +MS2(795.3844), 29.2eV, 104.9 min #50903	104.928
2nd_elu_1	47121:3	2	R.[+57.021]VEYHFLSPYVSPK[+145.020]ESPFR.H	.[57], K[+145]	795.384	3	2384.14	2384.14	0	-0.6	681	Specific	592.96	507.7	44.43	10.93	84	>sp|P02786|TFR1_HUMAN Transferrin receptor protein 1 OS=Homo sapiens GN=TFRC PE=1 SV=2	3923	Cmpd 46923, +MS2(795.3837), 29.2eV, 106.7 min #51635	106.673
2nd_elu_1	47152:3	2	R.[+57.021]VEYHFLSPYVSPK[+145.020]ESPFR.H	.[57], K[+145]	795.384	3	2384.14	2384.14	0	-0.4	681	Specific	618.31	482.94	88.42	11.93	84	>sp|P02786|TFR1_HUMAN Transferrin receptor protein 1 OS=Homo sapiens GN=TFRC PE=1 SV=2	3923	Cmpd 46954, +MS2(795.3838), 29.2eV, 106.7 min #51669	106.747
2nd_elu_1	46559:3	2	R.VEYHFLSPYVSPK[+145.020]ESPFR.H	K[+145]	776.377	3	2327.12	2327.12	0	-0.4	681	Specific	623.22	515.52	515.52	11.93	84	>sp|P02786|TFR1_HUMAN Transferrin receptor protein 1 OS=Homo sapiens GN=TFRC PE=1 SV=2	3923	Cmpd 46365, +MS2(776.3767), 28.6eV, 105.2 min #51015	105.182
2nd_elu_1	46534:3	2	R.VEYHFLSPYVSPK[+145.020]ESPFR.H	K[+145]	776.377	3	2327.12	2327.12	0	-0.1	681	Specific	624.74	469.32	469.32	11.93	84	>sp|P02786|TFR1_HUMAN Transferrin receptor protein 1 OS=Homo sapiens GN=TFRC PE=1 SV=2	3923	Cmpd 46340, +MS2(776.3769), 28.6eV, 105.1 min #50989	105.133
2nd_elu_1	46644:3	2	R.VEYHFLSPYVSPK[+145.020]ESPFR.H	K[+145]	776.376	3	2327.11	2327.12	0	-0.7	681	Specific	635.31	512.44	512.44	11.93	84	>sp|P02786|TFR1_HUMAN Transferrin receptor protein 1 OS=Homo sapiens GN=TFRC PE=1 SV=2	3923	Cmpd 46450, +MS2(776.3765), 28.6eV, 105.4 min #51106	105.36
2nd_elu_1	46581:3	2	R.VEYHFLSPYVSPK[+145.020]ESPFR.H	K[+145]	776.376	3	2327.11	2327.12	0	-0.9	681	Specific	647.26	522.25	522.25	11.93	84	>sp|P02786|TFR1_HUMAN Transferrin receptor protein 1 OS=Homo sapiens GN=TFRC PE=1 SV=2	3923	Cmpd 46387, +MS2(776.3763), 28.6eV, 105.2 min #51038	105.227
2nd_elu_1	47114:3	2	R.[+57.021]VEYHFLSPYVSPK[+145.020]ESPFR.H	.[57], K[+145]	795.384	3	2384.14	2384.14	0	-0.8	681	Specific	674.82	546.83	82.74	12.93	84	>sp|P02786|TFR1_HUMAN Transferrin receptor protein 1 OS=Homo sapiens GN=TFRC PE=1 SV=2	3923	Cmpd 46916, +MS2(795.3836), 29.3eV, 106.6 min #51626	106.632
2nd_elu_1	46603:3	2	R.VEYHFLSPYVSPK[+145.020]ESPFR.H	K[+145]	776.377	3	2327.12	2327.12	0	0.1	681	Specific	676.29	517.42	517.42	13.05	84	>sp|P02786|TFR1_HUMAN Transferrin receptor protein 1 OS=Homo sapiens GN=TFRC PE=1 SV=2	3923	Cmpd 46409, +MS2(776.3771), 28.6eV, 105.3 min #51061	105.27
2nd_elu_1	47138:3	2	R.[+57.021]VEYHFLSPYVSPK[+145.020]ESPFR.H	.[57], K[+145]	795.384	3	2384.14	2384.14	0	0	681	Specific	684.07	520.51	58.2	12.93	84	>sp|P02786|TFR1_HUMAN Transferrin receptor protein 1 OS=Homo sapiens GN=TFRC PE=1 SV=2	3923	Cmpd 46940, +MS2(795.3842), 29.2eV, 106.7 min #51654	106.717
2nd_elu_1	46051:3	2	R.VEYH[+57.021]FLSPYVSPK[+145.020]ESPFR.H	H[+57], K[+145]	795.384	3	2384.14	2384.14	0	-0.4	681	Specific	44.93	2.15	2.15	2.14	84	>sp|P02786|TFR1_HUMAN Transferrin receptor protein 1 OS=Homo sapiens GN=TFRC PE=1 SV=2	3923	Cmpd 45857, +MS2(795.3839), 29.2eV, 103.8 min #50451	103.834
2nd_elu_1	46039:3	2	R.VEYH[+57.021]FLSPYVSPK[+145.020]ESPFR.H	H[+57], K[+145]	795.384	3	2384.14	2384.14	0	0.3	681	Specific	74.73	59	9.33	2.52	84	>sp|P02786|TFR1_HUMAN Transferrin receptor protein 1 OS=Homo sapiens GN=TFRC PE=1 SV=2	3923	Cmpd 45845, +MS2(795.3844), 29.2eV, 103.8 min #50437	103.792
2nd_elu_1	45474:3	2	V.EYHFLSPYVSPK[+145.020]ESPFR.H	K[+145]	743.354	3	2228.05	2228.05	0	-0.3	682	NRagged	201.66	177.07	177.07	4.49	84	>sp|P02786|TFR1_HUMAN Transferrin receptor protein 1 OS=Homo sapiens GN=TFRC PE=1 SV=2	3923	Cmpd 45280, +MS2(743.3540), 27.6eV, 102.2 min #49803	102.15
2nd_elu_1	45452:3	2	V.EYHFLSPYVSPK[+145.020]ESPFR.H	K[+145]	743.353	3	2228.04	2228.05	0	-1.5	682	NRagged	214.1	164.97	164.97	3.8	84	>sp|P02786|TFR1_HUMAN Transferrin receptor protein 1 OS=Homo sapiens GN=TFRC PE=1 SV=2	3923	Cmpd 45258, +MS2(743.3531), 27.6eV, 102.1 min #49778	102.079
2nd_elu_1	45490:3	2	V.EYHFLSPYVSPK[+145.020]ESPFR.H	K[+145]	743.353	3	2228.05	2228.05	0	-1.2	682	NRagged	248.88	218.39	218.39	5.13	84	>sp|P02786|TFR1_HUMAN Transferrin receptor protein 1 OS=Homo sapiens GN=TFRC PE=1 SV=2	3923	Cmpd 45296, +MS2(743.3534), 27.6eV, 102.2 min #49820	102.19
2nd_elu_1	45514:3	2	V.EYHFLSPYVSPK[+145.020]ESPFR.H	K[+145]	743.354	3	2228.05	2228.05	0	-0.3	682	NRagged	255.48	227.45	227.45	5.85	84	>sp|P02786|TFR1_HUMAN Transferrin receptor protein 1 OS=Homo sapiens GN=TFRC PE=1 SV=2	3923	Cmpd 45320, +MS2(743.3540), 27.6eV, 102.3 min #49846	102.246
2nd_elu_1	45443:3	2	V.EYHFLSPYVSPK[+145.020]ESPFR.H	K[+145]	743.353	3	2228.05	2228.05	0	-1.1	682	NRagged	269.01	220.31	220.31	4.71	84	>sp|P02786|TFR1_HUMAN Transferrin receptor protein 1 OS=Homo sapiens GN=TFRC PE=1 SV=2	3923	Cmpd 45249, +MS2(743.3534), 27.6eV, 102.1 min #49768	102.064
2nd_elu_1	45503:3	2	V.EYHFLSPYVSPK[+145.020]ESPFR.H	K[+145]	743.353	3	2228.04	2228.05	0	-1.6	682	NRagged	280.12	239.61	239.61	5.51	84	>sp|P02786|TFR1_HUMAN Transferrin receptor protein 1 OS=Homo sapiens GN=TFRC PE=1 SV=2	3923	Cmpd 45309, +MS2(743.3530), 27.6eV, 102.2 min #49834	102.219
2nd_elu_1	45463:3	2	V.EYHFLSPYVSPK[+145.020]ESPFR.H	K[+145]	743.354	3	2228.05	2228.05	0	-0.6	682	NRagged	341.04	234.18	234.18	7.81	84	>sp|P02786|TFR1_HUMAN Transferrin receptor protein 1 OS=Homo sapiens GN=TFRC PE=1 SV=2	3923	Cmpd 45269, +MS2(743.3538), 27.6eV, 102.1 min #49790	102.114
2nd_elu_1	35427:2	2	R.[+145.020]KQNNGAFN[+0.984]ETLFR.N	.[145], N[+1]	842.89	2	1684.77	1684.77	0	-1	720	Specific	229.53	168.2	30.55	5.82	84	>sp|P02786|TFR1_HUMAN Transferrin receptor protein 1 OS=Homo sapiens GN=TFRC PE=1 SV=2	3923	Cmpd 35243, +MS2(842.8902), 36.7eV, 78.5 min #39008	78.4667
2nd_elu_1	35478:2	2	R.[+145.020]KQNNGAFN[+0.984]ETLFR.N	.[145], N[+1]	842.89	2	1684.77	1684.77	0	-0.8	720	Specific	281.03	203.43	16.32	5.67	84	>sp|P02786|TFR1_HUMAN Transferrin receptor protein 1 OS=Homo sapiens GN=TFRC PE=1 SV=2	3923	Cmpd 35294, +MS2(842.8903), 36.7eV, 78.6 min #39062	78.57
2nd_elu_1	35388:2	2	R.[+145.020]KQNNGAFN[+0.984]ETLFR.N	.[145], N[+1]	842.89	2	1684.77	1684.77	0	-1.4	720	Specific	386.23	313.92	18.92	7.85	84	>sp|P02786|TFR1_HUMAN Transferrin receptor protein 1 OS=Homo sapiens GN=TFRC PE=1 SV=2	3923	Cmpd 35204, +MS2(842.8899), 36.7eV, 78.4 min #38968	78.4095
2nd_elu_1	35450:2	2	R.[+145.020]KQNNGAFN[+0.984]ETLFR.N	.[145], N[+1]	842.891	2	1684.77	1684.77	0	-0.3	720	Specific	413.01	311.75	21.99	8.35	84	>sp|P02786|TFR1_HUMAN Transferrin receptor protein 1 OS=Homo sapiens GN=TFRC PE=1 SV=2	3923	Cmpd 35266, +MS2(842.8908), 36.7eV, 78.5 min #39033	78.5245
2nd_elu_1	21394:4	3	K.FKVSSC[+57.021]REC[+57.021]IESGPGC[+57.021]TWC[+57.021]QK.L	C[+57]*4	644.784	4	2576.12	2576.11	0	0.5	28	Specific	79.14	79.14	79.14	2.65	80	>sp|P05107|ITB2_HUMAN Integrin beta-2 OS=Homo sapiens GN=ITGB2 PE=1 SV=2	4044	Cmpd 21266, +MS2(644.7845), 24.5eV, 49.5 min #24255	49.5012
2nd_elu_1	17129:3	3	K.VSSC[+57.021]REC[+57.021]IESGPGC[+57.021]TWC[+57.021]QK.L	C[+57]*4	767.656	3	2300.95	2300.95	0	0.5	30	Specific	182.76	182.76	182.76	5.51	80	>sp|P05107|ITB2_HUMAN Integrin beta-2 OS=Homo sapiens GN=ITGB2 PE=1 SV=2	4044	Cmpd 17015, +MS2(767.6557), 28.3eV, 41.4 min #19796	41.3443
2nd_elu_1	17077:3	3	K.VSSC[+57.021]REC[+57.021]IESGPGC[+57.021]TWC[+57.021]QK.L	C[+57]*4	767.656	3	2300.95	2300.95	0	0.8	30	Specific	276.13	260.09	260.09	9.36	80	>sp|P05107|ITB2_HUMAN Integrin beta-2 OS=Homo sapiens GN=ITGB2 PE=1 SV=2	4044	Cmpd 16963, +MS2(767.6560), 28.3eV, 41.3 min #19743	41.285
2nd_elu_1	44992:4	3	K.VSSC[+57.021]REC[+57.021]IESGPGC[+57.021]TWC[+57.021]QK[+145.020]LN[+0.984]FTGPGDPDSIR.C	C[+57]*4, K[+145], N[+1]	954.908	4	3816.61	3816.62	0	-1.9	30	Specific	83.36	83.36	64.24	2.78	80	>sp|P05107|ITB2_HUMAN Integrin beta-2 OS=Homo sapiens GN=ITGB2 PE=1 SV=2	4044	Cmpd 44798, +MS2(954.9081), 34.2eV, 100.9 min #49271	100.87
2nd_elu_1	45058:4	3	K.VSSC[+57.021]REC[+57.021]IESGPGC[+57.021]TWC[+57.021]QK[+145.020]LN[+0.984]FTGPGDPDSIR.C	C[+57]*4, K[+145], N[+1]	954.91	4	3816.62	3816.62	0	-0.1	30	Specific	137.34	137.34	74.43	4.34	80	>sp|P05107|ITB2_HUMAN Integrin beta-2 OS=Homo sapiens GN=ITGB2 PE=1 SV=2	4044	Cmpd 44864, +MS2(954.9098), 34.2eV, 101.0 min #49342	101.025
2nd_elu_1	45037:4	3	K.VSSC[+57.021]REC[+57.021]IESGPGC[+57.021]TWC[+57.021]QK[+145.020]LN[+0.984]FTGPGDPDSIR.C	C[+57]*4, K[+145], N[+1]	954.909	4	3816.62	3816.62	0	-0.5	30	Specific	149.32	149.32	134.29	4.86	80	>sp|P05107|ITB2_HUMAN Integrin beta-2 OS=Homo sapiens GN=ITGB2 PE=1 SV=2	4044	Cmpd 44843, +MS2(954.9094), 34.2eV, 101.0 min #49320	100.981
2nd_elu_1	45018:4	3	K.VSSC[+57.021]REC[+57.021]IESGPGC[+57.021]TWC[+57.021]QK[+145.020]LN[+0.984]FTGPGDPDSIR.C	C[+57]*4, K[+145], N[+1]	954.91	4	3816.62	3816.62	0	-0.3	30	Specific	193.26	193.26	79.33	6.75	80	>sp|P05107|ITB2_HUMAN Integrin beta-2 OS=Homo sapiens GN=ITGB2 PE=1 SV=2	4044	Cmpd 44824, +MS2(954.9097), 34.2eV, 100.9 min #49299	100.928
2nd_elu_1	15925:3	3	R.C[+57.021]DTRPQLLM[+43.006]R.G	C[+57], M[+43]	444.888	3	1332.65	1332.65	0	-2	62	Specific	80.14	80.14	80.14	2.18	80	>sp|P05107|ITB2_HUMAN Integrin beta-2 OS=Homo sapiens GN=ITGB2 PE=1 SV=2	4044	Cmpd 15811, +MS2(444.8877), 18.1eV, 39.1 min #18535	39.0783
2nd_elu_1	15898:3	3	R.C[+57.021]DTRPQLLM[+43.006]R.G	C[+57], M[+43]	444.888	3	1332.65	1332.65	0	-0.6	62	Specific	168.41	168.41	168.41	4.46	80	>sp|P05107|ITB2_HUMAN Integrin beta-2 OS=Homo sapiens GN=ITGB2 PE=1 SV=2	4044	Cmpd 15784, +MS2(444.8883), 18.1eV, 39.0 min #18507	39.031
2nd_elu_1	27172:2	3	K.[+145.020]KLGGDLLR.A	.[+145]	508.781	2	1016.56	1016.56	0	-0.2	148	Specific	188.25	73.33	14.71	2.71	80	>sp|P05107|ITB2_HUMAN Integrin beta-2 OS=Homo sapiens GN=ITGB2 PE=1 SV=2	4044	Cmpd 27010, +MS2(508.7814), 23.5eV, 61.6 min #30323	61.5618
2nd_elu_1	27126:2	3	K.[+145.020]KLGGDLLR.A	.[+145]	508.782	2	1016.56	1016.56	0	1.7	148	Specific	249.7	75.24	17.22	3.9	80	>sp|P05107|ITB2_HUMAN Integrin beta-2 OS=Homo sapiens GN=ITGB2 PE=1 SV=2	4044	Cmpd 26964, +MS2(508.7823), 23.5eV, 61.5 min #30275	61.4755
2nd_elu_1	23795:3	3	K.EKEC[+57.021]QPPFAFR.H	C[+57]	470.227	3	1408.67	1408.67	0	-0.2	195	Specific	98.67	81.49	81.49	2.48	80	>sp|P05107|ITB2_HUMAN Integrin beta-2 OS=Homo sapiens GN=ITGB2 PE=1 SV=2	4044	Cmpd 23661, +MS2(470.2274), 18.9eV, 54.3 min #26770	54.2533
2nd_elu_1	23852:3	3	K.EKEC[+57.021]QPPFAFR.H	C[+57]	470.227	3	1408.67	1408.67	0	-0.5	195	Specific	152.59	88.88	88.88	3.18	80	>sp|P05107|ITB2_HUMAN Integrin beta-2 OS=Homo sapiens GN=ITGB2 PE=1 SV=2	4044	Cmpd 23718, +MS2(470.2272), 18.9eV, 54.4 min #26829	54.3475
2nd_elu_1	23881:3	3	K.EKEC[+57.021]QPPFAFR.H	C[+57]	470.227	3	1408.67	1408.67	0	-1	195	Specific	155.81	73.94	73.94	2.82	80	>sp|P05107|ITB2_HUMAN Integrin beta-2 OS=Homo sapiens GN=ITGB2 PE=1 SV=2	4044	Cmpd 23747, +MS2(470.2270), 18.9eV, 54.4 min #26859	54.3943
2nd_elu_1	23826:3	3	K.EKEC[+57.021]QPPFAFR.H	C[+57]	470.227	3	1408.67	1408.67	0	-0.8	195	Specific	224.78	172.59	172.59	5.03	80	>sp|P05107|ITB2_HUMAN Integrin beta-2 OS=Homo sapiens GN=ITGB2 PE=1 SV=2	4044	Cmpd 23692, +MS2(470.2271), 18.9eV, 54.3 min #26802	54.303
2nd_elu_1	31113:2	3	K.[+145.020]EKEC[+57.021]QPPFAFR.H	.[145], C[+57]	777.347	2	1553.69	1553.69	0	-0.7	195	Specific	339.7	250.72	15.12	8.04	80	>sp|P05107|ITB2_HUMAN Integrin beta-2 OS=Homo sapiens GN=ITGB2 PE=1 SV=2	4044	Cmpd 30945, +MS2(777.3469), 34.1eV, 69.6 min #34472	69.6047
2nd_elu_1	31062:2	3	K.[+145.020]EKEC[+57.021]QPPFAFR.H	.[145], C[+57]	777.347	2	1553.69	1553.69	0	-0.2	195	Specific	425.39	291.04	15.12	8.19	80	>sp|P05107|ITB2_HUMAN Integrin beta-2 OS=Homo sapiens GN=ITGB2 PE=1 SV=2	4044	Cmpd 30896, +MS2(777.3473), 28.6eV, 69.5 min #34421	69.5172
2nd_elu_1	28113:2	3	K.EC[+57.021]QPPFAFR.H	C[+57]	576.269	2	1151.53	1151.53	0	0.3	197	Specific	270.41	111.82	111.82	5.94	80	>sp|P05107|ITB2_HUMAN Integrin beta-2 OS=Homo sapiens GN=ITGB2 PE=1 SV=2	4044	Cmpd 27951, +MS2(576.2689), 26.2eV, 63.6 min #31319	63.6113
2nd_elu_1	28091:2	3	K.EC[+57.021]QPPFAFR.H	C[+57]	576.269	2	1151.53	1151.53	0	0.7	197	Specific	287.29	122.8	122.8	7.67	80	>sp|P05107|ITB2_HUMAN Integrin beta-2 OS=Homo sapiens GN=ITGB2 PE=1 SV=2	4044	Cmpd 27929, +MS2(576.2692), 26.2eV, 63.6 min #31296	63.5667
2nd_elu_1	28069:2	3	K.EC[+57.021]QPPFAFR.H	C[+57]	576.269	2	1151.53	1151.53	0	0.6	197	Specific	329.64	167.68	167.68	8.39	80	>sp|P05107|ITB2_HUMAN Integrin beta-2 OS=Homo sapiens GN=ITGB2 PE=1 SV=2	4044	Cmpd 27907, +MS2(576.2691), 26.2eV, 63.5 min #31273	63.521
2nd_elu_1	28042:2	3	K.EC[+57.021]QPPFAFR.H	C[+57]	576.27	2	1151.53	1151.53	0	1.9	197	Specific	344.86	186.6	186.6	7.53	80	>sp|P05107|ITB2_HUMAN Integrin beta-2 OS=Homo sapiens GN=ITGB2 PE=1 SV=2	4044	Cmpd 27880, +MS2(576.2698), 26.2eV, 63.5 min #31243	63.454
2nd_elu_1	28137:2	3	K.EC[+57.021]QPPFAFR.H	C[+57]	576.269	2	1151.53	1151.53	0	1.3	197	Specific	345.35	178.6	178.6	8.47	80	>sp|P05107|ITB2_HUMAN Integrin beta-2 OS=Homo sapiens GN=ITGB2 PE=1 SV=2	4044	Cmpd 27975, +MS2(576.2695), 22.3eV, 63.7 min #31345	63.667
2nd_elu_1	28124:2	3	K.EC[+57.021]QPPFAFR.H	C[+57]	576.269	2	1151.53	1151.53	0	0.1	197	Specific	351.37	139.5	139.5	8.05	80	>sp|P05107|ITB2_HUMAN Integrin beta-2 OS=Homo sapiens GN=ITGB2 PE=1 SV=2	4044	Cmpd 27962, +MS2(576.2688), 22.3eV, 63.6 min #31331	63.6485
2nd_elu_1	28743:3	3	R.[+145.020]HVLKLTN[+0.984]NSNQFQTEVGK.Q	.[145], N[+1]	735.032	3	2203.08	2203.08	0	-0.5	206	Specific	186	186	13.7	5.2	80	>sp|P05107|ITB2_HUMAN Integrin beta-2 OS=Homo sapiens GN=ITGB2 PE=1 SV=2	4044	Cmpd 28581, +MS2(735.0315), 27.3eV, 64.9 min #31985	64.9323
2nd_elu_1	28705:3	3	R.[+145.020]HVLKLTN[+0.984]NSNQFQTEVGK.Q	.[145], N[+1]	735.032	3	2203.08	2203.08	0	-0.4	206	Specific	200.75	200.75	0.92	6.89	80	>sp|P05107|ITB2_HUMAN Integrin beta-2 OS=Homo sapiens GN=ITGB2 PE=1 SV=2	4044	Cmpd 28543, +MS2(735.0316), 27.3eV, 64.9 min #31946	64.8762
2nd_elu_1	28601:3	3	R.[+145.020]HVLKLTN[+0.984]NSNQFQTEVGK.Q	.[145], N[+1]	735.033	3	2203.08	2203.08	0	0.8	206	Specific	490.77	474.6	13.7	10.07	80	>sp|P05107|ITB2_HUMAN Integrin beta-2 OS=Homo sapiens GN=ITGB2 PE=1 SV=2	4044	Cmpd 28439, +MS2(735.0325), 27.3eV, 64.7 min #31838	64.6922
2nd_elu_1	28580:3	3	R.HVLK[+145.020]LTN[+0.984]NSNQFQTEVGK.Q	K[+145], N[+1]	735.033	3	2203.08	2203.08	0	0.7	206	Specific	318.67	301.64	6.01	8.67	80	>sp|P05107|ITB2_HUMAN Integrin beta-2 OS=Homo sapiens GN=ITGB2 PE=1 SV=2	4044	Cmpd 28418, +MS2(735.0325), 27.3eV, 64.7 min #31816	64.6493
2nd_elu_1	28677:3	3	R.HVLK[+145.020]LTNN[+0.984]SNQFQTEVGK.Q	K[+145], N[+1]	735.033	3	2203.08	2203.08	0	1.5	206	Specific	485.15	434.33	10.46	9.13	80	>sp|P05107|ITB2_HUMAN Integrin beta-2 OS=Homo sapiens GN=ITGB2 PE=1 SV=2	4044	Cmpd 28515, +MS2(735.0331), 27.3eV, 64.8 min #31917	64.8317
2nd_elu_1	28631:3	3	R.HVLK[+145.020]LTN[+0.984]NSNQFQTEVGK.Q	K[+145], N[+1]	735.033	3	2203.08	2203.08	0	1.1	206	Specific	560.21	460.7	7.92	10.29	80	>sp|P05107|ITB2_HUMAN Integrin beta-2 OS=Homo sapiens GN=ITGB2 PE=1 SV=2	4044	Cmpd 28469, +MS2(735.0327), 27.3eV, 64.8 min #31869	64.7462
2nd_elu_1	28650:3	3	R.HVLK[+145.020]LTN[+0.984]NSNQFQTEVGK.Q	K[+145], N[+1]	735.032	3	2203.08	2203.08	0	0.5	206	Specific	581.69	498.28	17.38	11.05	80	>sp|P05107|ITB2_HUMAN Integrin beta-2 OS=Homo sapiens GN=ITGB2 PE=1 SV=2	4044	Cmpd 28488, +MS2(735.0323), 27.3eV, 64.8 min #31889	64.7845
2nd_elu_1	40167:4	3	K.[+114.043]QLISGNLDAPEGGLDAMMQVAAC[+57.021]PEEIGWR.N	.[114], C[+57]	836.393	4	3342.55	3342.56	0	-1.6	224	Specific	9.03	9.03	9.03	2.23	80	>sp|P05107|ITB2_HUMAN Integrin beta-2 OS=Homo sapiens GN=ITGB2 PE=1 SV=2	4044	Cmpd 39981, +MS2(836.3929), 30.5eV, 89.0 min #44061	89.0212
2nd_elu_1	40202:4	3	K.[+114.043]QLISGNLDAPEGGLDAMMQVAAC[+57.021]PEEIGWR.N	.[114], C[+57]	836.394	4	3342.56	3342.56	0	0.3	224	Specific	78.01	78.01	78.01	3.31	80	>sp|P05107|ITB2_HUMAN Integrin beta-2 OS=Homo sapiens GN=ITGB2 PE=1 SV=2	4044	Cmpd 40014, +MS2(836.3945), 30.5eV, 89.1 min #44095	89.0753
2nd_elu_1	40219:4	3	K.[+114.043]QLISGNLDAPEGGLDAMMQVAAC[+57.021]PEEIGWR.N	.[114], C[+57]	836.396	4	3342.56	3342.56	0	1.7	224	Specific	93.34	93.34	93.34	2.51	80	>sp|P05107|ITB2_HUMAN Integrin beta-2 OS=Homo sapiens GN=ITGB2 PE=1 SV=2	4044	Cmpd 40031, +MS2(836.3957), 30.5eV, 89.1 min #44113	89.115
2nd_elu_1	21943:2	3	V.AAC[+57.021]PEEIGWR.N	C[+57]	594.776	2	1188.54	1188.55	0	-1.6	244	NRagged	154.98	89.8	89.8	2.21	80	>sp|P05107|ITB2_HUMAN Integrin beta-2 OS=Homo sapiens GN=ITGB2 PE=1 SV=2	4044	Cmpd 21815, +MS2(594.7760), 22.9eV, 50.7 min #24837	50.6973
2nd_elu_1	34791:4	3	K.[+57.021]LGAILTPNDGRC[+57.021]HLEDNLYK[+145.020]R.S	.[57], C[+57], K[+145]	665.079	4	2657.29	2657.29	0	0.7	275	Specific	44.81	44.81	44.81	2.24	80	>sp|P05107|ITB2_HUMAN Integrin beta-2 OS=Homo sapiens GN=ITGB2 PE=1 SV=2	4044	Cmpd 34607, +MS2(665.0790), 25.1eV, 77.2 min #38338	77.2008
2nd_elu_1	34821:4	3	K.[+57.021]LGAILTPNDGRC[+57.021]HLEDNLYK[+145.020]R.S	.[57], C[+57], K[+145]	665.079	4	2657.29	2657.29	0	0.1	275	Specific	103.36	103.36	103.36	2.78	80	>sp|P05107|ITB2_HUMAN Integrin beta-2 OS=Homo sapiens GN=ITGB2 PE=1 SV=2	4044	Cmpd 34637, +MS2(665.0786), 25.1eV, 77.3 min #38369	77.237
2nd_elu_1	43249:3	3	H.[+145.020]KLAENNIQPIFAVTSR.M	.[+145]	649.344	3	1946.02	1946.02	0	0.3	310	NRagged	224.32	224.32	18.34	6.8	80	>sp|P05107|ITB2_HUMAN Integrin beta-2 OS=Homo sapiens GN=ITGB2 PE=1 SV=2	4044	Cmpd 43057, +MS2(649.3438), 24.6eV, 96.6 min #47391	96.5975
2nd_elu_1	43271:3	3	H.[+145.020]KLAENNIQPIFAVTSR.M	.[+145]	649.343	3	1946.01	1946.02	0	-1	310	NRagged	231.61	231.61	18.34	7.94	80	>sp|P05107|ITB2_HUMAN Integrin beta-2 OS=Homo sapiens GN=ITGB2 PE=1 SV=2	4044	Cmpd 43079, +MS2(649.3430), 24.6eV, 96.7 min #47414	96.6458
2nd_elu_1	08131:2	3	R.M[+43.006]VK[+145.020]TYEK.L	K[+145], M[+43]	543.751	2	1086.5	1086.5	0	-0.4	326	Specific	263.69	47.32	47.32	3.74	80	>sp|P05107|ITB2_HUMAN Integrin beta-2 OS=Homo sapiens GN=ITGB2 PE=1 SV=2	4044	Cmpd 8063, +MS2(543.7514), 24.9eV, 26.2 min #10475	26.215
2nd_elu_1	42787:2	3	K.TYEK[+145.020]LTEIIPK.S	K[+145]	740.391	2	1479.78	1479.78	0	-0.7	329	Specific	311.18	190.38	85.69	7.66	80	>sp|P05107|ITB2_HUMAN Integrin beta-2 OS=Homo sapiens GN=ITGB2 PE=1 SV=2	4044	Cmpd 42595, +MS2(740.3913), 32.7eV, 95.4 min #46885	95.3858
2nd_elu_1	42960:2	3	K.TYEK[+145.020]LTEIIPK.S	K[+145]	740.391	2	1479.78	1479.78	0	-0.8	329	Specific	351.86	235.08	121.98	8.07	80	>sp|P05107|ITB2_HUMAN Integrin beta-2 OS=Homo sapiens GN=ITGB2 PE=1 SV=2	4044	Cmpd 42768, +MS2(740.3912), 32.7eV, 95.8 min #47076	95.8427
2nd_elu_1	42765:2	3	K.TYEK[+145.020]LTEIIPK.S	K[+145]	740.392	2	1479.78	1479.78	0	0.6	329	Specific	358.65	223.61	83.37	8.11	80	>sp|P05107|ITB2_HUMAN Integrin beta-2 OS=Homo sapiens GN=ITGB2 PE=1 SV=2	4044	Cmpd 42573, +MS2(740.3923), 27.5eV, 95.3 min #46859	95.3153
2nd_elu_1	42943:2	3	K.TYEK[+145.020]LTEIIPK.S	K[+145]	740.391	2	1479.77	1479.78	0	-1.3	329	Specific	367.45	296.26	79.22	7.64	80	>sp|P05107|ITB2_HUMAN Integrin beta-2 OS=Homo sapiens GN=ITGB2 PE=1 SV=2	4044	Cmpd 42751, +MS2(740.3908), 32.7eV, 95.8 min #47058	95.7993
2nd_elu_1	42907:2	3	K.TYEK[+145.020]LTEIIPK.S	K[+145]	740.391	2	1479.78	1479.78	0	-0.6	329	Specific	379.25	273.83	63.85	8.1	80	>sp|P05107|ITB2_HUMAN Integrin beta-2 OS=Homo sapiens GN=ITGB2 PE=1 SV=2	4044	Cmpd 42715, +MS2(740.3913), 32.7eV, 95.7 min #47019	95.708
2nd_elu_1	42923:2	3	K.TYEK[+145.020]LTEIIPK.S	K[+145]	740.392	2	1479.78	1479.78	0	-0.2	329	Specific	427.02	345.65	153.72	8.3	80	>sp|P05107|ITB2_HUMAN Integrin beta-2 OS=Homo sapiens GN=ITGB2 PE=1 SV=2	4044	Cmpd 42731, +MS2(740.3917), 32.7eV, 95.8 min #47036	95.7482
2nd_elu_1	42888:2	3	K.TYEK[+145.020]LTEIIPK.S	K[+145]	740.392	2	1479.78	1479.78	0	-0.3	329	Specific	445.62	342.41	125.52	8.3	80	>sp|P05107|ITB2_HUMAN Integrin beta-2 OS=Homo sapiens GN=ITGB2 PE=1 SV=2	4044	Cmpd 42696, +MS2(740.3916), 32.7eV, 95.7 min #46999	95.6645
2nd_elu_1	42776:2	3	K.TYEK[+145.020]LTEIIPK.S	K[+145]	740.391	2	1479.78	1479.78	0	-0.5	329	Specific	446.74	325.1	149.57	8.3	80	>sp|P05107|ITB2_HUMAN Integrin beta-2 OS=Homo sapiens GN=ITGB2 PE=1 SV=2	4044	Cmpd 42584, +MS2(740.3914), 32.7eV, 95.3 min #46871	95.3393
2nd_elu_1	42803:2	3	K.TYEK[+145.020]LTEIIPK.S	K[+145]	740.391	2	1479.78	1479.78	0	-0.6	329	Specific	462.5	385.09	163.06	9.3	80	>sp|P05107|ITB2_HUMAN Integrin beta-2 OS=Homo sapiens GN=ITGB2 PE=1 SV=2	4044	Cmpd 42611, +MS2(740.3914), 32.7eV, 95.4 min #46903	95.4255
2nd_elu_1	42822:2	3	K.TYEK[+145.020]LTEIIPK.S	K[+145]	740.392	2	1479.78	1479.78	0	0	329	Specific	527.76	330.54	144.36	8.45	80	>sp|P05107|ITB2_HUMAN Integrin beta-2 OS=Homo sapiens GN=ITGB2 PE=1 SV=2	4044	Cmpd 42630, +MS2(740.3918), 32.7eV, 95.5 min #46925	95.4782
2nd_elu_1	42838:2	3	K.TYEK[+145.020]LTEIIPK.S	K[+145]	740.392	2	1479.78	1479.78	0	-0.1	329	Specific	570.9	426.07	135.69	9.57	80	>sp|P05107|ITB2_HUMAN Integrin beta-2 OS=Homo sapiens GN=ITGB2 PE=1 SV=2	4044	Cmpd 42646, +MS2(740.3917), 32.7eV, 95.5 min #46944	95.535
2nd_elu_1	42860:2	3	K.TYEK[+145.020]LTEIIPK.S	K[+145]	740.392	2	1479.78	1479.78	0	-0.1	329	Specific	634.54	429.66	159.04	11.33	80	>sp|P05107|ITB2_HUMAN Integrin beta-2 OS=Homo sapiens GN=ITGB2 PE=1 SV=2	4044	Cmpd 42668, +MS2(740.3917), 32.7eV, 95.6 min #46969	95.5955
2nd_elu_1	14472:2	3	K.NAYNK[+145.020]LSSR.V	K[+145]	599.287	2	1197.57	1197.57	0	-1.5	358	Specific	162.89	48.64	48.64	2.1	80	>sp|P05107|ITB2_HUMAN Integrin beta-2 OS=Homo sapiens GN=ITGB2 PE=1 SV=2	4044	Cmpd 14360, +MS2(599.2868), 27.1eV, 36.5 min #17022	36.5327
2nd_elu_1	14439:2	3	K.NAYNK[+145.020]LSSR.V	K[+145]	599.287	2	1197.57	1197.57	0	-1.2	358	Specific	265.1	46.98	46.98	3.95	80	>sp|P05107|ITB2_HUMAN Integrin beta-2 OS=Homo sapiens GN=ITGB2 PE=1 SV=2	4044	Cmpd 14327, +MS2(599.2870), 27.1eV, 36.5 min #16987	36.4735
2nd_elu_1	17450:3	3	K.VTYDSFC[+57.021]SNGVTHR.N	C[+57]	548.248	3	1642.73	1642.73	0	0.4	380	Specific	12.23	12.23	12.23	2.55	80	>sp|P05107|ITB2_HUMAN Integrin beta-2 OS=Homo sapiens GN=ITGB2 PE=1 SV=2	4044	Cmpd 17336, +MS2(548.2477), 21.4eV, 41.9 min #20132	41.9145
2nd_elu_1	17961:3	3	K.VTYDSFC[+57.021]SN[+0.984]GVTHR.N	C[+57], N[+1]	548.576	3	1643.71	1643.71	0	0.8	380	Specific	75.55	75.55	75.55	2.78	80	>sp|P05107|ITB2_HUMAN Integrin beta-2 OS=Homo sapiens GN=ITGB2 PE=1 SV=2	4044	Cmpd 17841, +MS2(548.5759), 21.4eV, 42.8 min #20660	42.8108
2nd_elu_1	17974:3	3	K.VTYDSFC[+57.021]SN[+0.984]GVTHR.N	C[+57], N[+1]	548.577	3	1643.72	1643.71	0	2.6	380	Specific	122.66	122.66	122.66	2.65	80	>sp|P05107|ITB2_HUMAN Integrin beta-2 OS=Homo sapiens GN=ITGB2 PE=1 SV=2	4044	Cmpd 17854, +MS2(548.5769), 21.4eV, 42.9 min #20675	42.8533
2nd_elu_1	48358:3	3	R.[+57.021]GDC[+57.021]DGVQINVPITFQVK.V	.[57], C[+57]	649.659	3	1946.96	1946.96	0	-1.1	398	Specific	223.1	36.4	36.4	6.04	80	>sp|P05107|ITB2_HUMAN Integrin beta-2 OS=Homo sapiens GN=ITGB2 PE=1 SV=2	4044	Cmpd 48156, +MS2(649.6588), 24.6eV, 109.7 min #52975	109.716
2nd_elu_1	51133:2	3	R.[+114.043]GDC[+57.021]DGVQINVPITFQVK.V	.[114], C[+57]	1002.5	2	2003.98	2003.99	0	-0.9	398	Specific	260.18	258.41	258.41	8.91	80	>sp|P05107|ITB2_HUMAN Integrin beta-2 OS=Homo sapiens GN=ITGB2 PE=1 SV=2	4044	Cmpd 50917, +MS2(1002.4955), 35.7eV, 116.3 min #55963	116.302
2nd_elu_1	48383:3	3	R.GDC[+57.021]DGVQINVPITFQVK.V	C[+57]	630.652	3	1889.94	1889.94	0	-0.4	398	Specific	271.74	37.2	37.2	7.35	80	>sp|P05107|ITB2_HUMAN Integrin beta-2 OS=Homo sapiens GN=ITGB2 PE=1 SV=2	4044	Cmpd 48181, +MS2(630.6521), 24.0eV, 109.8 min #53003	109.781
2nd_elu_1	48255:3	3	R.GDC[+57.021]DGVQINVPITFQVK.V	C[+57]	630.652	3	1889.94	1889.94	0	-0.2	398	Specific	328.22	37.2	37.2	7.72	80	>sp|P05107|ITB2_HUMAN Integrin beta-2 OS=Homo sapiens GN=ITGB2 PE=1 SV=2	4044	Cmpd 48053, +MS2(630.6522), 24.0eV, 109.5 min #52867	109.524
2nd_elu_1	48286:3	3	R.[+57.021]GDC[+57.021]DGVQINVPITFQVK.V	.[57], C[+57]	649.659	3	1946.96	1946.96	0	-0.7	398	Specific	337.1	36.4	36.4	7.72	80	>sp|P05107|ITB2_HUMAN Integrin beta-2 OS=Homo sapiens GN=ITGB2 PE=1 SV=2	4044	Cmpd 48084, +MS2(649.6591), 24.6eV, 109.6 min #52900	109.584
2nd_elu_1	51147:3	3	R.[+114.043]GDC[+57.021]DGVQINVPITFQVK.V	.[114], C[+57]	668.667	3	2003.99	2003.99	0	0.3	398	Specific	342.52	342.52	342.52	9.58	80	>sp|P05107|ITB2_HUMAN Integrin beta-2 OS=Homo sapiens GN=ITGB2 PE=1 SV=2	4044	Cmpd 50931, +MS2(668.6669), 25.2eV, 116.3 min #55978	116.328
2nd_elu_1	48272:3	3	R.[+57.021]GDC[+57.021]DGVQINVPITFQVK.V	.[57], C[+57]	649.659	3	1946.96	1946.96	0	-0.9	398	Specific	360.53	36.4	36.4	7.74	80	>sp|P05107|ITB2_HUMAN Integrin beta-2 OS=Homo sapiens GN=ITGB2 PE=1 SV=2	4044	Cmpd 48070, +MS2(649.6589), 24.6eV, 109.6 min #52884	109.539
2nd_elu_1	48330:3	3	R.[+57.021]GDC[+57.021]DGVQINVPITFQVK.V	.[57], C[+57]	649.659	3	1946.96	1946.96	0	-1.5	398	Specific	365.24	27.01	27.01	7.26	80	>sp|P05107|ITB2_HUMAN Integrin beta-2 OS=Homo sapiens GN=ITGB2 PE=1 SV=2	4044	Cmpd 48128, +MS2(649.6585), 24.6eV, 109.7 min #52946	109.673
2nd_elu_1	48306:3	3	R.[+57.021]GDC[+57.021]DGVQINVPITFQVK.V	.[57], C[+57]	649.659	3	1946.96	1946.96	0	-0.2	398	Specific	386.23	36.4	36.4	7.78	80	>sp|P05107|ITB2_HUMAN Integrin beta-2 OS=Homo sapiens GN=ITGB2 PE=1 SV=2	4044	Cmpd 48104, +MS2(649.6594), 24.6eV, 109.6 min #52921	109.627
2nd_elu_1	48362:2	3	R.GDC[+57.021]DGVQINVPITFQVK.V	C[+57]	945.475	2	1889.94	1889.94	0	0.1	398	Specific	399.89	40.6	40.6	7.88	80	>sp|P05107|ITB2_HUMAN Integrin beta-2 OS=Homo sapiens GN=ITGB2 PE=1 SV=2	4044	Cmpd 48160, +MS2(945.4750), 40.8eV, 109.7 min #52979	109.719
2nd_elu_1	48334:2	3	R.GDC[+57.021]DGVQINVPITFQVK.V	C[+57]	945.475	2	1889.94	1889.94	0	-0.3	398	Specific	401.6	40.6	40.6	7.77	80	>sp|P05107|ITB2_HUMAN Integrin beta-2 OS=Homo sapiens GN=ITGB2 PE=1 SV=2	4044	Cmpd 48132, +MS2(945.4746), 40.8eV, 109.7 min #52950	109.675
2nd_elu_1	47879:3	3	R.[+57.021]GDC[+57.021]DGVQINVPITFQVK.V	.[57], C[+57]	649.659	3	1946.96	1946.96	0	-0.5	398	Specific	411.92	36.4	36.4	7.79	80	>sp|P05107|ITB2_HUMAN Integrin beta-2 OS=Homo sapiens GN=ITGB2 PE=1 SV=2	4044	Cmpd 47679, +MS2(649.6592), 24.6eV, 108.6 min #52464	108.615
2nd_elu_1	48347:3	3	R.GDC[+57.021]DGVQINVPITFQVK.V	C[+57]	630.652	3	1889.94	1889.94	0	-0.8	398	Specific	432.76	28.15	28.15	7.81	80	>sp|P05107|ITB2_HUMAN Integrin beta-2 OS=Homo sapiens GN=ITGB2 PE=1 SV=2	4044	Cmpd 48145, +MS2(630.6518), 24.0eV, 109.7 min #52964	109.71
2nd_elu_1	48281:3	3	R.GDC[+57.021]DGVQINVPITFQVK.V	C[+57]	630.652	3	1889.94	1889.94	0	0	398	Specific	437.52	32.32	32.32	7.81	80	>sp|P05107|ITB2_HUMAN Integrin beta-2 OS=Homo sapiens GN=ITGB2 PE=1 SV=2	4044	Cmpd 48079, +MS2(630.6524), 24.0eV, 109.6 min #52895	109.581
2nd_elu_1	48324:3	3	R.GDC[+57.021]DGVQINVPITFQVK.V	C[+57]	630.652	3	1889.94	1889.94	0	-0.9	398	Specific	474.81	29.92	29.92	7.84	80	>sp|P05107|ITB2_HUMAN Integrin beta-2 OS=Homo sapiens GN=ITGB2 PE=1 SV=2	4044	Cmpd 48122, +MS2(630.6518), 24.0eV, 109.7 min #52940	109.67
2nd_elu_1	48302:3	3	R.GDC[+57.021]DGVQINVPITFQVK.V	C[+57]	630.652	3	1889.94	1889.94	0	-0.1	398	Specific	481.21	37.2	37.2	7.89	80	>sp|P05107|ITB2_HUMAN Integrin beta-2 OS=Homo sapiens GN=ITGB2 PE=1 SV=2	4044	Cmpd 48100, +MS2(630.6523), 24.0eV, 109.6 min #52917	109.625
2nd_elu_1	48309:2	3	R.GDC[+57.021]DGVQINVPITFQVK.V	C[+57]	945.475	2	1889.94	1889.94	0	0.5	398	Specific	519.26	40.6	40.6	7.99	80	>sp|P05107|ITB2_HUMAN Integrin beta-2 OS=Homo sapiens GN=ITGB2 PE=1 SV=2	4044	Cmpd 48107, +MS2(945.4754), 40.8eV, 109.6 min #52924	109.629
2nd_elu_1	48276:2	3	R.GDC[+57.021]DGVQINVPITFQVK.V	C[+57]	945.474	2	1889.94	1889.94	0	-0.9	398	Specific	591.2	37.56	37.56	8.84	80	>sp|P05107|ITB2_HUMAN Integrin beta-2 OS=Homo sapiens GN=ITGB2 PE=1 SV=2	4044	Cmpd 48074, +MS2(945.4740), 40.8eV, 109.6 min #52890	109.576
2nd_elu_1	48107:3	3	R.GDC[+57.021]DGVQINVPITFQVK[+57.021].V	C[+57], K[+57]	649.66	3	1946.97	1946.96	0	0.6	398	Specific	233.87	233.87	233.87	8.92	80	>sp|P05107|ITB2_HUMAN Integrin beta-2 OS=Homo sapiens GN=ITGB2 PE=1 SV=2	4044	Cmpd 47905, +MS2(649.6599), 24.6eV, 109.2 min #52708	109.16
2nd_elu_1	48093:3	3	R.GDC[+57.021]DGVQINVPITFQVK[+57.021].V	C[+57], K[+57]	649.659	3	1946.96	1946.96	0	-0.6	398	Specific	289.93	270.2	270.2	9.06	80	>sp|P05107|ITB2_HUMAN Integrin beta-2 OS=Homo sapiens GN=ITGB2 PE=1 SV=2	4044	Cmpd 47891, +MS2(649.6591), 24.6eV, 109.1 min #52693	109.124
2nd_elu_1	33844:3	3	K.[+57.021]VTATEC[+57.021]IQEQSFVIR.A	.[57], C[+57]	613.307	3	1837.91	1837.91	0	-3.1	415	Specific	142.18	85.2	85.2	2.78	80	>sp|P05107|ITB2_HUMAN Integrin beta-2 OS=Homo sapiens GN=ITGB2 PE=1 SV=2	4044	Cmpd 33660, +MS2(613.3067), 23.5eV, 75.3 min #37339	75.2895
2nd_elu_1	34437:3	3	K.VTATEC[+57.021]IQEQSFVIR.A	C[+57]	594.301	3	1780.89	1780.89	0	-0.9	415	Specific	224.68	154.05	154.05	7.26	80	>sp|P05107|ITB2_HUMAN Integrin beta-2 OS=Homo sapiens GN=ITGB2 PE=1 SV=2	4044	Cmpd 34253, +MS2(594.3009), 22.9eV, 76.5 min #37967	76.533
2nd_elu_1	34940:2	3	K.[+57.021]VTATEC[+57.021]IQEQSFVIR.A	.[57], C[+57]	919.459	2	1837.91	1837.91	0	0	415	Specific	276.13	172.94	172.94	8.69	80	>sp|P05107|ITB2_HUMAN Integrin beta-2 OS=Homo sapiens GN=ITGB2 PE=1 SV=2	4044	Cmpd 34756, +MS2(919.4593), 39.7eV, 77.5 min #38494	77.473
2nd_elu_1	34410:2	3	K.VTATEC[+57.021]IQEQSFVIR.A	C[+57]	890.949	2	1780.89	1780.89	0	0.1	415	Specific	288.45	226.43	226.43	9.09	80	>sp|P05107|ITB2_HUMAN Integrin beta-2 OS=Homo sapiens GN=ITGB2 PE=1 SV=2	4044	Cmpd 34226, +MS2(890.9486), 38.6eV, 76.5 min #37938	76.4672
2nd_elu_1	35054:3	3	K.[+57.021]VTATEC[+57.021]IQEQSFVIR.A	.[57], C[+57]	613.308	3	1837.91	1837.91	0	-0.4	415	Specific	293.48	293.48	293.48	9.04	80	>sp|P05107|ITB2_HUMAN Integrin beta-2 OS=Homo sapiens GN=ITGB2 PE=1 SV=2	4044	Cmpd 34870, +MS2(613.3084), 23.5eV, 77.7 min #38613	77.6722
2nd_elu_1	35011:2	3	K.[+57.021]VTATEC[+57.021]IQEQSFVIR.A	.[57], C[+57]	919.458	2	1837.91	1837.91	0	-0.8	415	Specific	325.84	219.23	219.23	9.11	80	>sp|P05107|ITB2_HUMAN Integrin beta-2 OS=Homo sapiens GN=ITGB2 PE=1 SV=2	4044	Cmpd 34827, +MS2(919.4585), 39.7eV, 77.6 min #38567	77.5778
2nd_elu_1	34958:3	3	K.[+57.021]VTATEC[+57.021]IQEQSFVIR.A	.[57], C[+57]	613.308	3	1837.91	1837.91	0	-1.4	415	Specific	380.28	330.27	330.27	8.96	80	>sp|P05107|ITB2_HUMAN Integrin beta-2 OS=Homo sapiens GN=ITGB2 PE=1 SV=2	4044	Cmpd 34774, +MS2(613.3078), 23.5eV, 77.5 min #38512	77.4845
2nd_elu_1	35024:3	3	K.[+57.021]VTATEC[+57.021]IQEQSFVIR.A	.[57], C[+57]	613.308	3	1837.91	1837.91	0	-0.4	415	Specific	386.14	348.77	348.77	9.44	80	>sp|P05107|ITB2_HUMAN Integrin beta-2 OS=Homo sapiens GN=ITGB2 PE=1 SV=2	4044	Cmpd 34840, +MS2(613.3084), 23.5eV, 77.6 min #38581	77.6143
2nd_elu_1	34291:3	3	K.VTATEC[+57.021]IQEQSFVIR.A	C[+57]	594.301	3	1780.89	1780.89	0	-0.2	415	Specific	432.92	276.49	276.49	9.37	80	>sp|P05107|ITB2_HUMAN Integrin beta-2 OS=Homo sapiens GN=ITGB2 PE=1 SV=2	4044	Cmpd 34107, +MS2(594.3013), 22.9eV, 76.2 min #37811	76.2232
2nd_elu_1	34973:3	3	K.[+57.021]VTATEC[+57.021]IQEQSFVIR.A	.[57], C[+57]	613.308	3	1837.91	1837.91	0	-0.5	415	Specific	444.92	356.15	356.15	9.56	80	>sp|P05107|ITB2_HUMAN Integrin beta-2 OS=Homo sapiens GN=ITGB2 PE=1 SV=2	4044	Cmpd 34789, +MS2(613.3083), 23.5eV, 77.5 min #38528	77.5217
2nd_elu_1	34406:3	3	K.VTATEC[+57.021]IQEQSFVIR.A	C[+57]	594.301	3	1780.89	1780.89	0	-0.8	415	Specific	458.75	307.61	307.61	9.42	80	>sp|P05107|ITB2_HUMAN Integrin beta-2 OS=Homo sapiens GN=ITGB2 PE=1 SV=2	4044	Cmpd 34222, +MS2(594.3010), 22.9eV, 76.5 min #37934	76.4652
2nd_elu_1	34997:3	3	K.[+57.021]VTATEC[+57.021]IQEQSFVIR.A	.[57], C[+57]	613.308	3	1837.91	1837.91	0	-0.1	415	Specific	478.71	403.23	403.23	10.52	80	>sp|P05107|ITB2_HUMAN Integrin beta-2 OS=Homo sapiens GN=ITGB2 PE=1 SV=2	4044	Cmpd 34813, +MS2(613.3085), 23.5eV, 77.6 min #38553	77.5683
2nd_elu_1	34386:2	3	K.VTATEC[+57.021]IQEQSFVIR.A	C[+57]	890.948	2	1780.89	1780.89	0	-0.9	415	Specific	488.71	296.7	296.7	9.42	80	>sp|P05107|ITB2_HUMAN Integrin beta-2 OS=Homo sapiens GN=ITGB2 PE=1 SV=2	4044	Cmpd 34202, +MS2(890.9477), 38.6eV, 76.4 min #37913	76.423
2nd_elu_1	34311:3	3	K.VTATEC[+57.021]IQEQSFVIR.A	C[+57]	594.302	3	1780.89	1780.89	0	0.2	415	Specific	495.91	347.64	347.64	9.67	80	>sp|P05107|ITB2_HUMAN Integrin beta-2 OS=Homo sapiens GN=ITGB2 PE=1 SV=2	4044	Cmpd 34127, +MS2(594.3016), 22.9eV, 76.3 min #37832	76.2655
2nd_elu_1	34982:2	3	K.[+57.021]VTATEC[+57.021]IQEQSFVIR.A	.[57], C[+57]	919.459	2	1837.91	1837.91	0	0.2	415	Specific	507.36	340.96	340.96	9.66	80	>sp|P05107|ITB2_HUMAN Integrin beta-2 OS=Homo sapiens GN=ITGB2 PE=1 SV=2	4044	Cmpd 34798, +MS2(919.4594), 33.1eV, 77.5 min #38537	77.5272
2nd_elu_1	34358:2	3	K.VTATEC[+57.021]IQEQSFVIR.A	C[+57]	890.949	2	1780.89	1780.89	0	0.6	415	Specific	524.25	349.96	349.96	9.66	80	>sp|P05107|ITB2_HUMAN Integrin beta-2 OS=Homo sapiens GN=ITGB2 PE=1 SV=2	4044	Cmpd 34174, +MS2(890.9491), 38.6eV, 76.4 min #37883	76.3647
2nd_elu_1	34332:2	3	K.VTATEC[+57.021]IQEQSFVIR.A	C[+57]	890.949	2	1780.89	1780.89	0	0.8	415	Specific	532.02	356.38	356.38	9.82	80	>sp|P05107|ITB2_HUMAN Integrin beta-2 OS=Homo sapiens GN=ITGB2 PE=1 SV=2	4044	Cmpd 34148, +MS2(890.9493), 38.6eV, 76.3 min #37855	76.3128
2nd_elu_1	34383:3	3	K.VTATEC[+57.021]IQEQSFVIR.A	C[+57]	594.301	3	1780.89	1780.89	0	-0.6	415	Specific	548.21	354.12	354.12	9.72	80	>sp|P05107|ITB2_HUMAN Integrin beta-2 OS=Homo sapiens GN=ITGB2 PE=1 SV=2	4044	Cmpd 34199, +MS2(594.3011), 22.9eV, 76.4 min #37910	76.4215
2nd_elu_1	34335:3	3	K.VTATEC[+57.021]IQEQSFVIR.A	C[+57]	594.302	3	1780.89	1780.89	0	0.1	415	Specific	628.42	379.29	379.29	12.62	80	>sp|P05107|ITB2_HUMAN Integrin beta-2 OS=Homo sapiens GN=ITGB2 PE=1 SV=2	4044	Cmpd 34151, +MS2(594.3015), 22.9eV, 76.3 min #37858	76.3143
2nd_elu_1	34354:3	3	K.VTATEC[+57.021]IQEQSFVIR.A	C[+57]	594.302	3	1780.89	1780.89	0	0.1	415	Specific	642.82	355.94	355.94	11.74	80	>sp|P05107|ITB2_HUMAN Integrin beta-2 OS=Homo sapiens GN=ITGB2 PE=1 SV=2	4044	Cmpd 34170, +MS2(594.3015), 22.9eV, 76.4 min #37879	76.3625
2nd_elu_1	51956:3	3	R.ALGFTDIVTVQVLPQC[+57.021]EC[+57.021]R.C	C[+57]*2	736.038	3	2206.1	2206.1	0	0.4	430	Specific	150.67	150.67	150.67	6.16	80	>sp|P05107|ITB2_HUMAN Integrin beta-2 OS=Homo sapiens GN=ITGB2 PE=1 SV=2	4044	Cmpd 51728, +MS2(736.0383), 27.3eV, 117.8 min #56812	117.796
2nd_elu_1	51941:3	3	R.[+57.021]ALGFTDIVTVQVLPQC[+57.021]EC[+57.021]R.C	.[57], C[+57]*2	755.045	3	2263.12	2263.12	0	-0.5	430	Specific	202.04	202.04	202.04	6.28	80	>sp|P05107|ITB2_HUMAN Integrin beta-2 OS=Homo sapiens GN=ITGB2 PE=1 SV=2	4044	Cmpd 51713, +MS2(755.0448), 27.9eV, 117.8 min #56796	117.761
2nd_elu_1	51940:2	3	R.ALGFTDIVTVQVLPQC[+57.021]EC[+57.021]R.C	C[+57]*2	1103.55	2	2206.1	2206.1	0	0.8	430	Specific	378.87	365.79	365.79	10.06	80	>sp|P05107|ITB2_HUMAN Integrin beta-2 OS=Homo sapiens GN=ITGB2 PE=1 SV=2	4044	Cmpd 51712, +MS2(1103.5543), 47.0eV, 117.8 min #56795	117.76
2nd_elu_1	51927:3	3	R.ALGFTDIVTVQVLPQC[+57.021]EC[+57.021]R.C	C[+57]*2	736.038	3	2206.1	2206.1	0	0.2	430	Specific	417.01	365.47	365.47	10.09	80	>sp|P05107|ITB2_HUMAN Integrin beta-2 OS=Homo sapiens GN=ITGB2 PE=1 SV=2	4044	Cmpd 51699, +MS2(736.0381), 27.3eV, 117.8 min #56782	117.75
2nd_elu_1	51909:3	3	R.ALGFTDIVTVQVLPQC[+57.021]EC[+57.021]R.C	C[+57]*2	736.038	3	2206.1	2206.1	0	0	430	Specific	537	433.32	433.32	11.14	80	>sp|P05107|ITB2_HUMAN Integrin beta-2 OS=Homo sapiens GN=ITGB2 PE=1 SV=2	4044	Cmpd 51681, +MS2(736.0380), 27.3eV, 117.7 min #56763	117.714
2nd_elu_1	51911:2	3	R.ALGFTDIVTVQVLPQC[+57.021]EC[+57.021]R.C	C[+57]*2	1103.55	2	2206.1	2206.1	0	0.1	430	Specific	581.08	486.42	486.42	12.02	80	>sp|P05107|ITB2_HUMAN Integrin beta-2 OS=Homo sapiens GN=ITGB2 PE=1 SV=2	4044	Cmpd 51683, +MS2(1103.5534), 47.0eV, 117.7 min #56765	117.715
2nd_elu_1	49952:4	3	R.ALGFTDIVTVQVLPQC[+57.021]EC[+57.021]RC[+57.021]R.D	C[+57]*3	631.312	4	2522.23	2522.23	0	-1.4	430	Specific	89.51	89.51	89.51	3.2	80	>sp|P05107|ITB2_HUMAN Integrin beta-2 OS=Homo sapiens GN=ITGB2 PE=1 SV=2	4044	Cmpd 49746, +MS2(631.3124), 24.1eV, 113.8 min #54722	113.821
2nd_elu_1	49954:3	3	R.ALGFTDIVTVQVLPQC[+57.021]EC[+57.021]RC[+57.021]R.D	C[+57]*3	841.415	3	2522.23	2522.23	0	-0.7	430	Specific	131.05	131.05	131.05	4.65	80	>sp|P05107|ITB2_HUMAN Integrin beta-2 OS=Homo sapiens GN=ITGB2 PE=1 SV=2	4044	Cmpd 49748, +MS2(841.4147), 30.7eV, 113.8 min #54724	113.822
2nd_elu_1	49909:4	3	R.ALGFTDIVTVQVLPQC[+57.021]EC[+57.021]RC[+57.021]R.D	C[+57]*3	631.31	4	2522.22	2522.23	0	-4.6	430	Specific	138.55	138.25	138.25	3.58	80	>sp|P05107|ITB2_HUMAN Integrin beta-2 OS=Homo sapiens GN=ITGB2 PE=1 SV=2	4044	Cmpd 49703, +MS2(631.3104), 24.0eV, 113.7 min #54676	113.732
2nd_elu_1	49925:4	3	R.ALGFTDIVTVQVLPQC[+57.021]EC[+57.021]RC[+57.021]R.D	C[+57]*3	631.312	4	2522.23	2522.23	0	-1.2	430	Specific	235.18	235.18	235.18	8.51	80	>sp|P05107|ITB2_HUMAN Integrin beta-2 OS=Homo sapiens GN=ITGB2 PE=1 SV=2	4044	Cmpd 49719, +MS2(631.3125), 24.1eV, 113.8 min #54693	113.77
2nd_elu_1	49928:3	3	R.ALGFTDIVTVQVLPQC[+57.021]EC[+57.021]RC[+57.021]R.D	C[+57]*3	841.415	3	2522.23	2522.23	0	-0.3	430	Specific	254.73	254.73	254.73	9.1	80	>sp|P05107|ITB2_HUMAN Integrin beta-2 OS=Homo sapiens GN=ITGB2 PE=1 SV=2	4044	Cmpd 49722, +MS2(841.4150), 30.7eV, 113.8 min #54696	113.772
2nd_elu_1	49944:4	3	R.[+57.021]ALGFTDIVTVQVLPQC[+57.021]EC[+57.021]RC[+57.021]R.D	.[57], C[+57]*3	645.568	4	2579.25	2579.25	0	-1.2	430	Specific	293.05	273.22	273.22	8.77	80	>sp|P05107|ITB2_HUMAN Integrin beta-2 OS=Homo sapiens GN=ITGB2 PE=1 SV=2	4044	Cmpd 49738, +MS2(645.5678), 24.5eV, 113.8 min #54714	113.817
2nd_elu_1	49914:3	3	R.ALGFTDIVTVQVLPQC[+57.021]EC[+57.021]RC[+57.021]R.D	C[+57]*3	841.415	3	2522.23	2522.23	0	0	430	Specific	307.57	248.39	248.39	9.42	80	>sp|P05107|ITB2_HUMAN Integrin beta-2 OS=Homo sapiens GN=ITGB2 PE=1 SV=2	4044	Cmpd 49708, +MS2(841.4153), 30.7eV, 113.7 min #54681	113.735
2nd_elu_1	46749:4	3	R.ALGFTDIVTVQVLPQC[+57.021]EC[+57.021]RC[+57.021]RDQSR.D	C[+57]*3	752.868	4	3008.45	3008.45	0	-0.2	430	Specific	40.51	40.51	40.51	2.91	80	>sp|P05107|ITB2_HUMAN Integrin beta-2 OS=Homo sapiens GN=ITGB2 PE=1 SV=2	4044	Cmpd 46555, +MS2(752.8678), 27.9eV, 105.7 min #51226	105.678
2nd_elu_1	29331:3	3	R.[+145.020]SLC[+57.021]HGKGFLEC[+57.021]GIC[+57.021]R.C	.[145], C[+57]*3	646.953	3	1938.85	1938.84	0	0.5	457	Specific	349.64	241.59	10.9	8.69	80	>sp|P05107|ITB2_HUMAN Integrin beta-2 OS=Homo sapiens GN=ITGB2 PE=1 SV=2	4044	Cmpd 29169, +MS2(646.9532), 24.5eV, 66.1 min #32603	66.0922
2nd_elu_1	29267:3	3	R.[+145.020]SLC[+57.021]HGKGFLEC[+57.021]GIC[+57.021]R.C	.[145], C[+57]*3	646.954	3	1938.85	1938.84	0	1.1	457	Specific	403.69	298.05	11.05	8.82	80	>sp|P05107|ITB2_HUMAN Integrin beta-2 OS=Homo sapiens GN=ITGB2 PE=1 SV=2	4044	Cmpd 29105, +MS2(646.9536), 24.5eV, 66.0 min #32537	65.9965
2nd_elu_1	30751:3	3	R.[+57.021]SLC[+57.021]HGK[+145.020]GFLEC[+57.021]GIC[+57.021]R.C	.[57], C[+57]*3, K[+145]	665.96	3	1995.86	1995.87	0	-0.5	457	Specific	229.45	206.14	35.84	5.25	80	>sp|P05107|ITB2_HUMAN Integrin beta-2 OS=Homo sapiens GN=ITGB2 PE=1 SV=2	4044	Cmpd 30585, +MS2(665.9597), 25.1eV, 68.9 min #34094	68.9172
2nd_elu_1	29239:3	3	R.SLC[+57.021]HGK[+145.020]GFLEC[+57.021]GIC[+57.021]R.C	C[+57]*3, K[+145]	646.953	3	1938.85	1938.84	0	0.5	457	Specific	300.13	210.16	4.02	8.42	80	>sp|P05107|ITB2_HUMAN Integrin beta-2 OS=Homo sapiens GN=ITGB2 PE=1 SV=2	4044	Cmpd 29077, +MS2(646.9532), 24.5eV, 65.9 min #32507	65.926
2nd_elu_1	30726:3	3	R.[+57.021]SLC[+57.021]HGK[+145.020]GFLEC[+57.021]GIC[+57.021]R.C	.[57], C[+57]*3, K[+145]	665.96	3	1995.87	1995.87	0	0.3	457	Specific	347.58	299.16	21.93	8.74	80	>sp|P05107|ITB2_HUMAN Integrin beta-2 OS=Homo sapiens GN=ITGB2 PE=1 SV=2	4044	Cmpd 30560, +MS2(665.9603), 25.1eV, 68.9 min #34068	68.8702
2nd_elu_1	30707:3	3	R.[+57.021]SLC[+57.021]HGK[+145.020]GFLEC[+57.021]GIC[+57.021]R.C	.[57], C[+57]*3, K[+145]	665.96	3	1995.86	1995.87	0	-0.4	457	Specific	353.92	323	42.22	8.67	80	>sp|P05107|ITB2_HUMAN Integrin beta-2 OS=Homo sapiens GN=ITGB2 PE=1 SV=2	4044	Cmpd 30541, +MS2(665.9598), 25.1eV, 68.8 min #34048	68.8448
2nd_elu_1	29304:3	3	R.SLC[+57.021]HGK[+145.020]GFLEC[+57.021]GIC[+57.021]R.C	C[+57]*3, K[+145]	646.953	3	1938.85	1938.84	0	1	457	Specific	395.4	253.77	24.77	8.74	80	>sp|P05107|ITB2_HUMAN Integrin beta-2 OS=Homo sapiens GN=ITGB2 PE=1 SV=2	4044	Cmpd 29142, +MS2(646.9535), 24.5eV, 66.1 min #32575	66.0485
2nd_elu_1	33025:4	3	R.SLC[+57.021]HGK[+145.020]GFLEC[+57.021]GIC[+57.021]RC[+57.021]DTGYIGK.N	C[+57]*4, K[+145]	709.065	4	2833.24	2833.23	0	0.9	457	Specific	200.91	200.91	21.56	3.63	80	>sp|P05107|ITB2_HUMAN Integrin beta-2 OS=Homo sapiens GN=ITGB2 PE=1 SV=2	4044	Cmpd 32847, +MS2(709.0648), 26.5eV, 73.7 min #36483	73.6883
2nd_elu_1	25258:2	3	K.GFLEC[+57.021]GIC[+57.021]R.C	C[+57]*2	556.255	2	1111.5	1111.5	0	1.1	463	Specific	244.41	50.18	50.18	5.14	80	>sp|P05107|ITB2_HUMAN Integrin beta-2 OS=Homo sapiens GN=ITGB2 PE=1 SV=2	4044	Cmpd 25098, +MS2(556.2554), 25.4eV, 57.3 min #28289	57.2552
2nd_elu_1	25208:2	3	K.GFLEC[+57.021]GIC[+57.021]R.C	C[+57]*2	556.254	2	1111.5	1111.5	0	-1.3	463	Specific	260.31	52.44	52.44	4.75	80	>sp|P05107|ITB2_HUMAN Integrin beta-2 OS=Homo sapiens GN=ITGB2 PE=1 SV=2	4044	Cmpd 25048, +MS2(556.2541), 25.4eV, 57.2 min #28236	57.159
2nd_elu_1	25231:2	3	K.GFLEC[+57.021]GIC[+57.021]R.C	C[+57]*2	556.255	2	1111.5	1111.5	0	0.2	463	Specific	288.2	49.49	49.49	6.86	80	>sp|P05107|ITB2_HUMAN Integrin beta-2 OS=Homo sapiens GN=ITGB2 PE=1 SV=2	4044	Cmpd 25071, +MS2(556.2549), 25.4eV, 57.2 min #28261	57.2085
2nd_elu_1	25186:2	3	K.GFLEC[+57.021]GIC[+57.021]R.C	C[+57]*2	556.254	2	1111.5	1111.5	0	-1.3	463	Specific	309.22	51.32	51.32	4.94	80	>sp|P05107|ITB2_HUMAN Integrin beta-2 OS=Homo sapiens GN=ITGB2 PE=1 SV=2	4044	Cmpd 25026, +MS2(556.2541), 25.4eV, 57.1 min #28213	57.114
2nd_elu_1	30796:3	3	K.GFLEC[+57.021]GIC[+57.021]RC[+57.021]DTGYIGK.N	C[+57]*3	669.302	3	2005.89	2005.89	0	-0.2	463	Specific	81.44	46.65	46.65	2.63	80	>sp|P05107|ITB2_HUMAN Integrin beta-2 OS=Homo sapiens GN=ITGB2 PE=1 SV=2	4044	Cmpd 30630, +MS2(669.3024), 25.2eV, 69.0 min #34142	69.0142
2nd_elu_1	30756:3	3	K.GFLEC[+57.021]GIC[+57.021]RC[+57.021]DTGYIGK.N	C[+57]*3	669.302	3	2005.89	2005.89	0	-0.4	463	Specific	126.99	51.63	51.63	3.18	80	>sp|P05107|ITB2_HUMAN Integrin beta-2 OS=Homo sapiens GN=ITGB2 PE=1 SV=2	4044	Cmpd 30590, +MS2(669.3022), 25.2eV, 68.9 min #34100	68.948
2nd_elu_1	26628:4	3	K.GFLEC[+57.021]GIC[+57.021]RC[+57.021]DTGYIGKNC[+57.021]EC[+57.021]QTQGR.S	C[+57]*5	785.588	4	3139.33	3139.33	0	1.2	463	Specific	18.51	18.51	18.51	2.66	80	>sp|P05107|ITB2_HUMAN Integrin beta-2 OS=Homo sapiens GN=ITGB2 PE=1 SV=2	4044	Cmpd 26466, +MS2(785.5882), 28.9eV, 60.4 min #29747	60.3563
2nd_elu_1	26812:4	3	K.[+57.021]GFLEC[+57.021]GIC[+57.021]RC[+57.021]DTGYIGKNC[+57.021]EC[+57.021]QTQGR.S	.[57], C[+57]*5	799.843	4	3196.35	3196.35	0	0.7	463	Specific	26.69	26.69	26.69	2.78	80	>sp|P05107|ITB2_HUMAN Integrin beta-2 OS=Homo sapiens GN=ITGB2 PE=1 SV=2	4044	Cmpd 26650, +MS2(799.8432), 29.4eV, 60.8 min #29944	60.7927
2nd_elu_1	32007:4	3	K.[+114.043]GFLEC[+57.021]GIC[+57.021]RC[+57.021]DTGYIGKNC[+57.021]EC[+57.021]QTQGR.S	.[114], C[+57]*5	814.099	4	3253.37	3253.37	0	0.8	463	Specific	47.96	47.96	47.96	2.65	80	>sp|P05107|ITB2_HUMAN Integrin beta-2 OS=Homo sapiens GN=ITGB2 PE=1 SV=2	4044	Cmpd 31835, +MS2(814.0987), 29.8eV, 71.4 min #35407	71.4125
2nd_elu_1	26777:4	3	K.[+57.021]GFLEC[+57.021]GIC[+57.021]RC[+57.021]DTGYIGKNC[+57.021]EC[+57.021]QTQGR.S	.[57], C[+57]*5	799.843	4	3196.35	3196.35	0	0.1	463	Specific	87.86	45.43	45.43	2.78	80	>sp|P05107|ITB2_HUMAN Integrin beta-2 OS=Homo sapiens GN=ITGB2 PE=1 SV=2	4044	Cmpd 26615, +MS2(799.8427), 29.4eV, 60.7 min #29905	60.698
2nd_elu_1	26788:4	3	K.[+57.021]GFLEC[+57.021]GIC[+57.021]RC[+57.021]DTGYIGKNC[+57.021]EC[+57.021]QTQGR.S	.[57], C[+57]*5	799.844	4	3196.36	3196.35	0	2.2	463	Specific	107.31	56.57	56.57	2.78	80	>sp|P05107|ITB2_HUMAN Integrin beta-2 OS=Homo sapiens GN=ITGB2 PE=1 SV=2	4044	Cmpd 26626, +MS2(799.8444), 29.3eV, 60.7 min #29917	60.7235
2nd_elu_1	26570:4	3	K.GFLEC[+57.021]GIC[+57.021]RC[+57.021]DTGYIGKNC[+57.021]EC[+57.021]QTQGR.S	C[+57]*5	785.588	4	3139.33	3139.33	0	0.8	463	Specific	131.51	36.3	36.3	3.54	80	>sp|P05107|ITB2_HUMAN Integrin beta-2 OS=Homo sapiens GN=ITGB2 PE=1 SV=2	4044	Cmpd 26410, +MS2(785.5879), 28.9eV, 60.2 min #29684	60.2052
2nd_elu_1	26590:4	3	K.GFLEC[+57.021]GIC[+57.021]RC[+57.021]DTGYIGKNC[+57.021]EC[+57.021]QTQGR.S	C[+57]*5	785.587	4	3139.33	3139.33	0	0.1	463	Specific	381.28	36.3	36.3	7.79	80	>sp|P05107|ITB2_HUMAN Integrin beta-2 OS=Homo sapiens GN=ITGB2 PE=1 SV=2	4044	Cmpd 26430, +MS2(785.5873), 28.9eV, 60.3 min #29706	60.2555
2nd_elu_1	08876:3	3	R.C[+57.021]DTGYIGKNC[+57.021]EC[+57.021]QTQGR.S	C[+57]*3	682.953	3	2046.84	2046.84	0	1.1	472	Specific	164.57	164.57	164.57	5.12	80	>sp|P05107|ITB2_HUMAN Integrin beta-2 OS=Homo sapiens GN=ITGB2 PE=1 SV=2	4044	Cmpd 8796, +MS2(682.9532), 25.7eV, 27.4 min #11237	27.4047
2nd_elu_1	06323:2	3	R.SSQELEGSC[+57.021]R.K	C[+57]	576.75	2	1152.49	1152.49	0	-1.3	489	Specific	210.78	198.85	198.85	4.1	80	>sp|P05107|ITB2_HUMAN Integrin beta-2 OS=Homo sapiens GN=ITGB2 PE=1 SV=2	4044	Cmpd 6269, +MS2(576.7504), 26.2eV, 23.0 min #8602	23.0057
2nd_elu_1	06246:2	3	R.SSQELEGSC[+57.021]R.K	C[+57]	576.752	2	1152.5	1152.49	0	1.2	489	Specific	244.55	146.81	146.81	6	80	>sp|P05107|ITB2_HUMAN Integrin beta-2 OS=Homo sapiens GN=ITGB2 PE=1 SV=2	4044	Cmpd 6192, +MS2(576.7518), 26.2eV, 22.9 min #8523	22.9
2nd_elu_1	06270:2	3	R.[+57.021]SSQELEGSC[+57.021]R.K	.[57], C[+57]	605.263	2	1209.52	1209.52	0	1	489	Specific	280.9	172.97	172.97	8.16	80	>sp|P05107|ITB2_HUMAN Integrin beta-2 OS=Homo sapiens GN=ITGB2 PE=1 SV=2	4044	Cmpd 6216, +MS2(605.2625), 23.2eV, 22.9 min #8547	22.916
2nd_elu_1	06274:2	3	R.SSQELEGSC[+57.021]R.K	C[+57]	576.751	2	1152.5	1152.49	0	0.4	489	Specific	446.95	282.31	282.31	8.82	80	>sp|P05107|ITB2_HUMAN Integrin beta-2 OS=Homo sapiens GN=ITGB2 PE=1 SV=2	4044	Cmpd 6220, +MS2(576.7513), 26.2eV, 22.9 min #8552	22.944
2nd_elu_1	35178:5	3	R.SSQELEGSC[+57.021]RK[+145.020]DNN[+0.984]SIIC[+57.021]SGLGDC[+57.021]VC[+57.021]GQC[+57.021]LC[+57.021]HTSDVPGK.L	C[+57]*6, K[+145], N[+1]	906.982	5	4530.88	4530.88	0	0.2	489	Specific	56.53	56.53	1.33	2.47	80	>sp|P05107|ITB2_HUMAN Integrin beta-2 OS=Homo sapiens GN=ITGB2 PE=1 SV=2	4044	Cmpd 34994, +MS2(906.9823), 32.7eV, 78.0 min #38744	77.9495
2nd_elu_1	31880:4	3	R.KDN[+0.984]NSIIC[+57.021]SGLGDC[+57.021]VC[+57.021]GQC[+57.021]LC[+57.021]HTSDVPGK.L	C[+57]*5, N[+1]	813.852	4	3252.39	3252.38	0	0.5	499	Specific	68.48	68.48	0	3.96	80	>sp|P05107|ITB2_HUMAN Integrin beta-2 OS=Homo sapiens GN=ITGB2 PE=1 SV=2	4044	Cmpd 31708, +MS2(813.8520), 29.8eV, 71.2 min #35274	71.1697
2nd_elu_1	31855:4	3	R.KDNN[+0.984]SIIC[+57.021]SGLGDC[+57.021]VC[+57.021]GQC[+57.021]LC[+57.021]HTSDVPGK.L	C[+57]*5, N[+1]	813.852	4	3252.39	3252.38	0	1.1	499	Specific	73.5	73.5	0	3.66	80	>sp|P05107|ITB2_HUMAN Integrin beta-2 OS=Homo sapiens GN=ITGB2 PE=1 SV=2	4044	Cmpd 31683, +MS2(813.8525), 29.8eV, 71.1 min #35248	71.1243
2nd_elu_1	31938:4	3	R.KDN[+0.984]NSIIC[+57.021]SGLGDC[+57.021]VC[+57.021]GQC[+57.021]LC[+57.021]HTSDVPGK.L	C[+57]*5, N[+1]	813.852	4	3252.39	3252.38	0	1.1	499	Specific	76.93	76.93	2.3	3.48	80	>sp|P05107|ITB2_HUMAN Integrin beta-2 OS=Homo sapiens GN=ITGB2 PE=1 SV=2	4044	Cmpd 31766, +MS2(813.8525), 29.8eV, 71.3 min #35334	71.2678
2nd_elu_1	36205:4	3	R.[+145.020]KDNN[+0.984]SIIC[+57.021]SGLGDC[+57.021]VC[+57.021]GQC[+57.021]LC[+57.021]HTSDVPGK.L	.[145], C[+57]*5, N[+1]	850.107	4	3397.41	3397.4	0	0.9	499	Specific	111.96	111.96	0	4.67	80	>sp|P05107|ITB2_HUMAN Integrin beta-2 OS=Homo sapiens GN=ITGB2 PE=1 SV=2	4044	Cmpd 36021, +MS2(850.1073), 37.0eV, 80.3 min #39844	80.2478
2nd_elu_1	36173:4	3	R.[+145.020]KDN[+0.984]NSIIC[+57.021]SGLGDC[+57.021]VC[+57.021]GQC[+57.021]LC[+57.021]HTSDVPGK.L	.[145], C[+57]*5, N[+1]	850.107	4	3397.41	3397.4	0	0.9	499	Specific	187.14	187.14	0	5.56	80	>sp|P05107|ITB2_HUMAN Integrin beta-2 OS=Homo sapiens GN=ITGB2 PE=1 SV=2	4044	Cmpd 35989, +MS2(850.1073), 30.9eV, 80.2 min #39811	80.1913
2nd_elu_1	36164:4	3	K.DNN[+0.984]SIIC[+57.021]SGLGDC[+57.021]VC[+57.021]GQC[+57.021]LC[+57.021]HTSDVPGK.L	C[+57]*5, N[+1]	781.828	4	3124.29	3124.29	0	-0.1	500	Specific	66.9	66.9	0	3.84	80	>sp|P05107|ITB2_HUMAN Integrin beta-2 OS=Homo sapiens GN=ITGB2 PE=1 SV=2	4044	Cmpd 35980, +MS2(781.8278), 28.8eV, 80.2 min #39800	80.1408
2nd_elu_1	36139:4	3	K.DNN[+0.984]SIIC[+57.021]SGLGDC[+57.021]VC[+57.021]GQC[+57.021]LC[+57.021]HTSDVPGK.L	C[+57]*5, N[+1]	781.827	4	3124.29	3124.29	0	-0.4	500	Specific	146.49	146.49	5.83	5.67	80	>sp|P05107|ITB2_HUMAN Integrin beta-2 OS=Homo sapiens GN=ITGB2 PE=1 SV=2	4044	Cmpd 35955, +MS2(781.8275), 28.8eV, 80.1 min #39774	80.0918
2nd_elu_1	36104:4	3	K.DN[+0.984]NSIIC[+57.021]SGLGDC[+57.021]VC[+57.021]GQC[+57.021]LC[+57.021]HTSDVPGK.L	C[+57]*5, N[+1]	781.827	4	3124.29	3124.29	0	-1.2	500	Specific	153.62	153.62	0	4.95	80	>sp|P05107|ITB2_HUMAN Integrin beta-2 OS=Homo sapiens GN=ITGB2 PE=1 SV=2	4044	Cmpd 35920, +MS2(781.8269), 28.8eV, 80.0 min #39738	80.0393
2nd_elu_1	36137:3	3	K.DNN[+0.984]SIIC[+57.021]SGLGDC[+57.021]VC[+57.021]GQC[+57.021]LC[+57.021]HTSDVPGK.L	C[+57]*5, N[+1]	1042.1	3	3124.29	3124.29	0	-0.2	500	Specific	201.09	201.09	0	8.3	80	>sp|P05107|ITB2_HUMAN Integrin beta-2 OS=Homo sapiens GN=ITGB2 PE=1 SV=2	4044	Cmpd 35953, +MS2(1042.1012), 37.1eV, 80.1 min #39772	80.09
2nd_elu_1	36083:3	3	K.DNN[+0.984]SIIC[+57.021]SGLGDC[+57.021]VC[+57.021]GQC[+57.021]LC[+57.021]HTSDVPGK.L	C[+57]*5, N[+1]	1042.1	3	3124.29	3124.29	0	0.3	500	Specific	240.06	240.06	0	9.68	80	>sp|P05107|ITB2_HUMAN Integrin beta-2 OS=Homo sapiens GN=ITGB2 PE=1 SV=2	4044	Cmpd 35899, +MS2(1042.1017), 37.1eV, 80.0 min #39716	79.9967
2nd_elu_1	36117:3	3	K.DNN[+0.984]SIIC[+57.021]SGLGDC[+57.021]VC[+57.021]GQC[+57.021]LC[+57.021]HTSDVPGK.L	C[+57]*5, N[+1]	1042.1	3	3124.29	3124.29	0	0.1	500	Specific	357.71	357.71	3.55	10.46	80	>sp|P05107|ITB2_HUMAN Integrin beta-2 OS=Homo sapiens GN=ITGB2 PE=1 SV=2	4044	Cmpd 35933, +MS2(1042.1016), 37.1eV, 80.1 min #39751	80.0483
2nd_elu_1	36160:3	3	K.DN[+0.984]NSIIC[+57.021]SGLGDC[+57.021]VC[+57.021]GQC[+57.021]LC[+57.021]HTSDVPGK.L	C[+57]*5, N[+1]	1042.1	3	3124.3	3124.29	0	2	500	Specific	359.5	359.5	0	9.53	80	>sp|P05107|ITB2_HUMAN Integrin beta-2 OS=Homo sapiens GN=ITGB2 PE=1 SV=2	4044	Cmpd 35976, +MS2(1042.1035), 37.1eV, 80.1 min #39796	80.1363
2nd_elu_1	25102:3	3	K.LIYGQYC[+57.021]EC[+57.021]DTINC[+57.021]ER.Y	C[+57]*3	698.63	3	2093.87	2093.87	0	1.1	528	Specific	294.27	294.27	294.27	9.25	80	>sp|P05107|ITB2_HUMAN Integrin beta-2 OS=Homo sapiens GN=ITGB2 PE=1 SV=2	4044	Cmpd 24942, +MS2(698.6298), 26.2eV, 56.9 min #28123	56.9267
2nd_elu_1	25082:2	3	K.LIYGQYC[+57.021]EC[+57.021]DTINC[+57.021]ER.Y	C[+57]*3	1047.44	2	2093.88	2093.87	0	1.4	528	Specific	300.21	296.88	296.88	8.34	80	>sp|P05107|ITB2_HUMAN Integrin beta-2 OS=Homo sapiens GN=ITGB2 PE=1 SV=2	4044	Cmpd 24922, +MS2(1047.4414), 37.3eV, 56.9 min #28102	56.8858
2nd_elu_1	25077:3	3	K.LIYGQYC[+57.021]EC[+57.021]DTINC[+57.021]ER.Y	C[+57]*3	698.63	3	2093.87	2093.87	0	0.7	528	Specific	301.17	301.17	301.17	9.32	80	>sp|P05107|ITB2_HUMAN Integrin beta-2 OS=Homo sapiens GN=ITGB2 PE=1 SV=2	4044	Cmpd 24917, +MS2(698.6295), 26.2eV, 56.9 min #28097	56.8802
2nd_elu_1	25990:3	3	K.[+57.021]LIYGQYC[+57.021]EC[+57.021]DTINC[+57.021]ER.Y	.[57], C[+57]*3	717.636	3	2150.89	2150.89	0	0.3	528	Specific	355.38	325.52	325.52	9.61	80	>sp|P05107|ITB2_HUMAN Integrin beta-2 OS=Homo sapiens GN=ITGB2 PE=1 SV=2	4044	Cmpd 25830, +MS2(717.6364), 26.8eV, 59.0 min #29068	58.9445
2nd_elu_1	26041:3	3	K.[+57.021]LIYGQYC[+57.021]EC[+57.021]DTINC[+57.021]ER.Y	.[57], C[+57]*3	717.636	3	2150.89	2150.89	0	-0.4	528	Specific	364.45	364.45	364.45	9.58	80	>sp|P05107|ITB2_HUMAN Integrin beta-2 OS=Homo sapiens GN=ITGB2 PE=1 SV=2	4044	Cmpd 25881, +MS2(717.6359), 26.8eV, 59.1 min #29122	59.0518
2nd_elu_1	24975:2	3	K.LIYGQYC[+57.021]EC[+57.021]DTINC[+57.021]ER.Y	C[+57]*3	1047.44	2	2093.87	2093.87	0	0	528	Specific	366.6	366.6	366.6	9.56	80	>sp|P05107|ITB2_HUMAN Integrin beta-2 OS=Homo sapiens GN=ITGB2 PE=1 SV=2	4044	Cmpd 24815, +MS2(1047.4399), 44.8eV, 56.7 min #27988	56.6593
2nd_elu_1	25044:3	3	K.LIYGQYC[+57.021]EC[+57.021]DTINC[+57.021]ER.Y	C[+57]*3	698.63	3	2093.88	2093.87	0	1.4	528	Specific	371.73	291.06	291.06	8.56	80	>sp|P05107|ITB2_HUMAN Integrin beta-2 OS=Homo sapiens GN=ITGB2 PE=1 SV=2	4044	Cmpd 24884, +MS2(698.6300), 26.2eV, 56.8 min #28062	56.8217
2nd_elu_1	25048:2	3	K.LIYGQYC[+57.021]EC[+57.021]DTINC[+57.021]ER.Y	C[+57]*3	1047.44	2	2093.87	2093.87	0	1	528	Specific	383.22	383.22	383.22	10.6	80	>sp|P05107|ITB2_HUMAN Integrin beta-2 OS=Homo sapiens GN=ITGB2 PE=1 SV=2	4044	Cmpd 24888, +MS2(1047.4409), 44.8eV, 56.8 min #28066	56.8238
2nd_elu_1	24953:3	3	K.LIYGQYC[+57.021]EC[+57.021]DTINC[+57.021]ER.Y	C[+57]*3	698.629	3	2093.87	2093.87	0	-0.8	528	Specific	386.7	320.77	320.77	9.44	80	>sp|P05107|ITB2_HUMAN Integrin beta-2 OS=Homo sapiens GN=ITGB2 PE=1 SV=2	4044	Cmpd 24793, +MS2(698.6285), 26.2eV, 56.6 min #27965	56.6147
2nd_elu_1	25024:3	3	K.LIYGQYC[+57.021]EC[+57.021]DTINC[+57.021]ER.Y	C[+57]*3	698.629	3	2093.87	2093.87	0	0	528	Specific	389.41	312.77	312.77	9.44	80	>sp|P05107|ITB2_HUMAN Integrin beta-2 OS=Homo sapiens GN=ITGB2 PE=1 SV=2	4044	Cmpd 24864, +MS2(698.6290), 26.2eV, 56.8 min #28041	56.78
2nd_elu_1	26015:3	3	K.[+57.021]LIYGQYC[+57.021]EC[+57.021]DTINC[+57.021]ER.Y	.[57], C[+57]*3	717.637	3	2150.9	2150.89	0	0.7	528	Specific	404.73	404.73	404.73	10.63	80	>sp|P05107|ITB2_HUMAN Integrin beta-2 OS=Homo sapiens GN=ITGB2 PE=1 SV=2	4044	Cmpd 25855, +MS2(717.6367), 26.8eV, 59.0 min #29095	59.0037
2nd_elu_1	25027:2	3	K.LIYGQYC[+57.021]EC[+57.021]DTINC[+57.021]ER.Y	C[+57]*3	1047.44	2	2093.87	2093.87	0	0	528	Specific	418.78	406.78	406.78	10.49	80	>sp|P05107|ITB2_HUMAN Integrin beta-2 OS=Homo sapiens GN=ITGB2 PE=1 SV=2	4044	Cmpd 24867, +MS2(1047.4399), 44.8eV, 56.8 min #28044	56.7817
2nd_elu_1	24973:3	3	K.LIYGQYC[+57.021]EC[+57.021]DTINC[+57.021]ER.Y	C[+57]*3	698.629	3	2093.87	2093.87	0	0.1	528	Specific	439.02	320.75	320.75	9.59	80	>sp|P05107|ITB2_HUMAN Integrin beta-2 OS=Homo sapiens GN=ITGB2 PE=1 SV=2	4044	Cmpd 24813, +MS2(698.6291), 26.2eV, 56.7 min #27986	56.6583
2nd_elu_1	24998:3	3	K.LIYGQYC[+57.021]EC[+57.021]DTINC[+57.021]ER.Y	C[+57]*3	698.629	3	2093.87	2093.87	0	0	528	Specific	453.43	348.2	348.2	9.58	80	>sp|P05107|ITB2_HUMAN Integrin beta-2 OS=Homo sapiens GN=ITGB2 PE=1 SV=2	4044	Cmpd 24838, +MS2(698.6290), 26.2eV, 56.7 min #28012	56.7067
2nd_elu_1	25982:2	3	K.[+57.021]LIYGQYC[+57.021]EC[+57.021]DTINC[+57.021]ER.Y	.[57], C[+57]*3	1075.95	2	2150.89	2150.89	0	-0.4	528	Specific	458.65	458.65	458.65	10.53	80	>sp|P05107|ITB2_HUMAN Integrin beta-2 OS=Homo sapiens GN=ITGB2 PE=1 SV=2	4044	Cmpd 25822, +MS2(1075.9502), 38.3eV, 58.9 min #29060	58.9403
2nd_elu_1	25961:3	3	K.[+57.021]LIYGQYC[+57.021]EC[+57.021]DTINC[+57.021]ER.Y	.[57], C[+57]*3	717.638	3	2150.9	2150.89	0	2.2	528	Specific	464.56	464.56	464.56	9.74	80	>sp|P05107|ITB2_HUMAN Integrin beta-2 OS=Homo sapiens GN=ITGB2 PE=1 SV=2	4044	Cmpd 25801, +MS2(717.6378), 26.8eV, 58.9 min #29038	58.8932
2nd_elu_1	25001:2	3	K.LIYGQYC[+57.021]EC[+57.021]DTINC[+57.021]ER.Y	C[+57]*3	1047.44	2	2093.87	2093.87	0	-0.2	528	Specific	527.73	476.16	476.16	10.66	80	>sp|P05107|ITB2_HUMAN Integrin beta-2 OS=Homo sapiens GN=ITGB2 PE=1 SV=2	4044	Cmpd 24841, +MS2(1047.4397), 44.8eV, 56.7 min #28015	56.7082
2nd_elu_1	27492:4	3	K.LIYGQYC[+57.021]EC[+57.021]DTINC[+57.021]ERYNGQVC[+57.021]GGPGR.G	C[+57]*4	810.601	4	3239.38	3239.38	0	1.4	528	Specific	177.51	177.51	177.51	5.07	80	>sp|P05107|ITB2_HUMAN Integrin beta-2 OS=Homo sapiens GN=ITGB2 PE=1 SV=2	4044	Cmpd 27330, +MS2(810.6006), 29.7eV, 62.3 min #30661	62.2493
2nd_elu_1	27461:4	3	K.LIYGQYC[+57.021]EC[+57.021]DTINC[+57.021]ERYNGQVC[+57.021]GGPGR.G	C[+57]*4	810.599	4	3239.37	3239.38	0	-0.7	528	Specific	285.34	285.34	285.34	9.76	80	>sp|P05107|ITB2_HUMAN Integrin beta-2 OS=Homo sapiens GN=ITGB2 PE=1 SV=2	4044	Cmpd 27299, +MS2(810.5989), 29.7eV, 62.2 min #30629	62.1955
2nd_elu_1	06819:2	3	R.[+57.021]YNGQVC[+57.021]GGPGR.G	.[57], C[+57]	611.274	2	1221.54	1221.54	0	-2.3	544	Specific	170.38	164.55	164.55	2.78	80	>sp|P05107|ITB2_HUMAN Integrin beta-2 OS=Homo sapiens GN=ITGB2 PE=1 SV=2	4044	Cmpd 6765, +MS2(611.2737), 23.4eV, 23.9 min #9119	23.8763
2nd_elu_1	06765:2	3	R.YNGQVC[+57.021]GGPGR.G	C[+57]	582.764	2	1164.52	1164.52	0	-0.8	544	Specific	287.23	221.28	221.28	8.36	80	>sp|P05107|ITB2_HUMAN Integrin beta-2 OS=Homo sapiens GN=ITGB2 PE=1 SV=2	4044	Cmpd 6711, +MS2(582.7639), 26.5eV, 23.8 min #9062	23.7708
2nd_elu_1	06736:2	3	R.YNGQVC[+57.021]GGPGR.G	C[+57]	582.764	2	1164.52	1164.52	0	-0.7	544	Specific	304.14	243.99	243.99	8.5	80	>sp|P05107|ITB2_HUMAN Integrin beta-2 OS=Homo sapiens GN=ITGB2 PE=1 SV=2	4044	Cmpd 6682, +MS2(582.7640), 26.5eV, 23.7 min #9032	23.7228
2nd_elu_1	20997:5	3	R.[+114.043]GLC[+57.021]FC[+57.021]GKC[+57.021]RC[+57.021]HPGFEGSAC[+57.021]QC[+57.021]ER.T	.[114], C[+57]*6	590.24	5	2947.17	2947.17	0	0	555	Specific	76.5	76.5	76.5	3.53	80	>sp|P05107|ITB2_HUMAN Integrin beta-2 OS=Homo sapiens GN=ITGB2 PE=1 SV=2	4044	Cmpd 20873, +MS2(590.2405), 22.8eV, 48.7 min #23842	48.7295
2nd_elu_1	27029:4	3	R.[+114.043]GLC[+57.021]FC[+57.021]GK[+145.020]C[+57.021]RC[+57.021]HPGFEGSAC[+57.021]QC[+57.021]ER.T	.[114], C[+57]*6, K[+145]	773.804	4	3092.19	3092.19	0	0.4	555	Specific	27.5	27.5	27.5	2.65	80	>sp|P05107|ITB2_HUMAN Integrin beta-2 OS=Homo sapiens GN=ITGB2 PE=1 SV=2	4044	Cmpd 26867, +MS2(773.8040), 28.5eV, 61.3 min #30172	61.2578
2nd_elu_1	22821:4	3	R.[+57.021]GLC[+57.021]FC[+57.021]GK[+145.020]C[+57.021]RC[+57.021]HPGFEGSAC[+57.021]QC[+57.021]ER.T	.[57], C[+57]*6, K[+145]	759.548	4	3035.17	3035.17	0	0.2	555	Specific	51.48	33.75	32.24	2.78	80	>sp|P05107|ITB2_HUMAN Integrin beta-2 OS=Homo sapiens GN=ITGB2 PE=1 SV=2	4044	Cmpd 22691, +MS2(759.5485), 28.1eV, 52.4 min #25752	52.3573
2nd_elu_1	27005:4	3	R.[+114.043]GLC[+57.021]FC[+57.021]GK[+145.020]C[+57.021]RC[+57.021]HPGFEGSAC[+57.021]QC[+57.021]ER.T	.[114], C[+57]*6, K[+145]	773.805	4	3092.2	3092.19	0	2.1	555	Specific	71.98	71.98	71.98	2.66	80	>sp|P05107|ITB2_HUMAN Integrin beta-2 OS=Homo sapiens GN=ITGB2 PE=1 SV=2	4044	Cmpd 26843, +MS2(773.8053), 28.5eV, 61.2 min #30147	61.208
2nd_elu_1	26978:4	3	R.[+114.043]GLC[+57.021]FC[+57.021]GK[+145.020]C[+57.021]RC[+57.021]HPGFEGSAC[+57.021]QC[+57.021]ER.T	.[114], C[+57]*6, K[+145]	773.804	4	3092.19	3092.19	0	-0.2	555	Specific	87.22	87.22	87.22	3.45	80	>sp|P05107|ITB2_HUMAN Integrin beta-2 OS=Homo sapiens GN=ITGB2 PE=1 SV=2	4044	Cmpd 26816, +MS2(773.8036), 28.5eV, 61.2 min #30119	61.159
2nd_elu_1	22798:4	3	R.[+57.021]GLC[+57.021]FC[+57.021]GK[+145.020]C[+57.021]RC[+57.021]HPGFEGSAC[+57.021]QC[+57.021]ER.T	.[57], C[+57]*6, K[+145]	759.548	4	3035.17	3035.17	0	0.2	555	Specific	128.21	33.75	17.1	5.24	80	>sp|P05107|ITB2_HUMAN Integrin beta-2 OS=Homo sapiens GN=ITGB2 PE=1 SV=2	4044	Cmpd 22668, +MS2(759.5485), 28.1eV, 52.3 min #25728	52.311
2nd_elu_1	22697:4	3	R.GLC[+57.021]FC[+57.021]GK[+145.020]C[+57.021]RC[+57.021]HPGFEGSAC[+57.021]QC[+57.021]ER.T	C[+57]*6, K[+145]	745.292	4	2978.15	2978.15	0	-0.9	555	Specific	260.44	40.36	40.36	6.41	80	>sp|P05107|ITB2_HUMAN Integrin beta-2 OS=Homo sapiens GN=ITGB2 PE=1 SV=2	4044	Cmpd 22567, +MS2(745.2923), 27.6eV, 52.1 min #25623	52.13
2nd_elu_1	22674:4	3	R.GLC[+57.021]FC[+57.021]GK[+145.020]C[+57.021]RC[+57.021]HPGFEGSAC[+57.021]QC[+57.021]ER.T	C[+57]*6, K[+145]	745.293	4	2978.15	2978.15	0	-0.2	555	Specific	279.85	34.55	6.81	6.54	80	>sp|P05107|ITB2_HUMAN Integrin beta-2 OS=Homo sapiens GN=ITGB2 PE=1 SV=2	4044	Cmpd 22544, +MS2(745.2928), 27.6eV, 52.1 min #25599	52.0873
2nd_elu_1	22637:4	3	R.GLC[+57.021]FC[+57.021]GK[+145.020]C[+57.021]RC[+57.021]HPGFEGSAC[+57.021]QC[+57.021]ER.T	C[+57]*6, K[+145]	745.292	4	2978.15	2978.15	0	-1	555	Specific	302.26	34.55	34.55	6.59	80	>sp|P05107|ITB2_HUMAN Integrin beta-2 OS=Homo sapiens GN=ITGB2 PE=1 SV=2	4044	Cmpd 22507, +MS2(745.2922), 27.6eV, 52.0 min #25561	52.0353
2nd_elu_1	22782:4	3	R.[+57.021]GLC[+57.021]FC[+57.021]GK[+145.020]C[+57.021]RC[+57.021]HPGFEGSAC[+57.021]QC[+57.021]ER.T	.[57], C[+57]*6, K[+145]	759.548	4	3035.17	3035.17	0	0.1	555	Specific	314.06	35.18	35.18	6.71	80	>sp|P05107|ITB2_HUMAN Integrin beta-2 OS=Homo sapiens GN=ITGB2 PE=1 SV=2	4044	Cmpd 22652, +MS2(759.5484), 28.1eV, 52.3 min #25711	52.269
2nd_elu_1	22670:4	3	R.GLC[+57.021]FC[+57.021]GK[+145.020]C[+57.021]RC[+57.021]HPGFEGSAC[+57.021]QC[+57.021]ER.T	C[+57]*6, K[+145]	745.293	4	2978.15	2978.15	0	-0.2	555	Specific	367.03	34.55	34.55	6.8	80	>sp|P05107|ITB2_HUMAN Integrin beta-2 OS=Homo sapiens GN=ITGB2 PE=1 SV=2	4044	Cmpd 22540, +MS2(745.2928), 27.7eV, 52.1 min #25595	52.0852
2nd_elu_1	22215:4	3	R.GLC[+57.021]FC[+57.021]GK[+145.020]C[+57.021]RC[+57.021]H[+57.021]PGFEGSAC[+57.021]QC[+57.021]ER.T	C[+57]*6, H[+57], K[+145]	759.549	4	3035.17	3035.17	0	0.7	555	Specific	29.3	29.3	9.64	2.78	80	>sp|P05107|ITB2_HUMAN Integrin beta-2 OS=Homo sapiens GN=ITGB2 PE=1 SV=2	4044	Cmpd 22087, +MS2(759.5488), 28.1eV, 51.3 min #25123	51.2763
2nd_elu_1	09975:3	3	R.[+57.021]C[+57.021]HPGFEGSAC[+57.021]QC[+57.021]ER.T	.[57], C[+57]*3	584.561	3	1751.67	1751.67	0	0.6	564	Specific	203.79	203.79	15.6	7.56	80	>sp|P05107|ITB2_HUMAN Integrin beta-2 OS=Homo sapiens GN=ITGB2 PE=1 SV=2	4044	Cmpd 9893, +MS2(584.5613), 22.6eV, 29.1 min #12372	29.1248
2nd_elu_1	09947:3	3	R.[+57.021]C[+57.021]HPGFEGSAC[+57.021]QC[+57.021]ER.T	.[57], C[+57]*3	584.561	3	1751.67	1751.67	0	0.8	564	Specific	313.7	313.7	15.6	9.22	80	>sp|P05107|ITB2_HUMAN Integrin beta-2 OS=Homo sapiens GN=ITGB2 PE=1 SV=2	4044	Cmpd 9865, +MS2(584.5614), 22.6eV, 29.1 min #12343	29.0793
2nd_elu_1	09365:3	3	R.C[+57.021]HPGFEGSAC[+57.021]QC[+57.021]ER.T	C[+57]*3	565.553	3	1694.65	1694.65	0	-1	564	Specific	512.5	445.48	445.48	10.51	80	>sp|P05107|ITB2_HUMAN Integrin beta-2 OS=Homo sapiens GN=ITGB2 PE=1 SV=2	4044	Cmpd 9285, +MS2(565.5532), 22.0eV, 28.2 min #11742	28.1488
2nd_elu_1	08442:2	3	R.[+57.021]TTEGC[+57.021]LNPR.R	.[57], C[+57]	552.758	2	1104.51	1104.51	0	-0.7	578	Specific	223.29	127.91	127.91	4.41	80	>sp|P05107|ITB2_HUMAN Integrin beta-2 OS=Homo sapiens GN=ITGB2 PE=1 SV=2	4044	Cmpd 8364, +MS2(552.7584), 21.6eV, 26.7 min #10785	26.6417
2nd_elu_1	08349:2	3	R.[+57.021]TTEGC[+57.021]LNPR.R	.[57], C[+57]	552.758	2	1104.51	1104.51	0	-1.1	578	Specific	304.38	166.15	166.15	8.09	80	>sp|P05107|ITB2_HUMAN Integrin beta-2 OS=Homo sapiens GN=ITGB2 PE=1 SV=2	4044	Cmpd 8273, +MS2(552.7581), 25.3eV, 26.5 min #10692	26.5337
2nd_elu_1	22716:5	3	R.GRC[+57.021]RC[+57.021]NVC[+57.021]EC[+57.021]HSGYQLPLC[+57.021]QEC[+57.021]PGC[+57.021]PSPC[+57.021]GK.Y	C[+57]*8	757.51	5	3783.52	3783.53	0	-0.9	594	Specific	63.89	35.15	35.15	3.25	80	>sp|P05107|ITB2_HUMAN Integrin beta-2 OS=Homo sapiens GN=ITGB2 PE=1 SV=2	4044	Cmpd 22586, +MS2(757.5102), 28.0eV, 52.2 min #25642	52.1425
2nd_elu_1	22690:5	3	R.GRC[+57.021]RC[+57.021]NVC[+57.021]EC[+57.021]HSGYQLPLC[+57.021]QEC[+57.021]PGC[+57.021]PSPC[+57.021]GK.Y	C[+57]*8	757.511	5	3783.53	3783.53	0	0.6	594	Specific	106.03	58.76	58.76	4.34	80	>sp|P05107|ITB2_HUMAN Integrin beta-2 OS=Homo sapiens GN=ITGB2 PE=1 SV=2	4044	Cmpd 22560, +MS2(757.5114), 28.0eV, 52.1 min #25615	52.0978
2nd_elu_1	22613:5	3	R.GRC[+57.021]RC[+57.021]NVC[+57.021]EC[+57.021]HSGYQLPLC[+57.021]QEC[+57.021]PGC[+57.021]PSPC[+57.021]GK.Y	C[+57]*8	757.511	5	3783.53	3783.53	0	0.1	594	Specific	111.09	35.15	35.15	3.34	80	>sp|P05107|ITB2_HUMAN Integrin beta-2 OS=Homo sapiens GN=ITGB2 PE=1 SV=2	4044	Cmpd 22483, +MS2(757.5109), 28.0eV, 52.0 min #25536	51.9935
2nd_elu_1	15026:2	3	K.YISC[+57.021]AEC[+57.021]LK.F	C[+57]*2	572.261	2	1143.52	1143.52	0	-1.4	625	Specific	132.84	61.96	61.96	2.04	80	>sp|P05107|ITB2_HUMAN Integrin beta-2 OS=Homo sapiens GN=ITGB2 PE=1 SV=2	4044	Cmpd 14912, +MS2(572.2615), 26.0eV, 37.5 min #17596	37.476
2nd_elu_1	14954:2	3	K.YISC[+57.021]AEC[+57.021]LK.F	C[+57]*2	572.262	2	1143.52	1143.52	0	-0.5	625	Specific	231.94	128.56	128.56	5.33	80	>sp|P05107|ITB2_HUMAN Integrin beta-2 OS=Homo sapiens GN=ITGB2 PE=1 SV=2	4044	Cmpd 14840, +MS2(572.2620), 26.0eV, 37.4 min #17522	37.3788
2nd_elu_1	14993:2	3	K.YISC[+57.021]AEC[+57.021]LK.F	C[+57]*2	572.261	2	1143.52	1143.52	0	-1.4	625	Specific	299.67	171.87	171.87	7.56	80	>sp|P05107|ITB2_HUMAN Integrin beta-2 OS=Homo sapiens GN=ITGB2 PE=1 SV=2	4044	Cmpd 14879, +MS2(572.2615), 26.0eV, 37.4 min #17562	37.4307
2nd_elu_1	22949:3	3	K.YISC[+57.021]AEC[+57.021]LKFEK.G	C[+57]*2	516.579	3	1547.72	1547.72	0	0.1	625	Specific	53.43	31.62	31.62	2.43	80	>sp|P05107|ITB2_HUMAN Integrin beta-2 OS=Homo sapiens GN=ITGB2 PE=1 SV=2	4044	Cmpd 22819, +MS2(516.5793), 20.4eV, 52.6 min #25887	52.6045
2nd_elu_1	25625:3	3	K.[+57.021]YISC[+57.021]AEC[+57.021]LKFEK.G	.[57], C[+57]*2	535.587	3	1604.75	1604.74	0	0.8	625	Specific	103.25	97.38	97.38	2.71	80	>sp|P05107|ITB2_HUMAN Integrin beta-2 OS=Homo sapiens GN=ITGB2 PE=1 SV=2	4044	Cmpd 25465, +MS2(535.5869), 21.0eV, 58.1 min #28678	58.0918
2nd_elu_1	30025:3	3	K.GPFGKN[+0.984]C[+57.021]SAAC[+57.021]PGLQLSNNPVK.G	C[+57]*2, N[+1]	773.04	3	2317.11	2317.11	0	-0.4	637	Specific	234.63	234.63	234.63	8.95	80	>sp|P05107|ITB2_HUMAN Integrin beta-2 OS=Homo sapiens GN=ITGB2 PE=1 SV=2	4044	Cmpd 29861, +MS2(773.0400), 28.5eV, 67.4 min #33330	67.429
2nd_elu_1	37127:3	3	K.[+145.020]GPFGKN[+0.984]C[+57.021]SAAC[+57.021]PGLQLSNNPVK.G	.[145], C[+57]*2, N[+1]	821.38	3	2462.13	2462.13	0	-0.2	637	Specific	274.12	274.12	5.02	9.08	80	>sp|P05107|ITB2_HUMAN Integrin beta-2 OS=Homo sapiens GN=ITGB2 PE=1 SV=2	4044	Cmpd 36941, +MS2(821.3801), 30.0eV, 82.3 min #40824	82.2498
2nd_elu_1	37077:3	3	K.[+145.020]GPFGKN[+0.984]C[+57.021]SAAC[+57.021]PGLQLSNNPVK.G	.[145], C[+57]*2, N[+1]	821.38	3	2462.13	2462.13	0	0.4	637	Specific	312.7	312.7	19.52	9.47	80	>sp|P05107|ITB2_HUMAN Integrin beta-2 OS=Homo sapiens GN=ITGB2 PE=1 SV=2	4044	Cmpd 36891, +MS2(821.3805), 30.0eV, 82.1 min #40770	82.1423
2nd_elu_1	30001:3	3	K.GPFGKN[+0.984]C[+57.021]SAAC[+57.021]PGLQLSNNPVK.G	C[+57]*2, N[+1]	773.041	3	2317.11	2317.11	0	0.5	637	Specific	323.76	323.76	323.76	9.47	80	>sp|P05107|ITB2_HUMAN Integrin beta-2 OS=Homo sapiens GN=ITGB2 PE=1 SV=2	4044	Cmpd 29837, +MS2(773.0407), 28.5eV, 67.4 min #33305	67.3847
2nd_elu_1	29923:3	3	K.GPFGKN[+0.984]C[+57.021]SAAC[+57.021]PGLQLSNNPVK.G	C[+57]*2, N[+1]	773.04	3	2317.11	2317.11	0	0.2	637	Specific	354.95	330.94	330.94	9.76	80	>sp|P05107|ITB2_HUMAN Integrin beta-2 OS=Homo sapiens GN=ITGB2 PE=1 SV=2	4044	Cmpd 29761, +MS2(773.0405), 28.5eV, 67.2 min #33226	67.2462
2nd_elu_1	37098:3	3	K.[+145.020]GPFGKN[+0.984]C[+57.021]SAAC[+57.021]PGLQLSNNPVK.G	.[145], C[+57]*2, N[+1]	821.381	3	2462.13	2462.13	0	0.8	637	Specific	356.2	356.2	19.52	9.85	80	>sp|P05107|ITB2_HUMAN Integrin beta-2 OS=Homo sapiens GN=ITGB2 PE=1 SV=2	4044	Cmpd 36912, +MS2(821.3809), 30.0eV, 82.2 min #40793	82.1932
2nd_elu_1	29974:3	3	K.GPFGKN[+0.984]C[+57.021]SAAC[+57.021]PGLQLSNNPVK.G	C[+57]*2, N[+1]	773.04	3	2317.11	2317.11	0	-0.3	637	Specific	358.93	358.93	358.93	9.73	80	>sp|P05107|ITB2_HUMAN Integrin beta-2 OS=Homo sapiens GN=ITGB2 PE=1 SV=2	4044	Cmpd 29810, +MS2(773.0401), 28.5eV, 67.3 min #33277	67.3357
2nd_elu_1	29960:3	3	K.GPFGKN[+0.984]C[+57.021]SAAC[+57.021]PGLQLSNNPVK.G	C[+57]*2, N[+1]	773.041	3	2317.11	2317.11	0	0.6	637	Specific	397.04	390.94	390.94	10.77	80	>sp|P05107|ITB2_HUMAN Integrin beta-2 OS=Homo sapiens GN=ITGB2 PE=1 SV=2	4044	Cmpd 29796, +MS2(773.0407), 28.5eV, 67.3 min #33262	67.3002
2nd_elu_1	37048:3	3	K.GPFGK[+145.020]N[+0.984]C[+57.021]SAAC[+57.021]PGLQLSNNPVK.G	C[+57]*2, K[+145], N[+1]	821.381	3	2462.13	2462.13	0	1.4	637	Specific	314.07	314.07	4.86	6.93	80	>sp|P05107|ITB2_HUMAN Integrin beta-2 OS=Homo sapiens GN=ITGB2 PE=1 SV=2	4044	Cmpd 36862, +MS2(821.3814), 30.0eV, 82.1 min #40740	82.095
2nd_elu_1	39923:3	3	R.DSEGC[+57.021]WVAYTLEQQDGM[+43.006]DR.Y	C[+57], M[+43]	768.317	3	2302.94	2302.93	0	0.8	666	Specific	351.14	351.14	351.14	10.04	80	>sp|P05107|ITB2_HUMAN Integrin beta-2 OS=Homo sapiens GN=ITGB2 PE=1 SV=2	4044	Cmpd 39737, +MS2(768.3167), 28.4eV, 88.4 min #43793	88.3462
2nd_elu_1	39901:3	3	R.DSEGC[+57.021]WVAYTLEQQDGM[+43.006]DR.Y	C[+57], M[+43]	768.317	3	2302.94	2302.93	0	1.3	666	Specific	372.41	372.41	372.41	9.1	80	>sp|P05107|ITB2_HUMAN Integrin beta-2 OS=Homo sapiens GN=ITGB2 PE=1 SV=2	4044	Cmpd 39715, +MS2(768.3172), 28.4eV, 88.3 min #43769	88.2917
2nd_elu_1	39823:3	3	R.DSEGC[+57.021]WVAYTLEQQDGM[+43.006]DR.Y	C[+57], M[+43]	768.316	3	2302.93	2302.93	0	-0.1	666	Specific	374.49	374.49	374.49	9.92	80	>sp|P05107|ITB2_HUMAN Integrin beta-2 OS=Homo sapiens GN=ITGB2 PE=1 SV=2	4044	Cmpd 39637, +MS2(768.3161), 28.4eV, 88.1 min #43686	88.134
2nd_elu_1	39882:3	3	R.DSEGC[+57.021]WVAYTLEQQDGM[+43.006]DR.Y	C[+57], M[+43]	768.317	3	2302.94	2302.93	0	0.7	666	Specific	435.19	435.19	435.19	10.99	80	>sp|P05107|ITB2_HUMAN Integrin beta-2 OS=Homo sapiens GN=ITGB2 PE=1 SV=2	4044	Cmpd 39696, +MS2(768.3167), 28.4eV, 88.2 min #43748	88.2407
2nd_elu_1	39865:3	3	R.DSEGC[+57.021]WVAYTLEQQDGM[+43.006]DR.Y	C[+57], M[+43]	768.317	3	2302.94	2302.93	0	0.8	666	Specific	469.91	469.91	469.91	11.02	80	>sp|P05107|ITB2_HUMAN Integrin beta-2 OS=Homo sapiens GN=ITGB2 PE=1 SV=2	4044	Cmpd 39679, +MS2(768.3167), 28.4eV, 88.2 min #43730	88.2012
2nd_elu_1	17043:2	4	R.C[+57.021]DDLEALK.K	C[+57]	482.227	2	963.446	963.445	0	1.2	64	Specific	204.9	156.15	156.15	4.07	60	>sp|P05556|ITB1_HUMAN Integrin beta-1 OS=Homo sapiens GN=ITGB1 PE=1 SV=2	4089	Cmpd 16929, +MS2(482.2268), 22.5eV, 41.2 min #19707	41.2092
2nd_elu_1	17005:2	4	R.C[+57.021]DDLEALK.K	C[+57]	482.227	2	963.446	963.445	0	0.8	64	Specific	247.08	188.03	188.03	5.75	60	>sp|P05556|ITB1_HUMAN Integrin beta-1 OS=Homo sapiens GN=ITGB1 PE=1 SV=2	4089	Cmpd 16891, +MS2(482.2266), 22.5eV, 41.2 min #19668	41.1557
2nd_elu_1	16979:2	4	R.C[+57.021]DDLEALK.K	C[+57]	482.226	2	963.444	963.445	0	-1.2	64	Specific	260.59	137.38	137.38	6.02	60	>sp|P05556|ITB1_HUMAN Integrin beta-1 OS=Homo sapiens GN=ITGB1 PE=1 SV=2	4089	Cmpd 16865, +MS2(482.2257), 22.5eV, 41.1 min #19641	41.111
2nd_elu_1	22805:2	4	R.C[+57.021]DDLEALK[+145.020]K.K	C[+57], K[+145]	618.784	2	1236.56	1236.56	0	0.2	64	Specific	307.9	224.49	19.68	7.78	60	>sp|P05556|ITB1_HUMAN Integrin beta-1 OS=Homo sapiens GN=ITGB1 PE=1 SV=2	4089	Cmpd 22675, +MS2(618.7837), 27.9eV, 52.3 min #25735	52.3155
2nd_elu_1	22778:2	4	R.C[+57.021]DDLEALK[+145.020]K.K	C[+57], K[+145]	618.784	2	1236.56	1236.56	0	0.1	64	Specific	395.57	249.18	22	8.1	60	>sp|P05556|ITB1_HUMAN Integrin beta-1 OS=Homo sapiens GN=ITGB1 PE=1 SV=2	4089	Cmpd 22648, +MS2(618.7837), 27.9eV, 52.3 min #25707	52.2652
2nd_elu_1	22763:2	4	R.C[+57.021]DDLEALK[+145.020]K.K	C[+57], K[+145]	618.784	2	1236.56	1236.56	0	0.9	64	Specific	448.46	285.23	22	8.19	60	>sp|P05556|ITB1_HUMAN Integrin beta-1 OS=Homo sapiens GN=ITGB1 PE=1 SV=2	4089	Cmpd 22633, +MS2(618.7841), 27.9eV, 52.2 min #25691	52.2293
2nd_elu_1	09968:3	4	K.KGC[+57.021]PPDDIENPR.G	C[+57]	466.552	3	1397.64	1397.65	0	-3.7	73	Specific	132.32	132.32	132.32	2.5	60	>sp|P05556|ITB1_HUMAN Integrin beta-1 OS=Homo sapiens GN=ITGB1 PE=1 SV=2	4089	Cmpd 9886, +MS2(466.5524), 18.8eV, 29.1 min #12365	29.1202
2nd_elu_1	09914:3	4	K.KGC[+57.021]PPDDIENPR.G	C[+57]	466.552	3	1397.64	1397.65	0	-3.6	73	Specific	148.89	92.6	92.6	2.35	60	>sp|P05556|ITB1_HUMAN Integrin beta-1 OS=Homo sapiens GN=ITGB1 PE=1 SV=2	4089	Cmpd 9832, +MS2(466.5524), 18.8eV, 29.0 min #12309	29.0322
2nd_elu_1	09888:3	4	K.KGC[+57.021]PPDDIENPR.G	C[+57]	466.551	3	1397.64	1397.65	0	-7.3	73	Specific	181.41	149.87	149.87	2.67	60	>sp|P05556|ITB1_HUMAN Integrin beta-1 OS=Homo sapiens GN=ITGB1 PE=1 SV=2	4089	Cmpd 9806, +MS2(466.5507), 18.8eV, 29.0 min #12282	28.9898
2nd_elu_1	09939:3	4	K.KGC[+57.021]PPDDIENPR.G	C[+57]	466.553	3	1397.64	1397.65	0	-3.5	73	Specific	239.5	92.68	92.68	5.54	60	>sp|P05556|ITB1_HUMAN Integrin beta-1 OS=Homo sapiens GN=ITGB1 PE=1 SV=2	4089	Cmpd 9857, +MS2(466.5525), 18.8eV, 29.1 min #12335	29.075
2nd_elu_1	11104:2	4	K.[+57.021]GC[+57.021]PPDDIENPR.G	.[57], C[+57]	663.791	2	1326.57	1326.57	0	-0.3	74	Specific	99.06	63.85	63.85	2.47	60	>sp|P05556|ITB1_HUMAN Integrin beta-1 OS=Homo sapiens GN=ITGB1 PE=1 SV=2	4089	Cmpd 11014, +MS2(663.7906), 29.7eV, 31.0 min #13540	31.0287
2nd_elu_1	11044:2	4	K.[+57.021]GC[+57.021]PPDDIENPR.G	.[57], C[+57]	663.791	2	1326.57	1326.57	0	0	74	Specific	135.83	80.26	80.26	2.78	60	>sp|P05556|ITB1_HUMAN Integrin beta-1 OS=Homo sapiens GN=ITGB1 PE=1 SV=2	4089	Cmpd 10954, +MS2(663.7908), 29.7eV, 30.9 min #13477	30.9207
2nd_elu_1	11037:2	4	K.GC[+57.021]PPDDIENPR.G	C[+57]	635.279	2	1269.55	1269.55	0	-0.8	74	Specific	139.61	66.53	66.53	2.78	60	>sp|P05556|ITB1_HUMAN Integrin beta-1 OS=Homo sapiens GN=ITGB1 PE=1 SV=2	4089	Cmpd 10947, +MS2(635.2796), 28.5eV, 30.9 min #13470	30.917
2nd_elu_1	10939:2	4	K.[+57.021]GC[+57.021]PPDDIENPR.G	.[57], C[+57]	663.79	2	1326.57	1326.57	0	-0.5	74	Specific	151.36	55.76	55.76	2.78	60	>sp|P05556|ITB1_HUMAN Integrin beta-1 OS=Homo sapiens GN=ITGB1 PE=1 SV=2	4089	Cmpd 10849, +MS2(663.7904), 29.7eV, 30.7 min #13367	30.727
2nd_elu_1	11105:2	4	K.GC[+57.021]PPDDIENPR.G	C[+57]	635.279	2	1269.55	1269.55	0	-0.8	74	Specific	163.11	64.52	64.52	3.18	60	>sp|P05556|ITB1_HUMAN Integrin beta-1 OS=Homo sapiens GN=ITGB1 PE=1 SV=2	4089	Cmpd 11015, +MS2(635.2795), 28.5eV, 31.0 min #13541	31.0293
2nd_elu_1	10844:2	4	K.GC[+57.021]PPDDIENPR.G	C[+57]	635.28	2	1269.55	1269.55	0	-0.3	74	Specific	170.74	60.41	60.41	3.18	60	>sp|P05556|ITB1_HUMAN Integrin beta-1 OS=Homo sapiens GN=ITGB1 PE=1 SV=2	4089	Cmpd 10754, +MS2(635.2799), 28.5eV, 30.6 min #13269	30.5797
2nd_elu_1	11067:2	4	K.GC[+57.021]PPDDIENPR.G	C[+57]	635.28	2	1269.55	1269.55	0	-0.7	74	Specific	171.42	57.4	57.4	3.18	60	>sp|P05556|ITB1_HUMAN Integrin beta-1 OS=Homo sapiens GN=ITGB1 PE=1 SV=2	4089	Cmpd 10977, +MS2(635.2796), 28.5eV, 31.0 min #13502	30.9755
2nd_elu_1	10864:2	4	K.[+57.021]GC[+57.021]PPDDIENPR.G	.[57], C[+57]	663.791	2	1326.57	1326.57	0	-0.1	74	Specific	171.88	70.93	70.93	3.18	60	>sp|P05556|ITB1_HUMAN Integrin beta-1 OS=Homo sapiens GN=ITGB1 PE=1 SV=2	4089	Cmpd 10774, +MS2(663.7907), 29.7eV, 30.6 min #13290	30.6238
2nd_elu_1	10824:2	4	K.GC[+57.021]PPDDIENPR.G	C[+57]	635.279	2	1269.55	1269.55	0	-0.8	74	Specific	187.16	63.28	63.28	3.45	60	>sp|P05556|ITB1_HUMAN Integrin beta-1 OS=Homo sapiens GN=ITGB1 PE=1 SV=2	4089	Cmpd 10734, +MS2(635.2795), 28.5eV, 30.5 min #13248	30.5387
2nd_elu_1	10752:2	4	K.GC[+57.021]PPDDIENPR.G	C[+57]	635.279	2	1269.55	1269.55	0	-1.1	74	Specific	193.41	62.34	62.34	3.45	60	>sp|P05556|ITB1_HUMAN Integrin beta-1 OS=Homo sapiens GN=ITGB1 PE=1 SV=2	4089	Cmpd 10664, +MS2(635.2794), 24.2eV, 30.4 min #13176	30.4418
2nd_elu_1	11010:2	4	K.GC[+57.021]PPDDIENPR.G	C[+57]	635.28	2	1269.55	1269.55	0	-0.4	74	Specific	210.31	68.07	68.07	3.56	60	>sp|P05556|ITB1_HUMAN Integrin beta-1 OS=Homo sapiens GN=ITGB1 PE=1 SV=2	4089	Cmpd 10920, +MS2(635.2798), 28.5eV, 30.9 min #13442	30.869
2nd_elu_1	10804:2	4	K.GC[+57.021]PPDDIENPR.G	C[+57]	635.28	2	1269.55	1269.55	0	-0.3	74	Specific	219.31	61.02	61.02	4.03	60	>sp|P05556|ITB1_HUMAN Integrin beta-1 OS=Homo sapiens GN=ITGB1 PE=1 SV=2	4089	Cmpd 10714, +MS2(635.2799), 28.5eV, 30.5 min #13227	30.499
2nd_elu_1	10968:2	4	K.[+57.021]GC[+57.021]PPDDIENPR.G	.[57], C[+57]	663.79	2	1326.57	1326.57	0	-0.6	74	Specific	221.17	74.38	74.38	3.56	60	>sp|P05556|ITB1_HUMAN Integrin beta-1 OS=Homo sapiens GN=ITGB1 PE=1 SV=2	4089	Cmpd 10878, +MS2(663.7904), 29.7eV, 30.8 min #13398	30.7862
2nd_elu_1	10900:2	4	K.GC[+57.021]PPDDIENPR.G	C[+57]	635.279	2	1269.55	1269.55	0	-0.9	74	Specific	227.81	43.05	43.05	5	60	>sp|P05556|ITB1_HUMAN Integrin beta-1 OS=Homo sapiens GN=ITGB1 PE=1 SV=2	4089	Cmpd 10810, +MS2(635.2795), 28.5eV, 30.7 min #13327	30.6752
2nd_elu_1	13944:2	4	K.[+114.043]GC[+57.021]PPDDIENPR.G	.[114], C[+57]	692.301	2	1383.6	1383.6	0	-0.4	74	Specific	242.32	167.09	167.09	6.3	60	>sp|P05556|ITB1_HUMAN Integrin beta-1 OS=Homo sapiens GN=ITGB1 PE=1 SV=2	4089	Cmpd 13838, +MS2(692.3012), 30.8eV, 35.7 min #16476	35.639
2nd_elu_1	13971:2	4	K.[+114.043]GC[+57.021]PPDDIENPR.G	.[114], C[+57]	692.302	2	1383.6	1383.6	0	0.5	74	Specific	262.89	151.92	151.92	8.15	60	>sp|P05556|ITB1_HUMAN Integrin beta-1 OS=Homo sapiens GN=ITGB1 PE=1 SV=2	4089	Cmpd 13865, +MS2(692.3019), 30.8eV, 35.7 min #16504	35.682
2nd_elu_1	10926:2	4	K.GC[+57.021]PPDDIENPR.G	C[+57]	635.279	2	1269.55	1269.55	0	-1.1	74	Specific	268.12	59.61	59.61	6.9	60	>sp|P05556|ITB1_HUMAN Integrin beta-1 OS=Homo sapiens GN=ITGB1 PE=1 SV=2	4089	Cmpd 10836, +MS2(635.2793), 28.5eV, 30.7 min #13354	30.72
2nd_elu_1	13858:2	4	K.[+114.043]GC[+57.021]PPDDIENPR.G	.[114], C[+57]	692.301	2	1383.6	1383.6	0	-0.3	74	Specific	270.07	192.84	192.84	8.11	60	>sp|P05556|ITB1_HUMAN Integrin beta-1 OS=Homo sapiens GN=ITGB1 PE=1 SV=2	4089	Cmpd 13754, +MS2(692.3013), 26.0eV, 35.5 min #16390	35.5353
2nd_elu_1	10958:2	4	K.GC[+57.021]PPDDIENPR.G	C[+57]	635.28	2	1269.55	1269.55	0	-0.4	74	Specific	284.52	62.26	62.26	7.03	60	>sp|P05556|ITB1_HUMAN Integrin beta-1 OS=Homo sapiens GN=ITGB1 PE=1 SV=2	4089	Cmpd 10868, +MS2(635.2798), 28.5eV, 30.8 min #13388	30.7808
2nd_elu_1	10984:2	4	K.GC[+57.021]PPDDIENPR.G	C[+57]	635.279	2	1269.55	1269.55	0	-1	74	Specific	284.62	28.62	28.62	6.87	60	>sp|P05556|ITB1_HUMAN Integrin beta-1 OS=Homo sapiens GN=ITGB1 PE=1 SV=2	4089	Cmpd 10894, +MS2(635.2794), 28.5eV, 30.8 min #13415	30.8245
2nd_elu_1	10872:2	4	K.GC[+57.021]PPDDIENPR.G	C[+57]	635.279	2	1269.55	1269.55	0	-1.2	74	Specific	285.61	56.41	56.41	6.55	60	>sp|P05556|ITB1_HUMAN Integrin beta-1 OS=Homo sapiens GN=ITGB1 PE=1 SV=2	4089	Cmpd 10782, +MS2(635.2793), 28.5eV, 30.6 min #13298	30.629
2nd_elu_1	11072:2	4	K.[+57.021]GC[+57.021]PPDDIENPR.G	.[57], C[+57]	663.79	2	1326.57	1326.57	0	-0.6	74	Specific	297.88	106.13	106.13	7.67	60	>sp|P05556|ITB1_HUMAN Integrin beta-1 OS=Homo sapiens GN=ITGB1 PE=1 SV=2	4089	Cmpd 10982, +MS2(663.7904), 29.7eV, 31.0 min #13507	30.9782
2nd_elu_1	05951:2	4	K.NK[+145.020]NVTNR.S	K[+145]	495.743	2	990.478	990.479	0	-0.4	92	Specific	187.66	74.59	12.15	2.12	60	>sp|P05556|ITB1_HUMAN Integrin beta-1 OS=Homo sapiens GN=ITGB1 PE=1 SV=2	4089	Cmpd 5899, +MS2(495.7427), 23.0eV, 22.4 min #8218	22.3913
2nd_elu_1	43902:4	4	R.[+87.998]SK[+57.021]GTAEKLKPEDITQIQPQQLVLR.L	.[88], K[+57]	717.143	4	2865.55	2865.55	0	-0.3	99	Specific	142.28	142.28	0	6.16	60	>sp|P05556|ITB1_HUMAN Integrin beta-1 OS=Homo sapiens GN=ITGB1 PE=1 SV=2	4089	Cmpd 43710, +MS2(717.1428), 26.7eV, 98.2 min #48097	98.206
2nd_elu_1	43869:4	4	R.[+145.020]SKGTAEKLKPEDITQIQPQQLVLR.L	.[+145]	717.143	4	2865.55	2865.55	0	-0.6	99	Specific	164.12	164.12	1.77	6.4	60	>sp|P05556|ITB1_HUMAN Integrin beta-1 OS=Homo sapiens GN=ITGB1 PE=1 SV=2	4089	Cmpd 43677, +MS2(717.1426), 26.7eV, 98.1 min #48062	98.1462
2nd_elu_1	43886:4	4	R.SKGTAEK[+145.020]LKPEDITQIQPQQLVLR.L	K[+145]	717.143	4	2865.55	2865.55	0	-0.1	99	Specific	180.79	180.79	0.75	4.94	60	>sp|P05556|ITB1_HUMAN Integrin beta-1 OS=Homo sapiens GN=ITGB1 PE=1 SV=2	4089	Cmpd 43694, +MS2(717.1429), 26.7eV, 98.2 min #48080	98.1697
2nd_elu_1	43919:4	4	R.SKGTAEK[+145.020]LKPEDITQIQPQQLVLR.L	K[+145]	717.143	4	2865.55	2865.55	0	0.5	99	Specific	191.88	191.88	12.99	6.59	60	>sp|P05556|ITB1_HUMAN Integrin beta-1 OS=Homo sapiens GN=ITGB1 PE=1 SV=2	4089	Cmpd 43727, +MS2(717.1434), 26.7eV, 98.3 min #48116	98.2518
2nd_elu_1	43963:4	4	R.[+57.021]SKGTAEK[+87.998]LKPEDITQIQPQQLVLR.L	.[57], K[+88]	717.143	4	2865.55	2865.55	0	0.5	99	Specific	246.41	246.41	15.61	7.97	60	>sp|P05556|ITB1_HUMAN Integrin beta-1 OS=Homo sapiens GN=ITGB1 PE=1 SV=2	4089	Cmpd 43771, +MS2(717.1434), 26.7eV, 98.4 min #48164	98.3632
2nd_elu_1	43938:4	4	R.[+57.021]SKGTAEK[+87.998]LKPEDITQIQPQQLVLR.L	.[57], K[+88]	717.143	4	2865.55	2865.55	0	0.2	99	Specific	258.98	258.98	1.8	8.1	60	>sp|P05556|ITB1_HUMAN Integrin beta-1 OS=Homo sapiens GN=ITGB1 PE=1 SV=2	4089	Cmpd 43746, +MS2(717.1432), 26.7eV, 98.3 min #48137	98.3013
2nd_elu_1	47242:4	4	K.[+145.020]GTAEKLKPEDITQIQPQQLVLR.L	.[+145]	663.36	4	2650.42	2650.42	0	-2.2	101	Specific	101.71	37.15	2.38	3.55	60	>sp|P05556|ITB1_HUMAN Integrin beta-1 OS=Homo sapiens GN=ITGB1 PE=1 SV=2	4089	Cmpd 47042, +MS2(663.3598), 25.1eV, 107.0 min #51767	106.975
2nd_elu_1	47228:4	4	K.[+145.020]GTAEKLKPEDITQIQPQQLVLR.L	.[+145]	663.36	4	2650.42	2650.42	0	-2.1	101	Specific	140.7	43.01	8.24	5.72	60	>sp|P05556|ITB1_HUMAN Integrin beta-1 OS=Homo sapiens GN=ITGB1 PE=1 SV=2	4089	Cmpd 47028, +MS2(663.3599), 25.1eV, 106.9 min #51751	106.934
2nd_elu_1	47241:3	4	K.[+57.021]GTAEK[+87.998]LKPEDITQIQPQQLVLR.L	.[57], K[+88]	884.146	3	2650.42	2650.42	0	-0.2	101	Specific	162.06	36.47	0	5.71	60	>sp|P05556|ITB1_HUMAN Integrin beta-1 OS=Homo sapiens GN=ITGB1 PE=1 SV=2	4089	Cmpd 47041, +MS2(884.1457), 32.0eV, 107.0 min #51766	106.974
2nd_elu_1	47281:3	4	K.[+57.021]GTAEK[+87.998]LKPEDITQIQPQQLVLR.L	.[57], K[+88]	884.146	3	2650.42	2650.42	0	-0.3	101	Specific	203.54	36.47	1.2	5.71	60	>sp|P05556|ITB1_HUMAN Integrin beta-1 OS=Homo sapiens GN=ITGB1 PE=1 SV=2	4089	Cmpd 47081, +MS2(884.1457), 32.0eV, 107.1 min #51810	107.081
2nd_elu_1	47261:4	4	K.GTAEK[+145.020]LKPEDITQIQPQQLVLR.L	K[+145]	663.361	4	2650.42	2650.42	0	0.2	101	Specific	215.27	35.82	1.05	6.31	60	>sp|P05556|ITB1_HUMAN Integrin beta-1 OS=Homo sapiens GN=ITGB1 PE=1 SV=2	4089	Cmpd 47061, +MS2(663.3614), 25.1eV, 107.0 min #51788	107.025
2nd_elu_1	47223:3	4	K.[+57.021]GTAEK[+87.998]LKPEDITQIQPQQLVLR.L	.[57], K[+88]	884.146	3	2650.42	2650.42	0	0	101	Specific	219.43	36.47	3.85	5.71	60	>sp|P05556|ITB1_HUMAN Integrin beta-1 OS=Homo sapiens GN=ITGB1 PE=1 SV=2	4089	Cmpd 47023, +MS2(884.1460), 32.0eV, 106.9 min #51746	106.928
2nd_elu_1	47259:3	4	K.[+57.021]GTAEK[+87.998]LKPEDITQIQPQQLVLR.L	.[57], K[+88]	884.146	3	2650.42	2650.42	0	0.3	101	Specific	235.7	37.52	1.2	7	60	>sp|P05556|ITB1_HUMAN Integrin beta-1 OS=Homo sapiens GN=ITGB1 PE=1 SV=2	4089	Cmpd 47059, +MS2(884.1462), 32.0eV, 107.0 min #51786	107.022
2nd_elu_1	47197:3	4	K.[+57.021]GTAEK[+87.998]LKPEDITQIQPQQLVLR.L	.[57], K[+88]	884.146	3	2650.42	2650.42	0	-0.3	101	Specific	265.33	41.89	1.2	7.02	60	>sp|P05556|ITB1_HUMAN Integrin beta-1 OS=Homo sapiens GN=ITGB1 PE=1 SV=2	4089	Cmpd 46997, +MS2(884.1457), 32.0eV, 106.9 min #51717	106.865
2nd_elu_1	47213:4	4	K.GTAEK[+145.020]LKPEDITQIQPQQLVLR.L	K[+145]	663.361	4	2650.42	2650.42	0	-1.2	101	Specific	276.6	45.8	11.28	7.15	60	>sp|P05556|ITB1_HUMAN Integrin beta-1 OS=Homo sapiens GN=ITGB1 PE=1 SV=2	4089	Cmpd 47013, +MS2(663.3605), 25.1eV, 106.9 min #51734	106.904
2nd_elu_1	49929:3	4	K.[+114.043]LK[+87.998]PEDITQIQPQQLVLR.L	.[114], K[+88]	741.071	3	2221.2	2221.2	0	-1.1	106	Specific	204.63	204.63	1.01	7.52	60	>sp|P05556|ITB1_HUMAN Integrin beta-1 OS=Homo sapiens GN=ITGB1 PE=1 SV=2	4089	Cmpd 49723, +MS2(741.0710), 27.5eV, 113.8 min #54697	113.772
2nd_elu_1	50014:3	4	K.[+114.043]LK[+87.998]PEDITQIQPQQLVLR.L	.[114], K[+88]	741.071	3	2221.2	2221.2	0	-0.7	106	Specific	223.63	200.84	0.43	7.52	60	>sp|P05556|ITB1_HUMAN Integrin beta-1 OS=Homo sapiens GN=ITGB1 PE=1 SV=2	4089	Cmpd 49808, +MS2(741.0713), 27.5eV, 113.9 min #54787	113.932
2nd_elu_1	49897:3	4	K.[+114.043]LK[+87.998]PEDITQIQPQQLVLR.L	.[114], K[+88]	741.071	3	2221.2	2221.2	0	-0.6	106	Specific	238.89	238.89	0.62	8.78	60	>sp|P05556|ITB1_HUMAN Integrin beta-1 OS=Homo sapiens GN=ITGB1 PE=1 SV=2	4089	Cmpd 49691, +MS2(741.0714), 27.5eV, 113.7 min #54664	113.723
2nd_elu_1	49571:3	4	K.[+145.020]LKPEDITQIQPQQLVLR.L	.[+145]	722.065	3	2164.18	2164.18	0	0.1	106	Specific	239.04	239.04	15.39	8.9	60	>sp|P05556|ITB1_HUMAN Integrin beta-1 OS=Homo sapiens GN=ITGB1 PE=1 SV=2	4089	Cmpd 49365, +MS2(722.0647), 26.9eV, 112.8 min #54300	112.846
2nd_elu_1	49975:3	4	K.[+57.021]LK[+145.020]PEDITQIQPQQLVLR.L	.[57], K[+145]	741.072	3	2221.2	2221.2	0	-0.4	106	Specific	270.4	270.4	0.02	8.91	60	>sp|P05556|ITB1_HUMAN Integrin beta-1 OS=Homo sapiens GN=ITGB1 PE=1 SV=2	4089	Cmpd 49769, +MS2(741.0715), 27.5eV, 113.9 min #54746	113.866
2nd_elu_1	49575:3	4	K.[+145.020]LKPEDITQIQPQQLVLR.L	.[+145]	722.064	3	2164.18	2164.18	0	-0.8	106	Specific	278.89	278.8	23.79	9.11	60	>sp|P05556|ITB1_HUMAN Integrin beta-1 OS=Homo sapiens GN=ITGB1 PE=1 SV=2	4089	Cmpd 49369, +MS2(722.0641), 26.9eV, 112.9 min #54305	112.855
2nd_elu_1	49709:3	4	K.[+145.020]LKPEDITQIQPQQLVLR.L	.[+145]	722.064	3	2164.18	2164.18	0	-0.6	106	Specific	284.73	284.73	8.71	9.11	60	>sp|P05556|ITB1_HUMAN Integrin beta-1 OS=Homo sapiens GN=ITGB1 PE=1 SV=2	4089	Cmpd 49503, +MS2(722.0642), 26.9eV, 113.3 min #54458	113.258
2nd_elu_1	49683:3	4	K.[+145.020]LKPEDITQIQPQQLVLR.L	.[+145]	722.064	3	2164.18	2164.18	0	-0.4	106	Specific	296.82	296.82	15.39	9.11	60	>sp|P05556|ITB1_HUMAN Integrin beta-1 OS=Homo sapiens GN=ITGB1 PE=1 SV=2	4089	Cmpd 49477, +MS2(722.0644), 26.9eV, 113.2 min #54430	113.198
2nd_elu_1	49950:3	4	K.[+114.043]LK[+87.998]PEDITQIQPQQLVLR.L	.[114], K[+88]	741.072	3	2221.2	2221.2	0	-0.4	106	Specific	365.38	313.13	1.01	9.38	60	>sp|P05556|ITB1_HUMAN Integrin beta-1 OS=Homo sapiens GN=ITGB1 PE=1 SV=2	4089	Cmpd 49744, +MS2(741.0715), 27.5eV, 113.8 min #54720	113.82
2nd_elu_1	49565:3	4	K.[+145.020]LKPEDITQIQPQQLVLR.L	.[+145]	722.064	3	2164.18	2164.18	0	-0.4	106	Specific	451.2	440.46	15.39	10.53	60	>sp|P05556|ITB1_HUMAN Integrin beta-1 OS=Homo sapiens GN=ITGB1 PE=1 SV=2	4089	Cmpd 49359, +MS2(722.0644), 26.9eV, 112.8 min #54293	112.814
2nd_elu_1	49663:3	4	K.[+145.020]LKPEDITQIQPQQLVLR.L	.[+145]	722.065	3	2164.18	2164.18	0	0.4	106	Specific	454.23	443.77	15.39	10.65	60	>sp|P05556|ITB1_HUMAN Integrin beta-1 OS=Homo sapiens GN=ITGB1 PE=1 SV=2	4089	Cmpd 49457, +MS2(722.0650), 26.9eV, 113.1 min #54407	113.141
2nd_elu_1	49591:3	4	K.[+145.020]LKPEDITQIQPQQLVLR.L	.[+145]	722.064	3	2164.18	2164.18	0	-0.2	106	Specific	523.92	468.29	15.39	10.59	60	>sp|P05556|ITB1_HUMAN Integrin beta-1 OS=Homo sapiens GN=ITGB1 PE=1 SV=2	4089	Cmpd 49385, +MS2(722.0645), 26.9eV, 112.9 min #54324	112.914
2nd_elu_1	49647:3	4	K.[+145.020]LKPEDITQIQPQQLVLR.L	.[+145]	722.064	3	2164.18	2164.18	0	-0.9	106	Specific	566.6	497.71	11.7	10.8	60	>sp|P05556|ITB1_HUMAN Integrin beta-1 OS=Homo sapiens GN=ITGB1 PE=1 SV=2	4089	Cmpd 49441, +MS2(722.0641), 26.9eV, 113.1 min #54387	113.084
2nd_elu_1	49620:3	4	K.[+145.020]LKPEDITQIQPQQLVLR.L	.[+145]	722.065	3	2164.18	2164.18	0	-0.2	106	Specific	587.06	523.45	16.42	11.56	60	>sp|P05556|ITB1_HUMAN Integrin beta-1 OS=Homo sapiens GN=ITGB1 PE=1 SV=2	4089	Cmpd 49414, +MS2(722.0646), 26.9eV, 113.0 min #54356	113.001
2nd_elu_1	49635:3	4	K.[+145.020]LKPEDITQIQPQQLVLR.L	.[+145]	722.064	3	2164.18	2164.18	0	-0.7	106	Specific	587.28	512.53	16.38	11.56	60	>sp|P05556|ITB1_HUMAN Integrin beta-1 OS=Homo sapiens GN=ITGB1 PE=1 SV=2	4089	Cmpd 49429, +MS2(722.0641), 26.9eV, 113.0 min #54373	113.047
2nd_elu_1	49606:3	4	K.[+145.020]LKPEDITQIQPQQLVLR.L	.[+145]	722.065	3	2164.18	2164.18	0	0.2	106	Specific	600.63	557.66	16.48	12.68	60	>sp|P05556|ITB1_HUMAN Integrin beta-1 OS=Homo sapiens GN=ITGB1 PE=1 SV=2	4089	Cmpd 49400, +MS2(722.0648), 26.9eV, 113.0 min #54341	112.963
2nd_elu_1	38125:2	4	R.[+57.021]SGEPQTFTLK[+145.020]FK.R	.[57], K[+145]	792.89	2	1584.77	1584.77	0	-0.2	125	Specific	246.16	227.55	22.5	7.54	60	>sp|P05556|ITB1_HUMAN Integrin beta-1 OS=Homo sapiens GN=ITGB1 PE=1 SV=2	4089	Cmpd 37939, +MS2(792.8898), 34.7eV, 84.6 min #41894	84.6025
2nd_elu_1	38043:2	4	R.[+57.021]SGEPQTFTLK[+145.020]FK.R	.[57], K[+145]	792.89	2	1584.77	1584.77	0	0.4	125	Specific	262.99	220.57	47.89	7.72	60	>sp|P05556|ITB1_HUMAN Integrin beta-1 OS=Homo sapiens GN=ITGB1 PE=1 SV=2	4089	Cmpd 37857, +MS2(792.8903), 34.7eV, 84.5 min #41809	84.4593
2nd_elu_1	38001:2	4	R.[+57.021]SGEPQTFTLK[+145.020]FK.R	.[57], K[+145]	792.891	2	1584.77	1584.77	0	0.9	125	Specific	281.51	236.89	37.57	7.94	60	>sp|P05556|ITB1_HUMAN Integrin beta-1 OS=Homo sapiens GN=ITGB1 PE=1 SV=2	4089	Cmpd 37815, +MS2(792.8907), 34.7eV, 84.4 min #41765	84.3773
2nd_elu_1	38024:2	4	R.[+57.021]SGEPQTFTLK[+145.020]FK.R	.[57], K[+145]	792.89	2	1584.77	1584.77	0	0.5	125	Specific	284.2	225.33	43.75	7.94	60	>sp|P05556|ITB1_HUMAN Integrin beta-1 OS=Homo sapiens GN=ITGB1 PE=1 SV=2	4089	Cmpd 37838, +MS2(792.8904), 34.7eV, 84.4 min #41789	84.4213
2nd_elu_1	38097:2	4	R.[+57.021]SGEPQTFTLK[+145.020]FK.R	.[57], K[+145]	792.891	2	1584.77	1584.77	0	0.9	125	Specific	307.62	226.97	48.65	7.99	60	>sp|P05556|ITB1_HUMAN Integrin beta-1 OS=Homo sapiens GN=ITGB1 PE=1 SV=2	4089	Cmpd 37911, +MS2(792.8907), 34.7eV, 84.6 min #41865	84.5523
2nd_elu_1	37977:2	4	R.[+57.021]SGEPQTFTLK[+145.020]FK.R	.[57], K[+145]	792.89	2	1584.77	1584.77	0	0	125	Specific	388.48	317.34	47.74	8.19	60	>sp|P05556|ITB1_HUMAN Integrin beta-1 OS=Homo sapiens GN=ITGB1 PE=1 SV=2	4089	Cmpd 37791, +MS2(792.8899), 34.7eV, 84.3 min #41740	84.3327
2nd_elu_1	38072:2	4	R.[+57.021]SGEPQTFTLK[+145.020]FK.R	.[57], K[+145]	792.89	2	1584.77	1584.77	0	0.3	125	Specific	397.84	252.32	42.99	8.22	60	>sp|P05556|ITB1_HUMAN Integrin beta-1 OS=Homo sapiens GN=ITGB1 PE=1 SV=2	4089	Cmpd 37886, +MS2(792.8902), 34.7eV, 84.5 min #41839	84.5072
2nd_elu_1	37876:2	4	R.SGEPQTFTLK[+145.020]FK.R	K[+145]	764.379	2	1527.75	1527.75	0	-0.2	125	Specific	400.04	299.11	50.73	8.18	60	>sp|P05556|ITB1_HUMAN Integrin beta-1 OS=Homo sapiens GN=ITGB1 PE=1 SV=2	4089	Cmpd 37690, +MS2(764.3791), 33.6eV, 84.1 min #41632	84.0977
2nd_elu_1	37733:2	4	R.SGEPQTFTLK[+145.020]FK.R	K[+145]	764.379	2	1527.75	1527.75	0	0.1	125	Specific	421.76	299.72	55.84	8.3	60	>sp|P05556|ITB1_HUMAN Integrin beta-1 OS=Homo sapiens GN=ITGB1 PE=1 SV=2	4089	Cmpd 37547, +MS2(764.3793), 33.6eV, 83.7 min #41479	83.727
2nd_elu_1	37723:2	4	R.SGEPQTFTLK[+145.020]FK.R	K[+145]	764.379	2	1527.75	1527.75	0	0.2	125	Specific	426.46	329.83	47.27	8.42	60	>sp|P05556|ITB1_HUMAN Integrin beta-1 OS=Homo sapiens GN=ITGB1 PE=1 SV=2	4089	Cmpd 37537, +MS2(764.3794), 33.6eV, 83.7 min #41468	83.713
2nd_elu_1	37858:2	4	R.SGEPQTFTLK[+145.020]FK.R	K[+145]	764.38	2	1527.75	1527.75	0	0.5	125	Specific	427.1	312.89	58.06	8.34	60	>sp|P05556|ITB1_HUMAN Integrin beta-1 OS=Homo sapiens GN=ITGB1 PE=1 SV=2	4089	Cmpd 37672, +MS2(764.3796), 33.6eV, 84.1 min #41613	84.0548
2nd_elu_1	37751:2	4	R.SGEPQTFTLK[+145.020]FK.R	K[+145]	764.38	2	1527.75	1527.75	0	0.3	125	Specific	438.13	325.61	41.03	8.42	60	>sp|P05556|ITB1_HUMAN Integrin beta-1 OS=Homo sapiens GN=ITGB1 PE=1 SV=2	4089	Cmpd 37565, +MS2(764.3795), 33.6eV, 83.8 min #41499	83.7837
2nd_elu_1	37769:2	4	R.SGEPQTFTLK[+145.020]FK.R	K[+145]	764.38	2	1527.75	1527.75	0	0.4	125	Specific	462.91	351.68	50.37	8.54	60	>sp|P05556|ITB1_HUMAN Integrin beta-1 OS=Homo sapiens GN=ITGB1 PE=1 SV=2	4089	Cmpd 37583, +MS2(764.3795), 33.6eV, 83.8 min #41518	83.8282
2nd_elu_1	37841:2	4	R.SGEPQTFTLK[+145.020]FK.R	K[+145]	764.379	2	1527.75	1527.75	0	-0.1	125	Specific	500.77	378.54	57.85	9.36	60	>sp|P05556|ITB1_HUMAN Integrin beta-1 OS=Homo sapiens GN=ITGB1 PE=1 SV=2	4089	Cmpd 37655, +MS2(764.3792), 33.6eV, 84.0 min #41595	84.0125
2nd_elu_1	37807:2	4	R.SGEPQTFTLK[+145.020]FK.R	K[+145]	764.38	2	1527.75	1527.75	0	1	125	Specific	516.98	349.52	47.31	8.51	60	>sp|P05556|ITB1_HUMAN Integrin beta-1 OS=Homo sapiens GN=ITGB1 PE=1 SV=2	4089	Cmpd 37621, +MS2(764.3800), 33.6eV, 83.9 min #41559	83.9263
2nd_elu_1	37785:2	4	R.SGEPQTFTLK[+145.020]FK.R	K[+145]	764.379	2	1527.75	1527.75	0	0	125	Specific	581.98	435.42	47.97	10.33	60	>sp|P05556|ITB1_HUMAN Integrin beta-1 OS=Homo sapiens GN=ITGB1 PE=1 SV=2	4089	Cmpd 37599, +MS2(764.3793), 33.6eV, 83.9 min #41536	83.8765
2nd_elu_1	37615:2	4	R.SGEPQTFTLK[+57.021]FK[+145.020].R	K[+57][+145]	792.89	2	1584.77	1584.77	0	0.5	125	Specific	163.37	142.17	2.39	3.44	60	>sp|P05556|ITB1_HUMAN Integrin beta-1 OS=Homo sapiens GN=ITGB1 PE=1 SV=2	4089	Cmpd 37429, +MS2(792.8904), 34.7eV, 83.5 min #41353	83.4617
2nd_elu_1	37637:2	4	R.SGEPQTFTLK[+145.020]FK[+57.021].R	K[+57][+145]	792.89	2	1584.77	1584.77	0	0.1	125	Specific	224.88	181.54	0.89	3.63	60	>sp|P05556|ITB1_HUMAN Integrin beta-1 OS=Homo sapiens GN=ITGB1 PE=1 SV=2	4089	Cmpd 37451, +MS2(792.8901), 34.7eV, 83.5 min #41376	83.5052
2nd_elu_1	37552:2	4	R.SGEPQTFTLK[+145.020]FK[+57.021].R	K[+57][+145]	792.89	2	1584.77	1584.77	0	0.4	125	Specific	255.03	249.16	33.68	7.8	60	>sp|P05556|ITB1_HUMAN Integrin beta-1 OS=Homo sapiens GN=ITGB1 PE=1 SV=2	4089	Cmpd 37366, +MS2(792.8903), 29.1eV, 83.4 min #41288	83.3572
2nd_elu_1	55614:3	4	K.LSENNIQTIFAVTEEFQPVYK[+145.020]ELK.N	K[+145]	995.836	3	2985.49	2985.49	0	0.1	326	Specific	153.02	153.02	46.39	6.02	60	>sp|P05556|ITB1_HUMAN Integrin beta-1 OS=Homo sapiens GN=ITGB1 PE=1 SV=2	4089	Cmpd 55342, +MS2(995.8355), 35.5eV, 124.6 min #60597	124.584
2nd_elu_1	55694:3	4	K.[+57.021]LSENNIQTIFAVTEEFQPVYK[+145.020]ELK.N	.[57], K[+145]	1014.84	3	3042.51	3042.51	0	-0.1	326	Specific	292.76	292.76	48.42	9.28	60	>sp|P05556|ITB1_HUMAN Integrin beta-1 OS=Homo sapiens GN=ITGB1 PE=1 SV=2	4089	Cmpd 55422, +MS2(1014.8424), 36.1eV, 124.8 min #60681	124.757
2nd_elu_1	55590:3	4	K.LSENNIQTIFAVTEEFQPVYK[+145.020]ELK.N	K[+145]	995.834	3	2985.49	2985.49	0	-1.1	326	Specific	452.73	452.73	49.72	10.7	60	>sp|P05556|ITB1_HUMAN Integrin beta-1 OS=Homo sapiens GN=ITGB1 PE=1 SV=2	4089	Cmpd 55318, +MS2(995.8342), 35.5eV, 124.5 min #60572	124.538
2nd_elu_1	37412:3	4	A.VTEEFQPVYK[+145.020]ELK.N	K[+145]	585.627	3	1754.87	1754.87	0	-0.6	337	NRagged	83.52	83.52	20.88	2.29	60	>sp|P05556|ITB1_HUMAN Integrin beta-1 OS=Homo sapiens GN=ITGB1 PE=1 SV=2	4089	Cmpd 37226, +MS2(585.6268), 22.6eV, 82.9 min #41130	82.931
2nd_elu_1	37430:3	4	A.VTEEFQPVYK[+145.020]ELK.N	K[+145]	585.627	3	1754.87	1754.87	0	-0.5	337	NRagged	91.92	63.06	26.15	2.4	60	>sp|P05556|ITB1_HUMAN Integrin beta-1 OS=Homo sapiens GN=ITGB1 PE=1 SV=2	4089	Cmpd 37244, +MS2(585.6269), 22.6eV, 83.0 min #41150	82.9757
2nd_elu_1	37377:3	4	A.VTEEFQPVYK[+145.020]ELK.N	K[+145]	585.627	3	1754.87	1754.87	0	-0.7	337	NRagged	102.48	102.48	22.95	2.55	60	>sp|P05556|ITB1_HUMAN Integrin beta-1 OS=Homo sapiens GN=ITGB1 PE=1 SV=2	4089	Cmpd 37191, +MS2(585.6267), 22.6eV, 82.8 min #41090	82.8292
2nd_elu_1	37393:3	4	A.VTEEFQPVYK[+145.020]ELK.N	K[+145]	585.627	3	1754.87	1754.87	0	-0.5	337	NRagged	151.99	151.99	28.78	3.24	60	>sp|P05556|ITB1_HUMAN Integrin beta-1 OS=Homo sapiens GN=ITGB1 PE=1 SV=2	4089	Cmpd 37207, +MS2(585.6269), 22.6eV, 82.9 min #41109	82.8848
2nd_elu_1	37382:2	4	A.VTEEFQPVYK[+145.020]ELK.N	K[+145]	877.937	2	1754.87	1754.87	0	-0.5	337	NRagged	486.92	364.64	79.21	7.63	60	>sp|P05556|ITB1_HUMAN Integrin beta-1 OS=Homo sapiens GN=ITGB1 PE=1 SV=2	4089	Cmpd 37196, +MS2(877.9366), 31.8eV, 82.9 min #41096	82.8613
2nd_elu_1	35203:3	4	V.TEEFQPVYK[+145.020]ELK.N	K[+145]	552.604	3	1655.8	1655.8	0	-1	338	NRagged	89.08	81.3	47.04	2.29	60	>sp|P05556|ITB1_HUMAN Integrin beta-1 OS=Homo sapiens GN=ITGB1 PE=1 SV=2	4089	Cmpd 35019, +MS2(552.6038), 21.6eV, 78.0 min #38771	78.008
2nd_elu_1	35202:2	4	V.TEEFQPVYK[+145.020]ELK.N	K[+145]	828.402	2	1655.8	1655.8	0	-0.9	338	NRagged	401.93	318.39	22.5	7.36	60	>sp|P05556|ITB1_HUMAN Integrin beta-1 OS=Homo sapiens GN=ITGB1 PE=1 SV=2	4089	Cmpd 35018, +MS2(828.4021), 36.1eV, 78.0 min #38770	78.0065
2nd_elu_1	35243:2	4	V.TEEFQPVYK[+145.020]ELK.N	K[+145]	828.403	2	1655.8	1655.8	0	0.1	338	NRagged	433.29	330.26	50.67	7.58	60	>sp|P05556|ITB1_HUMAN Integrin beta-1 OS=Homo sapiens GN=ITGB1 PE=1 SV=2	4089	Cmpd 35059, +MS2(828.4030), 36.1eV, 78.1 min #38813	78.0718
2nd_elu_1	31765:2	4	K.ELK[+145.020]NLIPK.S	K[+145]	550.312	2	1099.62	1099.62	0	-0.3	347	Specific	154.59	9.73	9.73	2.13	60	>sp|P05556|ITB1_HUMAN Integrin beta-1 OS=Homo sapiens GN=ITGB1 PE=1 SV=2	4089	Cmpd 31593, +MS2(550.3124), 25.2eV, 70.9 min #35153	70.9287
2nd_elu_1	31787:2	4	K.ELK[+145.020]NLIPK.S	K[+145]	550.312	2	1099.62	1099.62	0	-0.6	347	Specific	192.62	43.2	11.04	2.75	60	>sp|P05556|ITB1_HUMAN Integrin beta-1 OS=Homo sapiens GN=ITGB1 PE=1 SV=2	4089	Cmpd 31615, +MS2(550.3123), 25.2eV, 71.0 min #35176	70.9778
2nd_elu_1	31582:2	4	K.ELK[+145.020]NLIPK.S	K[+145]	550.313	2	1099.62	1099.62	0	0.4	347	Specific	229.24	45.04	15.79	4.51	60	>sp|P05556|ITB1_HUMAN Integrin beta-1 OS=Homo sapiens GN=ITGB1 PE=1 SV=2	4089	Cmpd 31412, +MS2(550.3128), 25.2eV, 70.6 min #34963	70.5723
2nd_elu_1	31744:2	4	K.[+145.020]ELKNLIPK.S	.[+145]	550.313	2	1099.62	1099.62	0	0.2	347	Specific	266.27	54.56	15.12	6.26	60	>sp|P05556|ITB1_HUMAN Integrin beta-1 OS=Homo sapiens GN=ITGB1 PE=1 SV=2	4089	Cmpd 31572, +MS2(550.3127), 25.2eV, 70.9 min #35131	70.8862
2nd_elu_1	31698:2	4	K.[+145.020]ELKNLIPK.S	.[+145]	550.313	2	1099.62	1099.62	0	-0.1	347	Specific	271.72	57.67	15.96	6.14	60	>sp|P05556|ITB1_HUMAN Integrin beta-1 OS=Homo sapiens GN=ITGB1 PE=1 SV=2	4089	Cmpd 31526, +MS2(550.3126), 25.2eV, 70.8 min #35083	70.7978
2nd_elu_1	31721:2	4	K.ELK[+145.020]NLIPK.S	K[+145]	550.313	2	1099.62	1099.62	0	0	347	Specific	273.68	57.61	15.28	6.14	60	>sp|P05556|ITB1_HUMAN Integrin beta-1 OS=Homo sapiens GN=ITGB1 PE=1 SV=2	4089	Cmpd 31549, +MS2(550.3126), 25.2eV, 70.8 min #35107	70.8407
2nd_elu_1	31675:2	4	K.[+145.020]ELKNLIPK.S	.[+145]	550.312	2	1099.62	1099.62	0	-0.4	347	Specific	283.52	57.18	4.72	6.28	60	>sp|P05556|ITB1_HUMAN Integrin beta-1 OS=Homo sapiens GN=ITGB1 PE=1 SV=2	4089	Cmpd 31503, +MS2(550.3124), 25.2eV, 70.8 min #35059	70.7522
2nd_elu_1	28358:3	4	K.LSEGVTISYK[+145.020]SYC[+57.021]K.N	C[+57], K[+145]	593.948	3	1779.83	1779.83	0	0.1	389	Specific	152.19	129.62	51.04	4.71	60	>sp|P05556|ITB1_HUMAN Integrin beta-1 OS=Homo sapiens GN=ITGB1 PE=1 SV=2	4089	Cmpd 28196, +MS2(593.9480), 22.9eV, 64.2 min #31582	64.169
2nd_elu_1	28264:3	4	K.LSEGVTISYK[+145.020]SYC[+57.021]K.N	C[+57], K[+145]	593.948	3	1779.83	1779.83	0	0.6	389	Specific	244.25	181.05	90.02	8.46	60	>sp|P05556|ITB1_HUMAN Integrin beta-1 OS=Homo sapiens GN=ITGB1 PE=1 SV=2	4089	Cmpd 28102, +MS2(593.9483), 22.9eV, 64.0 min #31482	63.9825
2nd_elu_1	28335:3	4	K.LSEGVTISYK[+145.020]SYC[+57.021]K.N	C[+57], K[+145]	593.948	3	1779.83	1779.83	0	0	389	Specific	251.79	251.79	113.21	7.03	60	>sp|P05556|ITB1_HUMAN Integrin beta-1 OS=Homo sapiens GN=ITGB1 PE=1 SV=2	4089	Cmpd 28173, +MS2(593.9479), 22.9eV, 64.1 min #31558	64.1283
2nd_elu_1	28291:3	4	K.LSEGVTISYK[+145.020]SYC[+57.021]K.N	C[+57], K[+145]	593.948	3	1779.83	1779.83	0	-0.2	389	Specific	389.79	309.31	70.55	9.19	60	>sp|P05556|ITB1_HUMAN Integrin beta-1 OS=Homo sapiens GN=ITGB1 PE=1 SV=2	4089	Cmpd 28129, +MS2(593.9478), 22.9eV, 64.0 min #31510	64.0293
2nd_elu_1	28310:3	4	K.LSEGVTISYK[+145.020]SYC[+57.021]K.N	C[+57], K[+145]	593.948	3	1779.83	1779.83	0	0.4	389	Specific	419.78	378.53	129.3	10.38	60	>sp|P05556|ITB1_HUMAN Integrin beta-1 OS=Homo sapiens GN=ITGB1 PE=1 SV=2	4089	Cmpd 28148, +MS2(593.9481), 22.9eV, 64.1 min #31531	64.072
2nd_elu_1	28286:2	4	K.LSEGVTISYK[+145.020]SYC[+57.021]K.N	C[+57], K[+145]	890.416	2	1779.82	1779.83	0	-2.4	389	Specific	432.73	266.42	61.55	7.25	60	>sp|P05556|ITB1_HUMAN Integrin beta-1 OS=Homo sapiens GN=ITGB1 PE=1 SV=2	4089	Cmpd 28124, +MS2(890.4161), 32.2eV, 64.0 min #31505	64.0267
2nd_elu_1	28319:2	4	K.LSEGVTISYK[+145.020]SYC[+57.021]K.N	C[+57], K[+145]	890.418	2	1779.83	1779.83	0	0	389	Specific	438.33	333.37	77.23	8.82	60	>sp|P05556|ITB1_HUMAN Integrin beta-1 OS=Homo sapiens GN=ITGB1 PE=1 SV=2	4089	Cmpd 28157, +MS2(890.4183), 32.2eV, 64.1 min #31540	64.0788
2nd_elu_1	07948:2	4	K.[+145.020]K[+57.021]DSDSFK.I	.[145], K[+57]	514.721	2	1028.43	1028.44	0	-0.5	438	Specific	133.86	85.38	27.93	2.11	60	>sp|P05556|ITB1_HUMAN Integrin beta-1 OS=Homo sapiens GN=ITGB1 PE=1 SV=2	4089	Cmpd 7886, +MS2(514.7211), 23.8eV, 25.9 min #10291	25.926
2nd_elu_1	07953:2	4	K.[+145.020]KDSDSFK.I	.[+145]	486.21	2	971.413	971.414	0	-0.8	438	Specific	326.96	169.45	58.88	7.16	60	>sp|P05556|ITB1_HUMAN Integrin beta-1 OS=Homo sapiens GN=ITGB1 PE=1 SV=2	4089	Cmpd 7891, +MS2(486.2102), 22.7eV, 25.9 min #10296	25.9288
2nd_elu_1	07990:2	4	K.[+145.020]KDSDSFK.I	.[+145]	486.211	2	971.414	971.414	0	-0.2	438	Specific	338.76	138.74	57.3	6.91	60	>sp|P05556|ITB1_HUMAN Integrin beta-1 OS=Homo sapiens GN=ITGB1 PE=1 SV=2	4089	Cmpd 7924, +MS2(486.2105), 22.7eV, 26.0 min #10331	25.991
2nd_elu_1	10331:3	4	R.HC[+57.021]EC[+57.021]STDEVNSEDM[+43.006]DAYC[+57.021]R.K	C[+57]*3, M[+43]	807.621	3	2420.85	2420.85	0	-0.1	499	Specific	324.71	324.71	324.71	9.52	60	>sp|P05556|ITB1_HUMAN Integrin beta-1 OS=Homo sapiens GN=ITGB1 PE=1 SV=2	4089	Cmpd 10247, +MS2(807.6209), 29.6eV, 29.7 min #12741	29.7402
2nd_elu_1	14423:6	4	R.HC[+57.021]EC[+57.021]STDEVNSEDMDAYC[+57.021]RK[+57.021]ENSSEIC[+57.021]SNNGEC[+57.021]VC[+57.021]GQC[+57.021]VC[+57.021]R.K	C[+57]*8, K[+57]	844.819	6	5063.88	5062.89	1	-3	499	Specific	66.01	66.01	66.01	2.18	60	>sp|P05556|ITB1_HUMAN Integrin beta-1 OS=Homo sapiens GN=ITGB1 PE=1 SV=2	4089	Cmpd 14311, +MS2(844.8188), 30.8eV, 36.5 min #16970	36.4547
2nd_elu_1	15389:3	4	R.[+145.020]KEN[+0.984]SSEIC[+57.021]SNNGEC[+57.021]VC[+57.021]GQC[+57.021]VC[+57.021]R.K	.[145], C[+57]*5, N[+1]	931.687	3	2793.05	2793.05	0	-0.2	518	Specific	287.6	287.6	16.24	9.42	60	>sp|P05556|ITB1_HUMAN Integrin beta-1 OS=Homo sapiens GN=ITGB1 PE=1 SV=2	4089	Cmpd 15275, +MS2(931.6867), 33.5eV, 38.1 min #17974	38.1018
2nd_elu_1	12202:3	4	R.KEN[+0.984]SSEIC[+57.021]SNNGEC[+57.021]VC[+57.021]GQC[+57.021]VC[+57.021]R.K	C[+57]*5, N[+1]	883.346	3	2648.03	2648.03	0	-0.4	518	Specific	398.93	398.93	155.31	10.8	60	>sp|P05556|ITB1_HUMAN Integrin beta-1 OS=Homo sapiens GN=ITGB1 PE=1 SV=2	4089	Cmpd 12106, +MS2(883.3465), 32.0eV, 32.8 min #14675	32.7887
2nd_elu_1	15352:3	4	R.[+145.020]KEN[+0.984]SSEIC[+57.021]SNNGEC[+57.021]VC[+57.021]GQC[+57.021]VC[+57.021]R.K	.[145], C[+57]*5, N[+1]	931.688	3	2793.05	2793.05	0	0.7	518	Specific	409.07	409.07	19.18	10.93	60	>sp|P05556|ITB1_HUMAN Integrin beta-1 OS=Homo sapiens GN=ITGB1 PE=1 SV=2	4089	Cmpd 15238, +MS2(931.6874), 33.5eV, 38.0 min #17935	38.0362
2nd_elu_1	15369:3	4	R.[+145.020]KEN[+0.984]SSEIC[+57.021]SNNGEC[+57.021]VC[+57.021]GQC[+57.021]VC[+57.021]R.K	.[145], C[+57]*5, N[+1]	931.686	3	2793.04	2793.05	0	-0.9	518	Specific	436.31	436.31	22.97	10.82	60	>sp|P05556|ITB1_HUMAN Integrin beta-1 OS=Homo sapiens GN=ITGB1 PE=1 SV=2	4089	Cmpd 15255, +MS2(931.6860), 33.5eV, 38.1 min #17953	38.0608
2nd_elu_1	26744:3	4	R.DNTNEIYSGKFC[+57.021]EC[+57.021]DNFNC[+57.021]DR.S	C[+57]*3	886.683	3	2658.03	2658.03	0	1.4	542	Specific	137.37	137.37	137.37	6.45	60	>sp|P05556|ITB1_HUMAN Integrin beta-1 OS=Homo sapiens GN=ITGB1 PE=1 SV=2	4089	Cmpd 26582, +MS2(886.6825), 32.1eV, 60.6 min #29870	60.6113
2nd_elu_1	27353:3	4	R.[+57.021]DNTNEIYSGKFC[+57.021]EC[+57.021]DNFNC[+57.021]DR.S	.[57], C[+57]*3	905.69	3	2715.06	2715.05	0	2.1	542	Specific	179.08	179.08	176.87	6.77	60	>sp|P05556|ITB1_HUMAN Integrin beta-1 OS=Homo sapiens GN=ITGB1 PE=1 SV=2	4089	Cmpd 27191, +MS2(905.6902), 32.7eV, 62.0 min #30516	61.9827
2nd_elu_1	27389:3	4	R.[+57.021]DNTNEIYSGKFC[+57.021]EC[+57.021]DNFNC[+57.021]DR.S	.[57], C[+57]*3	905.69	3	2715.05	2715.05	0	1.5	542	Specific	194.07	194.07	194.07	6.77	60	>sp|P05556|ITB1_HUMAN Integrin beta-1 OS=Homo sapiens GN=ITGB1 PE=1 SV=2	4089	Cmpd 27227, +MS2(905.6897), 32.7eV, 62.1 min #30553	62.037
2nd_elu_1	26652:3	4	R.DNTNEIYSGKFC[+57.021]EC[+57.021]DNFNC[+57.021]DR.S	C[+57]*3	886.682	3	2658.03	2658.03	0	1	542	Specific	403.48	372.61	372.61	9.92	60	>sp|P05556|ITB1_HUMAN Integrin beta-1 OS=Homo sapiens GN=ITGB1 PE=1 SV=2	4089	Cmpd 26490, +MS2(886.6821), 32.1eV, 60.4 min #29773	60.4145
2nd_elu_1	26642:3	4	R.DNTNEIYSGKFC[+57.021]EC[+57.021]DNFNC[+57.021]DR.S	C[+57]*3	886.682	3	2658.03	2658.03	0	0.6	542	Specific	422.86	422.86	422.86	10.8	60	>sp|P05556|ITB1_HUMAN Integrin beta-1 OS=Homo sapiens GN=ITGB1 PE=1 SV=2	4089	Cmpd 26480, +MS2(886.6817), 32.1eV, 60.4 min #29762	60.3943
2nd_elu_1	26716:3	4	R.DNTNEIYSGKFC[+57.021]EC[+57.021]DNFNC[+57.021]DR.S	C[+57]*3	886.682	3	2658.03	2658.03	0	0.4	542	Specific	431.67	347.81	347.81	9.85	60	>sp|P05556|ITB1_HUMAN Integrin beta-1 OS=Homo sapiens GN=ITGB1 PE=1 SV=2	4089	Cmpd 26554, +MS2(886.6815), 32.1eV, 60.6 min #29840	60.5465
2nd_elu_1	27314:3	4	R.[+57.021]DNTNEIYSGKFC[+57.021]EC[+57.021]DNFNC[+57.021]DR.S	.[57], C[+57]*3	905.69	3	2715.05	2715.05	0	1.4	542	Specific	471.84	471.84	310.96	9.91	60	>sp|P05556|ITB1_HUMAN Integrin beta-1 OS=Homo sapiens GN=ITGB1 PE=1 SV=2	4089	Cmpd 27152, +MS2(905.6896), 32.7eV, 61.9 min #30475	61.9147
2nd_elu_1	26672:3	4	R.DNTNEIYSGKFC[+57.021]EC[+57.021]DNFNC[+57.021]DR.S	C[+57]*3	886.682	3	2658.03	2658.03	0	1.1	542	Specific	527.3	527.3	527.3	10.97	60	>sp|P05556|ITB1_HUMAN Integrin beta-1 OS=Homo sapiens GN=ITGB1 PE=1 SV=2	4089	Cmpd 26510, +MS2(886.6821), 32.1eV, 60.5 min #29794	60.4582
2nd_elu_1	26697:3	4	R.DNTNEIYSGKFC[+57.021]EC[+57.021]DNFNC[+57.021]DR.S	C[+57]*3	886.682	3	2658.03	2658.03	0	0.8	542	Specific	555.9	497.68	497.68	11.11	60	>sp|P05556|ITB1_HUMAN Integrin beta-1 OS=Homo sapiens GN=ITGB1 PE=1 SV=2	4089	Cmpd 26535, +MS2(886.6819), 32.1eV, 60.5 min #29820	60.507
[truncated: 47,892 more rows]

## Sheet: SPE
Sample_ID	Query #:z	Protein Rank	Peptide < ProteinMetrics Confidential >	Modification Type(s)	Observed m/z	z	Observed (M+H)	Calc. mass (M+H)	Off-by-x error	Mass error (ppm)	Starting position	Cleavage	Score	Delta	Delta Mod	|Log Prob|	# of unique peptides	Protein Name	Protein DB number	Comment	Scan Time
[truncated: 189,275 more rows]
