# Supplementary material for: Comprehensive Discovery of the Accessible Primary Amino Group-Containing Segments from Cell Surface Proteins by Fine-Tuning a High-Throughput Biotinylation Method
Source: Int J Mol Sci. 2022 Dec 23;24(1):273. doi: 10.3390/ijms24010273 (PMC9820203; doi:10.3390/ijms24010273)
Supplement: Supplementary file 1 [file ijms-24-00273-s001.zip › Table S5.xlsx]

## Sheet: Grad
Sample_ID	Query #:z	Protein Rank	Peptide < ProteinMetrics Confidential >	Modification Type(s)	Observed m/z	z	Observed (M+H)	Calc. mass (M+H)	Off-by-x error	Mass error (ppm)	Starting position	Cleavage	Score	Delta	Delta Mod	|Log Prob|	# of unique peptides	Protein Name	Protein DB number	Comment	Scan Time
Grad_A1	16339:3	1	K.[+57.021]SSGC[+57.021]AYQDVGVTC[+57.021]PEQDKYR.T	.[57], C[+57]*2	793.011	3	2377.02	2377.02	0	-0.1	155	Specific	31.43	31.43	31.43	2.97	75	>sp|P05164|PERM_HUMAN Myeloperoxidase OS=Homo sapiens GN=MPO PE=1 SV=1	4061	Cmpd 16219, +MS2(793.0109), 29.1eV, 43.7 min #18982	43.7073
Grad_A1	16194:4	1	K.[+57.021]SSGC[+57.021]AYQDVGVTC[+57.021]PEQDKYR.T	.[57], C[+57]*2	595.01	4	2377.02	2377.02	0	0.4	155	Specific	36.67	36.67	36.67	2.53	75	>sp|P05164|PERM_HUMAN Myeloperoxidase OS=Homo sapiens GN=MPO PE=1 SV=1	4061	Cmpd 16074, +MS2(595.0103), 22.9eV, 43.4 min #18830	43.4178
Grad_A1	16262:3	1	K.[+57.021]SSGC[+57.021]AYQDVGVTC[+57.021]PEQDKYR.T	.[57], C[+57]*2	793.011	3	2377.02	2377.02	0	-0.2	155	Specific	64.43	64.43	64.43	3.19	75	>sp|P05164|PERM_HUMAN Myeloperoxidase OS=Homo sapiens GN=MPO PE=1 SV=1	4061	Cmpd 16142, +MS2(793.0108), 29.1eV, 43.6 min #18901	43.5517
Grad_A1	16069:4	1	K.SSGC[+57.021]AYQDVGVTC[+57.021]PEQDKYR.T	C[+57]*2	580.755	4	2320	2320	0	1.3	155	Specific	95.84	95.84	95.84	3.18	75	>sp|P05164|PERM_HUMAN Myeloperoxidase OS=Homo sapiens GN=MPO PE=1 SV=1	4061	Cmpd 15949, +MS2(580.7554), 22.5eV, 43.2 min #18698	43.1578
Grad_A1	16156:4	1	K.[+57.021]SSGC[+57.021]AYQDVGVTC[+57.021]PEQDKYR.T	.[57], C[+57]*2	595.01	4	2377.02	2377.02	0	-0.1	155	Specific	171.97	171.97	171.97	4.37	75	>sp|P05164|PERM_HUMAN Myeloperoxidase OS=Homo sapiens GN=MPO PE=1 SV=1	4061	Cmpd 16036, +MS2(595.0100), 22.9eV, 43.4 min #18790	43.3402
Grad_A1	16151:3	1	K.SSGC[+57.021]AYQDVGVTC[+57.021]PEQDKYR.T	C[+57]*2	774.004	3	2320	2320	0	-0.2	155	Specific	175.73	175.73	175.73	5.16	75	>sp|P05164|PERM_HUMAN Myeloperoxidase OS=Homo sapiens GN=MPO PE=1 SV=1	4061	Cmpd 16031, +MS2(774.0037), 28.5eV, 43.3 min #18785	43.3363
Grad_A1	16027:4	1	K.SSGC[+57.021]AYQDVGVTC[+57.021]PEQDKYR.T	C[+57]*2	580.755	4	2320	2320	0	0.2	155	Specific	199.76	199.76	199.76	4.5	75	>sp|P05164|PERM_HUMAN Myeloperoxidase OS=Homo sapiens GN=MPO PE=1 SV=1	4061	Cmpd 15907, +MS2(580.7548), 22.5eV, 43.1 min #18655	43.0985
Grad_A1	15977:4	1	K.SSGC[+57.021]AYQDVGVTC[+57.021]PEQDKYR.T	C[+57]*2	580.755	4	2320	2320	0	0.7	155	Specific	235.16	235.16	235.16	6.75	75	>sp|P05164|PERM_HUMAN Myeloperoxidase OS=Homo sapiens GN=MPO PE=1 SV=1	4061	Cmpd 15857, +MS2(580.7551), 22.5eV, 43.0 min #18603	43.0113
Grad_A1	16192:3	1	K.SSGC[+57.021]AYQDVGVTC[+57.021]PEQDKYR.T	C[+57]*2	774.004	3	2320	2320	0	0.3	155	Specific	247.83	247.83	247.83	6.98	75	>sp|P05164|PERM_HUMAN Myeloperoxidase OS=Homo sapiens GN=MPO PE=1 SV=1	4061	Cmpd 16072, +MS2(774.0040), 28.5eV, 43.4 min #18828	43.4152
Grad_A1	16092:3	1	K.[+57.021]SSGC[+57.021]AYQDVGVTC[+57.021]PEQDKYR.T	.[57], C[+57]*2	793.011	3	2377.02	2377.02	0	0.6	155	Specific	265.47	265.47	54.05	7.09	75	>sp|P05164|PERM_HUMAN Myeloperoxidase OS=Homo sapiens GN=MPO PE=1 SV=1	4061	Cmpd 15972, +MS2(793.0114), 29.1eV, 43.2 min #18723	43.2213
Grad_A1	16218:3	1	K.SSGC[+57.021]AYQDVGVTC[+57.021]PEQDKYR.T	C[+57]*2	774.004	3	2320	2320	0	-0.5	155	Specific	282.89	282.89	282.89	8.56	75	>sp|P05164|PERM_HUMAN Myeloperoxidase OS=Homo sapiens GN=MPO PE=1 SV=1	4061	Cmpd 16098, +MS2(774.0034), 28.5eV, 43.5 min #18855	43.4635
Grad_A1	16229:3	1	K.[+57.021]SSGC[+57.021]AYQDVGVTC[+57.021]PEQDKYR.T	.[57], C[+57]*2	793.011	3	2377.02	2377.02	0	0	155	Specific	327.6	327.6	327.6	8.6	75	>sp|P05164|PERM_HUMAN Myeloperoxidase OS=Homo sapiens GN=MPO PE=1 SV=1	4061	Cmpd 16109, +MS2(793.0110), 29.1eV, 43.5 min #18867	43.5025
Grad_A1	15998:4	1	K.SSGC[+57.021]AYQDVGVTC[+57.021]PEQDKYR.T	C[+57]*2	580.756	4	2320	2320	0	1.8	155	Specific	332.85	332.85	332.85	7.6	75	>sp|P05164|PERM_HUMAN Myeloperoxidase OS=Homo sapiens GN=MPO PE=1 SV=1	4061	Cmpd 15878, +MS2(580.7557), 22.5eV, 43.1 min #18625	43.0545
Grad_A1	16113:3	1	K.SSGC[+57.021]AYQDVGVTC[+57.021]PEQDKYR.T	C[+57]*2	774.004	3	2320	2320	0	0.2	155	Specific	357.58	357.58	357.58	8.8	75	>sp|P05164|PERM_HUMAN Myeloperoxidase OS=Homo sapiens GN=MPO PE=1 SV=1	4061	Cmpd 15993, +MS2(774.0040), 28.5eV, 43.3 min #18745	43.2668
Grad_A1	16200:3	1	K.[+57.021]SSGC[+57.021]AYQDVGVTC[+57.021]PEQDKYR.T	.[57], C[+57]*2	793.011	3	2377.02	2377.02	0	-0.5	155	Specific	398.3	398.3	306.48	9.98	75	>sp|P05164|PERM_HUMAN Myeloperoxidase OS=Homo sapiens GN=MPO PE=1 SV=1	4061	Cmpd 16080, +MS2(793.0106), 29.1eV, 43.5 min #18837	43.4493
Grad_A1	15994:4	1	K.SSGC[+57.021]AYQDVGVTC[+57.021]PEQDKYR.T	C[+57]*2	580.756	4	2320	2320	0	1.8	155	Specific	412.91	412.91	412.91	9.01	75	>sp|P05164|PERM_HUMAN Myeloperoxidase OS=Homo sapiens GN=MPO PE=1 SV=1	4061	Cmpd 15874, +MS2(580.7557), 22.4eV, 43.1 min #18621	43.0513
Grad_A1	15928:3	1	K.SSGC[+57.021]AYQDVGVTC[+57.021]PEQDKYR.T	C[+57]*2	774.004	3	2320	2320	0	0.3	155	Specific	459.76	459.76	459.76	10.09	75	>sp|P05164|PERM_HUMAN Myeloperoxidase OS=Homo sapiens GN=MPO PE=1 SV=1	4061	Cmpd 15808, +MS2(774.0041), 28.5eV, 42.9 min #18552	42.9298
Grad_A1	16172:3	1	K.[+57.021]SSGC[+57.021]AYQDVGVTC[+57.021]PEQDKYR.T	.[57], C[+57]*2	793.011	3	2377.02	2377.02	0	0.4	155	Specific	487.1	471.1	421.98	10.12	75	>sp|P05164|PERM_HUMAN Myeloperoxidase OS=Homo sapiens GN=MPO PE=1 SV=1	4061	Cmpd 16052, +MS2(793.0113), 29.1eV, 43.4 min #18808	43.4013
Grad_A1	16084:3	1	K.SSGC[+57.021]AYQDVGVTC[+57.021]PEQDKYR.T	C[+57]*2	774.004	3	2320	2320	0	0	155	Specific	508.8	508.8	508.8	10.2	75	>sp|P05164|PERM_HUMAN Myeloperoxidase OS=Homo sapiens GN=MPO PE=1 SV=1	4061	Cmpd 15964, +MS2(774.0038), 28.5eV, 43.2 min #18715	43.2172
Grad_A1	16137:3	1	K.[+57.021]SSGC[+57.021]AYQDVGVTC[+57.021]PEQDKYR.T	.[57], C[+57]*2	793.011	3	2377.02	2377.02	0	0.1	155	Specific	571.57	571.57	350.86	10.41	75	>sp|P05164|PERM_HUMAN Myeloperoxidase OS=Homo sapiens GN=MPO PE=1 SV=1	4061	Cmpd 16017, +MS2(793.0111), 29.1eV, 43.3 min #18771	43.327
Grad_A1	16053:3	1	K.SSGC[+57.021]AYQDVGVTC[+57.021]PEQDKYR.T	C[+57]*2	774.004	3	2320	2320	0	0.2	155	Specific	614.34	614.34	614.34	12.29	75	>sp|P05164|PERM_HUMAN Myeloperoxidase OS=Homo sapiens GN=MPO PE=1 SV=1	4061	Cmpd 15933, +MS2(774.0040), 28.5eV, 43.2 min #18682	43.1472
Grad_A1	15955:3	1	K.SSGC[+57.021]AYQDVGVTC[+57.021]PEQDKYR.T	C[+57]*2	774.004	3	2320	2320	0	0.8	155	Specific	624.41	624.41	624.41	12.2	75	>sp|P05164|PERM_HUMAN Myeloperoxidase OS=Homo sapiens GN=MPO PE=1 SV=1	4061	Cmpd 15835, +MS2(774.0044), 28.5eV, 43.0 min #18580	42.9765
Grad_A1	16022:3	1	K.SSGC[+57.021]AYQDVGVTC[+57.021]PEQDKYR.T	C[+57]*2	774.004	3	2320	2320	0	0.1	155	Specific	636.12	631.07	631.07	12.29	75	>sp|P05164|PERM_HUMAN Myeloperoxidase OS=Homo sapiens GN=MPO PE=1 SV=1	4061	Cmpd 15902, +MS2(774.0039), 28.5eV, 43.1 min #18650	43.0958
Grad_A1	15968:3	1	K.SSGC[+57.021]AYQDVGVTC[+57.021]PEQDKYR.T	C[+57]*2	774.004	3	2320	2320	0	0.4	155	Specific	654.18	627.57	627.57	13.29	75	>sp|P05164|PERM_HUMAN Myeloperoxidase OS=Homo sapiens GN=MPO PE=1 SV=1	4061	Cmpd 15848, +MS2(774.0041), 28.5eV, 43.0 min #18594	43.0067
Grad_A1	16020:3	1	K.SSGC[+57.021]AYQDVGVTC[+57.021]PEQDKYR.T	C[+57]*2	774.005	3	2320	2320	0	1	155	Specific	669.29	655.58	655.58	13.2	75	>sp|P05164|PERM_HUMAN Myeloperoxidase OS=Homo sapiens GN=MPO PE=1 SV=1	4061	Cmpd 15900, +MS2(774.0046), 28.6eV, 43.1 min #18647	43.068
Grad_A1	15965:3	1	K.SSGC[+57.021]AYQDVGVTC[+57.021]PEQDKYR.T	C[+57]*2	774.004	3	2320	2320	0	0.4	155	Specific	682.94	678.84	678.84	13.29	75	>sp|P05164|PERM_HUMAN Myeloperoxidase OS=Homo sapiens GN=MPO PE=1 SV=1	4061	Cmpd 15845, +MS2(774.0041), 28.6eV, 43.0 min #18591	43.0028
Grad_A1	15996:3	1	K.SSGC[+57.021]AYQDVGVTC[+57.021]PEQDKYR.T	C[+57]*2	774.005	3	2320	2320	0	1	155	Specific	683.76	637.86	637.86	13.2	75	>sp|P05164|PERM_HUMAN Myeloperoxidase OS=Homo sapiens GN=MPO PE=1 SV=1	4061	Cmpd 15876, +MS2(774.0046), 28.5eV, 43.1 min #18623	43.0535
Grad_A1	15722:4	1	K.SSGC[+57.021]AYQDVGVTC[+57.021]PEQDK[+57.021]YR.T	C[+57]*2, K[+57]	595.011	4	2377.02	2377.02	0	1.3	155	Specific	67.94	67.94	67.94	2.85	75	>sp|P05164|PERM_HUMAN Myeloperoxidase OS=Homo sapiens GN=MPO PE=1 SV=1	4061	Cmpd 15604, +MS2(595.0108), 22.9eV, 42.5 min #18338	42.496
Grad_A1	15926:4	1	K.SSGC[+57.021]AYQDVGVTC[+57.021]PEQDK[+57.021]YR.T	C[+57]*2, K[+57]	595.011	4	2377.02	2377.02	0	1.2	155	Specific	138.66	138.66	138.66	3.48	75	>sp|P05164|PERM_HUMAN Myeloperoxidase OS=Homo sapiens GN=MPO PE=1 SV=1	4061	Cmpd 15806, +MS2(595.0108), 22.9eV, 42.9 min #18549	42.9023
Grad_A1	15991:3	1	K.SSGC[+57.021]AYQDVGVTC[+57.021]PEQDK[+57.021]YR.T	C[+57]*2, K[+57]	793.011	3	2377.02	2377.02	0	0.7	155	Specific	144.54	144.54	144.54	4.02	75	>sp|P05164|PERM_HUMAN Myeloperoxidase OS=Homo sapiens GN=MPO PE=1 SV=1	4061	Cmpd 15871, +MS2(793.0115), 29.1eV, 43.0 min #18617	43.0205
Grad_A1	15696:4	1	K.SSGC[+57.021]AYQDVGVTC[+57.021]PEQDK[+57.021]YR.T	C[+57]*2, K[+57]	595.01	4	2377.02	2377.02	0	0.4	155	Specific	146.95	146.95	146.95	3.74	75	>sp|P05164|PERM_HUMAN Myeloperoxidase OS=Homo sapiens GN=MPO PE=1 SV=1	4061	Cmpd 15578, +MS2(595.0103), 22.9eV, 42.5 min #18311	42.4477
Grad_A1	16295:3	1	K.SSGC[+57.021]AYQDVGVTC[+57.021]PEQDK[+57.021]YR.T	C[+57]*2, K[+57]	793.011	3	2377.02	2377.02	0	-0.1	155	Specific	158.06	158.06	77.02	4.39	75	>sp|P05164|PERM_HUMAN Myeloperoxidase OS=Homo sapiens GN=MPO PE=1 SV=1	4061	Cmpd 16175, +MS2(793.0109), 29.1eV, 43.6 min #18935	43.604
Grad_A1	15874:4	1	K.SSGC[+57.021]AYQDVGVTC[+57.021]PEQDK[+57.021]YR.T	C[+57]*2, K[+57]	595.011	4	2377.02	2377.02	0	1.7	155	Specific	213.07	213.07	213.07	3.92	75	>sp|P05164|PERM_HUMAN Myeloperoxidase OS=Homo sapiens GN=MPO PE=1 SV=1	4061	Cmpd 15754, +MS2(595.0111), 22.9eV, 42.8 min #18495	42.8105
Grad_A1	15781:3	1	K.SSGC[+57.021]AYQDVGVTC[+57.021]PEQDK[+57.021]YR.T	C[+57]*2, K[+57]	793.011	3	2377.02	2377.02	0	0.2	155	Specific	218.39	218.39	218.39	4.73	75	>sp|P05164|PERM_HUMAN Myeloperoxidase OS=Homo sapiens GN=MPO PE=1 SV=1	4061	Cmpd 15663, +MS2(793.0111), 29.1eV, 42.6 min #18400	42.6238
Grad_A1	16318:3	1	K.SSGC[+57.021]AYQDVGVTC[+57.021]PEQDK[+57.021]YR.T	C[+57]*2, K[+57]	793.011	3	2377.02	2377.02	0	0.2	155	Specific	223.12	223.12	223.12	6.24	75	>sp|P05164|PERM_HUMAN Myeloperoxidase OS=Homo sapiens GN=MPO PE=1 SV=1	4061	Cmpd 16198, +MS2(793.0111), 29.1eV, 43.7 min #18960	43.6617
Grad_A1	15714:3	1	K.SSGC[+57.021]AYQDVGVTC[+57.021]PEQDK[+57.021]YR.T	C[+57]*2, K[+57]	793.012	3	2377.02	2377.02	0	1.1	155	Specific	228.44	228.44	228.44	6.56	75	>sp|P05164|PERM_HUMAN Myeloperoxidase OS=Homo sapiens GN=MPO PE=1 SV=1	4061	Cmpd 15596, +MS2(793.0119), 29.1eV, 42.5 min #18330	42.4897
Grad_A1	15936:3	1	K.SSGC[+57.021]AYQDVGVTC[+57.021]PEQDK[+57.021]YR.T	C[+57]*2, K[+57]	793.011	3	2377.02	2377.02	0	0.3	155	Specific	230.8	230.8	230.8	5.73	75	>sp|P05164|PERM_HUMAN Myeloperoxidase OS=Homo sapiens GN=MPO PE=1 SV=1	4061	Cmpd 15816, +MS2(793.0112), 29.1eV, 42.9 min #18560	42.9378
Grad_A1	15654:3	1	K.SSGC[+57.021]AYQDVGVTC[+57.021]PEQDK[+57.021]YR.T	C[+57]*2, K[+57]	793.011	3	2377.02	2377.02	0	0.3	155	Specific	253.01	253.01	253.01	6.74	75	>sp|P05164|PERM_HUMAN Myeloperoxidase OS=Homo sapiens GN=MPO PE=1 SV=1	4061	Cmpd 15536, +MS2(793.0112), 29.1eV, 42.4 min #18268	42.388
Grad_A1	15731:3	1	K.SSGC[+57.021]AYQDVGVTC[+57.021]PEQDK[+57.021]YR.T	C[+57]*2, K[+57]	793.011	3	2377.02	2377.02	0	0	155	Specific	254.38	254.38	254.38	7.27	75	>sp|P05164|PERM_HUMAN Myeloperoxidase OS=Homo sapiens GN=MPO PE=1 SV=1	4061	Cmpd 15613, +MS2(793.0110), 29.1eV, 42.5 min #18348	42.5287
Grad_A1	15756:3	1	K.SSGC[+57.021]AYQDVGVTC[+57.021]PEQDK[+57.021]YR.T	C[+57]*2, K[+57]	793.011	3	2377.02	2377.02	0	0.5	155	Specific	302.33	302.33	302.33	8.43	75	>sp|P05164|PERM_HUMAN Myeloperoxidase OS=Homo sapiens GN=MPO PE=1 SV=1	4061	Cmpd 15638, +MS2(793.0114), 29.1eV, 42.6 min #18374	42.5747
Grad_A1	15685:3	1	K.SSGC[+57.021]AYQDVGVTC[+57.021]PEQDK[+57.021]YR.T	C[+57]*2, K[+57]	793.011	3	2377.02	2377.02	0	0.4	155	Specific	315.16	315.16	315.16	8.43	75	>sp|P05164|PERM_HUMAN Myeloperoxidase OS=Homo sapiens GN=MPO PE=1 SV=1	4061	Cmpd 15567, +MS2(793.0113), 29.1eV, 42.4 min #18300	42.4398
Grad_A1	15910:3	1	K.SSGC[+57.021]AYQDVGVTC[+57.021]PEQDK[+57.021]YR.T	C[+57]*2, K[+57]	793.011	3	2377.02	2377.02	0	0.1	155	Specific	330.81	330.81	330.81	7.69	75	>sp|P05164|PERM_HUMAN Myeloperoxidase OS=Homo sapiens GN=MPO PE=1 SV=1	4061	Cmpd 15790, +MS2(793.0111), 29.1eV, 42.9 min #18533	42.8912
Grad_A1	21186:3	1	K.SSGC[+57.021]AYQDVGVTC[+57.021]PEQDK[+145.020]YR.T	C[+57]*2, K[+145]	822.345	3	2465.02	2465.02	0	0.9	155	Specific	349.43	349.43	349.43	8.71	75	>sp|P05164|PERM_HUMAN Myeloperoxidase OS=Homo sapiens GN=MPO PE=1 SV=1	4061	Cmpd 21054, +MS2(822.3445), 30.1eV, 54.0 min #24078	53.9878
Grad_A1	16105:3	1	K.SSGC[+57.021]AYQDVGVTC[+57.021]PEQDK[+57.021]YR.T	C[+57]*2, K[+57]	793.011	3	2377.02	2377.02	0	-0.1	155	Specific	382.68	382.68	103.82	9.98	75	>sp|P05164|PERM_HUMAN Myeloperoxidase OS=Homo sapiens GN=MPO PE=1 SV=1	4061	Cmpd 15985, +MS2(793.0109), 29.1eV, 43.3 min #18737	43.2592
Grad_A1	15883:3	1	K.SSGC[+57.021]AYQDVGVTC[+57.021]PEQDK[+57.021]YR.T	C[+57]*2, K[+57]	793.011	3	2377.02	2377.02	0	0.1	155	Specific	445.67	445.67	445.67	10.09	75	>sp|P05164|PERM_HUMAN Myeloperoxidase OS=Homo sapiens GN=MPO PE=1 SV=1	4061	Cmpd 15763, +MS2(793.0111), 29.1eV, 42.9 min #18505	42.8443
Grad_A1	15847:3	1	K.SSGC[+57.021]AYQDVGVTC[+57.021]PEQDK[+57.021]YR.T	C[+57]*2, K[+57]	793.012	3	2377.02	2377.02	0	0.9	155	Specific	474.74	474.74	474.74	10.01	75	>sp|P05164|PERM_HUMAN Myeloperoxidase OS=Homo sapiens GN=MPO PE=1 SV=1	4061	Cmpd 15729, +MS2(793.0117), 29.1eV, 42.8 min #18469	42.7628
Grad_A1	15863:3	1	K.SSGC[+57.021]AYQDVGVTC[+57.021]PEQDK[+57.021]YR.T	C[+57]*2, K[+57]	793.011	3	2377.02	2377.02	0	0.3	155	Specific	523.12	522.37	522.37	10.22	75	>sp|P05164|PERM_HUMAN Myeloperoxidase OS=Homo sapiens GN=MPO PE=1 SV=1	4061	Cmpd 15743, +MS2(793.0112), 29.1eV, 42.8 min #18484	42.8035
Grad_A1	15960:3	1	S.GC[+57.021]AYQDVGVTC[+57.021]PEQDKYR.T	C[+57]*2	715.983	3	2145.93	2145.93	0	0.9	157	NRagged	218.43	24.4	24.4	2.99	75	>sp|P05164|PERM_HUMAN Myeloperoxidase OS=Homo sapiens GN=MPO PE=1 SV=1	4061	Cmpd 15840, +MS2(715.9831), 26.7eV, 43.0 min #18585	42.9815
Grad_A1	09129:3	1	V.[+114.043]GVTC[+57.021]PEQDKYR.T	.[114], C[+57]	489.562	3	1466.67	1466.67	0	0.6	164	NRagged	142.59	124.29	124.29	2.79	75	>sp|P05164|PERM_HUMAN Myeloperoxidase OS=Homo sapiens GN=MPO PE=1 SV=1	4061	Cmpd 9067, +MS2(489.5616), 19.6eV, 30.1 min #11494	30.0932
Grad_A1	06690:3	1	V.GVTC[+57.021]PEQDKYR.T	C[+57]	451.547	3	1352.63	1352.63	0	0.6	164	NRagged	285.74	8.14	8.14	3.99	75	>sp|P05164|PERM_HUMAN Myeloperoxidase OS=Homo sapiens GN=MPO PE=1 SV=1	4061	Cmpd 6658, +MS2(451.5472), 18.3eV, 25.7 min #8977	25.6877
Grad_A1	06664:3	1	V.GVTC[+57.021]PEQDKYR.T	C[+57]	451.547	3	1352.63	1352.63	0	0.5	164	NRagged	316.66	24	24	3.9	75	>sp|P05164|PERM_HUMAN Myeloperoxidase OS=Homo sapiens GN=MPO PE=1 SV=1	4061	Cmpd 6632, +MS2(451.5472), 18.3eV, 25.6 min #8950	25.6368
Grad_A1	06671:3	1	G.VTC[+57.021]PEQDKYR.T	C[+57]	432.54	3	1295.61	1295.6	0	0.6	165	NRagged	85.13	80.73	80.73	2	75	>sp|P05164|PERM_HUMAN Myeloperoxidase OS=Homo sapiens GN=MPO PE=1 SV=1	4061	Cmpd 6639, +MS2(432.5401), 17.7eV, 25.6 min #8957	25.6422
Grad_A1	06644:3	1	G.VTC[+57.021]PEQDKYR.T	C[+57]	432.54	3	1295.61	1295.6	0	1.1	165	NRagged	110.45	109.07	109.07	2.63	75	>sp|P05164|PERM_HUMAN Myeloperoxidase OS=Homo sapiens GN=MPO PE=1 SV=1	4061	Cmpd 6612, +MS2(432.5403), 17.7eV, 25.6 min #8929	25.595
Grad_A1	06634:3	1	G.VTC[+57.021]PEQDKYR.T	C[+57]	432.54	3	1295.61	1295.6	0	0.3	165	NRagged	212.73	109.94	109.94	3.11	75	>sp|P05164|PERM_HUMAN Myeloperoxidase OS=Homo sapiens GN=MPO PE=1 SV=1	4061	Cmpd 6602, +MS2(432.5399), 17.7eV, 25.6 min #8918	25.5593
Grad_A1	06618:3	1	G.VTC[+57.021]PEQDKYR.T	C[+57]	432.54	3	1295.61	1295.6	0	0.3	165	NRagged	230.29	150.38	150.38	3.93	75	>sp|P05164|PERM_HUMAN Myeloperoxidase OS=Homo sapiens GN=MPO PE=1 SV=1	4061	Cmpd 6586, +MS2(432.5399), 17.7eV, 25.6 min #8902	25.5492
Grad_A1	06585:3	1	G.VTC[+57.021]PEQDKYR.T	C[+57]	432.54	3	1295.6	1295.6	0	0	165	NRagged	296.74	199.83	199.83	4.5	75	>sp|P05164|PERM_HUMAN Myeloperoxidase OS=Homo sapiens GN=MPO PE=1 SV=1	4061	Cmpd 6553, +MS2(432.5398), 17.7eV, 25.5 min #8868	25.4988
Grad_A1	06589:3	1	G.VTC[+57.021]PEQDKYR.T	C[+57]	432.54	3	1295.6	1295.6	0	0	165	NRagged	310.17	202.74	202.74	5.43	75	>sp|P05164|PERM_HUMAN Myeloperoxidase OS=Homo sapiens GN=MPO PE=1 SV=1	4061	Cmpd 6557, +MS2(432.5398), 17.7eV, 25.5 min #8872	25.5027
Grad_A1	06580:3	1	G.VTC[+57.021]PEQDKYR.T	C[+57]	432.54	3	1295.61	1295.6	0	0.3	165	NRagged	322.19	200.84	200.84	6.95	75	>sp|P05164|PERM_HUMAN Myeloperoxidase OS=Homo sapiens GN=MPO PE=1 SV=1	4061	Cmpd 6548, +MS2(432.5399), 17.7eV, 25.5 min #8862	25.4817
Grad_A1	05681:2	1	V.TC[+57.021]PEQDKYR.T	C[+57]	598.771	2	1196.54	1196.54	0	-0.8	166	NRagged	123.41	123.41	123.41	2.02	75	>sp|P05164|PERM_HUMAN Myeloperoxidase OS=Homo sapiens GN=MPO PE=1 SV=1	4061	Cmpd 5657, +MS2(598.7714), 27.1eV, 23.6 min #7921	23.5965
Grad_A1	05743:3	1	V.[+57.021]TC[+57.021]PEQDKYR.T	.[57], C[+57]	418.524	3	1253.56	1253.56	0	0.4	166	NRagged	145.68	84.62	84.62	2.95	75	>sp|P05164|PERM_HUMAN Myeloperoxidase OS=Homo sapiens GN=MPO PE=1 SV=1	4061	Cmpd 5719, +MS2(418.5243), 17.2eV, 23.7 min #7985	23.6987
Grad_A1	05687:3	1	V.[+57.021]TC[+57.021]PEQDKYR.T	.[57], C[+57]	418.524	3	1253.56	1253.56	0	0.9	166	NRagged	222.94	106.53	106.53	4.29	75	>sp|P05164|PERM_HUMAN Myeloperoxidase OS=Homo sapiens GN=MPO PE=1 SV=1	4061	Cmpd 5663, +MS2(418.5245), 17.2eV, 23.6 min #7927	23.6017
Grad_A1	05685:3	1	V.TC[+57.021]PEQDKYR.T	C[+57]	399.517	3	1196.54	1196.54	0	0.9	166	NRagged	287.54	189.09	189.09	6.78	75	>sp|P05164|PERM_HUMAN Myeloperoxidase OS=Homo sapiens GN=MPO PE=1 SV=1	4061	Cmpd 5661, +MS2(399.5174), 16.6eV, 23.6 min #7925	23.6007
Grad_A1	05661:3	1	V.TC[+57.021]PEQDKYR.T	C[+57]	399.517	3	1196.54	1196.54	0	0.5	166	NRagged	300.68	191.25	191.25	5.56	75	>sp|P05164|PERM_HUMAN Myeloperoxidase OS=Homo sapiens GN=MPO PE=1 SV=1	4061	Cmpd 5637, +MS2(399.5172), 16.5eV, 23.6 min #7900	23.5555
Grad_A1	05656:3	1	V.TC[+57.021]PEQDKYR.T	C[+57]	399.517	3	1196.54	1196.54	0	0.5	166	NRagged	304.44	206.38	206.38	5.93	75	>sp|P05164|PERM_HUMAN Myeloperoxidase OS=Homo sapiens GN=MPO PE=1 SV=1	4061	Cmpd 5632, +MS2(399.5172), 16.6eV, 23.6 min #7895	23.5512
Grad_A1	05705:3	1	V.[+57.021]TC[+57.021]PEQDKYR.T	.[57], C[+57]	418.524	3	1253.56	1253.56	0	0.8	166	NRagged	431.27	219.67	219.67	5.89	75	>sp|P05164|PERM_HUMAN Myeloperoxidase OS=Homo sapiens GN=MPO PE=1 SV=1	4061	Cmpd 5681, +MS2(418.5245), 17.2eV, 23.6 min #7946	23.6413
Grad_A1	05633:3	1	V.TC[+57.021]PEQDK[+57.021]YR.T	C[+57], K[+57]	418.525	3	1253.56	1253.56	0	1.5	166	NRagged	194.78	93.82	93.82	3	75	>sp|P05164|PERM_HUMAN Myeloperoxidase OS=Homo sapiens GN=MPO PE=1 SV=1	4061	Cmpd 5609, +MS2(418.5248), 17.2eV, 23.5 min #7871	23.5057
Grad_A1	05972:3	1	V.TC[+57.021]PEQDK[+57.021]YR.T	C[+57], K[+57]	418.525	3	1253.56	1253.56	0	1.1	166	NRagged	225.14	208.58	208.58	5.06	75	>sp|P05164|PERM_HUMAN Myeloperoxidase OS=Homo sapiens GN=MPO PE=1 SV=1	4061	Cmpd 5948, +MS2(418.5246), 17.2eV, 24.2 min #8226	24.1598
Grad_A1	05494:3	1	T.[+57.021]C[+57.021]PEQDKYR.T	.[57], C[+57]	384.842	3	1152.51	1152.51	0	0.8	167	NRagged	191.15	113.98	113.98	3.1	75	>sp|P05164|PERM_HUMAN Myeloperoxidase OS=Homo sapiens GN=MPO PE=1 SV=1	4061	Cmpd 5472, +MS2(384.8419), 16.1eV, 23.2 min #7727	23.2095
Grad_A1	07004:2	1	T.C[+57.021][-17.027]PEQDKYR.T	C[-17][+57]	539.735	2	1078.46	1078.46	0	0	167	NRagged	168.55	139.47	139.47	2.85	75	>sp|P05164|PERM_HUMAN Myeloperoxidase OS=Homo sapiens GN=MPO PE=1 SV=1	4061	Cmpd 6964, +MS2(539.7348), 24.8eV, 26.3 min #9298	26.3077
Grad_A1	05854:2	1	R.TITGM[+43.006]C[+57.021]NNR.R	C[+57], M[+43]	555.246	2	1109.48	1109.48	0	1.4	175	Specific	124.95	104.99	104.99	3.18	75	>sp|P05164|PERM_HUMAN Myeloperoxidase OS=Homo sapiens GN=MPO PE=1 SV=1	4061	Cmpd 5830, +MS2(555.2457), 25.4eV, 23.9 min #8102	23.9133
Grad_A1	05822:2	1	R.TITGM[+43.006]C[+57.021]NNR.R	C[+57], M[+43]	555.245	2	1109.48	1109.48	0	0.7	175	Specific	204.34	121.1	121.1	3.78	75	>sp|P05164|PERM_HUMAN Myeloperoxidase OS=Homo sapiens GN=MPO PE=1 SV=1	4061	Cmpd 5798, +MS2(555.2453), 25.4eV, 23.9 min #8069	23.8668
Grad_A1	05812:2	1	R.TITGM[+43.006]C[+57.021]NNR.R	C[+57], M[+43]	555.246	2	1109.48	1109.48	0	1.8	175	Specific	257.81	135.62	135.62	5.12	75	>sp|P05164|PERM_HUMAN Myeloperoxidase OS=Homo sapiens GN=MPO PE=1 SV=1	4061	Cmpd 5788, +MS2(555.2460), 21.7eV, 23.8 min #8058	23.8307
Grad_A1	06009:3	1	R.TITGM[+43.006]C[+57.021]NNRR.S	C[+57], M[+43]	422.533	3	1265.58	1265.58	0	0.8	175	Specific	148.96	62.09	62.09	2.89	75	>sp|P05164|PERM_HUMAN Myeloperoxidase OS=Homo sapiens GN=MPO PE=1 SV=1	4061	Cmpd 5985, +MS2(422.5331), 17.3eV, 24.3 min #8266	24.2565
Grad_A1	29736:2	1	R.N[+0.984]GFPVALAR.A	N[+1]	473.261	2	945.515	945.515	0	-0.1	220	Specific	211.14	111.51	111.51	3.74	75	>sp|P05164|PERM_HUMAN Myeloperoxidase OS=Homo sapiens GN=MPO PE=1 SV=1	4061	Cmpd 29578, +MS2(473.2612), 19.0eV, 75.3 min #33235	75.2942
Grad_A1	29747:2	1	R.N[+0.984]GFPVALAR.A	N[+1]	473.261	2	945.515	945.515	0	-0.6	220	Specific	268.67	173.77	173.77	5.97	75	>sp|P05164|PERM_HUMAN Myeloperoxidase OS=Homo sapiens GN=MPO PE=1 SV=1	4061	Cmpd 29589, +MS2(473.2610), 19.0eV, 75.3 min #33247	75.3133
Grad_A1	36552:4	1	R.ASFVTGVNC[+57.021]ETSC[+57.021]VQQPPC[+57.021]FPLK.I	C[+57]*3	657.309	4	2626.21	2626.21	0	1.7	273	Specific	269.24	269.24	269.24	6.79	75	>sp|P05164|PERM_HUMAN Myeloperoxidase OS=Homo sapiens GN=MPO PE=1 SV=1	4061	Cmpd 36356, +MS2(657.3090), 24.9eV, 95.9 min #40838	95.8578
Grad_A1	36532:4	1	R.ASFVTGVNC[+57.021]ETSC[+57.021]VQQPPC[+57.021]FPLK.I	C[+57]*3	657.309	4	2626.22	2626.21	0	2.5	273	Specific	354.49	354.49	354.49	7.19	75	>sp|P05164|PERM_HUMAN Myeloperoxidase OS=Homo sapiens GN=MPO PE=1 SV=1	4061	Cmpd 36336, +MS2(657.3096), 24.9eV, 95.8 min #40816	95.7945
Grad_A1	36600:3	1	R.[+57.021]ASFVTGVNC[+57.021]ETSC[+57.021]VQQPPC[+57.021]FPLK.I	.[57], C[+57]*3	895.083	3	2683.23	2683.23	0	0.9	273	Specific	393.44	393.44	393.44	10.17	75	>sp|P05164|PERM_HUMAN Myeloperoxidase OS=Homo sapiens GN=MPO PE=1 SV=1	4061	Cmpd 36404, +MS2(895.0828), 32.3eV, 96.0 min #40892	96.0308
Grad_A1	36507:4	1	R.ASFVTGVNC[+57.021]ETSC[+57.021]VQQPPC[+57.021]FPLK.I	C[+57]*3	657.308	4	2626.21	2626.21	0	-0.3	273	Specific	403.16	372.93	372.93	8.11	75	>sp|P05164|PERM_HUMAN Myeloperoxidase OS=Homo sapiens GN=MPO PE=1 SV=1	4061	Cmpd 36311, +MS2(657.3077), 24.9eV, 95.7 min #40789	95.7258
Grad_A1	36516:4	1	R.ASFVTGVNC[+57.021]ETSC[+57.021]VQQPPC[+57.021]FPLK.I	C[+57]*3	657.309	4	2626.21	2626.21	0	1.4	273	Specific	425.85	425.85	425.85	8.99	75	>sp|P05164|PERM_HUMAN Myeloperoxidase OS=Homo sapiens GN=MPO PE=1 SV=1	4061	Cmpd 36320, +MS2(657.3089), 24.9eV, 95.8 min #40799	95.7502
Grad_A1	36528:3	1	R.ASFVTGVNC[+57.021]ETSC[+57.021]VQQPPC[+57.021]FPLK.I	C[+57]*3	876.076	3	2626.21	2626.21	0	1.4	273	Specific	429.66	402.96	402.96	10.21	75	>sp|P05164|PERM_HUMAN Myeloperoxidase OS=Homo sapiens GN=MPO PE=1 SV=1	4061	Cmpd 36332, +MS2(876.0760), 31.7eV, 95.8 min #40812	95.79
Grad_A1	36629:3	1	R.[+57.021]ASFVTGVNC[+57.021]ETSC[+57.021]VQQPPC[+57.021]FPLK.I	.[57], C[+57]*3	895.083	3	2683.24	2683.23	0	1.6	273	Specific	431.65	431.65	431.65	9.63	75	>sp|P05164|PERM_HUMAN Myeloperoxidase OS=Homo sapiens GN=MPO PE=1 SV=1	4061	Cmpd 36433, +MS2(895.0834), 32.3eV, 96.1 min #40926	96.1235
Grad_A1	36548:3	1	R.ASFVTGVNC[+57.021]ETSC[+57.021]VQQPPC[+57.021]FPLK.I	C[+57]*3	876.076	3	2626.21	2626.21	0	1	273	Specific	486.39	453.85	453.85	10.32	75	>sp|P05164|PERM_HUMAN Myeloperoxidase OS=Homo sapiens GN=MPO PE=1 SV=1	4061	Cmpd 36352, +MS2(876.0756), 31.7eV, 95.9 min #40834	95.8528
Grad_A1	36514:3	1	R.ASFVTGVNC[+57.021]ETSC[+57.021]VQQPPC[+57.021]FPLK.I	C[+57]*3	876.075	3	2626.21	2626.21	0	0.7	273	Specific	507.43	483.17	483.17	10.39	75	>sp|P05164|PERM_HUMAN Myeloperoxidase OS=Homo sapiens GN=MPO PE=1 SV=1	4061	Cmpd 36318, +MS2(876.0754), 31.7eV, 95.8 min #40797	95.7478
Grad_A1	36609:3	1	R.[+57.021]ASFVTGVNC[+57.021]ETSC[+57.021]VQQPPC[+57.021]FPLK.I	.[57], C[+57]*3	895.082	3	2683.23	2683.23	0	0.1	273	Specific	545.93	488.2	488.2	10.59	75	>sp|P05164|PERM_HUMAN Myeloperoxidase OS=Homo sapiens GN=MPO PE=1 SV=1	4061	Cmpd 36413, +MS2(895.0820), 32.3eV, 96.1 min #40902	96.0495
Grad_A1	36618:3	1	R.[+57.021]ASFVTGVNC[+57.021]ETSC[+57.021]VQQPPC[+57.021]FPLK.I	.[57], C[+57]*3	895.084	3	2683.24	2683.23	0	1.9	273	Specific	568.77	530.11	530.11	10.03	75	>sp|P05164|PERM_HUMAN Myeloperoxidase OS=Homo sapiens GN=MPO PE=1 SV=1	4061	Cmpd 36422, +MS2(895.0837), 32.3eV, 96.1 min #40913	96.0848
Grad_A1	36506:3	1	R.ASFVTGVNC[+57.021]ETSC[+57.021]VQQPPC[+57.021]FPLK.I	C[+57]*3	876.076	3	2626.21	2626.21	0	1.7	273	Specific	585.29	543.8	543.8	10.9	75	>sp|P05164|PERM_HUMAN Myeloperoxidase OS=Homo sapiens GN=MPO PE=1 SV=1	4061	Cmpd 36310, +MS2(876.0763), 31.7eV, 95.7 min #40788	95.7242
Grad_A1	29359:3	1	V.[+57.021]TGVNC[+57.021]ETSC[+57.021]VQQPPC[+57.021]FPLK.I	.[57], C[+57]*3	760.348	3	2279.03	2279.03	0	1.9	277	NRagged	159.94	159.94	159.94	3.15	75	>sp|P05164|PERM_HUMAN Myeloperoxidase OS=Homo sapiens GN=MPO PE=1 SV=1	4061	Cmpd 29205, +MS2(760.3480), 28.1eV, 74.0 min #32807	74.0292
Grad_A1	29078:3	1	V.TGVNC[+57.021]ETSC[+57.021]VQQPPC[+57.021]FPLK.I	C[+57]*3	741.341	3	2222.01	2222	0	1.4	277	NRagged	202.74	11.21	11.21	2.07	75	>sp|P05164|PERM_HUMAN Myeloperoxidase OS=Homo sapiens GN=MPO PE=1 SV=1	4061	Cmpd 28924, +MS2(741.3405), 27.5eV, 73.2 min #32501	73.2048
Grad_A1	29332:3	1	V.[+57.021]TGVNC[+57.021]ETSC[+57.021]VQQPPC[+57.021]FPLK.I	.[57], C[+57]*3	760.348	3	2279.03	2279.03	0	1.3	277	NRagged	211.29	179.07	179.07	3.69	75	>sp|P05164|PERM_HUMAN Myeloperoxidase OS=Homo sapiens GN=MPO PE=1 SV=1	4061	Cmpd 29178, +MS2(760.3476), 28.1eV, 74.0 min #32777	73.9415
Grad_A1	29027:3	1	V.TGVNC[+57.021]ETSC[+57.021]VQQPPC[+57.021]FPLK.I	C[+57]*3	741.34	3	2222.01	2222	0	0.9	277	NRagged	221.44	221.44	221.44	5.34	75	>sp|P05164|PERM_HUMAN Myeloperoxidase OS=Homo sapiens GN=MPO PE=1 SV=1	4061	Cmpd 28873, +MS2(741.3402), 27.5eV, 73.1 min #32448	73.1013
Grad_A1	29054:3	1	V.TGVNC[+57.021]ETSC[+57.021]VQQPPC[+57.021]FPLK.I	C[+57]*3	741.34	3	2222.01	2222	0	1.1	277	NRagged	228.05	74.45	74.45	3.91	75	>sp|P05164|PERM_HUMAN Myeloperoxidase OS=Homo sapiens GN=MPO PE=1 SV=1	4061	Cmpd 28900, +MS2(741.3403), 27.5eV, 73.2 min #32476	73.1543
Grad_A1	29345:3	1	V.[+57.021]TGVNC[+57.021]ETSC[+57.021]VQQPPC[+57.021]FPLK.I	.[57], C[+57]*3	760.347	3	2279.03	2279.03	0	1.2	277	NRagged	271.7	271.7	271.7	5.86	75	>sp|P05164|PERM_HUMAN Myeloperoxidase OS=Homo sapiens GN=MPO PE=1 SV=1	4061	Cmpd 29191, +MS2(760.3475), 28.1eV, 74.0 min #32791	73.9837
Grad_A1	29322:3	1	V.[+57.021]TGVNC[+57.021]ETSC[+57.021]VQQPPC[+57.021]FPLK.I	.[57], C[+57]*3	760.348	3	2279.03	2279.03	0	1.7	277	NRagged	325.28	325.28	325.28	6.7	75	>sp|P05164|PERM_HUMAN Myeloperoxidase OS=Homo sapiens GN=MPO PE=1 SV=1	4061	Cmpd 29168, +MS2(760.3479), 28.1eV, 73.9 min #32766	73.9165
Grad_A1	29005:3	1	V.TGVNC[+57.021]ETSC[+57.021]VQQPPC[+57.021]FPLK.I	C[+57]*3	741.341	3	2222.01	2222	0	2.2	277	NRagged	383.96	383.96	383.96	8.08	75	>sp|P05164|PERM_HUMAN Myeloperoxidase OS=Homo sapiens GN=MPO PE=1 SV=1	4061	Cmpd 28851, +MS2(741.3411), 27.5eV, 73.1 min #32425	73.0548
Grad_A1	28986:3	1	V.TGVNC[+57.021]ETSC[+57.021]VQQPPC[+57.021]FPLK.I	C[+57]*3	741.341	3	2222.01	2222	0	1.9	277	NRagged	413.96	343.6	343.6	7.03	75	>sp|P05164|PERM_HUMAN Myeloperoxidase OS=Homo sapiens GN=MPO PE=1 SV=1	4061	Cmpd 28832, +MS2(741.3409), 27.5eV, 73.0 min #32405	73.0122
Grad_A1	28966:3	1	V.TGVNC[+57.021]ETSC[+57.021]VQQPPC[+57.021]FPLK.I	C[+57]*3	741.34	3	2222.01	2222	0	1.1	277	NRagged	442.34	429.4	429.4	8.77	75	>sp|P05164|PERM_HUMAN Myeloperoxidase OS=Homo sapiens GN=MPO PE=1 SV=1	4061	Cmpd 28812, +MS2(741.3403), 27.5eV, 72.9 min #32382	72.9378
Grad_A1	32690:3	1	T.[+114.043]GVNC[+57.021]ETSC[+57.021]VQQPPC[+57.021]FPLK.I	.[114], C[+57]*3	745.671	3	2235	2235	0	-0.1	278	NRagged	256.56	256.56	256.56	6.85	75	>sp|P05164|PERM_HUMAN Myeloperoxidase OS=Homo sapiens GN=MPO PE=1 SV=1	4061	Cmpd 32506, +MS2(745.6712), 27.6eV, 83.6 min #36464	83.5355
Grad_A1	32591:3	1	T.[+114.043]GVNC[+57.021]ETSC[+57.021]VQQPPC[+57.021]FPLK.I	.[114], C[+57]*3	745.672	3	2235	2235	0	0.4	278	NRagged	261.22	261.22	261.22	7.05	75	>sp|P05164|PERM_HUMAN Myeloperoxidase OS=Homo sapiens GN=MPO PE=1 SV=1	4061	Cmpd 32407, +MS2(745.6715), 27.6eV, 83.3 min #36359	83.3193
Grad_A1	32672:3	1	T.[+114.043]GVNC[+57.021]ETSC[+57.021]VQQPPC[+57.021]FPLK.I	.[114], C[+57]*3	745.672	3	2235	2235	0	0.6	278	NRagged	294.25	294.25	294.25	7.13	75	>sp|P05164|PERM_HUMAN Myeloperoxidase OS=Homo sapiens GN=MPO PE=1 SV=1	4061	Cmpd 32488, +MS2(745.6717), 27.6eV, 83.5 min #36445	83.4917
Grad_A1	28509:3	1	T.[+57.021]GVNC[+57.021]ETSC[+57.021]VQQPPC[+57.021]FPLK.I	.[57], C[+57]*3	726.665	3	2177.98	2177.98	0	1.4	278	NRagged	297.36	3.16	3.16	5.19	75	>sp|P05164|PERM_HUMAN Myeloperoxidase OS=Homo sapiens GN=MPO PE=1 SV=1	4061	Cmpd 28355, +MS2(726.6651), 27.0eV, 71.7 min #31879	71.6505
Grad_A1	32707:3	1	T.[+114.043]GVNC[+57.021]ETSC[+57.021]VQQPPC[+57.021]FPLK.I	.[114], C[+57]*3	745.672	3	2235	2235	0	1.3	278	NRagged	315.73	315.73	315.73	7	75	>sp|P05164|PERM_HUMAN Myeloperoxidase OS=Homo sapiens GN=MPO PE=1 SV=1	4061	Cmpd 32523, +MS2(745.6722), 27.6eV, 83.6 min #36483	83.59
Grad_A1	32652:3	1	T.[+114.043]GVNC[+57.021]ETSC[+57.021]VQQPPC[+57.021]FPLK.I	.[114], C[+57]*3	745.672	3	2235	2235	0	0.3	278	NRagged	336.51	328.47	328.47	7.26	75	>sp|P05164|PERM_HUMAN Myeloperoxidase OS=Homo sapiens GN=MPO PE=1 SV=1	4061	Cmpd 32468, +MS2(745.6715), 27.6eV, 83.5 min #36424	83.4482
Grad_A1	28487:3	1	T.GVNC[+57.021]ETSC[+57.021]VQQPPC[+57.021]FPLK.I	C[+57]*3	707.657	3	2120.96	2120.96	0	0.6	278	NRagged	342.5	0.26	0.26	5.37	75	>sp|P05164|PERM_HUMAN Myeloperoxidase OS=Homo sapiens GN=MPO PE=1 SV=1	4061	Cmpd 28333, +MS2(707.6574), 26.5eV, 71.6 min #31854	71.5772
Grad_A1	32632:3	1	T.[+114.043]GVNC[+57.021]ETSC[+57.021]VQQPPC[+57.021]FPLK.I	.[114], C[+57]*3	745.671	3	2235	2235	0	-0.3	278	NRagged	376.04	376.04	376.04	7.57	75	>sp|P05164|PERM_HUMAN Myeloperoxidase OS=Homo sapiens GN=MPO PE=1 SV=1	4061	Cmpd 32448, +MS2(745.6710), 27.6eV, 83.4 min #36402	83.394
Grad_A1	28541:3	1	T.[+57.021]GVNC[+57.021]ETSC[+57.021]VQQPPC[+57.021]FPLK.I	.[57], C[+57]*3	726.665	3	2177.98	2177.98	0	1.1	278	NRagged	388.34	4.11	4.11	5.38	75	>sp|P05164|PERM_HUMAN Myeloperoxidase OS=Homo sapiens GN=MPO PE=1 SV=1	4061	Cmpd 28387, +MS2(726.6649), 27.0eV, 71.7 min #31913	71.7338
Grad_A1	28065:2	1	T.GVNC[+57.021]ETSC[+57.021]VQQPPC[+57.021]FPLK.I	C[+57]*3	1060.98	2	2120.96	2120.96	0	0	278	NRagged	510.07	0.6	0.6	6.01	75	>sp|P05164|PERM_HUMAN Myeloperoxidase OS=Homo sapiens GN=MPO PE=1 SV=1	4061	Cmpd 27911, +MS2(1060.9817), 37.7eV, 70.6 min #31399	70.5515
Grad_A1	28096:3	1	T.GVNC[+57.021]ETSC[+57.021]VQQPPC[+57.021]FPLK.I	C[+57]*3	707.658	3	2120.96	2120.96	0	0.8	278	NRagged	523.14	0.78	0.78	5.62	75	>sp|P05164|PERM_HUMAN Myeloperoxidase OS=Homo sapiens GN=MPO PE=1 SV=1	4061	Cmpd 27942, +MS2(707.6575), 26.5eV, 70.6 min #31432	70.616
Grad_A1	27893:3	1	G.VNC[+57.021]ETSC[+57.021]VQQPPC[+57.021]FPLK.I	C[+57]*3	688.652	3	2063.94	2063.93	0	2.5	279	NRagged	165.82	165.82	165.82	3.2	75	>sp|P05164|PERM_HUMAN Myeloperoxidase OS=Homo sapiens GN=MPO PE=1 SV=1	4061	Cmpd 27741, +MS2(688.6515), 25.9eV, 70.2 min #31217	70.1518
Grad_A1	28597:3	1	G.[+114.043]VNC[+57.021]ETSC[+57.021]VQQPPC[+57.021]FPLK.I	.[114], C[+57]*3	726.665	3	2177.98	2177.98	0	0.8	279	NRagged	193.1	2.8	2.8	3.12	75	>sp|P05164|PERM_HUMAN Myeloperoxidase OS=Homo sapiens GN=MPO PE=1 SV=1	4061	Cmpd 28443, +MS2(726.6646), 27.0eV, 71.9 min #31974	71.8843
Grad_A1	27862:3	1	G.VNC[+57.021]ETSC[+57.021]VQQPPC[+57.021]FPLK.I	C[+57]*3	688.653	3	2063.94	2063.93	0	4	279	NRagged	207.86	204.89	204.89	3.19	75	>sp|P05164|PERM_HUMAN Myeloperoxidase OS=Homo sapiens GN=MPO PE=1 SV=1	4061	Cmpd 27710, +MS2(688.6525), 25.9eV, 70.1 min #31185	70.1002
Grad_A1	28623:3	1	G.[+57.021]VNC[+57.021]ETSC[+57.021]VQQPPC[+57.021]FPLK.I	.[57], C[+57]*3	707.658	3	2120.96	2120.96	0	2	279	NRagged	215.89	12.31	12.31	2.81	75	>sp|P05164|PERM_HUMAN Myeloperoxidase OS=Homo sapiens GN=MPO PE=1 SV=1	4061	Cmpd 28469, +MS2(707.6583), 26.5eV, 72.0 min #32001	71.943
Grad_A1	28619:3	1	G.[+114.043]VNC[+57.021]ETSC[+57.021]VQQPPC[+57.021]FPLK.I	.[114], C[+57]*3	726.665	3	2177.98	2177.98	0	1.5	279	NRagged	222.3	2.8	2.8	3.72	75	>sp|P05164|PERM_HUMAN Myeloperoxidase OS=Homo sapiens GN=MPO PE=1 SV=1	4061	Cmpd 28465, +MS2(726.6651), 27.0eV, 71.9 min #31997	71.9365
Grad_A1	28524:3	1	G.[+114.043]VNC[+57.021]ETSC[+57.021]VQQPPC[+57.021]FPLK.I	.[114], C[+57]*3	726.665	3	2177.98	2177.98	0	1.9	279	NRagged	292.76	2.8	2.8	4.77	75	>sp|P05164|PERM_HUMAN Myeloperoxidase OS=Homo sapiens GN=MPO PE=1 SV=1	4061	Cmpd 28370, +MS2(726.6654), 27.0eV, 71.7 min #31895	71.6913
Grad_A1	27997:3	1	G.[+57.021]VNC[+57.021]ETSC[+57.021]VQQPPC[+57.021]FPLK.I	.[57], C[+57]*3	707.657	3	2120.96	2120.96	0	0.2	279	NRagged	293.41	2.8	2.8	5.4	75	>sp|P05164|PERM_HUMAN Myeloperoxidase OS=Homo sapiens GN=MPO PE=1 SV=1	4061	Cmpd 27845, +MS2(707.6570), 26.5eV, 70.4 min #31328	70.3905
Grad_A1	28019:3	1	G.[+57.021]VNC[+57.021]ETSC[+57.021]VQQPPC[+57.021]FPLK.I	.[57], C[+57]*3	707.658	3	2120.96	2120.96	0	1	279	NRagged	311.11	2.8	2.8	5.22	75	>sp|P05164|PERM_HUMAN Myeloperoxidase OS=Homo sapiens GN=MPO PE=1 SV=1	4061	Cmpd 27867, +MS2(707.6576), 26.5eV, 70.5 min #31352	70.4462
Grad_A1	28598:3	1	G.[+57.021]VNC[+57.021]ETSC[+57.021]VQQPPC[+57.021]FPLK.I	.[57], C[+57]*3	707.657	3	2120.96	2120.96	0	0.1	279	NRagged	316.2	15.98	15.98	5.3	75	>sp|P05164|PERM_HUMAN Myeloperoxidase OS=Homo sapiens GN=MPO PE=1 SV=1	4061	Cmpd 28444, +MS2(707.6570), 26.5eV, 71.9 min #31975	71.8852
Grad_A1	28581:3	1	G.[+57.021]VNC[+57.021]ETSC[+57.021]VQQPPC[+57.021]FPLK.I	.[57], C[+57]*3	707.658	3	2120.96	2120.96	0	1.1	279	NRagged	318.72	2.8	2.8	5.22	75	>sp|P05164|PERM_HUMAN Myeloperoxidase OS=Homo sapiens GN=MPO PE=1 SV=1	4061	Cmpd 28427, +MS2(707.6577), 26.5eV, 71.8 min #31957	71.8423
Grad_A1	27835:3	1	G.VNC[+57.021]ETSC[+57.021]VQQPPC[+57.021]FPLK.I	C[+57]*3	688.652	3	2063.94	2063.93	0	3.7	279	NRagged	323.1	259.76	259.76	5.46	75	>sp|P05164|PERM_HUMAN Myeloperoxidase OS=Homo sapiens GN=MPO PE=1 SV=1	4061	Cmpd 27683, +MS2(688.6523), 25.9eV, 70.1 min #31157	70.0523
Grad_A1	28187:3	1	G.[+57.021]VNC[+57.021]ETSC[+57.021]VQQPPC[+57.021]FPLK.I	.[57], C[+57]*3	707.657	3	2120.96	2120.96	0	0.1	279	NRagged	326.04	2.8	2.8	5.4	75	>sp|P05164|PERM_HUMAN Myeloperoxidase OS=Homo sapiens GN=MPO PE=1 SV=1	4061	Cmpd 28033, +MS2(707.6570), 26.5eV, 70.8 min #31528	70.7912
Grad_A1	28502:3	1	G.[+57.021]VNC[+57.021]ETSC[+57.021]VQQPPC[+57.021]FPLK.I	.[57], C[+57]*3	707.657	3	2120.96	2120.96	0	0.3	279	NRagged	326.68	2.8	2.8	5.4	75	>sp|P05164|PERM_HUMAN Myeloperoxidase OS=Homo sapiens GN=MPO PE=1 SV=1	4061	Cmpd 28348, +MS2(707.6572), 26.5eV, 71.6 min #31872	71.6435
Grad_A1	28579:3	1	G.[+114.043]VNC[+57.021]ETSC[+57.021]VQQPPC[+57.021]FPLK.I	.[114], C[+57]*3	726.665	3	2177.98	2177.98	0	1	279	NRagged	331.51	2.8	2.8	5.31	75	>sp|P05164|PERM_HUMAN Myeloperoxidase OS=Homo sapiens GN=MPO PE=1 SV=1	4061	Cmpd 28425, +MS2(726.6648), 27.0eV, 71.8 min #31955	71.8412
Grad_A1	27669:3	1	G.VNC[+57.021]ETSC[+57.021]VQQPPC[+57.021]FPLK.I	C[+57]*3	688.649	3	2063.93	2063.93	0	-0.3	279	NRagged	348.63	348.43	348.43	6.38	75	>sp|P05164|PERM_HUMAN Myeloperoxidase OS=Homo sapiens GN=MPO PE=1 SV=1	4061	Cmpd 27517, +MS2(688.6495), 25.9eV, 69.7 min #30982	69.7037
Grad_A1	28560:3	1	G.[+57.021]VNC[+57.021]ETSC[+57.021]VQQPPC[+57.021]FPLK.I	.[57], C[+57]*3	707.658	3	2120.96	2120.96	0	0.8	279	NRagged	380.48	2.8	2.8	5.51	75	>sp|P05164|PERM_HUMAN Myeloperoxidase OS=Homo sapiens GN=MPO PE=1 SV=1	4061	Cmpd 28406, +MS2(707.6575), 26.5eV, 71.8 min #31935	71.7968
Grad_A1	28538:3	1	G.[+57.021]VNC[+57.021]ETSC[+57.021]VQQPPC[+57.021]FPLK.I	.[57], C[+57]*3	707.658	3	2120.96	2120.96	0	0.9	279	NRagged	404.82	2.8	2.8	5.54	75	>sp|P05164|PERM_HUMAN Myeloperoxidase OS=Homo sapiens GN=MPO PE=1 SV=1	4061	Cmpd 28384, +MS2(707.6575), 26.5eV, 71.7 min #31910	71.7322
Grad_A1	28561:3	1	G.[+114.043]VNC[+57.021]ETSC[+57.021]VQQPPC[+57.021]FPLK.I	.[114], C[+57]*3	726.664	3	2177.98	2177.98	0	0.6	279	NRagged	422.18	2.8	2.8	5.54	75	>sp|P05164|PERM_HUMAN Myeloperoxidase OS=Homo sapiens GN=MPO PE=1 SV=1	4061	Cmpd 28407, +MS2(726.6645), 27.0eV, 71.8 min #31936	71.7973
Grad_A1	28119:3	1	G.[+57.021]VNC[+57.021]ETSC[+57.021]VQQPPC[+57.021]FPLK.I	.[57], C[+57]*3	707.658	3	2120.96	2120.96	0	1.2	279	NRagged	441.06	2.8	2.8	5.62	75	>sp|P05164|PERM_HUMAN Myeloperoxidase OS=Homo sapiens GN=MPO PE=1 SV=1	4061	Cmpd 27965, +MS2(707.6577), 26.5eV, 70.7 min #31456	70.6622
Grad_A1	27744:2	1	G.VNC[+57.021]ETSC[+57.021]VQQPPC[+57.021]FPLK.I	C[+57]*3	1032.47	2	2063.94	2063.93	0	0.4	279	NRagged	443.49	389.01	389.01	9.22	75	>sp|P05164|PERM_HUMAN Myeloperoxidase OS=Homo sapiens GN=MPO PE=1 SV=1	4061	Cmpd 27592, +MS2(1032.4714), 44.2eV, 69.9 min #31060	69.8463
Grad_A1	27765:2	1	G.VNC[+57.021]ETSC[+57.021]VQQPPC[+57.021]FPLK.I	C[+57]*3	1032.47	2	2063.93	2063.93	0	0.1	279	NRagged	450.62	421.12	421.12	9.22	75	>sp|P05164|PERM_HUMAN Myeloperoxidase OS=Homo sapiens GN=MPO PE=1 SV=1	4061	Cmpd 27613, +MS2(1032.4711), 44.2eV, 69.9 min #31082	69.8907
Grad_A1	27699:3	1	G.VNC[+57.021]ETSC[+57.021]VQQPPC[+57.021]FPLK.I	C[+57]*3	688.65	3	2063.94	2063.93	0	1	279	NRagged	463.82	405.61	405.61	8.8	75	>sp|P05164|PERM_HUMAN Myeloperoxidase OS=Homo sapiens GN=MPO PE=1 SV=1	4061	Cmpd 27547, +MS2(688.6504), 25.9eV, 69.8 min #31013	69.7585
Grad_A1	28144:3	1	G.[+57.021]VNC[+57.021]ETSC[+57.021]VQQPPC[+57.021]FPLK.I	.[57], C[+57]*3	707.658	3	2120.96	2120.96	0	1.2	279	NRagged	468.66	2.8	2.8	5.63	75	>sp|P05164|PERM_HUMAN Myeloperoxidase OS=Homo sapiens GN=MPO PE=1 SV=1	4061	Cmpd 27990, +MS2(707.6578), 26.5eV, 70.7 min #31482	70.7078
Grad_A1	28519:3	1	G.[+57.021]VNC[+57.021]ETSC[+57.021]VQQPPC[+57.021]FPLK.I	.[57], C[+57]*3	707.658	3	2120.96	2120.96	0	1.3	279	NRagged	471.67	12.18	12.18	5.63	75	>sp|P05164|PERM_HUMAN Myeloperoxidase OS=Homo sapiens GN=MPO PE=1 SV=1	4061	Cmpd 28365, +MS2(707.6579), 26.5eV, 71.7 min #31890	71.6887
Grad_A1	27799:3	1	G.VNC[+57.021]ETSC[+57.021]VQQPPC[+57.021]FPLK.I	C[+57]*3	688.652	3	2063.94	2063.93	0	2.6	279	NRagged	481.28	444.16	444.16	8.25	75	>sp|P05164|PERM_HUMAN Myeloperoxidase OS=Homo sapiens GN=MPO PE=1 SV=1	4061	Cmpd 27647, +MS2(688.6516), 25.9eV, 70.0 min #31118	69.9722
Grad_A1	27712:2	1	G.VNC[+57.021]ETSC[+57.021]VQQPPC[+57.021]FPLK.I	C[+57]*3	1032.47	2	2063.93	2063.93	0	-0.7	279	NRagged	492.31	419.87	419.87	8.97	75	>sp|P05164|PERM_HUMAN Myeloperoxidase OS=Homo sapiens GN=MPO PE=1 SV=1	4061	Cmpd 27560, +MS2(1032.4703), 44.2eV, 69.8 min #31027	69.7957
Grad_A1	27735:3	1	G.VNC[+57.021]ETSC[+57.021]VQQPPC[+57.021]FPLK.I	C[+57]*3	688.651	3	2063.94	2063.93	0	1.4	279	NRagged	492.55	439.33	439.33	8.83	75	>sp|P05164|PERM_HUMAN Myeloperoxidase OS=Homo sapiens GN=MPO PE=1 SV=1	4061	Cmpd 27583, +MS2(688.6507), 25.9eV, 69.8 min #31051	69.8417
Grad_A1	27714:3	1	G.VNC[+57.021]ETSC[+57.021]VQQPPC[+57.021]FPLK.I	C[+57]*3	688.65	3	2063.94	2063.93	0	0.7	279	NRagged	495.62	421.12	421.12	8.83	75	>sp|P05164|PERM_HUMAN Myeloperoxidase OS=Homo sapiens GN=MPO PE=1 SV=1	4061	Cmpd 27562, +MS2(688.6502), 25.9eV, 69.8 min #31029	69.7968
Grad_A1	27811:2	1	G.VNC[+57.021]ETSC[+57.021]VQQPPC[+57.021]FPLK.I	C[+57]*3	1032.47	2	2063.94	2063.93	0	0.8	279	NRagged	502.01	411.28	411.28	9.24	75	>sp|P05164|PERM_HUMAN Myeloperoxidase OS=Homo sapiens GN=MPO PE=1 SV=1	4061	Cmpd 27659, +MS2(1032.4719), 44.2eV, 70.0 min #31130	69.9788
Grad_A1	28045:3	1	G.[+57.021]VNC[+57.021]ETSC[+57.021]VQQPPC[+57.021]FPLK.I	.[57], C[+57]*3	707.657	3	2120.96	2120.96	0	-0.1	279	NRagged	521.57	2.8	2.8	5.83	75	>sp|P05164|PERM_HUMAN Myeloperoxidase OS=Homo sapiens GN=MPO PE=1 SV=1	4061	Cmpd 27891, +MS2(707.6568), 26.5eV, 70.5 min #31378	70.5088
Grad_A1	28069:3	1	G.[+57.021]VNC[+57.021]ETSC[+57.021]VQQPPC[+57.021]FPLK.I	.[57], C[+57]*3	707.657	3	2120.96	2120.96	0	-0.1	279	NRagged	522.34	14.39	14.39	5.83	75	>sp|P05164|PERM_HUMAN Myeloperoxidase OS=Homo sapiens GN=MPO PE=1 SV=1	4061	Cmpd 27915, +MS2(707.6568), 26.5eV, 70.6 min #31403	70.5537
Grad_A1	27786:2	1	G.VNC[+57.021]ETSC[+57.021]VQQPPC[+57.021]FPLK.I	C[+57]*3	1032.47	2	2063.93	2063.93	0	-0.4	279	NRagged	539.64	485.58	485.58	9.35	75	>sp|P05164|PERM_HUMAN Myeloperoxidase OS=Homo sapiens GN=MPO PE=1 SV=1	4061	Cmpd 27634, +MS2(1032.4706), 44.2eV, 69.9 min #31104	69.9338
Grad_A1	27778:3	1	G.VNC[+57.021]ETSC[+57.021]VQQPPC[+57.021]FPLK.I	C[+57]*3	688.651	3	2063.94	2063.93	0	2	279	NRagged	570.38	516.56	516.56	8.54	75	>sp|P05164|PERM_HUMAN Myeloperoxidase OS=Homo sapiens GN=MPO PE=1 SV=1	4061	Cmpd 27626, +MS2(688.6512), 25.9eV, 69.9 min #31096	69.9297
Grad_A1	27758:3	1	G.VNC[+57.021]ETSC[+57.021]VQQPPC[+57.021]FPLK.I	C[+57]*3	688.651	3	2063.94	2063.93	0	1.2	279	NRagged	612.45	484.72	484.72	10.99	75	>sp|P05164|PERM_HUMAN Myeloperoxidase OS=Homo sapiens GN=MPO PE=1 SV=1	4061	Cmpd 27606, +MS2(688.6506), 25.9eV, 69.9 min #31075	69.887
Grad_A1	27647:3	1	G.VNC[+57.021]ETSC[+57.021]VQQPPC[+57.021]FPLK[+57.021].I	C[+57]*3, K[+57]	707.658	3	2120.96	2120.96	0	1.9	279	NRagged	114.97	100.36	100.36	2.02	75	>sp|P05164|PERM_HUMAN Myeloperoxidase OS=Homo sapiens GN=MPO PE=1 SV=1	4061	Cmpd 27495, +MS2(707.6583), 26.5eV, 69.7 min #30958	69.6318
Grad_A1	27565:3	1	G.VNC[+57.021]ETSC[+57.021]VQQPPC[+57.021]FPLK[+57.021].I	C[+57]*3, K[+57]	707.657	3	2120.96	2120.96	0	0.5	279	NRagged	160.29	94.45	77.68	2.96	75	>sp|P05164|PERM_HUMAN Myeloperoxidase OS=Homo sapiens GN=MPO PE=1 SV=1	4061	Cmpd 27413, +MS2(707.6573), 26.5eV, 69.5 min #30872	69.4683
Grad_A1	34791:4	1	G.[+57.021]VNC[+57.021]ETSC[+57.021]VQQPPC[+57.021]FPLKIPPNDPR.I	.[57], C[+57]*3	728.348	4	2910.37	2910.37	0	0.7	279	NRagged	41.4	3.7	3.7	2.42	75	>sp|P05164|PERM_HUMAN Myeloperoxidase OS=Homo sapiens GN=MPO PE=1 SV=1	4061	Cmpd 34597, +MS2(728.3484), 27.1eV, 90.1 min #38809	90.0627
Grad_A1	33509:4	1	G.VNC[+57.021]ETSC[+57.021]VQQPPC[+57.021]FPLKIPPNDPR.I	C[+57]*3	714.093	4	2853.35	2853.35	0	0.4	279	NRagged	49.92	49.92	49.92	2.96	75	>sp|P05164|PERM_HUMAN Myeloperoxidase OS=Homo sapiens GN=MPO PE=1 SV=1	4061	Cmpd 33317, +MS2(714.0928), 26.7eV, 86.2 min #37389	86.1945
Grad_A1	34340:4	1	G.VNC[+57.021]ETSC[+57.021]VQQPPC[+57.021]FPLKIPPNDPR.I	C[+57]*3	714.092	4	2853.35	2853.35	0	-0.1	279	NRagged	59.49	59.49	59.49	2.96	75	>sp|P05164|PERM_HUMAN Myeloperoxidase OS=Homo sapiens GN=MPO PE=1 SV=1	4061	Cmpd 34146, +MS2(714.0924), 26.7eV, 88.7 min #38300	88.6672
Grad_A1	33939:4	1	G.VNC[+57.021]ETSC[+57.021]VQQPPC[+57.021]FPLKIPPNDPR.I	C[+57]*3	714.093	4	2853.35	2853.35	0	1.4	279	NRagged	60.48	60.48	60.48	3.04	75	>sp|P05164|PERM_HUMAN Myeloperoxidase OS=Homo sapiens GN=MPO PE=1 SV=1	4061	Cmpd 33745, +MS2(714.0935), 26.7eV, 87.5 min #37863	87.4932
Grad_A1	34832:4	1	G.[+57.021]VNC[+57.021]ETSC[+57.021]VQQPPC[+57.021]FPLKIPPNDPR.I	.[57], C[+57]*3	728.349	4	2910.37	2910.37	0	1.2	279	NRagged	79.84	3.7	3.7	2.86	75	>sp|P05164|PERM_HUMAN Myeloperoxidase OS=Homo sapiens GN=MPO PE=1 SV=1	4061	Cmpd 34638, +MS2(728.3487), 27.1eV, 90.2 min #38856	90.1977
Grad_A1	34560:4	1	G.VNC[+57.021]ETSC[+57.021]VQQPPC[+57.021]FPLKIPPNDPR.I	C[+57]*3	714.094	4	2853.35	2853.35	0	2.3	279	NRagged	84.87	84.87	84.87	2.95	75	>sp|P05164|PERM_HUMAN Myeloperoxidase OS=Homo sapiens GN=MPO PE=1 SV=1	4061	Cmpd 34366, +MS2(714.0941), 26.7eV, 89.4 min #38548	89.3572
Grad_A1	34387:4	1	G.VNC[+57.021]ETSC[+57.021]VQQPPC[+57.021]FPLKIPPNDPR.I	C[+57]*3	714.093	4	2853.35	2853.35	0	1.3	279	NRagged	89.11	89.11	89.11	3.22	75	>sp|P05164|PERM_HUMAN Myeloperoxidase OS=Homo sapiens GN=MPO PE=1 SV=1	4061	Cmpd 34193, +MS2(714.0934), 26.7eV, 88.8 min #38351	88.8092
Grad_A1	34762:4	1	G.[+57.021]VNC[+57.021]ETSC[+57.021]VQQPPC[+57.021]FPLKIPPNDPR.I	.[57], C[+57]*3	728.349	4	2910.38	2910.37	0	2.1	279	NRagged	90.64	3.7	3.7	2.75	75	>sp|P05164|PERM_HUMAN Myeloperoxidase OS=Homo sapiens GN=MPO PE=1 SV=1	4061	Cmpd 34568, +MS2(728.3493), 27.1eV, 90.0 min #38776	89.9752
Grad_A1	33910:4	1	G.VNC[+57.021]ETSC[+57.021]VQQPPC[+57.021]FPLKIPPNDPR.I	C[+57]*3	714.093	4	2853.35	2853.35	0	0.9	279	NRagged	91.47	91.47	91.47	3.01	75	>sp|P05164|PERM_HUMAN Myeloperoxidase OS=Homo sapiens GN=MPO PE=1 SV=1	4061	Cmpd 33716, +MS2(714.0931), 26.7eV, 87.4 min #37831	87.401
Grad_A1	34572:4	1	G.[+57.021]VNC[+57.021]ETSC[+57.021]VQQPPC[+57.021]FPLKIPPNDPR.I	.[57], C[+57]*3	728.349	4	2910.38	2910.37	0	2	279	NRagged	95.43	3.7	3.7	2.52	75	>sp|P05164|PERM_HUMAN Myeloperoxidase OS=Homo sapiens GN=MPO PE=1 SV=1	4061	Cmpd 34378, +MS2(728.3493), 27.1eV, 89.4 min #38562	89.3973
Grad_A1	33874:4	1	G.[+57.021]VNC[+57.021]ETSC[+57.021]VQQPPC[+57.021]FPLKIPPNDPR.I	.[57], C[+57]*3	728.349	4	2910.37	2910.37	0	1.2	279	NRagged	96.22	3.7	3.7	2.51	75	>sp|P05164|PERM_HUMAN Myeloperoxidase OS=Homo sapiens GN=MPO PE=1 SV=1	4061	Cmpd 33680, +MS2(728.3487), 27.1eV, 87.3 min #37790	87.2722
Grad_A1	34353:4	1	G.[+57.021]VNC[+57.021]ETSC[+57.021]VQQPPC[+57.021]FPLKIPPNDPR.I	.[57], C[+57]*3	728.348	4	2910.37	2910.37	0	0.1	279	NRagged	97	3.7	3.7	2.99	75	>sp|P05164|PERM_HUMAN Myeloperoxidase OS=Homo sapiens GN=MPO PE=1 SV=1	4061	Cmpd 34159, +MS2(728.3479), 27.1eV, 88.7 min #38315	88.7168
Grad_A1	34545:4	1	G.[+57.021]VNC[+57.021]ETSC[+57.021]VQQPPC[+57.021]FPLKIPPNDPR.I	.[57], C[+57]*3	728.349	4	2910.37	2910.37	0	1.5	279	NRagged	99.71	3.7	3.7	2.86	75	>sp|P05164|PERM_HUMAN Myeloperoxidase OS=Homo sapiens GN=MPO PE=1 SV=1	4061	Cmpd 34351, +MS2(728.3489), 27.1eV, 89.3 min #38530	89.3073
Grad_A1	34709:4	1	G.[+57.021]VNC[+57.021]ETSC[+57.021]VQQPPC[+57.021]FPLKIPPNDPR.I	.[57], C[+57]*3	728.349	4	2910.37	2910.37	0	1.1	279	NRagged	114.09	13.07	13.07	2.86	75	>sp|P05164|PERM_HUMAN Myeloperoxidase OS=Homo sapiens GN=MPO PE=1 SV=1	4061	Cmpd 34515, +MS2(728.3487), 27.1eV, 89.8 min #38718	89.8175
Grad_A1	34520:4	1	G.[+57.021]VNC[+57.021]ETSC[+57.021]VQQPPC[+57.021]FPLKIPPNDPR.I	.[57], C[+57]*3	728.349	4	2910.37	2910.37	0	1.7	279	NRagged	115.14	3.7	3.7	2.97	75	>sp|P05164|PERM_HUMAN Myeloperoxidase OS=Homo sapiens GN=MPO PE=1 SV=1	4061	Cmpd 34326, +MS2(728.3491), 27.1eV, 89.2 min #38502	89.2328
Grad_A1	34191:4	1	G.VNC[+57.021]ETSC[+57.021]VQQPPC[+57.021]FPLKIPPNDPR.I	C[+57]*3	714.094	4	2853.35	2853.35	0	1.8	279	NRagged	119.93	119.93	119.93	3.23	75	>sp|P05164|PERM_HUMAN Myeloperoxidase OS=Homo sapiens GN=MPO PE=1 SV=1	4061	Cmpd 33997, +MS2(714.0938), 26.7eV, 88.2 min #38139	88.2237
Grad_A1	33971:4	1	G.[+57.021]VNC[+57.021]ETSC[+57.021]VQQPPC[+57.021]FPLKIPPNDPR.I	.[57], C[+57]*3	728.348	4	2910.37	2910.37	0	0.6	279	NRagged	121.71	3.7	3.7	3.18	75	>sp|P05164|PERM_HUMAN Myeloperoxidase OS=Homo sapiens GN=MPO PE=1 SV=1	4061	Cmpd 33777, +MS2(728.3483), 27.1eV, 87.6 min #37899	87.5882
Grad_A1	33872:4	1	G.VNC[+57.021]ETSC[+57.021]VQQPPC[+57.021]FPLKIPPNDPR.I	C[+57]*3	714.093	4	2853.35	2853.35	0	1	279	NRagged	124.92	124.92	124.92	3.8	75	>sp|P05164|PERM_HUMAN Myeloperoxidase OS=Homo sapiens GN=MPO PE=1 SV=1	4061	Cmpd 33678, +MS2(714.0932), 26.7eV, 87.3 min #37788	87.2692
Grad_A1	34491:4	1	G.[+57.021]VNC[+57.021]ETSC[+57.021]VQQPPC[+57.021]FPLKIPPNDPR.I	.[57], C[+57]*3	728.349	4	2910.37	2910.37	0	1	279	NRagged	125.34	7.85	7.85	3.23	75	>sp|P05164|PERM_HUMAN Myeloperoxidase OS=Homo sapiens GN=MPO PE=1 SV=1	4061	Cmpd 34297, +MS2(728.3486), 27.1eV, 89.2 min #38470	89.1482
Grad_A1	34667:4	1	G.[+57.021]VNC[+57.021]ETSC[+57.021]VQQPPC[+57.021]FPLKIPPNDPR.I	.[57], C[+57]*3	728.348	4	2910.37	2910.37	0	0.7	279	NRagged	125.66	3.7	3.7	3.27	75	>sp|P05164|PERM_HUMAN Myeloperoxidase OS=Homo sapiens GN=MPO PE=1 SV=1	4061	Cmpd 34473, +MS2(728.3483), 27.1eV, 89.7 min #38671	89.6942
Grad_A1	33728:4	1	G.[+57.021]VNC[+57.021]ETSC[+57.021]VQQPPC[+57.021]FPLKIPPNDPR.I	.[57], C[+57]*3	728.348	4	2910.37	2910.37	0	0.2	279	NRagged	127.08	3.7	3.7	2.99	75	>sp|P05164|PERM_HUMAN Myeloperoxidase OS=Homo sapiens GN=MPO PE=1 SV=1	4061	Cmpd 33534, +MS2(728.3480), 27.1eV, 86.8 min #37628	86.8117
Grad_A1	33633:4	1	G.[+57.021]VNC[+57.021]ETSC[+57.021]VQQPPC[+57.021]FPLKIPPNDPR.I	.[57], C[+57]*3	728.348	4	2910.37	2910.37	0	0.8	279	NRagged	127.43	3.7	3.7	3.23	75	>sp|P05164|PERM_HUMAN Myeloperoxidase OS=Homo sapiens GN=MPO PE=1 SV=1	4061	Cmpd 33441, +MS2(728.3484), 27.1eV, 86.6 min #37526	86.5543
Grad_A1	34398:4	1	G.[+57.021]VNC[+57.021]ETSC[+57.021]VQQPPC[+57.021]FPLKIPPNDPR.I	.[57], C[+57]*3	728.348	4	2910.37	2910.37	0	0.9	279	NRagged	134.18	3.7	3.7	3.46	75	>sp|P05164|PERM_HUMAN Myeloperoxidase OS=Homo sapiens GN=MPO PE=1 SV=1	4061	Cmpd 34204, +MS2(728.3485), 27.1eV, 88.9 min #38363	88.8463
Grad_A1	33577:4	1	G.VNC[+57.021]ETSC[+57.021]VQQPPC[+57.021]FPLKIPPNDPR.I	C[+57]*3	714.094	4	2853.35	2853.35	0	1.6	279	NRagged	135.7	135.7	135.7	3.8	75	>sp|P05164|PERM_HUMAN Myeloperoxidase OS=Homo sapiens GN=MPO PE=1 SV=1	4061	Cmpd 33385, +MS2(714.0936), 26.7eV, 86.4 min #37464	86.3775
Grad_A1	34004:4	1	G.[+57.021]VNC[+57.021]ETSC[+57.021]VQQPPC[+57.021]FPLKIPPNDPR.I	.[57], C[+57]*3	728.349	4	2910.37	2910.37	0	1.3	279	NRagged	135.88	3.7	3.7	2.97	75	>sp|P05164|PERM_HUMAN Myeloperoxidase OS=Homo sapiens GN=MPO PE=1 SV=1	4061	Cmpd 33810, +MS2(728.3488), 27.1eV, 87.7 min #37936	87.6862
Grad_A1	33843:4	1	G.VNC[+57.021]ETSC[+57.021]VQQPPC[+57.021]FPLKIPPNDPR.I	C[+57]*3	714.093	4	2853.35	2853.35	0	1.4	279	NRagged	135.93	135.93	135.93	4.1	75	>sp|P05164|PERM_HUMAN Myeloperoxidase OS=Homo sapiens GN=MPO PE=1 SV=1	4061	Cmpd 33649, +MS2(714.0935), 26.7eV, 87.2 min #37755	87.1698
Grad_A1	34209:4	1	G.VNC[+57.021]ETSC[+57.021]VQQPPC[+57.021]FPLKIPPNDPR.I	C[+57]*3	714.093	4	2853.35	2853.35	0	1.1	279	NRagged	136.61	136.61	136.61	3.72	75	>sp|P05164|PERM_HUMAN Myeloperoxidase OS=Homo sapiens GN=MPO PE=1 SV=1	4061	Cmpd 34015, +MS2(714.0932), 26.7eV, 88.3 min #38158	88.2722
Grad_A1	34053:4	1	G.VNC[+57.021]ETSC[+57.021]VQQPPC[+57.021]FPLKIPPNDPR.I	C[+57]*3	714.092	4	2853.35	2853.35	0	0.1	279	NRagged	138.67	138.67	138.67	3.74	75	>sp|P05164|PERM_HUMAN Myeloperoxidase OS=Homo sapiens GN=MPO PE=1 SV=1	4061	Cmpd 33859, +MS2(714.0925), 26.7eV, 87.8 min #37989	87.8192
Grad_A1	33690:4	1	G.VNC[+57.021]ETSC[+57.021]VQQPPC[+57.021]FPLKIPPNDPR.I	C[+57]*3	714.094	4	2853.35	2853.35	0	1.6	279	NRagged	139.09	139.09	139.09	4.1	75	>sp|P05164|PERM_HUMAN Myeloperoxidase OS=Homo sapiens GN=MPO PE=1 SV=1	4061	Cmpd 33496, +MS2(714.0936), 26.7eV, 86.7 min #37585	86.6988
Grad_A1	34286:4	1	G.VNC[+57.021]ETSC[+57.021]VQQPPC[+57.021]FPLKIPPNDPR.I	C[+57]*3	714.092	4	2853.35	2853.35	0	-0.4	279	NRagged	140.44	140.44	140.44	4.03	75	>sp|P05164|PERM_HUMAN Myeloperoxidase OS=Homo sapiens GN=MPO PE=1 SV=1	4061	Cmpd 34092, +MS2(714.0922), 26.7eV, 88.5 min #38242	88.5192
Grad_A1	34534:4	1	G.[+57.021]VNC[+57.021]ETSC[+57.021]VQQPPC[+57.021]FPLKIPPNDPR.I	.[57], C[+57]*3	728.35	4	2910.38	2910.37	0	2.7	279	NRagged	140.48	17.2	17.2	2.52	75	>sp|P05164|PERM_HUMAN Myeloperoxidase OS=Homo sapiens GN=MPO PE=1 SV=1	4061	Cmpd 34340, +MS2(728.3498), 27.1eV, 89.3 min #38518	89.2787
Grad_A1	34729:4	1	G.[+57.021]VNC[+57.021]ETSC[+57.021]VQQPPC[+57.021]FPLKIPPNDPR.I	.[57], C[+57]*3	728.349	4	2910.38	2910.37	0	2	279	NRagged	143.06	3.7	3.7	2.96	75	>sp|P05164|PERM_HUMAN Myeloperoxidase OS=Homo sapiens GN=MPO PE=1 SV=1	4061	Cmpd 34535, +MS2(728.3493), 27.1eV, 89.9 min #38740	89.8812
Grad_A1	34235:4	1	G.VNC[+57.021]ETSC[+57.021]VQQPPC[+57.021]FPLKIPPNDPR.I	C[+57]*3	714.094	4	2853.35	2853.35	0	1.9	279	NRagged	145.65	145.65	145.65	3.84	75	>sp|P05164|PERM_HUMAN Myeloperoxidase OS=Homo sapiens GN=MPO PE=1 SV=1	4061	Cmpd 34041, +MS2(714.0939), 26.7eV, 88.4 min #38186	88.3535
Grad_A1	34091:4	1	G.VNC[+57.021]ETSC[+57.021]VQQPPC[+57.021]FPLKIPPNDPR.I	C[+57]*3	714.093	4	2853.35	2853.35	0	1.5	279	NRagged	148.76	148.76	148.76	4.38	75	>sp|P05164|PERM_HUMAN Myeloperoxidase OS=Homo sapiens GN=MPO PE=1 SV=1	4061	Cmpd 33897, +MS2(714.0935), 26.7eV, 87.9 min #38030	87.9282
Grad_A1	33594:4	1	G.VNC[+57.021]ETSC[+57.021]VQQPPC[+57.021]FPLKIPPNDPR.I	C[+57]*3	714.093	4	2853.35	2853.35	0	1.2	279	NRagged	149.09	149.09	149.09	4.36	75	>sp|P05164|PERM_HUMAN Myeloperoxidase OS=Homo sapiens GN=MPO PE=1 SV=1	4061	Cmpd 33402, +MS2(714.0934), 26.7eV, 86.4 min #37482	86.4192
Grad_A1	34299:4	1	G.[+57.021]VNC[+57.021]ETSC[+57.021]VQQPPC[+57.021]FPLKIPPNDPR.I	.[57], C[+57]*3	728.349	4	2910.37	2910.37	0	1.6	279	NRagged	149.79	3.7	3.7	3.23	75	>sp|P05164|PERM_HUMAN Myeloperoxidase OS=Homo sapiens GN=MPO PE=1 SV=1	4061	Cmpd 34105, +MS2(728.3490), 27.1eV, 88.6 min #38256	88.5575
Grad_A1	33911:4	1	G.[+57.021]VNC[+57.021]ETSC[+57.021]VQQPPC[+57.021]FPLKIPPNDPR.I	.[57], C[+57]*3	728.348	4	2910.37	2910.37	0	0	279	NRagged	150.55	3.7	3.7	3.18	75	>sp|P05164|PERM_HUMAN Myeloperoxidase OS=Homo sapiens GN=MPO PE=1 SV=1	4061	Cmpd 33717, +MS2(728.3479), 27.1eV, 87.4 min #37832	87.4025
Grad_A1	34247:4	1	G.VNC[+57.021]ETSC[+57.021]VQQPPC[+57.021]FPLKIPPNDPR.I	C[+57]*3	714.093	4	2853.35	2853.35	0	1.1	279	NRagged	152.64	152.64	152.64	4.36	75	>sp|P05164|PERM_HUMAN Myeloperoxidase OS=Homo sapiens GN=MPO PE=1 SV=1	4061	Cmpd 34053, +MS2(714.0933), 26.7eV, 88.4 min #38199	88.3955
Grad_A1	34371:4	1	G.[+57.021]VNC[+57.021]ETSC[+57.021]VQQPPC[+57.021]FPLKIPPNDPR.I	.[57], C[+57]*3	728.348	4	2910.37	2910.37	0	0.4	279	NRagged	154.12	3.7	3.7	3.54	75	>sp|P05164|PERM_HUMAN Myeloperoxidase OS=Homo sapiens GN=MPO PE=1 SV=1	4061	Cmpd 34177, +MS2(728.3481), 27.1eV, 88.8 min #38334	88.7637
Grad_A1	34036:4	1	G.[+57.021]VNC[+57.021]ETSC[+57.021]VQQPPC[+57.021]FPLKIPPNDPR.I	.[57], C[+57]*3	728.349	4	2910.37	2910.37	0	1.5	279	NRagged	154.15	3.7	3.7	3.46	75	>sp|P05164|PERM_HUMAN Myeloperoxidase OS=Homo sapiens GN=MPO PE=1 SV=1	4061	Cmpd 33842, +MS2(728.3489), 27.1eV, 87.8 min #37970	87.7705
Grad_A1	34146:4	1	G.VNC[+57.021]ETSC[+57.021]VQQPPC[+57.021]FPLKIPPNDPR.I	C[+57]*3	714.093	4	2853.35	2853.35	0	0.2	279	NRagged	154.91	154.91	154.91	4.5	75	>sp|P05164|PERM_HUMAN Myeloperoxidase OS=Homo sapiens GN=MPO PE=1 SV=1	4061	Cmpd 33952, +MS2(714.0926), 26.7eV, 88.1 min #38091	88.0968
Grad_A1	34583:4	1	G.[+57.021]VNC[+57.021]ETSC[+57.021]VQQPPC[+57.021]FPLKIPPNDPR.I	.[57], C[+57]*3	728.349	4	2910.37	2910.37	0	1.6	279	NRagged	155.63	3.7	3.7	3.46	75	>sp|P05164|PERM_HUMAN Myeloperoxidase OS=Homo sapiens GN=MPO PE=1 SV=1	4061	Cmpd 34389, +MS2(728.3490), 27.1eV, 89.4 min #38574	89.4308
Grad_A1	33895:4	1	G.[+57.021]VNC[+57.021]ETSC[+57.021]VQQPPC[+57.021]FPLKIPPNDPR.I	.[57], C[+57]*3	728.349	4	2910.37	2910.37	0	1.1	279	NRagged	156.67	3.7	3.7	3.23	75	>sp|P05164|PERM_HUMAN Myeloperoxidase OS=Homo sapiens GN=MPO PE=1 SV=1	4061	Cmpd 33701, +MS2(728.3486), 27.1eV, 87.4 min #37815	87.3568
Grad_A1	33788:4	1	G.[+57.021]VNC[+57.021]ETSC[+57.021]VQQPPC[+57.021]FPLKIPPNDPR.I	.[57], C[+57]*3	728.349	4	2910.37	2910.37	0	1.8	279	NRagged	157.23	12.94	12.94	3.17	75	>sp|P05164|PERM_HUMAN Myeloperoxidase OS=Homo sapiens GN=MPO PE=1 SV=1	4061	Cmpd 33594, +MS2(728.3492), 27.1eV, 87.0 min #37696	87.002
Grad_A1	33882:4	1	G.[+57.021]VNC[+57.021]ETSC[+57.021]VQQPPC[+57.021]FPLKIPPNDPR.I	.[57], C[+57]*3	728.348	4	2910.37	2910.37	0	0.3	279	NRagged	158.64	3.7	3.7	3.18	75	>sp|P05164|PERM_HUMAN Myeloperoxidase OS=Homo sapiens GN=MPO PE=1 SV=1	4061	Cmpd 33688, +MS2(728.3481), 27.1eV, 87.3 min #37800	87.3098
Grad_A1	34070:4	1	G.[+57.021]VNC[+57.021]ETSC[+57.021]VQQPPC[+57.021]FPLKIPPNDPR.I	.[57], C[+57]*3	728.349	4	2910.37	2910.37	0	1.7	279	NRagged	158.85	3.7	3.7	3.16	75	>sp|P05164|PERM_HUMAN Myeloperoxidase OS=Homo sapiens GN=MPO PE=1 SV=1	4061	Cmpd 33876, +MS2(728.3491), 27.1eV, 87.9 min #38007	87.8633
Grad_A1	33940:4	1	G.[+57.021]VNC[+57.021]ETSC[+57.021]VQQPPC[+57.021]FPLKIPPNDPR.I	.[57], C[+57]*3	728.349	4	2910.37	2910.37	0	1.2	279	NRagged	161.3	3.7	3.7	3.46	75	>sp|P05164|PERM_HUMAN Myeloperoxidase OS=Homo sapiens GN=MPO PE=1 SV=1	4061	Cmpd 33746, +MS2(728.3487), 27.1eV, 87.5 min #37864	87.4947
Grad_A1	34587:4	1	G.VNC[+57.021]ETSC[+57.021]VQQPPC[+57.021]FPLKIPPNDPR.I	C[+57]*3	714.093	4	2853.35	2853.35	0	1.3	279	NRagged	161.88	161.88	161.88	4.49	75	>sp|P05164|PERM_HUMAN Myeloperoxidase OS=Homo sapiens GN=MPO PE=1 SV=1	4061	Cmpd 34393, +MS2(714.0934), 26.7eV, 89.5 min #38578	89.4377
Grad_A1	34559:4	1	G.[+57.021]VNC[+57.021]ETSC[+57.021]VQQPPC[+57.021]FPLKIPPNDPR.I	.[57], C[+57]*3	728.35	4	2910.38	2910.37	0	3.2	279	NRagged	163.55	13.01	13.01	2.11	75	>sp|P05164|PERM_HUMAN Myeloperoxidase OS=Homo sapiens GN=MPO PE=1 SV=1	4061	Cmpd 34365, +MS2(728.3502), 27.1eV, 89.4 min #38547	89.3553
Grad_A1	33725:4	1	G.VNC[+57.021]ETSC[+57.021]VQQPPC[+57.021]FPLKIPPNDPR.I	C[+57]*3	714.094	4	2853.35	2853.35	0	1.7	279	NRagged	166.78	166.78	166.78	4.47	75	>sp|P05164|PERM_HUMAN Myeloperoxidase OS=Homo sapiens GN=MPO PE=1 SV=1	4061	Cmpd 33531, +MS2(714.0937), 26.7eV, 86.8 min #37625	86.8068
Grad_A1	34038:4	1	G.VNC[+57.021]ETSC[+57.021]VQQPPC[+57.021]FPLKIPPNDPR.I	C[+57]*3	714.093	4	2853.35	2853.35	0	1.2	279	NRagged	168.13	168.13	168.13	4.47	75	>sp|P05164|PERM_HUMAN Myeloperoxidase OS=Homo sapiens GN=MPO PE=1 SV=1	4061	Cmpd 33844, +MS2(714.0934), 26.7eV, 87.8 min #37972	87.7733
Grad_A1	34231:4	1	G.[+57.021]VNC[+57.021]ETSC[+57.021]VQQPPC[+57.021]FPLKIPPNDPR.I	.[57], C[+57]*3	728.348	4	2910.37	2910.37	0	0.5	279	NRagged	169.52	3.7	3.7	3.52	75	>sp|P05164|PERM_HUMAN Myeloperoxidase OS=Homo sapiens GN=MPO PE=1 SV=1	4061	Cmpd 34037, +MS2(728.3482), 27.1eV, 88.4 min #38182	88.3478
Grad_A1	33857:4	1	G.VNC[+57.021]ETSC[+57.021]VQQPPC[+57.021]FPLKIPPNDPR.I	C[+57]*3	714.093	4	2853.35	2853.35	0	0.9	279	NRagged	170.26	170.26	170.26	4.49	75	>sp|P05164|PERM_HUMAN Myeloperoxidase OS=Homo sapiens GN=MPO PE=1 SV=1	4061	Cmpd 33663, +MS2(714.0931), 26.7eV, 87.2 min #37771	87.2178
Grad_A1	34627:4	1	G.[+57.021]VNC[+57.021]ETSC[+57.021]VQQPPC[+57.021]FPLKIPPNDPR.I	.[57], C[+57]*3	728.35	4	2910.38	2910.37	0	2.8	279	NRagged	172.34	3.7	3.7	2.12	75	>sp|P05164|PERM_HUMAN Myeloperoxidase OS=Homo sapiens GN=MPO PE=1 SV=1	4061	Cmpd 34433, +MS2(728.3498), 27.1eV, 89.6 min #38625	89.5712
Grad_A1	33954:4	1	G.VNC[+57.021]ETSC[+57.021]VQQPPC[+57.021]FPLKIPPNDPR.I	C[+57]*3	714.093	4	2853.35	2853.35	0	0.9	279	NRagged	173.36	173.36	173.36	4.75	75	>sp|P05164|PERM_HUMAN Myeloperoxidase OS=Homo sapiens GN=MPO PE=1 SV=1	4061	Cmpd 33760, +MS2(714.0931), 26.7eV, 87.6 min #37880	87.5392
Grad_A1	34650:4	1	G.[+57.021]VNC[+57.021]ETSC[+57.021]VQQPPC[+57.021]FPLKIPPNDPR.I	.[57], C[+57]*3	728.349	4	2910.37	2910.37	0	1.5	279	NRagged	175.35	3.7	3.7	3.23	75	>sp|P05164|PERM_HUMAN Myeloperoxidase OS=Homo sapiens GN=MPO PE=1 SV=1	4061	Cmpd 34456, +MS2(728.3489), 27.1eV, 89.7 min #38652	89.6472
Grad_A1	33953:4	1	G.[+57.021]VNC[+57.021]ETSC[+57.021]VQQPPC[+57.021]FPLKIPPNDPR.I	.[57], C[+57]*3	728.349	4	2910.38	2910.37	0	1.9	279	NRagged	179.9	3.7	3.7	2.75	75	>sp|P05164|PERM_HUMAN Myeloperoxidase OS=Homo sapiens GN=MPO PE=1 SV=1	4061	Cmpd 33759, +MS2(728.3492), 27.1eV, 87.5 min #37879	87.5377
Grad_A1	34088:4	1	G.[+57.021]VNC[+57.021]ETSC[+57.021]VQQPPC[+57.021]FPLKIPPNDPR.I	.[57], C[+57]*3	728.349	4	2910.37	2910.37	0	1.7	279	NRagged	180.75	3.7	3.7	3.16	75	>sp|P05164|PERM_HUMAN Myeloperoxidase OS=Homo sapiens GN=MPO PE=1 SV=1	4061	Cmpd 33894, +MS2(728.3491), 27.1eV, 87.9 min #38027	87.9237
Grad_A1	33661:4	1	G.[+57.021]VNC[+57.021]ETSC[+57.021]VQQPPC[+57.021]FPLKIPPNDPR.I	.[57], C[+57]*3	728.349	4	2910.37	2910.37	0	1	279	NRagged	181.58	13.72	13.72	3.62	75	>sp|P05164|PERM_HUMAN Myeloperoxidase OS=Homo sapiens GN=MPO PE=1 SV=1	4061	Cmpd 33469, +MS2(728.3486), 27.1eV, 86.6 min #37555	86.6123
Grad_A1	34337:4	1	G.[+57.021]VNC[+57.021]ETSC[+57.021]VQQPPC[+57.021]FPLKIPPNDPR.I	.[57], C[+57]*3	728.348	4	2910.37	2910.37	0	0.9	279	NRagged	181.64	3.7	3.7	3.46	75	>sp|P05164|PERM_HUMAN Myeloperoxidase OS=Homo sapiens GN=MPO PE=1 SV=1	4061	Cmpd 34143, +MS2(728.3485), 27.1eV, 88.7 min #38297	88.6628
Grad_A1	34440:4	1	G.[+57.021]VNC[+57.021]ETSC[+57.021]VQQPPC[+57.021]FPLKIPPNDPR.I	.[57], C[+57]*3	728.349	4	2910.37	2910.37	0	1.6	279	NRagged	181.99	3.7	3.7	3.45	75	>sp|P05164|PERM_HUMAN Myeloperoxidase OS=Homo sapiens GN=MPO PE=1 SV=1	4061	Cmpd 34246, +MS2(728.3490), 27.1eV, 89.0 min #38411	88.9837
Grad_A1	34219:4	1	G.[+57.021]VNC[+57.021]ETSC[+57.021]VQQPPC[+57.021]FPLKIPPNDPR.I	.[57], C[+57]*3	728.348	4	2910.37	2910.37	0	0.4	279	NRagged	182.5	3.7	3.7	3.52	75	>sp|P05164|PERM_HUMAN Myeloperoxidase OS=Homo sapiens GN=MPO PE=1 SV=1	4061	Cmpd 34025, +MS2(728.3481), 27.1eV, 88.3 min #38169	88.3077
Grad_A1	34505:4	1	G.[+57.021]VNC[+57.021]ETSC[+57.021]VQQPPC[+57.021]FPLKIPPNDPR.I	.[57], C[+57]*3	728.349	4	2910.37	2910.37	0	1.4	279	NRagged	183.3	13.83	13.83	3.62	75	>sp|P05164|PERM_HUMAN Myeloperoxidase OS=Homo sapiens GN=MPO PE=1 SV=1	4061	Cmpd 34311, +MS2(728.3489), 27.1eV, 89.2 min #38486	89.191
Grad_A1	34477:4	1	G.[+57.021]VNC[+57.021]ETSC[+57.021]VQQPPC[+57.021]FPLKIPPNDPR.I	.[57], C[+57]*3	728.349	4	2910.37	2910.37	0	1	279	NRagged	183.35	3.7	3.7	3.62	75	>sp|P05164|PERM_HUMAN Myeloperoxidase OS=Homo sapiens GN=MPO PE=1 SV=1	4061	Cmpd 34283, +MS2(728.3486), 27.1eV, 89.1 min #38454	89.1058
Grad_A1	33673:4	1	G.VNC[+57.021]ETSC[+57.021]VQQPPC[+57.021]FPLKIPPNDPR.I	C[+57]*3	714.093	4	2853.35	2853.35	0	0.7	279	NRagged	184.74	184.74	184.74	5.12	75	>sp|P05164|PERM_HUMAN Myeloperoxidase OS=Homo sapiens GN=MPO PE=1 SV=1	4061	Cmpd 33479, +MS2(714.0930), 26.7eV, 86.7 min #37566	86.6477
Grad_A1	34464:4	1	G.[+57.021]VNC[+57.021]ETSC[+57.021]VQQPPC[+57.021]FPLKIPPNDPR.I	.[57], C[+57]*3	728.349	4	2910.37	2910.37	0	1.2	279	NRagged	185.64	3.7	3.7	3.62	75	>sp|P05164|PERM_HUMAN Myeloperoxidase OS=Homo sapiens GN=MPO PE=1 SV=1	4061	Cmpd 34270, +MS2(728.3487), 27.1eV, 89.1 min #38440	89.0708
Grad_A1	33772:4	1	G.VNC[+57.021]ETSC[+57.021]VQQPPC[+57.021]FPLKIPPNDPR.I	C[+57]*3	714.092	4	2853.35	2853.35	0	-0.5	279	NRagged	188.28	188.28	188.28	4.67	75	>sp|P05164|PERM_HUMAN Myeloperoxidase OS=Homo sapiens GN=MPO PE=1 SV=1	4061	Cmpd 33578, +MS2(714.0921), 26.7eV, 87.0 min #37679	86.9587
Grad_A1	34190:4	1	G.[+57.021]VNC[+57.021]ETSC[+57.021]VQQPPC[+57.021]FPLKIPPNDPR.I	.[57], C[+57]*3	728.349	4	2910.38	2910.37	0	2.1	279	NRagged	190.75	3.7	3.7	3.25	75	>sp|P05164|PERM_HUMAN Myeloperoxidase OS=Homo sapiens GN=MPO PE=1 SV=1	4061	Cmpd 33996, +MS2(728.3493), 27.1eV, 88.2 min #38138	88.2222
Grad_A1	34022:4	1	G.[+57.021]VNC[+57.021]ETSC[+57.021]VQQPPC[+57.021]FPLKIPPNDPR.I	.[57], C[+57]*3	728.349	4	2910.37	2910.37	0	1.5	279	NRagged	192.24	3.7	3.7	3.45	75	>sp|P05164|PERM_HUMAN Myeloperoxidase OS=Homo sapiens GN=MPO PE=1 SV=1	4061	Cmpd 33828, +MS2(728.3490), 27.1eV, 87.7 min #37955	87.7312
Grad_A1	34269:4	1	G.VNC[+57.021]ETSC[+57.021]VQQPPC[+57.021]FPLKIPPNDPR.I	C[+57]*3	714.093	4	2853.35	2853.35	0	0.6	279	NRagged	193.88	193.88	193.88	4.84	75	>sp|P05164|PERM_HUMAN Myeloperoxidase OS=Homo sapiens GN=MPO PE=1 SV=1	4061	Cmpd 34075, +MS2(714.0929), 26.7eV, 88.5 min #38223	88.464
Grad_A1	34071:4	1	G.VNC[+57.021]ETSC[+57.021]VQQPPC[+57.021]FPLKIPPNDPR.I	C[+57]*3	714.093	4	2853.35	2853.35	0	0.7	279	NRagged	195.31	195.31	195.31	6.02	75	>sp|P05164|PERM_HUMAN Myeloperoxidase OS=Homo sapiens GN=MPO PE=1 SV=1	4061	Cmpd 33877, +MS2(714.0930), 26.7eV, 87.9 min #38008	87.8647
Grad_A1	34412:4	1	G.[+57.021]VNC[+57.021]ETSC[+57.021]VQQPPC[+57.021]FPLKIPPNDPR.I	.[57], C[+57]*3	728.348	4	2910.37	2910.37	0	0.1	279	NRagged	197.1	3.7	3.7	3.7	75	>sp|P05164|PERM_HUMAN Myeloperoxidase OS=Homo sapiens GN=MPO PE=1 SV=1	4061	Cmpd 34218, +MS2(728.3479), 27.1eV, 88.9 min #38379	88.8905
Grad_A1	34121:4	1	G.VNC[+57.021]ETSC[+57.021]VQQPPC[+57.021]FPLKIPPNDPR.I	C[+57]*3	714.093	4	2853.35	2853.35	0	1.3	279	NRagged	197.39	197.39	197.39	5.12	75	>sp|P05164|PERM_HUMAN Myeloperoxidase OS=Homo sapiens GN=MPO PE=1 SV=1	4061	Cmpd 33927, +MS2(714.0934), 26.7eV, 88.0 min #38062	88.0147
Grad_A1	33817:4	1	G.VNC[+57.021]ETSC[+57.021]VQQPPC[+57.021]FPLKIPPNDPR.I	C[+57]*3	714.093	4	2853.35	2853.35	0	1.2	279	NRagged	197.42	197.42	197.42	6.02	75	>sp|P05164|PERM_HUMAN Myeloperoxidase OS=Homo sapiens GN=MPO PE=1 SV=1	4061	Cmpd 33623, +MS2(714.0933), 26.7eV, 87.1 min #37727	87.0878
Grad_A1	34245:4	1	G.[+57.021]VNC[+57.021]ETSC[+57.021]VQQPPC[+57.021]FPLKIPPNDPR.I	.[57], C[+57]*3	728.348	4	2910.37	2910.37	0	0.5	279	NRagged	197.86	3.7	3.7	3.54	75	>sp|P05164|PERM_HUMAN Myeloperoxidase OS=Homo sapiens GN=MPO PE=1 SV=1	4061	Cmpd 34051, +MS2(728.3482), 27.1eV, 88.4 min #38197	88.3925
Grad_A1	34613:4	1	G.[+57.021]VNC[+57.021]ETSC[+57.021]VQQPPC[+57.021]FPLKIPPNDPR.I	.[57], C[+57]*3	728.349	4	2910.37	2910.37	0	1.6	279	NRagged	200.95	3.7	3.7	3.45	75	>sp|P05164|PERM_HUMAN Myeloperoxidase OS=Homo sapiens GN=MPO PE=1 SV=1	4061	Cmpd 34419, +MS2(728.3490), 27.1eV, 89.5 min #38609	89.5295
Grad_A1	34428:4	1	G.VNC[+57.021]ETSC[+57.021]VQQPPC[+57.021]FPLKIPPNDPR.I	C[+57]*3	714.094	4	2853.35	2853.35	0	2.3	279	NRagged	201.73	201.73	201.73	4.27	75	>sp|P05164|PERM_HUMAN Myeloperoxidase OS=Homo sapiens GN=MPO PE=1 SV=1	4061	Cmpd 34234, +MS2(714.0941), 26.7eV, 88.9 min #38396	88.9332
Grad_A1	34320:4	1	G.[+57.021]VNC[+57.021]ETSC[+57.021]VQQPPC[+57.021]FPLKIPPNDPR.I	.[57], C[+57]*3	728.348	4	2910.37	2910.37	0	0.2	279	NRagged	201.82	15.71	15.71	3.64	75	>sp|P05164|PERM_HUMAN Myeloperoxidase OS=Homo sapiens GN=MPO PE=1 SV=1	4061	Cmpd 34126, +MS2(728.3480), 27.1eV, 88.6 min #38279	88.6188
Grad_A1	33858:4	1	G.[+57.021]VNC[+57.021]ETSC[+57.021]VQQPPC[+57.021]FPLKIPPNDPR.I	.[57], C[+57]*3	728.349	4	2910.37	2910.37	0	1	279	NRagged	202.91	3.7	3.7	3.68	75	>sp|P05164|PERM_HUMAN Myeloperoxidase OS=Homo sapiens GN=MPO PE=1 SV=1	4061	Cmpd 33664, +MS2(728.3486), 27.1eV, 87.2 min #37772	87.2193
Grad_A1	34282:4	1	G.[+57.021]VNC[+57.021]ETSC[+57.021]VQQPPC[+57.021]FPLKIPPNDPR.I	.[57], C[+57]*3	728.349	4	2910.37	2910.37	0	1.7	279	NRagged	203.42	3.7	3.7	3.42	75	>sp|P05164|PERM_HUMAN Myeloperoxidase OS=Homo sapiens GN=MPO PE=1 SV=1	4061	Cmpd 34088, +MS2(728.3491), 27.1eV, 88.5 min #38238	88.513
Grad_A1	34055:4	1	G.[+57.021]VNC[+57.021]ETSC[+57.021]VQQPPC[+57.021]FPLKIPPNDPR.I	.[57], C[+57]*3	728.348	4	2910.37	2910.37	0	0.6	279	NRagged	203.43	3.7	3.7	3.7	75	>sp|P05164|PERM_HUMAN Myeloperoxidase OS=Homo sapiens GN=MPO PE=1 SV=1	4061	Cmpd 33861, +MS2(728.3483), 27.1eV, 87.8 min #37991	87.822
Grad_A1	33693:4	1	G.[+57.021]VNC[+57.021]ETSC[+57.021]VQQPPC[+57.021]FPLKIPPNDPR.I	.[57], C[+57]*3	728.349	4	2910.38	2910.37	0	2	279	NRagged	205.33	3.7	3.7	3.42	75	>sp|P05164|PERM_HUMAN Myeloperoxidase OS=Homo sapiens GN=MPO PE=1 SV=1	4061	Cmpd 33499, +MS2(728.3493), 27.1eV, 86.7 min #37588	86.7038
Grad_A1	33832:4	1	G.[+57.021]VNC[+57.021]ETSC[+57.021]VQQPPC[+57.021]FPLKIPPNDPR.I	.[57], C[+57]*3	728.349	4	2910.38	2910.37	0	2.1	279	NRagged	205.7	3.7	3.7	3.79	75	>sp|P05164|PERM_HUMAN Myeloperoxidase OS=Homo sapiens GN=MPO PE=1 SV=1	4061	Cmpd 33638, +MS2(728.3494), 27.1eV, 87.1 min #37743	87.1325
Grad_A1	34222:4	1	G.VNC[+57.021]ETSC[+57.021]VQQPPC[+57.021]FPLKIPPNDPR.I	C[+57]*3	714.093	4	2853.35	2853.35	0	0.8	279	NRagged	206.01	206.01	206.01	5.2	75	>sp|P05164|PERM_HUMAN Myeloperoxidase OS=Homo sapiens GN=MPO PE=1 SV=1	4061	Cmpd 34028, +MS2(714.0930), 26.7eV, 88.3 min #38172	88.312
Grad_A1	33992:4	1	G.[+57.021]VNC[+57.021]ETSC[+57.021]VQQPPC[+57.021]FPLKIPPNDPR.I	.[57], C[+57]*3	728.35	4	2910.38	2910.37	0	2.3	279	NRagged	209.22	3.7	3.7	3.17	75	>sp|P05164|PERM_HUMAN Myeloperoxidase OS=Homo sapiens GN=MPO PE=1 SV=1	4061	Cmpd 33798, +MS2(728.3495), 27.1eV, 87.7 min #37923	87.6515
Grad_A1	33893:4	1	G.VNC[+57.021]ETSC[+57.021]VQQPPC[+57.021]FPLKIPPNDPR.I	C[+57]*3	714.093	4	2853.35	2853.35	0	1.2	279	NRagged	212.97	212.97	212.97	5.2	75	>sp|P05164|PERM_HUMAN Myeloperoxidase OS=Homo sapiens GN=MPO PE=1 SV=1	4061	Cmpd 33699, +MS2(714.0934), 26.7eV, 87.4 min #37813	87.354
Grad_A1	33709:4	1	G.[+57.021]VNC[+57.021]ETSC[+57.021]VQQPPC[+57.021]FPLKIPPNDPR.I	.[57], C[+57]*3	728.348	4	2910.37	2910.37	0	0.1	279	NRagged	213.87	3.7	3.7	4.33	75	>sp|P05164|PERM_HUMAN Myeloperoxidase OS=Homo sapiens GN=MPO PE=1 SV=1	4061	Cmpd 33515, +MS2(728.3479), 27.1eV, 86.8 min #37606	86.7488
Grad_A1	34024:4	1	G.VNC[+57.021]ETSC[+57.021]VQQPPC[+57.021]FPLKIPPNDPR.I	C[+57]*3	714.093	4	2853.35	2853.35	0	1.4	279	NRagged	216.5	216.5	216.5	6.11	75	>sp|P05164|PERM_HUMAN Myeloperoxidase OS=Homo sapiens GN=MPO PE=1 SV=1	4061	Cmpd 33830, +MS2(714.0935), 26.7eV, 87.7 min #37957	87.7342
Grad_A1	33771:4	1	G.[+57.021]VNC[+57.021]ETSC[+57.021]VQQPPC[+57.021]FPLKIPPNDPR.I	.[57], C[+57]*3	728.348	4	2910.37	2910.37	0	0.9	279	NRagged	217.28	3.7	3.7	3.68	75	>sp|P05164|PERM_HUMAN Myeloperoxidase OS=Homo sapiens GN=MPO PE=1 SV=1	4061	Cmpd 33577, +MS2(728.3485), 27.1eV, 87.0 min #37678	86.957
Grad_A1	34207:4	1	G.[+57.021]VNC[+57.021]ETSC[+57.021]VQQPPC[+57.021]FPLKIPPNDPR.I	.[57], C[+57]*3	728.349	4	2910.37	2910.37	0	1	279	NRagged	219.72	3.7	3.7	3.45	75	>sp|P05164|PERM_HUMAN Myeloperoxidase OS=Homo sapiens GN=MPO PE=1 SV=1	4061	Cmpd 34013, +MS2(728.3486), 27.1eV, 88.3 min #38156	88.269
Grad_A1	34118:4	1	G.[+57.021]VNC[+57.021]ETSC[+57.021]VQQPPC[+57.021]FPLKIPPNDPR.I	.[57], C[+57]*3	728.349	4	2910.37	2910.37	0	1.1	279	NRagged	219.82	3.7	3.7	4.23	75	>sp|P05164|PERM_HUMAN Myeloperoxidase OS=Homo sapiens GN=MPO PE=1 SV=1	4061	Cmpd 33924, +MS2(728.3486), 27.1eV, 88.0 min #38059	88.0103
Grad_A1	33705:4	1	G.VNC[+57.021]ETSC[+57.021]VQQPPC[+57.021]FPLKIPPNDPR.I	C[+57]*3	714.094	4	2853.35	2853.35	0	1.5	279	NRagged	222.27	222.27	222.27	6.51	75	>sp|P05164|PERM_HUMAN Myeloperoxidase OS=Homo sapiens GN=MPO PE=1 SV=1	4061	Cmpd 33511, +MS2(714.0936), 26.7eV, 86.8 min #37602	86.7423
Grad_A1	34262:4	1	G.[+57.021]VNC[+57.021]ETSC[+57.021]VQQPPC[+57.021]FPLKIPPNDPR.I	.[57], C[+57]*3	728.349	4	2910.37	2910.37	0	1.7	279	NRagged	223.85	3.7	3.7	4.02	75	>sp|P05164|PERM_HUMAN Myeloperoxidase OS=Homo sapiens GN=MPO PE=1 SV=1	4061	Cmpd 34068, +MS2(728.3491), 27.1eV, 88.5 min #38216	88.453
Grad_A1	33844:4	1	G.[+57.021]VNC[+57.021]ETSC[+57.021]VQQPPC[+57.021]FPLKIPPNDPR.I	.[57], C[+57]*3	728.35	4	2910.38	2910.37	0	2.2	279	NRagged	226.21	3.7	3.7	5	75	>sp|P05164|PERM_HUMAN Myeloperoxidase OS=Homo sapiens GN=MPO PE=1 SV=1	4061	Cmpd 33650, +MS2(728.3494), 27.1eV, 87.2 min #37756	87.1713
Grad_A1	34401:4	1	G.VNC[+57.021]ETSC[+57.021]VQQPPC[+57.021]FPLKIPPNDPR.I	C[+57]*3	714.094	4	2853.35	2853.35	0	2.2	279	NRagged	226.35	226.35	226.35	5.64	75	>sp|P05164|PERM_HUMAN Myeloperoxidase OS=Homo sapiens GN=MPO PE=1 SV=1	4061	Cmpd 34207, +MS2(714.0940), 26.7eV, 88.9 min #38366	88.851
Grad_A1	33972:4	1	G.VNC[+57.021]ETSC[+57.021]VQQPPC[+57.021]FPLKIPPNDPR.I	C[+57]*3	714.093	4	2853.35	2853.35	0	1	279	NRagged	228.32	228.32	228.32	6.51	75	>sp|P05164|PERM_HUMAN Myeloperoxidase OS=Homo sapiens GN=MPO PE=1 SV=1	4061	Cmpd 33778, +MS2(714.0932), 26.7eV, 87.6 min #37900	87.5897
Grad_A1	33754:4	1	G.VNC[+57.021]ETSC[+57.021]VQQPPC[+57.021]FPLKIPPNDPR.I	C[+57]*3	714.092	4	2853.35	2853.35	0	-0.2	279	NRagged	228.34	228.34	228.34	7.51	75	>sp|P05164|PERM_HUMAN Myeloperoxidase OS=Homo sapiens GN=MPO PE=1 SV=1	4061	Cmpd 33560, +MS2(714.0924), 26.7eV, 86.9 min #37659	86.9035
Grad_A1	34415:4	1	G.VNC[+57.021]ETSC[+57.021]VQQPPC[+57.021]FPLKIPPNDPR.I	C[+57]*3	714.093	4	2853.35	2853.35	0	1.4	279	NRagged	229.24	229.24	229.24	7.42	75	>sp|P05164|PERM_HUMAN Myeloperoxidase OS=Homo sapiens GN=MPO PE=1 SV=1	4061	Cmpd 34221, +MS2(714.0935), 26.7eV, 88.9 min #38382	88.8952
Grad_A1	34103:4	1	G.[+57.021]VNC[+57.021]ETSC[+57.021]VQQPPC[+57.021]FPLKIPPNDPR.I	.[57], C[+57]*3	728.349	4	2910.37	2910.37	0	1.3	279	NRagged	231.83	3.7	3.7	5.56	75	>sp|P05164|PERM_HUMAN Myeloperoxidase OS=Homo sapiens GN=MPO PE=1 SV=1	4061	Cmpd 33909, +MS2(728.3488), 27.1eV, 88.0 min #38043	87.968
Grad_A1	34177:4	1	G.[+57.021]VNC[+57.021]ETSC[+57.021]VQQPPC[+57.021]FPLKIPPNDPR.I	.[57], C[+57]*3	728.349	4	2910.37	2910.37	0	1.5	279	NRagged	233.15	3.7	3.7	5.56	75	>sp|P05164|PERM_HUMAN Myeloperoxidase OS=Homo sapiens GN=MPO PE=1 SV=1	4061	Cmpd 33983, +MS2(728.3490), 27.1eV, 88.2 min #38124	88.1813
Grad_A1	34163:4	1	G.VNC[+57.021]ETSC[+57.021]VQQPPC[+57.021]FPLKIPPNDPR.I	C[+57]*3	714.093	4	2853.35	2853.35	0	1	279	NRagged	234.15	234.15	234.15	6.51	75	>sp|P05164|PERM_HUMAN Myeloperoxidase OS=Homo sapiens GN=MPO PE=1 SV=1	4061	Cmpd 33969, +MS2(714.0932), 26.7eV, 88.2 min #38109	88.1413
Grad_A1	34159:4	1	G.[+57.021]VNC[+57.021]ETSC[+57.021]VQQPPC[+57.021]FPLKIPPNDPR.I	.[57], C[+57]*3	728.349	4	2910.37	2910.37	0	1.2	279	NRagged	236.91	3.7	3.7	4.69	75	>sp|P05164|PERM_HUMAN Myeloperoxidase OS=Homo sapiens GN=MPO PE=1 SV=1	4061	Cmpd 33965, +MS2(728.3487), 27.1eV, 88.1 min #38105	88.1353
Grad_A1	33924:4	1	G.[+57.021]VNC[+57.021]ETSC[+57.021]VQQPPC[+57.021]FPLKIPPNDPR.I	.[57], C[+57]*3	728.349	4	2910.37	2910.37	0	1.2	279	NRagged	237.3	3.7	3.7	5.56	75	>sp|P05164|PERM_HUMAN Myeloperoxidase OS=Homo sapiens GN=MPO PE=1 SV=1	4061	Cmpd 33730, +MS2(728.3487), 27.1eV, 87.5 min #37846	87.4435
Grad_A1	34178:4	1	G.VNC[+57.021]ETSC[+57.021]VQQPPC[+57.021]FPLKIPPNDPR.I	C[+57]*3	714.093	4	2853.35	2853.35	0	0.9	279	NRagged	240.26	240.26	240.26	7.52	75	>sp|P05164|PERM_HUMAN Myeloperoxidase OS=Homo sapiens GN=MPO PE=1 SV=1	4061	Cmpd 33984, +MS2(714.0932), 26.7eV, 88.2 min #38125	88.1828
Grad_A1	34318:4	1	G.VNC[+57.021]ETSC[+57.021]VQQPPC[+57.021]FPLKIPPNDPR.I	C[+57]*3	714.093	4	2853.35	2853.35	0	1.1	279	NRagged	242.14	242.14	242.14	7.52	75	>sp|P05164|PERM_HUMAN Myeloperoxidase OS=Homo sapiens GN=MPO PE=1 SV=1	4061	Cmpd 34124, +MS2(714.0932), 26.7eV, 88.6 min #38277	88.6158
Grad_A1	34599:4	1	G.[+57.021]VNC[+57.021]ETSC[+57.021]VQQPPC[+57.021]FPLKIPPNDPR.I	.[57], C[+57]*3	728.349	4	2910.37	2910.37	0	1.5	279	NRagged	251.59	3.7	3.7	5.64	75	>sp|P05164|PERM_HUMAN Myeloperoxidase OS=Homo sapiens GN=MPO PE=1 SV=1	4061	Cmpd 34405, +MS2(728.3489), 27.1eV, 89.5 min #38592	89.4795
Grad_A1	34302:4	1	G.VNC[+57.021]ETSC[+57.021]VQQPPC[+57.021]FPLKIPPNDPR.I	C[+57]*3	714.092	4	2853.35	2853.35	0	0.1	279	NRagged	252.43	252.43	252.43	7.6	75	>sp|P05164|PERM_HUMAN Myeloperoxidase OS=Homo sapiens GN=MPO PE=1 SV=1	4061	Cmpd 34108, +MS2(714.0925), 26.7eV, 88.6 min #38259	88.5623
Grad_A1	34451:4	1	G.[+57.021]VNC[+57.021]ETSC[+57.021]VQQPPC[+57.021]FPLKIPPNDPR.I	.[57], C[+57]*3	728.349	4	2910.37	2910.37	0	1.7	279	NRagged	252.82	3.7	3.7	5.07	75	>sp|P05164|PERM_HUMAN Myeloperoxidase OS=Homo sapiens GN=MPO PE=1 SV=1	4061	Cmpd 34257, +MS2(728.3491), 27.1eV, 89.0 min #38425	89.0297
Grad_A1	34006:4	1	G.VNC[+57.021]ETSC[+57.021]VQQPPC[+57.021]FPLKIPPNDPR.I	C[+57]*3	714.093	4	2853.35	2853.35	0	0.2	279	NRagged	253.51	253.51	253.51	7.6	75	>sp|P05164|PERM_HUMAN Myeloperoxidase OS=Homo sapiens GN=MPO PE=1 SV=1	4061	Cmpd 33812, +MS2(714.0926), 26.7eV, 87.7 min #37938	87.6892
Grad_A1	33883:4	1	G.VNC[+57.021]ETSC[+57.021]VQQPPC[+57.021]FPLKIPPNDPR.I	C[+57]*3	714.093	4	2853.35	2853.35	0	0.7	279	NRagged	254.07	254.07	254.07	7.52	75	>sp|P05164|PERM_HUMAN Myeloperoxidase OS=Homo sapiens GN=MPO PE=1 SV=1	4061	Cmpd 33689, +MS2(714.0930), 26.7eV, 87.3 min #37801	87.3113
Grad_A1	33827:4	1	G.VNC[+57.021]ETSC[+57.021]VQQPPC[+57.021]FPLKIPPNDPR.I	C[+57]*3	714.093	4	2853.35	2853.35	0	0.2	279	NRagged	254.85	254.85	254.85	7.6	75	>sp|P05164|PERM_HUMAN Myeloperoxidase OS=Homo sapiens GN=MPO PE=1 SV=1	4061	Cmpd 33633, +MS2(714.0926), 26.7eV, 87.1 min #37738	87.1243
Grad_A1	33921:4	1	G.VNC[+57.021]ETSC[+57.021]VQQPPC[+57.021]FPLKIPPNDPR.I	C[+57]*3	714.093	4	2853.35	2853.35	0	1.4	279	NRagged	255.87	255.87	255.87	7.52	75	>sp|P05164|PERM_HUMAN Myeloperoxidase OS=Homo sapiens GN=MPO PE=1 SV=1	4061	Cmpd 33727, +MS2(714.0934), 26.7eV, 87.4 min #37843	87.4392
Grad_A1	34424:4	1	G.[+57.021]VNC[+57.021]ETSC[+57.021]VQQPPC[+57.021]FPLKIPPNDPR.I	.[57], C[+57]*3	728.348	4	2910.37	2910.37	0	0.6	279	NRagged	271.77	3.7	3.7	5.86	75	>sp|P05164|PERM_HUMAN Myeloperoxidase OS=Homo sapiens GN=MPO PE=1 SV=1	4061	Cmpd 34230, +MS2(728.3483), 27.1eV, 88.9 min #38392	88.927
Grad_A1	34107:4	1	G.VNC[+57.021]ETSC[+57.021]VQQPPC[+57.021]FPLKIPPNDPR.I	C[+57]*3	714.094	4	2853.35	2853.35	0	1.8	279	NRagged	275.25	275.25	275.25	7.14	75	>sp|P05164|PERM_HUMAN Myeloperoxidase OS=Homo sapiens GN=MPO PE=1 SV=1	4061	Cmpd 33913, +MS2(714.0938), 26.7eV, 88.0 min #38047	87.9735
Grad_A1	34143:4	1	G.[+57.021]VNC[+57.021]ETSC[+57.021]VQQPPC[+57.021]FPLKIPPNDPR.I	.[57], C[+57]*3	728.349	4	2910.37	2910.37	0	1.2	279	NRagged	275.93	3.7	3.7	5.77	75	>sp|P05164|PERM_HUMAN Myeloperoxidase OS=Homo sapiens GN=MPO PE=1 SV=1	4061	Cmpd 33949, +MS2(728.3487), 27.1eV, 88.1 min #38088	88.0923
Grad_A1	34386:4	1	G.[+57.021]VNC[+57.021]ETSC[+57.021]VQQPPC[+57.021]FPLKIPPNDPR.I	.[57], C[+57]*3	728.348	4	2910.37	2910.37	0	0.3	279	NRagged	334.41	3.7	3.7	6.02	75	>sp|P05164|PERM_HUMAN Myeloperoxidase OS=Homo sapiens GN=MPO PE=1 SV=1	4061	Cmpd 34192, +MS2(728.3481), 27.1eV, 88.8 min #38350	88.8075
Grad_A1	30875:3	1	R.[+114.043]IKNQADC[+57.021]IPFFR.S	.[114], C[+57]	541.609	3	1622.81	1622.81	0	0.3	303	Specific	15.26	3.54	3.54	2.12	75	>sp|P05164|PERM_HUMAN Myeloperoxidase OS=Homo sapiens GN=MPO PE=1 SV=1	4061	Cmpd 30711, +MS2(541.6086), 21.2eV, 78.3 min #34470	78.3428
Grad_A1	30822:3	1	R.[+114.043]IKNQADC[+57.021]IPFFR.S	.[114], C[+57]	541.609	3	1622.81	1622.81	0	0.4	303	Specific	33.62	16.11	16.11	2.45	75	>sp|P05164|PERM_HUMAN Myeloperoxidase OS=Homo sapiens GN=MPO PE=1 SV=1	4061	Cmpd 30658, +MS2(541.6086), 21.2eV, 78.2 min #34411	78.2127
Grad_A1	29526:3	1	R.[+57.021]IKNQADC[+57.021]IPFFR.S	.[57], C[+57]	522.601	3	1565.79	1565.79	0	-0.3	303	Specific	40.04	8.08	8.08	2.45	75	>sp|P05164|PERM_HUMAN Myeloperoxidase OS=Homo sapiens GN=MPO PE=1 SV=1	4061	Cmpd 29372, +MS2(522.6011), 20.6eV, 74.6 min #32995	74.5588
Grad_A1	29496:3	1	R.[+57.021]IKNQADC[+57.021]IPFFR.S	.[57], C[+57]	522.601	3	1565.79	1565.79	0	0.3	303	Specific	42.68	42.68	2.05	2.93	75	>sp|P05164|PERM_HUMAN Myeloperoxidase OS=Homo sapiens GN=MPO PE=1 SV=1	4061	Cmpd 29342, +MS2(522.6014), 20.6eV, 74.5 min #32962	74.4657
Grad_A1	30384:3	1	R.IKNQADC[+57.021]IPFFR.S	C[+57]	503.595	3	1508.77	1508.77	0	1.1	303	Specific	51.44	40.11	40.11	2.87	75	>sp|P05164|PERM_HUMAN Myeloperoxidase OS=Homo sapiens GN=MPO PE=1 SV=1	4061	Cmpd 30220, +MS2(503.5947), 20.0eV, 77.0 min #33932	76.9783
Grad_A1	30418:3	1	R.IKNQADC[+57.021]IPFFR.S	C[+57]	503.594	3	1508.77	1508.77	0	-0.6	303	Specific	56.85	56.85	56.85	2.63	75	>sp|P05164|PERM_HUMAN Myeloperoxidase OS=Homo sapiens GN=MPO PE=1 SV=1	4061	Cmpd 30254, +MS2(503.5938), 20.0eV, 77.1 min #33970	77.0868
Grad_A1	30153:2	1	R.IKNQADC[+57.021]IPFFR.S	C[+57]	754.887	2	1508.77	1508.77	0	-0.2	303	Specific	64.56	64.56	64.56	2.13	75	>sp|P05164|PERM_HUMAN Myeloperoxidase OS=Homo sapiens GN=MPO PE=1 SV=1	4061	Cmpd 29993, +MS2(754.8874), 33.2eV, 76.4 min #33687	76.3893
Grad_A1	30362:3	1	R.IKNQADC[+57.021]IPFFR.S	C[+57]	503.594	3	1508.77	1508.77	0	-0.3	303	Specific	72.46	26.02	26.02	2.88	75	>sp|P05164|PERM_HUMAN Myeloperoxidase OS=Homo sapiens GN=MPO PE=1 SV=1	4061	Cmpd 30198, +MS2(503.5940), 20.0eV, 76.9 min #33908	76.9163
Grad_A1	29637:3	1	R.IKNQADC[+57.021]IPFFR.S	C[+57]	503.595	3	1508.77	1508.77	0	1.1	303	Specific	72.92	57.37	57.37	2.98	75	>sp|P05164|PERM_HUMAN Myeloperoxidase OS=Homo sapiens GN=MPO PE=1 SV=1	4061	Cmpd 29479, +MS2(503.5947), 20.0eV, 75.0 min #33119	74.937
Grad_A1	30054:2	1	R.IKNQADC[+57.021]IPFFR.S	C[+57]	754.888	2	1508.77	1508.77	0	0.7	303	Specific	80.51	46.86	46.86	2.14	75	>sp|P05164|PERM_HUMAN Myeloperoxidase OS=Homo sapiens GN=MPO PE=1 SV=1	4061	Cmpd 29896, +MS2(754.8881), 33.2eV, 76.2 min #33584	76.1708
Grad_A1	30791:3	1	R.[+114.043]IKNQADC[+57.021]IPFFR.S	.[114], C[+57]	541.609	3	1622.81	1622.81	0	0.6	303	Specific	85.48	85.48	85.48	3.14	75	>sp|P05164|PERM_HUMAN Myeloperoxidase OS=Homo sapiens GN=MPO PE=1 SV=1	4061	Cmpd 30627, +MS2(541.6088), 21.2eV, 78.1 min #34375	78.1115
Grad_A1	30307:3	1	R.IKNQADC[+57.021]IPFFR.S	C[+57]	503.594	3	1508.77	1508.77	0	0.4	303	Specific	89.54	72.09	72.09	3	75	>sp|P05164|PERM_HUMAN Myeloperoxidase OS=Homo sapiens GN=MPO PE=1 SV=1	4061	Cmpd 30143, +MS2(503.5943), 20.0eV, 76.8 min #33847	76.7595
Grad_A1	30323:3	1	R.IKNQADC[+57.021]IPFFR.S	C[+57]	503.594	3	1508.77	1508.77	0	0.3	303	Specific	100.56	61.63	61.63	3.21	75	>sp|P05164|PERM_HUMAN Myeloperoxidase OS=Homo sapiens GN=MPO PE=1 SV=1	4061	Cmpd 30159, +MS2(503.5943), 20.0eV, 76.8 min #33864	76.8002
Grad_A1	29587:3	1	R.IKNQADC[+57.021]IPFFR.S	C[+57]	503.595	3	1508.77	1508.77	0	1.2	303	Specific	100.98	64.6	64.6	2.98	75	>sp|P05164|PERM_HUMAN Myeloperoxidase OS=Homo sapiens GN=MPO PE=1 SV=1	4061	Cmpd 29429, +MS2(503.5947), 20.0eV, 74.8 min #33063	74.784
Grad_A1	30776:3	1	R.[+114.043]IKNQADC[+57.021]IPFFR.S	.[114], C[+57]	541.609	3	1622.81	1622.81	0	0.6	303	Specific	114.61	100.87	100.87	3.67	75	>sp|P05164|PERM_HUMAN Myeloperoxidase OS=Homo sapiens GN=MPO PE=1 SV=1	4061	Cmpd 30612, +MS2(541.6087), 21.2eV, 78.1 min #34359	78.074
Grad_A1	30265:3	1	R.IKNQADC[+57.021]IPFFR.S	C[+57]	503.594	3	1508.77	1508.77	0	-0.1	303	Specific	120.04	54.24	54.24	3.38	75	>sp|P05164|PERM_HUMAN Myeloperoxidase OS=Homo sapiens GN=MPO PE=1 SV=1	4061	Cmpd 30105, +MS2(503.5941), 20.0eV, 76.7 min #33807	76.6688
Grad_A1	29481:3	1	R.[+57.021]IKNQADC[+57.021]IPFFR.S	.[57], C[+57]	522.601	3	1565.79	1565.79	0	-0.1	303	Specific	120.85	120.85	10.5	3.72	75	>sp|P05164|PERM_HUMAN Myeloperoxidase OS=Homo sapiens GN=MPO PE=1 SV=1	4061	Cmpd 29327, +MS2(522.6013), 20.6eV, 74.4 min #32945	74.4177
Grad_A1	31227:3	1	R.[+57.021]IKNQADC[+57.021]IPFFR.S	.[57], C[+57]	522.601	3	1565.79	1565.79	0	-0.4	303	Specific	133.47	132.48	10.5	3.82	75	>sp|P05164|PERM_HUMAN Myeloperoxidase OS=Homo sapiens GN=MPO PE=1 SV=1	4061	Cmpd 31063, +MS2(522.6011), 20.6eV, 79.4 min #34859	79.4165
Grad_A1	30128:2	1	R.IKNQADC[+57.021]IPFFR.S	C[+57]	754.887	2	1508.77	1508.77	0	-0.2	303	Specific	136.55	101.96	101.96	3.4	75	>sp|P05164|PERM_HUMAN Myeloperoxidase OS=Homo sapiens GN=MPO PE=1 SV=1	4061	Cmpd 29968, +MS2(754.8874), 33.2eV, 76.3 min #33661	76.3425
Grad_A1	31205:3	1	R.[+57.021]IKNQADC[+57.021]IPFFR.S	.[57], C[+57]	522.601	3	1565.79	1565.79	0	0.4	303	Specific	140.44	140.44	36.44	4	75	>sp|P05164|PERM_HUMAN Myeloperoxidase OS=Homo sapiens GN=MPO PE=1 SV=1	4061	Cmpd 31041, +MS2(522.6015), 20.6eV, 79.3 min #34832	79.328
Grad_A1	30391:3	1	R.[+114.043]IKNQADC[+57.021]IPFFR.S	.[114], C[+57]	541.609	3	1622.81	1622.81	0	0.6	303	Specific	141.48	131.8	131.8	3.82	75	>sp|P05164|PERM_HUMAN Myeloperoxidase OS=Homo sapiens GN=MPO PE=1 SV=1	4061	Cmpd 30227, +MS2(541.6087), 21.2eV, 77.0 min #33941	77.0182
Grad_A1	29508:3	1	R.[+57.021]IKNQADC[+57.021]IPFFR.S	.[57], C[+57]	522.601	3	1565.79	1565.79	0	-0.3	303	Specific	141.55	117.59	10.5	3.74	75	>sp|P05164|PERM_HUMAN Myeloperoxidase OS=Homo sapiens GN=MPO PE=1 SV=1	4061	Cmpd 29354, +MS2(522.6011), 20.6eV, 74.5 min #32975	74.5045
Grad_A1	30343:3	1	R.IKNQADC[+57.021]IPFFR.S	C[+57]	503.594	3	1508.77	1508.77	0	0	303	Specific	151.37	116.53	116.53	3.84	75	>sp|P05164|PERM_HUMAN Myeloperoxidase OS=Homo sapiens GN=MPO PE=1 SV=1	4061	Cmpd 30179, +MS2(503.5941), 20.0eV, 76.9 min #33888	76.8687
Grad_A1	30243:3	1	R.IKNQADC[+57.021]IPFFR.S	C[+57]	503.594	3	1508.77	1508.77	0	0.2	303	Specific	152.47	98.93	98.93	3.7	75	>sp|P05164|PERM_HUMAN Myeloperoxidase OS=Homo sapiens GN=MPO PE=1 SV=1	4061	Cmpd 30083, +MS2(503.5943), 20.0eV, 76.6 min #33784	76.6223
Grad_A1	30026:2	1	R.IKNQADC[+57.021]IPFFR.S	C[+57]	754.887	2	1508.77	1508.77	0	-0.3	303	Specific	154.61	154.61	154.61	3.71	75	>sp|P05164|PERM_HUMAN Myeloperoxidase OS=Homo sapiens GN=MPO PE=1 SV=1	4061	Cmpd 29868, +MS2(754.8874), 33.2eV, 76.1 min #33555	76.1205
Grad_A1	30077:2	1	R.IKNQADC[+57.021]IPFFR.S	C[+57]	754.888	2	1508.77	1508.77	0	0.5	303	Specific	156.32	133.76	133.76	3.65	75	>sp|P05164|PERM_HUMAN Myeloperoxidase OS=Homo sapiens GN=MPO PE=1 SV=1	4061	Cmpd 29917, +MS2(754.8879), 33.2eV, 76.2 min #33607	76.2307
Grad_A1	29467:3	1	R.[+57.021]IKNQADC[+57.021]IPFFR.S	.[57], C[+57]	522.601	3	1565.79	1565.79	0	0.5	303	Specific	158.55	118.82	18.8	3.84	75	>sp|P05164|PERM_HUMAN Myeloperoxidase OS=Homo sapiens GN=MPO PE=1 SV=1	4061	Cmpd 29313, +MS2(522.6015), 20.6eV, 74.4 min #32929	74.3702
Grad_A1	30358:3	1	R.[+114.043]IKNQADC[+57.021]IPFFR.S	.[114], C[+57]	541.608	3	1622.81	1622.81	0	-0.1	303	Specific	162.95	120.2	120.2	4.42	75	>sp|P05164|PERM_HUMAN Myeloperoxidase OS=Homo sapiens GN=MPO PE=1 SV=1	4061	Cmpd 30194, +MS2(541.6084), 21.2eV, 76.9 min #33904	76.9112
Grad_A1	30350:3	1	R.[+57.021]IKNQADC[+57.021]IPFFR.S	.[57], C[+57]	522.602	3	1565.79	1565.79	0	1.4	303	Specific	163.32	117.11	32.94	4.1	75	>sp|P05164|PERM_HUMAN Myeloperoxidase OS=Homo sapiens GN=MPO PE=1 SV=1	4061	Cmpd 30186, +MS2(522.6020), 20.6eV, 76.9 min #33895	76.8795
Grad_A1	29596:3	1	R.IKNQADC[+57.021]IPFFR.S	C[+57]	503.594	3	1508.77	1508.77	0	-0.3	303	Specific	169.76	77.48	77.48	3.74	75	>sp|P05164|PERM_HUMAN Myeloperoxidase OS=Homo sapiens GN=MPO PE=1 SV=1	4061	Cmpd 29438, +MS2(503.5940), 20.0eV, 74.8 min #33073	74.8022
Grad_A1	30104:2	1	R.IKNQADC[+57.021]IPFFR.S	C[+57]	754.888	2	1508.77	1508.77	0	0.2	303	Specific	181.3	168	168	3.83	75	>sp|P05164|PERM_HUMAN Myeloperoxidase OS=Homo sapiens GN=MPO PE=1 SV=1	4061	Cmpd 29944, +MS2(754.8877), 33.2eV, 76.3 min #33636	76.2957
Grad_A1	29605:3	1	R.IKNQADC[+57.021]IPFFR.S	C[+57]	503.594	3	1508.77	1508.77	0	-0.6	303	Specific	181.88	170.51	170.51	4.47	75	>sp|P05164|PERM_HUMAN Myeloperoxidase OS=Homo sapiens GN=MPO PE=1 SV=1	4061	Cmpd 29447, +MS2(503.5938), 20.0eV, 74.8 min #33084	74.8385
Grad_A1	31142:3	1	R.[+57.021]IKNQADC[+57.021]IPFFR.S	.[57], C[+57]	522.601	3	1565.79	1565.79	0	0	303	Specific	182.49	171.92	25.89	4.8	75	>sp|P05164|PERM_HUMAN Myeloperoxidase OS=Homo sapiens GN=MPO PE=1 SV=1	4061	Cmpd 30978, +MS2(522.6013), 20.6eV, 79.2 min #34765	79.1475
Grad_A1	30411:3	1	R.[+114.043]IKNQADC[+57.021]IPFFR.S	.[114], C[+57]	541.609	3	1622.81	1622.81	0	0.5	303	Specific	184.84	142.02	142.02	4.74	75	>sp|P05164|PERM_HUMAN Myeloperoxidase OS=Homo sapiens GN=MPO PE=1 SV=1	4061	Cmpd 30247, +MS2(541.6087), 21.2eV, 77.1 min #33963	77.0762
Grad_A1	29451:3	1	R.[+57.021]IKNQADC[+57.021]IPFFR.S	.[57], C[+57]	522.601	3	1565.79	1565.79	0	0.3	303	Specific	194.14	120.34	3.32	4.7	75	>sp|P05164|PERM_HUMAN Myeloperoxidase OS=Homo sapiens GN=MPO PE=1 SV=1	4061	Cmpd 29297, +MS2(522.6014), 20.6eV, 74.3 min #32911	74.323
Grad_A1	30330:3	1	R.[+114.043]IKNQADC[+57.021]IPFFR.S	.[114], C[+57]	541.608	3	1622.81	1622.81	0	-0.7	303	Specific	198.79	115.55	115.55	4.12	75	>sp|P05164|PERM_HUMAN Myeloperoxidase OS=Homo sapiens GN=MPO PE=1 SV=1	4061	Cmpd 30166, +MS2(541.6081), 21.2eV, 76.8 min #33873	76.8363
Grad_A1	29427:3	1	R.[+57.021]IKNQADC[+57.021]IPFFR.S	.[57], C[+57]	522.602	3	1565.79	1565.79	0	0.7	303	Specific	200.57	122.49	18.8	4.6	75	>sp|P05164|PERM_HUMAN Myeloperoxidase OS=Homo sapiens GN=MPO PE=1 SV=1	4061	Cmpd 29273, +MS2(522.6016), 20.6eV, 74.3 min #32884	74.2445
Grad_A1	31001:3	1	R.[+114.043]IKNQADC[+57.021]IPFFR.S	.[114], C[+57]	541.608	3	1622.81	1622.81	0	0	303	Specific	200.63	154.48	154.48	4.94	75	>sp|P05164|PERM_HUMAN Myeloperoxidase OS=Homo sapiens GN=MPO PE=1 SV=1	4061	Cmpd 30837, +MS2(541.6084), 21.2eV, 78.7 min #34612	78.7225
Grad_A1	30372:3	1	R.[+114.043]IKNQADC[+57.021]IPFFR.S	.[114], C[+57]	541.609	3	1622.81	1622.81	0	0.7	303	Specific	202.09	109.6	109.6	4.33	75	>sp|P05164|PERM_HUMAN Myeloperoxidase OS=Homo sapiens GN=MPO PE=1 SV=1	4061	Cmpd 30208, +MS2(541.6088), 21.2eV, 77.0 min #33920	76.962
Grad_A1	29999:3	1	R.IKNQADC[+57.021]IPFFR.S	C[+57]	503.594	3	1508.77	1508.77	0	-0.1	303	Specific	202.5	119.48	119.48	4.44	75	>sp|P05164|PERM_HUMAN Myeloperoxidase OS=Homo sapiens GN=MPO PE=1 SV=1	4061	Cmpd 29841, +MS2(503.5941), 20.0eV, 76.0 min #33525	76.032
Grad_A1	29620:3	1	R.IKNQADC[+57.021]IPFFR.S	C[+57]	503.594	3	1508.77	1508.77	0	-0.2	303	Specific	208.36	136.43	136.43	4.7	75	>sp|P05164|PERM_HUMAN Myeloperoxidase OS=Homo sapiens GN=MPO PE=1 SV=1	4061	Cmpd 29462, +MS2(503.5940), 20.0eV, 74.9 min #33101	74.8888
Grad_A1	30223:3	1	R.IKNQADC[+57.021]IPFFR.S	C[+57]	503.594	3	1508.77	1508.77	0	0.4	303	Specific	211.01	138.71	138.71	4.7	75	>sp|P05164|PERM_HUMAN Myeloperoxidase OS=Homo sapiens GN=MPO PE=1 SV=1	4061	Cmpd 30063, +MS2(503.5943), 20.0eV, 76.6 min #33762	76.5697
Grad_A1	36581:3	1	R.[+114.043]IKNQADC[+57.021]IPFFR.S	.[114], C[+57]	541.609	3	1622.81	1622.81	0	0.4	303	Specific	213.06	167.8	167.8	5.3	75	>sp|P05164|PERM_HUMAN Myeloperoxidase OS=Homo sapiens GN=MPO PE=1 SV=1	4061	Cmpd 36385, +MS2(541.6087), 21.2eV, 96.0 min #40870	95.9533
Grad_A1	31158:3	1	R.[+57.021]IKNQADC[+57.021]IPFFR.S	.[57], C[+57]	522.602	3	1565.79	1565.79	0	0.7	303	Specific	214.41	182.75	27.03	5.31	75	>sp|P05164|PERM_HUMAN Myeloperoxidase OS=Homo sapiens GN=MPO PE=1 SV=1	4061	Cmpd 30994, +MS2(522.6017), 20.6eV, 79.2 min #34782	79.1943
Grad_A1	29418:3	1	R.[+57.021]IKNQADC[+57.021]IPFFR.S	.[57], C[+57]	522.601	3	1565.79	1565.79	0	0.2	303	Specific	214.47	123.28	18.8	4.97	75	>sp|P05164|PERM_HUMAN Myeloperoxidase OS=Homo sapiens GN=MPO PE=1 SV=1	4061	Cmpd 29264, +MS2(522.6014), 20.6eV, 74.2 min #32874	74.2302
Grad_A1	31173:3	1	R.[+57.021]IKNQADC[+57.021]IPFFR.S	.[57], C[+57]	522.601	3	1565.79	1565.79	0	-0.5	303	Specific	222.96	164.15	37.98	6.29	75	>sp|P05164|PERM_HUMAN Myeloperoxidase OS=Homo sapiens GN=MPO PE=1 SV=1	4061	Cmpd 31009, +MS2(522.6010), 20.6eV, 79.2 min #34798	79.2385
Grad_A1	30347:3	1	R.[+114.043]IKNQADC[+57.021]IPFFR.S	.[114], C[+57]	541.609	3	1622.81	1622.81	0	0.4	303	Specific	226.38	146.55	146.55	7.4	75	>sp|P05164|PERM_HUMAN Myeloperoxidase OS=Homo sapiens GN=MPO PE=1 SV=1	4061	Cmpd 30183, +MS2(541.6086), 21.2eV, 76.9 min #33892	76.8747
Grad_A1	31100:2	1	R.[+57.021]IKNQADC[+57.021]IPFFR.S	.[57], C[+57]	783.398	2	1565.79	1565.79	0	0	303	Specific	232.79	232.79	35.46	6.24	75	>sp|P05164|PERM_HUMAN Myeloperoxidase OS=Homo sapiens GN=MPO PE=1 SV=1	4061	Cmpd 30936, +MS2(783.3983), 34.4eV, 79.0 min #34719	79.0072
Grad_A1	31032:2	1	R.[+57.021]IKNQADC[+57.021]IPFFR.S	.[57], C[+57]	783.398	2	1565.79	1565.79	0	0	303	Specific	234.82	173.97	19.7	6.01	75	>sp|P05164|PERM_HUMAN Myeloperoxidase OS=Homo sapiens GN=MPO PE=1 SV=1	4061	Cmpd 30868, +MS2(783.3983), 34.4eV, 78.8 min #34647	78.83
Grad_A1	30203:3	1	R.IKNQADC[+57.021]IPFFR.S	C[+57]	503.594	3	1508.77	1508.77	0	-0.1	303	Specific	247.31	186.65	186.65	7.66	75	>sp|P05164|PERM_HUMAN Myeloperoxidase OS=Homo sapiens GN=MPO PE=1 SV=1	4061	Cmpd 30043, +MS2(503.5941), 20.0eV, 76.5 min #33741	76.5247
Grad_A1	31189:3	1	R.[+57.021]IKNQADC[+57.021]IPFFR.S	.[57], C[+57]	522.601	3	1565.79	1565.79	0	0.4	303	Specific	254.82	223.94	19.98	7.78	75	>sp|P05164|PERM_HUMAN Myeloperoxidase OS=Homo sapiens GN=MPO PE=1 SV=1	4061	Cmpd 31025, +MS2(522.6015), 20.6eV, 79.3 min #34815	79.2832
Grad_A1	36543:3	1	R.[+114.043]IKNQADC[+57.021]IPFFR.S	.[114], C[+57]	541.608	3	1622.81	1622.81	0	-0.2	303	Specific	255.53	242.95	242.95	7.8	75	>sp|P05164|PERM_HUMAN Myeloperoxidase OS=Homo sapiens GN=MPO PE=1 SV=1	4061	Cmpd 36347, +MS2(541.6083), 21.2eV, 95.8 min #40828	95.8373
Grad_A1	30891:3	1	R.[+114.043]IKNQADC[+57.021]IPFFR.S	.[114], C[+57]	541.609	3	1622.81	1622.81	0	0.5	303	Specific	258.5	257.93	257.93	7.8	75	>sp|P05164|PERM_HUMAN Myeloperoxidase OS=Homo sapiens GN=MPO PE=1 SV=1	4061	Cmpd 30727, +MS2(541.6087), 21.2eV, 78.4 min #34488	78.3887
Grad_A1	30760:3	1	R.[+114.043]IKNQADC[+57.021]IPFFR.S	.[114], C[+57]	541.609	3	1622.81	1622.81	0	0.7	303	Specific	265.75	229.66	229.66	7.84	75	>sp|P05164|PERM_HUMAN Myeloperoxidase OS=Homo sapiens GN=MPO PE=1 SV=1	4061	Cmpd 30596, +MS2(541.6088), 21.2eV, 78.0 min #34341	78.0338
Grad_A1	30977:3	1	R.[+114.043]IKNQADC[+57.021]IPFFR.S	.[114], C[+57]	541.608	3	1622.81	1622.81	0	0	303	Specific	266.16	230.94	230.94	7.92	75	>sp|P05164|PERM_HUMAN Myeloperoxidase OS=Homo sapiens GN=MPO PE=1 SV=1	4061	Cmpd 30813, +MS2(541.6084), 21.2eV, 78.7 min #34586	78.6623
Grad_A1	31067:2	1	R.[+57.021]IKNQADC[+57.021]IPFFR.S	.[57], C[+57]	783.398	2	1565.79	1565.79	0	0.1	303	Specific	266.17	266.17	51.69	7.45	75	>sp|P05164|PERM_HUMAN Myeloperoxidase OS=Homo sapiens GN=MPO PE=1 SV=1	4061	Cmpd 30903, +MS2(783.3984), 34.4eV, 78.9 min #34684	78.9203
Grad_A1	36568:3	1	R.[+114.043]IKNQADC[+57.021]IPFFR.S	.[114], C[+57]	541.609	3	1622.81	1622.81	0	1.3	303	Specific	269.23	230.55	230.55	7.84	75	>sp|P05164|PERM_HUMAN Myeloperoxidase OS=Homo sapiens GN=MPO PE=1 SV=1	4061	Cmpd 36372, +MS2(541.6091), 21.2eV, 95.9 min #40855	95.9055
Grad_A1	31048:2	1	R.[+57.021]IKNQADC[+57.021]IPFFR.S	.[57], C[+57]	783.398	2	1565.79	1565.79	0	-0.5	303	Specific	278.25	258.65	36.25	7.11	75	>sp|P05164|PERM_HUMAN Myeloperoxidase OS=Homo sapiens GN=MPO PE=1 SV=1	4061	Cmpd 30884, +MS2(783.3979), 34.4eV, 78.9 min #34664	78.8737
Grad_A1	29959:3	1	R.[+57.021]IKNQADC[+57.021]IPFFR.S	.[57], C[+57]	522.601	3	1565.79	1565.79	0	0.4	303	Specific	279.32	180.23	18.5	7.8	75	>sp|P05164|PERM_HUMAN Myeloperoxidase OS=Homo sapiens GN=MPO PE=1 SV=1	4061	Cmpd 29801, +MS2(522.6015), 20.6eV, 75.9 min #33482	75.935
Grad_A1	30991:2	1	R.[+57.021]IKNQADC[+57.021]IPFFR.S	.[57], C[+57]	783.398	2	1565.79	1565.79	0	-0.5	303	Specific	282.29	265.08	41.49	7.33	75	>sp|P05164|PERM_HUMAN Myeloperoxidase OS=Homo sapiens GN=MPO PE=1 SV=1	4061	Cmpd 30827, +MS2(783.3979), 34.4eV, 78.7 min #34602	78.714
Grad_A1	30051:3	1	R.[+57.021]IKNQADC[+57.021]IPFFR.S	.[57], C[+57]	522.602	3	1565.79	1565.79	0	1.2	303	Specific	282.34	183.54	18.8	7.87	75	>sp|P05164|PERM_HUMAN Myeloperoxidase OS=Homo sapiens GN=MPO PE=1 SV=1	4061	Cmpd 29893, +MS2(522.6019), 20.6eV, 76.2 min #33581	76.1693
Grad_A1	30954:3	1	R.[+114.043]IKNQADC[+57.021]IPFFR.S	.[114], C[+57]	541.609	3	1622.81	1622.81	0	0.1	303	Specific	290.08	244.15	244.15	8.1	75	>sp|P05164|PERM_HUMAN Myeloperoxidase OS=Homo sapiens GN=MPO PE=1 SV=1	4061	Cmpd 30790, +MS2(541.6085), 21.2eV, 78.6 min #34561	78.6082
Grad_A1	30905:3	1	R.[+114.043]IKNQADC[+57.021]IPFFR.S	.[114], C[+57]	541.609	3	1622.81	1622.81	0	0.1	303	Specific	291.24	218.51	218.51	8.05	75	>sp|P05164|PERM_HUMAN Myeloperoxidase OS=Homo sapiens GN=MPO PE=1 SV=1	4061	Cmpd 30741, +MS2(541.6085), 21.2eV, 78.4 min #34505	78.4483
Grad_A1	31081:2	1	R.[+57.021]IKNQADC[+57.021]IPFFR.S	.[57], C[+57]	783.398	2	1565.79	1565.79	0	-0.1	303	Specific	291.62	283.73	20	7.62	75	>sp|P05164|PERM_HUMAN Myeloperoxidase OS=Homo sapiens GN=MPO PE=1 SV=1	4061	Cmpd 30917, +MS2(783.3982), 34.4eV, 79.0 min #34699	78.9605
Grad_A1	30968:3	1	R.[+57.021]IKNQADC[+57.021]IPFFR.S	.[57], C[+57]	522.601	3	1565.79	1565.79	0	0	303	Specific	293.56	266.69	39.17	8.17	75	>sp|P05164|PERM_HUMAN Myeloperoxidase OS=Homo sapiens GN=MPO PE=1 SV=1	4061	Cmpd 30804, +MS2(522.6013), 20.6eV, 78.6 min #34575	78.6242
Grad_A1	30187:3	1	R.IKNQADC[+57.021]IPFFR.S	C[+57]	503.594	3	1508.77	1508.77	0	0.1	303	Specific	298.11	155.49	155.49	7.78	75	>sp|P05164|PERM_HUMAN Myeloperoxidase OS=Homo sapiens GN=MPO PE=1 SV=1	4061	Cmpd 30027, +MS2(503.5942), 20.0eV, 76.5 min #33723	76.4768
Grad_A1	29951:3	1	R.[+57.021]IKNQADC[+57.021]IPFFR.S	.[57], C[+57]	522.602	3	1565.79	1565.79	0	1.3	303	Specific	298.91	228.25	9.57	8	75	>sp|P05164|PERM_HUMAN Myeloperoxidase OS=Homo sapiens GN=MPO PE=1 SV=1	4061	Cmpd 29793, +MS2(522.6020), 20.6eV, 75.9 min #33472	75.8977
Grad_A1	31016:2	1	R.[+57.021]IKNQADC[+57.021]IPFFR.S	.[57], C[+57]	783.398	2	1565.79	1565.79	0	-0.5	303	Specific	302.04	271.76	35.01	7.23	75	>sp|P05164|PERM_HUMAN Myeloperoxidase OS=Homo sapiens GN=MPO PE=1 SV=1	4061	Cmpd 30852, +MS2(783.3979), 34.4eV, 78.8 min #34628	78.7642
Grad_A1	31128:3	1	R.[+57.021]IKNQADC[+57.021]IPFFR.S	.[57], C[+57]	522.601	3	1565.79	1565.79	0	0.1	303	Specific	302.37	244.73	18.5	8	75	>sp|P05164|PERM_HUMAN Myeloperoxidase OS=Homo sapiens GN=MPO PE=1 SV=1	4061	Cmpd 30964, +MS2(522.6013), 20.6eV, 79.1 min #34750	79.1047
Grad_A1	30970:3	1	R.[+57.021]IKNQADC[+57.021]IPFFR.S	.[57], C[+57]	522.601	3	1565.79	1565.79	0	0	303	Specific	311.13	214.24	29.41	7.95	75	>sp|P05164|PERM_HUMAN Myeloperoxidase OS=Homo sapiens GN=MPO PE=1 SV=1	4061	Cmpd 30806, +MS2(522.6013), 20.6eV, 78.7 min #34579	78.6567
Grad_A1	30708:3	1	R.[+114.043]IKNQADC[+57.021]IPFFR.S	.[114], C[+57]	541.609	3	1622.81	1622.81	0	0.3	303	Specific	312.74	253.29	253.29	8	75	>sp|P05164|PERM_HUMAN Myeloperoxidase OS=Homo sapiens GN=MPO PE=1 SV=1	4061	Cmpd 30544, +MS2(541.6086), 21.2eV, 77.9 min #34285	77.898
Grad_A1	30724:3	1	R.[+114.043]IKNQADC[+57.021]IPFFR.S	.[114], C[+57]	541.609	3	1622.81	1622.81	0	0.3	303	Specific	314.93	266.96	266.96	8.07	75	>sp|P05164|PERM_HUMAN Myeloperoxidase OS=Homo sapiens GN=MPO PE=1 SV=1	4061	Cmpd 30560, +MS2(541.6086), 21.2eV, 77.9 min #34302	77.9408
Grad_A1	30007:3	1	R.IKNQADC[+57.021]IPFFR.S	C[+57]	503.594	3	1508.77	1508.77	0	0	303	Specific	316.63	250.03	250.03	8	75	>sp|P05164|PERM_HUMAN Myeloperoxidase OS=Homo sapiens GN=MPO PE=1 SV=1	4061	Cmpd 29849, +MS2(503.5941), 20.0eV, 76.1 min #33534	76.068
Grad_A1	30691:3	1	R.[+114.043]IKNQADC[+57.021]IPFFR.S	.[114], C[+57]	541.609	3	1622.81	1622.81	0	0.4	303	Specific	323.31	262.38	262.38	8.16	75	>sp|P05164|PERM_HUMAN Myeloperoxidase OS=Homo sapiens GN=MPO PE=1 SV=1	4061	Cmpd 30527, +MS2(541.6086), 21.2eV, 77.9 min #34267	77.8535
Grad_A1	30013:3	1	R.IKNQADC[+57.021]IPFFR.S	C[+57]	503.594	3	1508.77	1508.77	0	-0.2	303	Specific	324.08	191.31	191.31	7.96	75	>sp|P05164|PERM_HUMAN Myeloperoxidase OS=Homo sapiens GN=MPO PE=1 SV=1	4061	Cmpd 29855, +MS2(503.5941), 20.0eV, 76.1 min #33541	76.0805
Grad_A1	30740:3	1	R.[+114.043]IKNQADC[+57.021]IPFFR.S	.[114], C[+57]	541.608	3	1622.81	1622.81	0	-0.2	303	Specific	327.91	260.42	260.42	8.16	75	>sp|P05164|PERM_HUMAN Myeloperoxidase OS=Homo sapiens GN=MPO PE=1 SV=1	4061	Cmpd 30576, +MS2(541.6083), 21.2eV, 78.0 min #34319	77.9812
Grad_A1	30033:3	1	R.[+57.021]IKNQADC[+57.021]IPFFR.S	.[57], C[+57]	522.601	3	1565.79	1565.79	0	-0.1	303	Specific	335.25	250.07	18.5	8.1	75	>sp|P05164|PERM_HUMAN Myeloperoxidase OS=Homo sapiens GN=MPO PE=1 SV=1	4061	Cmpd 29875, +MS2(522.6013), 20.6eV, 76.1 min #33562	76.1283
Grad_A1	30939:3	1	R.[+114.043]IKNQADC[+57.021]IPFFR.S	.[114], C[+57]	541.609	3	1622.81	1622.81	0	1.2	303	Specific	338.1	275.23	275.23	8.08	75	>sp|P05164|PERM_HUMAN Myeloperoxidase OS=Homo sapiens GN=MPO PE=1 SV=1	4061	Cmpd 30775, +MS2(541.6091), 21.2eV, 78.6 min #34544	78.565
Grad_A1	30921:3	1	R.[+114.043]IKNQADC[+57.021]IPFFR.S	.[114], C[+57]	541.608	3	1622.81	1622.81	0	0	303	Specific	346.83	294.21	294.21	8.27	75	>sp|P05164|PERM_HUMAN Myeloperoxidase OS=Homo sapiens GN=MPO PE=1 SV=1	4061	Cmpd 30757, +MS2(541.6084), 21.2eV, 78.5 min #34523	78.5007
Grad_A1	30165:3	1	R.IKNQADC[+57.021]IPFFR.S	C[+57]	503.594	3	1508.77	1508.77	0	-0.4	303	Specific	378.97	244.02	244.02	8.21	75	>sp|P05164|PERM_HUMAN Myeloperoxidase OS=Homo sapiens GN=MPO PE=1 SV=1	4061	Cmpd 30005, +MS2(503.5940), 20.0eV, 76.4 min #33700	76.4297
Grad_A1	29974:3	1	R.[+57.021]IKNQADC[+57.021]IPFFR.S	.[57], C[+57]	522.601	3	1565.79	1565.79	0	0.1	303	Specific	396.29	275.65	18.8	8.37	75	>sp|P05164|PERM_HUMAN Myeloperoxidase OS=Homo sapiens GN=MPO PE=1 SV=1	4061	Cmpd 29816, +MS2(522.6013), 20.6eV, 76.0 min #33499	75.9832
Grad_A1	30147:3	1	R.IKNQADC[+57.021]IPFFR.S	C[+57]	503.594	3	1508.77	1508.77	0	0.4	303	Specific	408.11	254.63	254.63	8.33	75	>sp|P05164|PERM_HUMAN Myeloperoxidase OS=Homo sapiens GN=MPO PE=1 SV=1	4061	Cmpd 29987, +MS2(503.5943), 20.0eV, 76.4 min #33681	76.3858
Grad_A1	30031:3	1	R.IKNQADC[+57.021]IPFFR.S	C[+57]	503.594	3	1508.77	1508.77	0	0.3	303	Specific	415.24	271.88	271.88	8.4	75	>sp|P05164|PERM_HUMAN Myeloperoxidase OS=Homo sapiens GN=MPO PE=1 SV=1	4061	Cmpd 29873, +MS2(503.5943), 20.0eV, 76.1 min #33560	76.1272
Grad_A1	30988:3	1	R.[+57.021]IKNQADC[+57.021]IPFFR.S	.[57], C[+57]	522.601	3	1565.79	1565.79	0	-0.1	303	Specific	425.64	299.93	30.18	8.41	75	>sp|P05164|PERM_HUMAN Myeloperoxidase OS=Homo sapiens GN=MPO PE=1 SV=1	4061	Cmpd 30824, +MS2(522.6012), 20.6eV, 78.7 min #34598	78.7002
Grad_A1	30047:3	1	R.IKNQADC[+57.021]IPFFR.S	C[+57]	503.594	3	1508.77	1508.77	0	0.7	303	Specific	431.83	221.91	221.91	8.23	75	>sp|P05164|PERM_HUMAN Myeloperoxidase OS=Homo sapiens GN=MPO PE=1 SV=1	4061	Cmpd 29889, +MS2(503.5945), 20.0eV, 76.2 min #33577	76.1672
Grad_A1	30993:3	1	R.[+57.021]IKNQADC[+57.021]IPFFR.S	.[57], C[+57]	522.601	3	1565.79	1565.79	0	0.1	303	Specific	436.53	329.56	42.28	8.45	75	>sp|P05164|PERM_HUMAN Myeloperoxidase OS=Homo sapiens GN=MPO PE=1 SV=1	4061	Cmpd 30829, +MS2(522.6013), 20.6eV, 78.7 min #34604	78.7152
Grad_A1	30100:3	1	R.IKNQADC[+57.021]IPFFR.S	C[+57]	503.594	3	1508.77	1508.77	0	0.2	303	Specific	437.98	248.41	248.41	8.33	75	>sp|P05164|PERM_HUMAN Myeloperoxidase OS=Homo sapiens GN=MPO PE=1 SV=1	4061	Cmpd 29940, +MS2(503.5942), 20.0eV, 76.3 min #33632	76.2937
Grad_A1	30012:3	1	R.[+57.021]IKNQADC[+57.021]IPFFR.S	.[57], C[+57]	522.601	3	1565.79	1565.79	0	-0.3	303	Specific	446.37	281.95	18.5	8.48	75	>sp|P05164|PERM_HUMAN Myeloperoxidase OS=Homo sapiens GN=MPO PE=1 SV=1	4061	Cmpd 29854, +MS2(522.6011), 20.6eV, 76.1 min #33540	76.08
Grad_A1	31111:3	1	R.[+57.021]IKNQADC[+57.021]IPFFR.S	.[57], C[+57]	522.601	3	1565.79	1565.79	0	0.2	303	Specific	457.15	307.83	42.16	8.45	75	>sp|P05164|PERM_HUMAN Myeloperoxidase OS=Homo sapiens GN=MPO PE=1 SV=1	4061	Cmpd 30947, +MS2(522.6014), 20.6eV, 79.1 min #34732	79.0582
Grad_A1	30163:3	1	R.IKNQADC[+57.021]IPFFR.S	C[+57]	503.594	3	1508.77	1508.77	0	-0.4	303	Specific	462.66	246.37	246.37	8.42	75	>sp|P05164|PERM_HUMAN Myeloperoxidase OS=Homo sapiens GN=MPO PE=1 SV=1	4061	Cmpd 30003, +MS2(503.5940), 20.0eV, 76.4 min #33698	76.4275
Grad_A1	31095:3	1	R.[+57.021]IKNQADC[+57.021]IPFFR.S	.[57], C[+57]	522.601	3	1565.79	1565.79	0	-0.1	303	Specific	464.38	336.9	41.8	8.54	75	>sp|P05164|PERM_HUMAN Myeloperoxidase OS=Homo sapiens GN=MPO PE=1 SV=1	4061	Cmpd 30931, +MS2(522.6012), 20.6eV, 79.0 min #34714	79.003
Grad_A1	30046:3	1	R.IKNQADC[+57.021]IPFFR.S	C[+57]	503.594	3	1508.77	1508.77	0	0.7	303	Specific	465.62	245.08	245.08	8.33	75	>sp|P05164|PERM_HUMAN Myeloperoxidase OS=Homo sapiens GN=MPO PE=1 SV=1	4061	Cmpd 29888, +MS2(503.5945), 20.1eV, 76.2 min #33576	76.1667
Grad_A1	30123:3	1	R.IKNQADC[+57.021]IPFFR.S	C[+57]	503.594	3	1508.77	1508.77	0	-0.3	303	Specific	475.16	261.69	261.69	8.48	75	>sp|P05164|PERM_HUMAN Myeloperoxidase OS=Homo sapiens GN=MPO PE=1 SV=1	4061	Cmpd 29963, +MS2(503.5940), 20.0eV, 76.3 min #33656	76.3398
Grad_A1	31010:3	1	R.[+57.021]IKNQADC[+57.021]IPFFR.S	.[57], C[+57]	522.601	3	1565.79	1565.79	0	-0.1	303	Specific	479.27	381.69	44.08	9.71	75	>sp|P05164|PERM_HUMAN Myeloperoxidase OS=Homo sapiens GN=MPO PE=1 SV=1	4061	Cmpd 30846, +MS2(522.6012), 20.6eV, 78.8 min #34622	78.761
Grad_A1	29992:3	1	R.[+57.021]IKNQADC[+57.021]IPFFR.S	.[57], C[+57]	522.602	3	1565.79	1565.79	0	1.1	303	Specific	496.52	340.35	21	8.56	75	>sp|P05164|PERM_HUMAN Myeloperoxidase OS=Homo sapiens GN=MPO PE=1 SV=1	4061	Cmpd 29834, +MS2(522.6019), 20.6eV, 76.0 min #33518	76.026
Grad_A1	31047:3	1	R.[+57.021]IKNQADC[+57.021]IPFFR.S	.[57], C[+57]	522.601	3	1565.79	1565.79	0	-0.1	303	Specific	497.22	337.65	46.41	8.56	75	>sp|P05164|PERM_HUMAN Myeloperoxidase OS=Homo sapiens GN=MPO PE=1 SV=1	4061	Cmpd 30883, +MS2(522.6012), 20.6eV, 78.9 min #34663	78.873
Grad_A1	30072:3	1	R.IKNQADC[+57.021]IPFFR.S	C[+57]	503.594	3	1508.77	1508.77	0	0.7	303	Specific	503.71	270.5	270.5	8.49	75	>sp|P05164|PERM_HUMAN Myeloperoxidase OS=Homo sapiens GN=MPO PE=1 SV=1	4061	Cmpd 29912, +MS2(503.5945), 20.0eV, 76.2 min #33602	76.228
Grad_A1	31031:3	1	R.[+57.021]IKNQADC[+57.021]IPFFR.S	.[57], C[+57]	522.601	3	1565.79	1565.79	0	0.1	303	Specific	507.93	335.86	42.62	8.64	75	>sp|P05164|PERM_HUMAN Myeloperoxidase OS=Homo sapiens GN=MPO PE=1 SV=1	4061	Cmpd 30867, +MS2(522.6013), 20.6eV, 78.8 min #34646	78.8295
Grad_A1	31078:3	1	R.[+57.021]IKNQADC[+57.021]IPFFR.S	.[57], C[+57]	522.602	3	1565.79	1565.79	0	0.7	303	Specific	513.18	340.44	42.92	8.64	75	>sp|P05164|PERM_HUMAN Myeloperoxidase OS=Homo sapiens GN=MPO PE=1 SV=1	4061	Cmpd 30914, +MS2(522.6016), 20.6eV, 79.0 min #34696	78.9588
Grad_A1	31064:3	1	R.[+57.021]IKNQADC[+57.021]IPFFR.S	.[57], C[+57]	522.601	3	1565.79	1565.79	0	0	303	Specific	540.05	362.82	47.19	8.95	75	>sp|P05164|PERM_HUMAN Myeloperoxidase OS=Homo sapiens GN=MPO PE=1 SV=1	4061	Cmpd 30900, +MS2(522.6013), 20.6eV, 78.9 min #34681	78.9187
Grad_A1	31030:3	1	R.[+57.021]IKNQADC[+57.021]IPFFR.S	.[57], C[+57]	522.601	3	1565.79	1565.79	0	0.1	303	Specific	561.48	400.1	51.02	10.03	75	>sp|P05164|PERM_HUMAN Myeloperoxidase OS=Homo sapiens GN=MPO PE=1 SV=1	4061	Cmpd 30866, +MS2(522.6013), 20.7eV, 78.8 min #34645	78.829
Grad_A1	31810:3	1	R.IKN[+0.984]QADC[+57.021]IPFFR.S	C[+57], N[+1]	503.922	3	1509.75	1509.75	0	-0.5	303	Specific	50.23	13.29	13.29	2.06	75	>sp|P05164|PERM_HUMAN Myeloperoxidase OS=Homo sapiens GN=MPO PE=1 SV=1	4061	Cmpd 31632, +MS2(503.9219), 20.0eV, 81.1 min #35486	81.0597
Grad_A1	31280:3	1	R.IKN[+0.984]QADC[+57.021]IPFFR.S	C[+57], N[+1]	503.922	3	1509.75	1509.75	0	0.5	303	Specific	58.77	49.32	49.32	2.93	75	>sp|P05164|PERM_HUMAN Myeloperoxidase OS=Homo sapiens GN=MPO PE=1 SV=1	4061	Cmpd 31114, +MS2(503.9224), 20.0eV, 79.6 min #34914	79.5722
Grad_A1	31770:3	1	R.IKN[+0.984]QADC[+57.021]IPFFR.S	C[+57], N[+1]	503.922	3	1509.75	1509.75	0	-0.2	303	Specific	59.19	59.19	59.19	2.93	75	>sp|P05164|PERM_HUMAN Myeloperoxidase OS=Homo sapiens GN=MPO PE=1 SV=1	4061	Cmpd 31592, +MS2(503.9220), 20.0eV, 81.0 min #35444	80.9718
Grad_A1	31875:3	1	R.IKN[+0.984]QADC[+57.021]IPFFR.S	C[+57], N[+1]	503.922	3	1509.75	1509.75	0	-0.6	303	Specific	64.53	64.53	64.53	2.59	75	>sp|P05164|PERM_HUMAN Myeloperoxidase OS=Homo sapiens GN=MPO PE=1 SV=1	4061	Cmpd 31697, +MS2(503.9218), 20.0eV, 81.2 min #35558	81.2267
Grad_A1	31296:3	1	R.IKN[+0.984]QADC[+57.021]IPFFR.S	C[+57], N[+1]	503.922	3	1509.75	1509.75	0	0.4	303	Specific	72.14	72.14	72.14	2.98	75	>sp|P05164|PERM_HUMAN Myeloperoxidase OS=Homo sapiens GN=MPO PE=1 SV=1	4061	Cmpd 31130, +MS2(503.9224), 20.1eV, 79.6 min #34932	79.628
Grad_A1	29439:3	1	R.IK[+57.021]NQADC[+57.021]IPFFR.S	C[+57], K[+57]	522.601	3	1565.79	1565.79	0	0.3	303	Specific	83.11	83.11	6.28	3.19	75	>sp|P05164|PERM_HUMAN Myeloperoxidase OS=Homo sapiens GN=MPO PE=1 SV=1	4061	Cmpd 29285, +MS2(522.6014), 20.6eV, 74.3 min #32897	74.28
Grad_A1	30087:3	1	R.IK[+57.021]NQADC[+57.021]IPFFR.S	C[+57], K[+57]	522.602	3	1565.79	1565.79	0	1.7	303	Specific	106.93	90.12	4.89	3	75	>sp|P05164|PERM_HUMAN Myeloperoxidase OS=Homo sapiens GN=MPO PE=1 SV=1	4061	Cmpd 29927, +MS2(522.6022), 20.6eV, 76.3 min #33617	76.238
Grad_A1	31320:3	1	R.IKN[+0.984]QADC[+57.021]IPFFR.S	C[+57], N[+1]	503.922	3	1509.75	1509.75	0	0.4	303	Specific	108.04	107.13	107.13	3.62	75	>sp|P05164|PERM_HUMAN Myeloperoxidase OS=Homo sapiens GN=MPO PE=1 SV=1	4061	Cmpd 31152, +MS2(503.9224), 20.1eV, 79.7 min #34956	79.6898
Grad_A1	31848:3	1	R.IKN[+0.984]QADC[+57.021]IPFFR.S	C[+57], N[+1]	503.922	3	1509.75	1509.75	0	0.1	303	Specific	131.25	90.54	90.54	3.52	75	>sp|P05164|PERM_HUMAN Myeloperoxidase OS=Homo sapiens GN=MPO PE=1 SV=1	4061	Cmpd 31670, +MS2(503.9222), 20.0eV, 81.2 min #35528	81.1578
Grad_A1	31757:3	1	R.IKN[+0.984]QADC[+57.021]IPFFR.S	C[+57], N[+1]	503.922	3	1509.75	1509.75	0	-0.3	303	Specific	138.75	94.74	94.74	3.64	75	>sp|P05164|PERM_HUMAN Myeloperoxidase OS=Homo sapiens GN=MPO PE=1 SV=1	4061	Cmpd 31579, +MS2(503.9220), 20.0eV, 80.9 min #35430	80.9343
Grad_A1	31789:3	1	R.IKN[+0.984]QADC[+57.021]IPFFR.S	C[+57], N[+1]	503.922	3	1509.75	1509.75	0	-0.3	303	Specific	176.34	148.55	148.55	4.74	75	>sp|P05164|PERM_HUMAN Myeloperoxidase OS=Homo sapiens GN=MPO PE=1 SV=1	4061	Cmpd 31611, +MS2(503.9220), 20.0eV, 81.0 min #35464	81.0148
Grad_A1	31828:3	1	R.IKN[+0.984]QADC[+57.021]IPFFR.S	C[+57], N[+1]	503.922	3	1509.75	1509.75	0	-0.1	303	Specific	200.27	128.94	128.94	4.7	75	>sp|P05164|PERM_HUMAN Myeloperoxidase OS=Homo sapiens GN=MPO PE=1 SV=1	4061	Cmpd 31650, +MS2(503.9221), 20.0eV, 81.1 min #35506	81.1083
Grad_A1	34841:4	1	R.IKNQADC[+57.021]IPFFRSC[+57.021]PAC[+57.021]PGSN[+0.984]ITIR.N	C[+57]*3, N[+1]	731.606	4	2923.4	2923.4	0	0.9	303	Specific	95.93	95.93	95.93	3.21	75	>sp|P05164|PERM_HUMAN Myeloperoxidase OS=Homo sapiens GN=MPO PE=1 SV=1	4061	Cmpd 34647, +MS2(731.6064), 27.2eV, 90.2 min #38867	90.2365
Grad_A1	33688:2	1	K.[+114.043]NQADC[+57.021]IPFFR.S	.[114], C[+57]	691.321	2	1381.63	1381.63	0	1.4	305	Specific	122.41	42.59	42.59	2.94	75	>sp|P05164|PERM_HUMAN Myeloperoxidase OS=Homo sapiens GN=MPO PE=1 SV=1	4061	Cmpd 33494, +MS2(691.3205), 30.7eV, 86.7 min #37583	86.6955
Grad_A1	32571:2	1	K.[+57.021]NQADC[+57.021]IPFFR.S	.[57], C[+57]	662.809	2	1324.61	1324.61	0	0.1	305	Specific	131.04	30.94	30.94	2.61	75	>sp|P05164|PERM_HUMAN Myeloperoxidase OS=Homo sapiens GN=MPO PE=1 SV=1	4061	Cmpd 32387, +MS2(662.8088), 25.0eV, 83.3 min #36337	83.2603
Grad_A1	33717:2	1	K.[+114.043]NQADC[+57.021]IPFFR.S	.[114], C[+57]	691.32	2	1381.63	1381.63	0	0.1	305	Specific	145.65	55	55	3.14	75	>sp|P05164|PERM_HUMAN Myeloperoxidase OS=Homo sapiens GN=MPO PE=1 SV=1	4061	Cmpd 33523, +MS2(691.3196), 30.7eV, 86.8 min #37617	86.7977
Grad_A1	32731:2	1	K.[+57.021]NQADC[+57.021]IPFFR.S	.[57], C[+57]	662.809	2	1324.61	1324.61	0	0.1	305	Specific	157.4	112.99	112.99	3.25	75	>sp|P05164|PERM_HUMAN Myeloperoxidase OS=Homo sapiens GN=MPO PE=1 SV=1	4061	Cmpd 32547, +MS2(662.8088), 29.6eV, 83.7 min #36509	83.6613
Grad_A1	32592:2	1	K.[+57.021]NQADC[+57.021]IPFFR.S	.[57], C[+57]	662.809	2	1324.61	1324.61	0	0.4	305	Specific	160.1	55.63	55.63	3.14	75	>sp|P05164|PERM_HUMAN Myeloperoxidase OS=Homo sapiens GN=MPO PE=1 SV=1	4061	Cmpd 32408, +MS2(662.8090), 29.6eV, 83.3 min #36361	83.3297
Grad_A1	33703:2	1	K.[+114.043]NQADC[+57.021]IPFFR.S	.[114], C[+57]	691.319	2	1381.63	1381.63	0	-0.1	305	Specific	172.72	37.61	37.61	3.23	75	>sp|P05164|PERM_HUMAN Myeloperoxidase OS=Homo sapiens GN=MPO PE=1 SV=1	4061	Cmpd 33509, +MS2(691.3195), 30.7eV, 86.7 min #37600	86.7395
Grad_A1	33767:2	1	K.[+114.043]NQADC[+57.021]IPFFR.S	.[114], C[+57]	691.319	2	1381.63	1381.63	0	-0.3	305	Specific	179.05	124.91	124.91	3.73	75	>sp|P05164|PERM_HUMAN Myeloperoxidase OS=Homo sapiens GN=MPO PE=1 SV=1	4061	Cmpd 33573, +MS2(691.3193), 30.7eV, 87.0 min #37674	86.9513
Grad_A1	32696:2	1	K.[+57.021]NQADC[+57.021]IPFFR.S	.[57], C[+57]	662.809	2	1324.61	1324.61	0	0.1	305	Specific	179.61	86.42	86.42	3.56	75	>sp|P05164|PERM_HUMAN Myeloperoxidase OS=Homo sapiens GN=MPO PE=1 SV=1	4061	Cmpd 32512, +MS2(662.8088), 29.6eV, 83.6 min #36472	83.577
Grad_A1	32984:2	1	K.NQADC[+57.021]IPFFR.S	C[+57]	634.298	2	1267.59	1267.59	0	-0.2	305	Specific	182.13	30.8	30.8	3.23	75	>sp|P05164|PERM_HUMAN Myeloperoxidase OS=Homo sapiens GN=MPO PE=1 SV=1	4061	Cmpd 32800, +MS2(634.2979), 28.5eV, 84.4 min #36795	84.4413
Grad_A1	32715:2	1	K.[+57.021]NQADC[+57.021]IPFFR.S	.[57], C[+57]	662.809	2	1324.61	1324.61	0	-0.1	305	Specific	182.88	87.14	87.14	3.24	75	>sp|P05164|PERM_HUMAN Myeloperoxidase OS=Homo sapiens GN=MPO PE=1 SV=1	4061	Cmpd 32531, +MS2(662.8087), 29.6eV, 83.6 min #36492	83.6235
Grad_A1	33744:2	1	K.[+114.043]NQADC[+57.021]IPFFR.S	.[114], C[+57]	691.319	2	1381.63	1381.63	0	-1	305	Specific	186.79	102.27	102.27	3.66	75	>sp|P05164|PERM_HUMAN Myeloperoxidase OS=Homo sapiens GN=MPO PE=1 SV=1	4061	Cmpd 33550, +MS2(691.3188), 30.7eV, 86.9 min #37649	86.8915
Grad_A1	32614:2	1	K.[+57.021]NQADC[+57.021]IPFFR.S	.[57], C[+57]	662.808	2	1324.61	1324.61	0	-0.8	305	Specific	223.47	105.51	105.51	4.61	75	>sp|P05164|PERM_HUMAN Myeloperoxidase OS=Homo sapiens GN=MPO PE=1 SV=1	4061	Cmpd 32430, +MS2(662.8082), 29.6eV, 83.4 min #36384	83.3768
Grad_A1	33867:2	1	K.NQADC[+57.021]IPFFR.S	C[+57]	634.299	2	1267.59	1267.59	0	1.1	305	Specific	241.8	47.39	47.39	4.93	75	>sp|P05164|PERM_HUMAN Myeloperoxidase OS=Homo sapiens GN=MPO PE=1 SV=1	4061	Cmpd 33673, +MS2(634.2988), 28.5eV, 87.3 min #37783	87.2623
Grad_A1	32636:2	1	K.[+57.021]NQADC[+57.021]IPFFR.S	.[57], C[+57]	662.808	2	1324.61	1324.61	0	-0.9	305	Specific	244.36	157.92	157.92	5.54	75	>sp|P05164|PERM_HUMAN Myeloperoxidase OS=Homo sapiens GN=MPO PE=1 SV=1	4061	Cmpd 32452, +MS2(662.8082), 29.6eV, 83.4 min #36408	83.4342
Grad_A1	33809:2	1	K.NQADC[+57.021]IPFFR.S	C[+57]	634.298	2	1267.59	1267.59	0	0.1	305	Specific	250.37	16.18	16.18	4.46	75	>sp|P05164|PERM_HUMAN Myeloperoxidase OS=Homo sapiens GN=MPO PE=1 SV=1	4061	Cmpd 33615, +MS2(634.2981), 28.5eV, 87.1 min #37719	87.0775
Grad_A1	33839:2	1	K.NQADC[+57.021]IPFFR.S	C[+57]	634.298	2	1267.59	1267.59	0	0.2	305	Specific	252.31	44.32	44.32	5.01	75	>sp|P05164|PERM_HUMAN Myeloperoxidase OS=Homo sapiens GN=MPO PE=1 SV=1	4061	Cmpd 33645, +MS2(634.2982), 28.5eV, 87.2 min #37751	87.1643
Grad_A1	34026:2	1	K.NQADC[+57.021]IPFFR.S	C[+57]	634.299	2	1267.59	1267.59	0	1.7	305	Specific	257.3	39.71	39.71	3.97	75	>sp|P05164|PERM_HUMAN Myeloperoxidase OS=Homo sapiens GN=MPO PE=1 SV=1	4061	Cmpd 33832, +MS2(634.2991), 24.1eV, 87.8 min #37959	87.7375
Grad_A1	33823:2	1	K.NQADC[+57.021]IPFFR.S	C[+57]	634.298	2	1267.59	1267.59	0	0.4	305	Specific	260.37	40.59	40.59	5.43	75	>sp|P05164|PERM_HUMAN Myeloperoxidase OS=Homo sapiens GN=MPO PE=1 SV=1	4061	Cmpd 33629, +MS2(634.2983), 28.5eV, 87.1 min #37734	87.119
Grad_A1	32974:2	1	K.NQADC[+57.021]IPFFR.S	C[+57]	634.299	2	1267.59	1267.59	0	0.9	305	Specific	261.58	24.48	24.48	5.03	75	>sp|P05164|PERM_HUMAN Myeloperoxidase OS=Homo sapiens GN=MPO PE=1 SV=1	4061	Cmpd 32790, +MS2(634.2986), 28.5eV, 84.4 min #36784	84.4165
Grad_A1	32676:2	1	K.[+57.021]NQADC[+57.021]IPFFR.S	.[57], C[+57]	662.809	2	1324.61	1324.61	0	-0.2	305	Specific	261.6	210.79	210.79	6.74	75	>sp|P05164|PERM_HUMAN Myeloperoxidase OS=Homo sapiens GN=MPO PE=1 SV=1	4061	Cmpd 32492, +MS2(662.8086), 29.6eV, 83.5 min #36450	83.5207
Grad_A1	33379:2	1	K.NQADC[+57.021]IPFFR.S	C[+57]	634.298	2	1267.59	1267.59	0	-0.6	305	Specific	265.83	31.96	31.96	4.85	75	>sp|P05164|PERM_HUMAN Myeloperoxidase OS=Homo sapiens GN=MPO PE=1 SV=1	4061	Cmpd 33187, +MS2(634.2976), 28.5eV, 85.8 min #37241	85.756
Grad_A1	34789:2	1	K.[+57.021]NQADC[+57.021]IPFFR.S	.[57], C[+57]	662.809	2	1324.61	1324.61	0	0.2	305	Specific	276.27	221.98	221.98	7.69	75	>sp|P05164|PERM_HUMAN Myeloperoxidase OS=Homo sapiens GN=MPO PE=1 SV=1	4061	Cmpd 34595, +MS2(662.8089), 29.6eV, 90.1 min #38807	90.0593
Grad_A1	32914:2	1	K.NQADC[+57.021]IPFFR.S	C[+57]	634.299	2	1267.59	1267.59	0	0.9	305	Specific	280.96	47.55	47.55	6.42	75	>sp|P05164|PERM_HUMAN Myeloperoxidase OS=Homo sapiens GN=MPO PE=1 SV=1	4061	Cmpd 32730, +MS2(634.2986), 24.1eV, 84.2 min #36717	84.2243
Grad_A1	33742:2	1	K.NQADC[+57.021]IPFFR.S	C[+57]	634.298	2	1267.59	1267.59	0	0.6	305	Specific	281.8	46.18	46.18	6.5	75	>sp|P05164|PERM_HUMAN Myeloperoxidase OS=Homo sapiens GN=MPO PE=1 SV=1	4061	Cmpd 33548, +MS2(634.2984), 28.5eV, 86.9 min #37647	86.8903
Grad_A1	32996:2	1	K.NQADC[+57.021]IPFFR.S	C[+57]	634.298	2	1267.59	1267.59	0	-0.4	305	Specific	283.27	38.98	38.98	6.17	75	>sp|P05164|PERM_HUMAN Myeloperoxidase OS=Homo sapiens GN=MPO PE=1 SV=1	4061	Cmpd 32812, +MS2(634.2978), 24.1eV, 84.5 min #36809	84.4797
Grad_A1	38469:2	1	K.[+114.043]NQADC[+57.021]IPFFR.S	.[114], C[+57]	691.32	2	1381.63	1381.63	0	0.7	305	Specific	284.59	251.78	251.78	7.78	75	>sp|P05164|PERM_HUMAN Myeloperoxidase OS=Homo sapiens GN=MPO PE=1 SV=1	4061	Cmpd 38269, +MS2(691.3200), 25.9eV, 102.7 min #43092	102.716
Grad_A1	34010:2	1	K.NQADC[+57.021]IPFFR.S	C[+57]	634.297	2	1267.59	1267.59	0	-1.6	305	Specific	285.1	56.16	56.16	4.75	75	>sp|P05164|PERM_HUMAN Myeloperoxidase OS=Homo sapiens GN=MPO PE=1 SV=1	4061	Cmpd 33816, +MS2(634.2970), 24.1eV, 87.7 min #37942	87.6953
Grad_A1	32931:2	1	K.NQADC[+57.021]IPFFR.S	C[+57]	634.298	2	1267.59	1267.59	0	-0.8	305	Specific	285.21	67.45	67.45	6.13	75	>sp|P05164|PERM_HUMAN Myeloperoxidase OS=Homo sapiens GN=MPO PE=1 SV=1	4061	Cmpd 32747, +MS2(634.2976), 28.5eV, 84.3 min #36735	84.2673
Grad_A1	32657:2	1	K.[+57.021]NQADC[+57.021]IPFFR.S	.[57], C[+57]	662.809	2	1324.61	1324.61	0	-0.3	305	Specific	292.9	212.74	212.74	7.81	75	>sp|P05164|PERM_HUMAN Myeloperoxidase OS=Homo sapiens GN=MPO PE=1 SV=1	4061	Cmpd 32473, +MS2(662.8086), 29.6eV, 83.5 min #36430	83.4788
Grad_A1	33896:2	1	K.NQADC[+57.021]IPFFR.S	C[+57]	634.298	2	1267.59	1267.59	0	0.7	305	Specific	300.71	39.76	39.76	5.98	75	>sp|P05164|PERM_HUMAN Myeloperoxidase OS=Homo sapiens GN=MPO PE=1 SV=1	4061	Cmpd 33702, +MS2(634.2985), 24.1eV, 87.4 min #37816	87.3583
Grad_A1	34844:2	1	K.[+57.021]NQADC[+57.021]IPFFR.S	.[57], C[+57]	662.809	2	1324.61	1324.61	0	-0.2	305	Specific	301.54	236.78	236.78	7.75	75	>sp|P05164|PERM_HUMAN Myeloperoxidase OS=Homo sapiens GN=MPO PE=1 SV=1	4061	Cmpd 34650, +MS2(662.8087), 25.0eV, 90.3 min #38870	90.2417
Grad_A1	32940:2	1	K.NQADC[+57.021]IPFFR.S	C[+57]	634.298	2	1267.59	1267.59	0	0	305	Specific	302.7	34.72	34.72	6.07	75	>sp|P05164|PERM_HUMAN Myeloperoxidase OS=Homo sapiens GN=MPO PE=1 SV=1	4061	Cmpd 32756, +MS2(634.2981), 28.5eV, 84.3 min #36745	84.3027
Grad_A1	38485:2	1	K.[+114.043]NQADC[+57.021]IPFFR.S	.[114], C[+57]	691.32	2	1381.63	1381.63	0	0.9	305	Specific	302.91	288.34	288.34	7.75	75	>sp|P05164|PERM_HUMAN Myeloperoxidase OS=Homo sapiens GN=MPO PE=1 SV=1	4061	Cmpd 38285, +MS2(691.3202), 25.9eV, 102.8 min #43109	102.748
Grad_A1	33925:2	1	K.NQADC[+57.021]IPFFR.S	C[+57]	634.298	2	1267.59	1267.59	0	0.7	305	Specific	304.35	22.18	22.18	4.56	75	>sp|P05164|PERM_HUMAN Myeloperoxidase OS=Homo sapiens GN=MPO PE=1 SV=1	4061	Cmpd 33731, +MS2(634.2985), 24.1eV, 87.5 min #37847	87.445
Grad_A1	33796:2	1	K.NQADC[+57.021]IPFFR.S	C[+57]	634.298	2	1267.59	1267.59	0	-0.8	305	Specific	309.72	68.13	68.13	6.03	75	>sp|P05164|PERM_HUMAN Myeloperoxidase OS=Homo sapiens GN=MPO PE=1 SV=1	4061	Cmpd 33602, +MS2(634.2975), 28.5eV, 87.0 min #37705	87.037
Grad_A1	32962:2	1	K.NQADC[+57.021]IPFFR.S	C[+57]	634.298	2	1267.59	1267.59	0	-0.3	305	Specific	310.01	55.1	55.1	6.4	75	>sp|P05164|PERM_HUMAN Myeloperoxidase OS=Homo sapiens GN=MPO PE=1 SV=1	4061	Cmpd 32778, +MS2(634.2978), 28.5eV, 84.4 min #36770	84.3797
Grad_A1	34756:2	1	K.[+57.021]NQADC[+57.021]IPFFR.S	.[57], C[+57]	662.809	2	1324.61	1324.61	0	1.1	305	Specific	310.97	240.8	240.8	7.68	75	>sp|P05164|PERM_HUMAN Myeloperoxidase OS=Homo sapiens GN=MPO PE=1 SV=1	4061	Cmpd 34562, +MS2(662.8095), 29.6eV, 90.0 min #38770	89.9655
Grad_A1	33955:2	1	K.NQADC[+57.021]IPFFR.S	C[+57]	634.299	2	1267.59	1267.59	0	1.3	305	Specific	310.99	33.53	33.53	5.98	75	>sp|P05164|PERM_HUMAN Myeloperoxidase OS=Homo sapiens GN=MPO PE=1 SV=1	4061	Cmpd 33761, +MS2(634.2989), 24.1eV, 87.6 min #37881	87.5408
Grad_A1	33762:2	1	K.NQADC[+57.021]IPFFR.S	C[+57]	634.298	2	1267.59	1267.59	0	0.4	305	Specific	312.7	49.31	49.31	6.4	75	>sp|P05164|PERM_HUMAN Myeloperoxidase OS=Homo sapiens GN=MPO PE=1 SV=1	4061	Cmpd 33568, +MS2(634.2983), 28.5eV, 87.0 min #37669	86.9463
Grad_A1	33779:2	1	K.NQADC[+57.021]IPFFR.S	C[+57]	634.298	2	1267.59	1267.59	0	-0.4	305	Specific	317.56	17.66	17.66	5.6	75	>sp|P05164|PERM_HUMAN Myeloperoxidase OS=Homo sapiens GN=MPO PE=1 SV=1	4061	Cmpd 33585, +MS2(634.2978), 28.5eV, 87.0 min #37687	86.9912
Grad_A1	34817:2	1	K.[+57.021]NQADC[+57.021]IPFFR.S	.[57], C[+57]	662.811	2	1324.61	1324.61	0	2.8	305	Specific	321.77	270.11	270.11	6.11	75	>sp|P05164|PERM_HUMAN Myeloperoxidase OS=Homo sapiens GN=MPO PE=1 SV=1	4061	Cmpd 34623, +MS2(662.8106), 25.0eV, 90.2 min #38839	90.1473
Grad_A1	33941:2	1	K.NQADC[+57.021]IPFFR.S	C[+57]	634.298	2	1267.59	1267.59	0	0.2	305	Specific	323.43	68.13	68.13	6.41	75	>sp|P05164|PERM_HUMAN Myeloperoxidase OS=Homo sapiens GN=MPO PE=1 SV=1	4061	Cmpd 33747, +MS2(634.2982), 24.1eV, 87.5 min #37865	87.4962
Grad_A1	33908:2	1	K.NQADC[+57.021]IPFFR.S	C[+57]	634.299	2	1267.59	1267.59	0	0.9	305	Specific	325.69	34.07	34.07	6.08	75	>sp|P05164|PERM_HUMAN Myeloperoxidase OS=Homo sapiens GN=MPO PE=1 SV=1	4061	Cmpd 33714, +MS2(634.2986), 28.5eV, 87.4 min #37829	87.3982
Grad_A1	34801:2	1	K.[+57.021]NQADC[+57.021]IPFFR.S	.[57], C[+57]	662.81	2	1324.61	1324.61	0	1.6	305	Specific	327.53	244.81	244.81	7.19	75	>sp|P05164|PERM_HUMAN Myeloperoxidase OS=Homo sapiens GN=MPO PE=1 SV=1	4061	Cmpd 34607, +MS2(662.8099), 29.6eV, 90.1 min #38820	90.0913
Grad_A1	34776:2	1	K.[+57.021]NQADC[+57.021]IPFFR.S	.[57], C[+57]	662.809	2	1324.61	1324.61	0	-0.1	305	Specific	327.65	240.64	240.64	7.86	75	>sp|P05164|PERM_HUMAN Myeloperoxidase OS=Homo sapiens GN=MPO PE=1 SV=1	4061	Cmpd 34582, +MS2(662.8087), 25.0eV, 90.0 min #38793	90.0287
Grad_A1	33973:2	1	K.NQADC[+57.021]IPFFR.S	C[+57]	634.298	2	1267.59	1267.59	0	-0.1	305	Specific	328.33	89.65	89.65	6.7	75	>sp|P05164|PERM_HUMAN Myeloperoxidase OS=Homo sapiens GN=MPO PE=1 SV=1	4061	Cmpd 33779, +MS2(634.2980), 24.1eV, 87.6 min #37901	87.5913
Grad_A1	38502:2	1	K.[+114.043]NQADC[+57.021]IPFFR.S	.[114], C[+57]	691.32	2	1381.63	1381.63	0	1	305	Specific	330.55	282.08	282.08	7.85	75	>sp|P05164|PERM_HUMAN Myeloperoxidase OS=Homo sapiens GN=MPO PE=1 SV=1	4061	Cmpd 38302, +MS2(691.3202), 25.9eV, 102.8 min #43128	102.799
Grad_A1	34721:2	1	K.[+57.021]NQADC[+57.021]IPFFR.S	.[57], C[+57]	662.809	2	1324.61	1324.61	0	0.1	305	Specific	332.02	273.15	273.15	7.93	75	>sp|P05164|PERM_HUMAN Myeloperoxidase OS=Homo sapiens GN=MPO PE=1 SV=1	4061	Cmpd 34527, +MS2(662.8088), 25.0eV, 89.9 min #38732	89.8697
Grad_A1	38492:2	1	K.[+114.043]NQADC[+57.021]IPFFR.S	.[114], C[+57]	691.321	2	1381.63	1381.63	0	1.6	305	Specific	333.3	304.69	304.69	7.82	75	>sp|P05164|PERM_HUMAN Myeloperoxidase OS=Homo sapiens GN=MPO PE=1 SV=1	4061	Cmpd 38292, +MS2(691.3206), 25.9eV, 102.8 min #43117	102.769
Grad_A1	33880:2	1	K.NQADC[+57.021]IPFFR.S	C[+57]	634.299	2	1267.59	1267.59	0	0.8	305	Specific	334.28	45.93	45.93	6.41	75	>sp|P05164|PERM_HUMAN Myeloperoxidase OS=Homo sapiens GN=MPO PE=1 SV=1	4061	Cmpd 33686, +MS2(634.2986), 28.5eV, 87.3 min #37798	87.3072
Grad_A1	34431:2	1	K.[+57.021]NQADC[+57.021]IPFFR.S	.[57], C[+57]	662.809	2	1324.61	1324.61	0	1	305	Specific	342.29	260.51	260.51	7.94	75	>sp|P05164|PERM_HUMAN Myeloperoxidase OS=Homo sapiens GN=MPO PE=1 SV=1	4061	Cmpd 34237, +MS2(662.8094), 25.0eV, 89.0 min #38401	88.9657
Grad_A1	34740:2	1	K.[+57.021]NQADC[+57.021]IPFFR.S	.[57], C[+57]	662.809	2	1324.61	1324.61	0	0	305	Specific	350.37	270.2	270.2	8.03	75	>sp|P05164|PERM_HUMAN Myeloperoxidase OS=Homo sapiens GN=MPO PE=1 SV=1	4061	Cmpd 34546, +MS2(662.8088), 29.6eV, 89.9 min #38752	89.9163
Grad_A1	34830:2	1	K.[+57.021]NQADC[+57.021]IPFFR.S	.[57], C[+57]	662.809	2	1324.61	1324.61	0	0.5	305	Specific	352.64	284.61	284.61	8.04	75	>sp|P05164|PERM_HUMAN Myeloperoxidase OS=Homo sapiens GN=MPO PE=1 SV=1	4061	Cmpd 34636, +MS2(662.8091), 25.0eV, 90.2 min #38854	90.1943
Grad_A1	33697:2	1	K.NQADC[+57.021]IPFFR.S	C[+57]	634.298	2	1267.59	1267.59	0	-0.3	305	Specific	355.65	46.13	46.13	6.6	75	>sp|P05164|PERM_HUMAN Myeloperoxidase OS=Homo sapiens GN=MPO PE=1 SV=1	4061	Cmpd 33503, +MS2(634.2979), 28.5eV, 86.7 min #37594	86.7352
Grad_A1	34439:2	1	K.[+57.021]NQADC[+57.021]IPFFR.S	.[57], C[+57]	662.809	2	1324.61	1324.61	0	0.6	305	Specific	362.83	269.33	269.33	7.95	75	>sp|P05164|PERM_HUMAN Myeloperoxidase OS=Homo sapiens GN=MPO PE=1 SV=1	4061	Cmpd 34245, +MS2(662.8092), 29.6eV, 89.0 min #38410	88.9822
Grad_A1	33634:2	1	K.NQADC[+57.021]IPFFR.S	C[+57]	634.299	2	1267.59	1267.59	0	0.8	305	Specific	363.74	22.89	22.89	6.19	75	>sp|P05164|PERM_HUMAN Myeloperoxidase OS=Homo sapiens GN=MPO PE=1 SV=1	4061	Cmpd 33442, +MS2(634.2986), 28.5eV, 86.6 min #37527	86.5548
Grad_A1	33854:2	1	K.NQADC[+57.021]IPFFR.S	C[+57]	634.298	2	1267.59	1267.59	0	0.5	305	Specific	367.12	54.04	54.04	6.61	75	>sp|P05164|PERM_HUMAN Myeloperoxidase OS=Homo sapiens GN=MPO PE=1 SV=1	4061	Cmpd 33660, +MS2(634.2984), 28.5eV, 87.2 min #37768	87.2135
Grad_A1	33598:2	1	K.NQADC[+57.021]IPFFR.S	C[+57]	634.298	2	1267.59	1267.59	0	0.2	305	Specific	371.39	2.7	2.7	6.09	75	>sp|P05164|PERM_HUMAN Myeloperoxidase OS=Homo sapiens GN=MPO PE=1 SV=1	4061	Cmpd 33406, +MS2(634.2982), 28.5eV, 86.5 min #37488	86.457
Grad_A1	33667:2	1	K.NQADC[+57.021]IPFFR.S	C[+57]	634.298	2	1267.59	1267.59	0	-0.2	305	Specific	374.93	39.9	39.9	6.28	75	>sp|P05164|PERM_HUMAN Myeloperoxidase OS=Homo sapiens GN=MPO PE=1 SV=1	4061	Cmpd 33473, +MS2(634.2979), 28.5eV, 86.6 min #37560	86.6425
Grad_A1	33716:2	1	K.NQADC[+57.021]IPFFR.S	C[+57]	634.298	2	1267.59	1267.59	0	0	305	Specific	381.46	98.75	98.75	6.9	75	>sp|P05164|PERM_HUMAN Myeloperoxidase OS=Homo sapiens GN=MPO PE=1 SV=1	4061	Cmpd 33522, +MS2(634.2980), 28.5eV, 86.8 min #37616	86.7972
Grad_A1	34623:2	1	K.[+57.021]NQADC[+57.021]IPFFR.S	.[57], C[+57]	662.809	2	1324.61	1324.61	0	0.8	305	Specific	395.92	285.49	285.49	8.05	75	>sp|P05164|PERM_HUMAN Myeloperoxidase OS=Homo sapiens GN=MPO PE=1 SV=1	4061	Cmpd 34429, +MS2(662.8093), 25.1eV, 89.6 min #38621	89.5658
Grad_A1	33649:2	1	K.NQADC[+57.021]IPFFR.S	C[+57]	634.298	2	1267.59	1267.59	0	0.2	305	Specific	402.35	51.54	51.54	6.73	75	>sp|P05164|PERM_HUMAN Myeloperoxidase OS=Homo sapiens GN=MPO PE=1 SV=1	4061	Cmpd 33457, +MS2(634.2982), 28.5eV, 86.6 min #37543	86.5975
Grad_A1	33616:2	1	K.NQADC[+57.021]IPFFR.S	C[+57]	634.298	2	1267.59	1267.59	0	0.3	305	Specific	408.04	63.08	63.08	6.64	75	>sp|P05164|PERM_HUMAN Myeloperoxidase OS=Homo sapiens GN=MPO PE=1 SV=1	4061	Cmpd 33424, +MS2(634.2982), 28.5eV, 86.5 min #37508	86.509
Grad_A1	33386:2	1	K.NQADC[+57.021]IPFFR.S	C[+57]	634.298	2	1267.59	1267.59	0	-0.8	305	Specific	409.33	11.6	11.6	5.93	75	>sp|P05164|PERM_HUMAN Myeloperoxidase OS=Homo sapiens GN=MPO PE=1 SV=1	4061	Cmpd 33194, +MS2(634.2976), 28.5eV, 85.8 min #37250	85.7877
Grad_A1	33544:2	1	K.NQADC[+57.021]IPFFR.S	C[+57]	634.298	2	1267.59	1267.59	0	-0.6	305	Specific	416.42	17.84	17.84	5.93	75	>sp|P05164|PERM_HUMAN Myeloperoxidase OS=Homo sapiens GN=MPO PE=1 SV=1	4061	Cmpd 33352, +MS2(634.2977), 28.5eV, 86.3 min #37429	86.3113
Grad_A1	34591:2	1	K.[+57.021]NQADC[+57.021]IPFFR.S	.[57], C[+57]	662.809	2	1324.61	1324.61	0	0.3	305	Specific	416.72	291.98	291.98	8.17	75	>sp|P05164|PERM_HUMAN Myeloperoxidase OS=Homo sapiens GN=MPO PE=1 SV=1	4061	Cmpd 34397, +MS2(662.8090), 29.6eV, 89.5 min #38584	89.4715
Grad_A1	34444:2	1	K.[+57.021]NQADC[+57.021]IPFFR.S	.[57], C[+57]	662.809	2	1324.61	1324.61	0	1	305	Specific	429.06	313.93	313.93	8.05	75	>sp|P05164|PERM_HUMAN Myeloperoxidase OS=Homo sapiens GN=MPO PE=1 SV=1	4061	Cmpd 34250, +MS2(662.8094), 29.6eV, 89.0 min #38418	89.0225
Grad_A1	33579:2	1	K.NQADC[+57.021]IPFFR.S	C[+57]	634.298	2	1267.59	1267.59	0	-0.3	305	Specific	453.15	64.73	64.73	6.72	75	>sp|P05164|PERM_HUMAN Myeloperoxidase OS=Homo sapiens GN=MPO PE=1 SV=1	4061	Cmpd 33387, +MS2(634.2979), 28.5eV, 86.4 min #37467	86.4042
Grad_A1	34618:2	1	K.[+57.021]NQADC[+57.021]IPFFR.S	.[57], C[+57]	662.809	2	1324.61	1324.61	0	0.8	305	Specific	454.53	342.6	342.6	8.3	75	>sp|P05164|PERM_HUMAN Myeloperoxidase OS=Homo sapiens GN=MPO PE=1 SV=1	4061	Cmpd 34424, +MS2(662.8093), 25.0eV, 89.6 min #38616	89.5627
Grad_A1	33561:2	1	K.NQADC[+57.021]IPFFR.S	C[+57]	634.298	2	1267.59	1267.59	0	0.3	305	Specific	455.22	28.63	28.63	6.48	75	>sp|P05164|PERM_HUMAN Myeloperoxidase OS=Homo sapiens GN=MPO PE=1 SV=1	4061	Cmpd 33369, +MS2(634.2983), 28.5eV, 86.4 min #37448	86.3612
Grad_A1	33680:2	1	K.NQADC[+57.021]IPFFR.S	C[+57]	634.298	2	1267.59	1267.59	0	0.6	305	Specific	462.78	72.8	72.8	6.72	75	>sp|P05164|PERM_HUMAN Myeloperoxidase OS=Homo sapiens GN=MPO PE=1 SV=1	4061	Cmpd 33486, +MS2(634.2984), 28.5eV, 86.7 min #37575	86.6887
Grad_A1	34603:2	1	K.[+57.021]NQADC[+57.021]IPFFR.S	.[57], C[+57]	662.809	2	1324.61	1324.61	0	0.7	305	Specific	476.03	360.58	360.58	8.42	75	>sp|P05164|PERM_HUMAN Myeloperoxidase OS=Homo sapiens GN=MPO PE=1 SV=1	4061	Cmpd 34409, +MS2(662.8093), 29.6eV, 89.5 min #38599	89.5192
Grad_A1	34616:2	1	K.[+57.021]NQADC[+57.021]IPFFR.S	.[57], C[+57]	662.809	2	1324.61	1324.61	0	0.6	305	Specific	479.83	328.18	328.18	8.21	75	>sp|P05164|PERM_HUMAN Myeloperoxidase OS=Homo sapiens GN=MPO PE=1 SV=1	4061	Cmpd 34422, +MS2(662.8092), 25.1eV, 89.6 min #38613	89.554
Grad_A1	34457:2	1	K.[+57.021]NQADC[+57.021]IPFFR.S	.[57], C[+57]	662.809	2	1324.61	1324.61	0	0.4	305	Specific	482.05	322.34	322.34	8.33	75	>sp|P05164|PERM_HUMAN Myeloperoxidase OS=Homo sapiens GN=MPO PE=1 SV=1	4061	Cmpd 34263, +MS2(662.8090), 29.6eV, 89.1 min #38433	89.0648
Grad_A1	33527:2	1	K.NQADC[+57.021]IPFFR.S	C[+57]	634.298	2	1267.59	1267.59	0	-0.2	305	Specific	494.25	19.37	19.37	6.32	75	>sp|P05164|PERM_HUMAN Myeloperoxidase OS=Homo sapiens GN=MPO PE=1 SV=1	4061	Cmpd 33335, +MS2(634.2979), 28.5eV, 86.3 min #37411	86.2683
Grad_A1	33394:2	1	K.NQADC[+57.021]IPFFR.S	C[+57]	634.298	2	1267.59	1267.59	0	-0.6	305	Specific	503.72	64.61	64.61	6.54	75	>sp|P05164|PERM_HUMAN Myeloperoxidase OS=Homo sapiens GN=MPO PE=1 SV=1	4061	Cmpd 33202, +MS2(634.2977), 28.5eV, 85.8 min #37259	85.8112
Grad_A1	33482:2	1	K.NQADC[+57.021]IPFFR.S	C[+57]	634.298	2	1267.59	1267.59	0	-0.6	305	Specific	517.25	15.55	15.55	6.11	75	>sp|P05164|PERM_HUMAN Myeloperoxidase OS=Homo sapiens GN=MPO PE=1 SV=1	4061	Cmpd 33290, +MS2(634.2977), 28.5eV, 86.1 min #37358	86.0923
Grad_A1	34482:2	1	K.[+57.021]NQADC[+57.021]IPFFR.S	.[57], C[+57]	662.809	2	1324.61	1324.61	0	0.3	305	Specific	526.21	318.81	318.81	8.35	75	>sp|P05164|PERM_HUMAN Myeloperoxidase OS=Homo sapiens GN=MPO PE=1 SV=1	4061	Cmpd 34288, +MS2(662.8090), 29.6eV, 89.1 min #38461	89.1395
Grad_A1	33512:2	1	K.NQADC[+57.021]IPFFR.S	C[+57]	634.298	2	1267.59	1267.59	0	-0.2	305	Specific	528.51	25.46	25.46	6.61	75	>sp|P05164|PERM_HUMAN Myeloperoxidase OS=Homo sapiens GN=MPO PE=1 SV=1	4061	Cmpd 33320, +MS2(634.2979), 28.5eV, 86.2 min #37393	86.2082
Grad_A1	33413:2	1	K.NQADC[+57.021]IPFFR.S	C[+57]	634.298	2	1267.59	1267.59	0	-0.4	305	Specific	529.38	3.57	3.57	6.14	75	>sp|P05164|PERM_HUMAN Myeloperoxidase OS=Homo sapiens GN=MPO PE=1 SV=1	4061	Cmpd 33221, +MS2(634.2978), 28.5eV, 85.9 min #37280	85.8622
Grad_A1	33466:2	1	K.NQADC[+57.021]IPFFR.S	C[+57]	634.297	2	1267.59	1267.59	0	-1.2	305	Specific	530.52	11.89	11.89	6.14	75	>sp|P05164|PERM_HUMAN Myeloperoxidase OS=Homo sapiens GN=MPO PE=1 SV=1	4061	Cmpd 33274, +MS2(634.2973), 28.5eV, 86.0 min #37341	86.0468
Grad_A1	33403:2	1	K.NQADC[+57.021]IPFFR.S	C[+57]	634.298	2	1267.59	1267.59	0	0	305	Specific	534.15	42.95	42.95	6.94	75	>sp|P05164|PERM_HUMAN Myeloperoxidase OS=Homo sapiens GN=MPO PE=1 SV=1	4061	Cmpd 33211, +MS2(634.2980), 28.5eV, 85.8 min #37269	85.8352
Grad_A1	34497:2	1	K.[+57.021]NQADC[+57.021]IPFFR.S	.[57], C[+57]	662.809	2	1324.61	1324.61	0	0.7	305	Specific	538.54	344.4	344.4	8.43	75	>sp|P05164|PERM_HUMAN Myeloperoxidase OS=Homo sapiens GN=MPO PE=1 SV=1	4061	Cmpd 34303, +MS2(662.8092), 29.6eV, 89.2 min #38478	89.1838
Grad_A1	33452:2	1	K.NQADC[+57.021]IPFFR.S	C[+57]	634.297	2	1267.59	1267.59	0	-1.3	305	Specific	539.53	6.2	6.2	6.14	75	>sp|P05164|PERM_HUMAN Myeloperoxidase OS=Homo sapiens GN=MPO PE=1 SV=1	4061	Cmpd 33260, +MS2(634.2972), 28.5eV, 86.0 min #37326	86.0063
Grad_A1	33434:2	1	K.NQADC[+57.021]IPFFR.S	C[+57]	634.298	2	1267.59	1267.59	0	-0.6	305	Specific	541.11	11.91	11.91	6.23	75	>sp|P05164|PERM_HUMAN Myeloperoxidase OS=Homo sapiens GN=MPO PE=1 SV=1	4061	Cmpd 33242, +MS2(634.2977), 28.5eV, 85.9 min #37305	85.938
Grad_A1	34510:2	1	K.[+57.021]NQADC[+57.021]IPFFR.S	.[57], C[+57]	662.81	2	1324.61	1324.61	0	1.3	305	Specific	546.84	363.66	363.66	8.63	75	>sp|P05164|PERM_HUMAN Myeloperoxidase OS=Homo sapiens GN=MPO PE=1 SV=1	4061	Cmpd 34316, +MS2(662.8096), 29.6eV, 89.2 min #38492	89.2225
Grad_A1	34536:2	1	K.[+57.021]NQADC[+57.021]IPFFR.S	.[57], C[+57]	662.809	2	1324.61	1324.61	0	0.2	305	Specific	550.51	341.3	341.3	8.6	75	>sp|P05164|PERM_HUMAN Myeloperoxidase OS=Homo sapiens GN=MPO PE=1 SV=1	4061	Cmpd 34342, +MS2(662.8089), 29.6eV, 89.3 min #38521	89.2982
Grad_A1	34562:2	1	K.[+57.021]NQADC[+57.021]IPFFR.S	.[57], C[+57]	662.809	2	1324.61	1324.61	0	0.5	305	Specific	553.04	340.67	340.67	8.6	75	>sp|P05164|PERM_HUMAN Myeloperoxidase OS=Homo sapiens GN=MPO PE=1 SV=1	4061	Cmpd 34368, +MS2(662.8091), 29.6eV, 89.4 min #38552	89.3862
Grad_A1	34575:2	1	K.[+57.021]NQADC[+57.021]IPFFR.S	.[57], C[+57]	662.809	2	1324.61	1324.61	0	0	305	Specific	553.64	382.92	382.92	9.69	75	>sp|P05164|PERM_HUMAN Myeloperoxidase OS=Homo sapiens GN=MPO PE=1 SV=1	4061	Cmpd 34381, +MS2(662.8088), 29.6eV, 89.4 min #38566	89.4222
Grad_A1	34469:2	1	K.[+57.021]NQADC[+57.021]IPFFR.S	.[57], C[+57]	662.809	2	1324.61	1324.61	0	0.6	305	Specific	553.86	368.44	368.44	8.63	75	>sp|P05164|PERM_HUMAN Myeloperoxidase OS=Homo sapiens GN=MPO PE=1 SV=1	4061	Cmpd 34275, +MS2(662.8092), 29.6eV, 89.1 min #38446	89.0985
Grad_A1	34525:2	1	K.[+57.021]NQADC[+57.021]IPFFR.S	.[57], C[+57]	662.809	2	1324.61	1324.61	0	0.8	305	Specific	564.36	383.62	383.62	9.71	75	>sp|P05164|PERM_HUMAN Myeloperoxidase OS=Homo sapiens GN=MPO PE=1 SV=1	4061	Cmpd 34331, +MS2(662.8093), 29.6eV, 89.3 min #38509	89.2697
Grad_A1	34549:2	1	K.[+57.021]NQADC[+57.021]IPFFR.S	.[57], C[+57]	662.809	2	1324.61	1324.61	0	0.9	305	Specific	564.6	355.21	355.21	8.62	75	>sp|P05164|PERM_HUMAN Myeloperoxidase OS=Homo sapiens GN=MPO PE=1 SV=1	4061	Cmpd 34355, +MS2(662.8094), 29.6eV, 89.3 min #38537	89.3443
Grad_A1	35590:2	1	K.N[+0.984]QADC[+57.021]IPFFR.S	C[+57], N[+1]	634.79	2	1268.57	1268.57	0	0.7	305	Specific	220.42	162.02	162.02	5.82	75	>sp|P05164|PERM_HUMAN Myeloperoxidase OS=Homo sapiens GN=MPO PE=1 SV=1	4061	Cmpd 35394, +MS2(634.7905), 28.5eV, 92.8 min #39739	92.7717
Grad_A1	35684:2	1	K.N[+0.984]QADC[+57.021]IPFFR.S	C[+57], N[+1]	634.79	2	1268.57	1268.57	0	0.7	305	Specific	228.58	132.13	132.13	5.4	75	>sp|P05164|PERM_HUMAN Myeloperoxidase OS=Homo sapiens GN=MPO PE=1 SV=1	4061	Cmpd 35488, +MS2(634.7905), 24.2eV, 93.1 min #39849	93.0605
Grad_A1	35567:2	1	K.N[+0.984]QADC[+57.021]IPFFR.S	C[+57], N[+1]	634.791	2	1268.57	1268.57	0	0.9	305	Specific	234.73	179.98	179.98	5.72	75	>sp|P05164|PERM_HUMAN Myeloperoxidase OS=Homo sapiens GN=MPO PE=1 SV=1	4061	Cmpd 35371, +MS2(634.7906), 28.5eV, 92.7 min #39713	92.6958
Grad_A1	35608:2	1	K.N[+0.984]QADC[+57.021]IPFFR.S	C[+57], N[+1]	634.791	2	1268.57	1268.57	0	0.9	305	Specific	235.37	175.75	175.75	5.72	75	>sp|P05164|PERM_HUMAN Myeloperoxidase OS=Homo sapiens GN=MPO PE=1 SV=1	4061	Cmpd 35412, +MS2(634.7907), 28.5eV, 92.8 min #39762	92.8453
Grad_A1	35647:2	1	K.N[+0.984]QADC[+57.021]IPFFR.S	C[+57], N[+1]	634.791	2	1268.57	1268.57	0	1.4	305	Specific	247.47	132.34	132.34	5.69	75	>sp|P05164|PERM_HUMAN Myeloperoxidase OS=Homo sapiens GN=MPO PE=1 SV=1	4061	Cmpd 35451, +MS2(634.7909), 28.5eV, 93.0 min #39807	92.9562
Grad_A1	35667:2	1	K.N[+0.984]QADC[+57.021]IPFFR.S	C[+57], N[+1]	634.79	2	1268.57	1268.57	0	0.6	305	Specific	262.03	127.55	127.55	6.21	75	>sp|P05164|PERM_HUMAN Myeloperoxidase OS=Homo sapiens GN=MPO PE=1 SV=1	4061	Cmpd 35471, +MS2(634.7904), 28.5eV, 93.0 min #39829	93.003
Grad_A1	35627:2	1	K.N[+0.984]QADC[+57.021]IPFFR.S	C[+57], N[+1]	634.791	2	1268.58	1268.57	0	1.8	305	Specific	276.46	123.35	123.35	6.45	75	>sp|P05164|PERM_HUMAN Myeloperoxidase OS=Homo sapiens GN=MPO PE=1 SV=1	4061	Cmpd 35431, +MS2(634.7912), 28.5eV, 92.9 min #39784	92.9023
Grad_A1	37386:2	1	K.N[+0.984]QADC[+57.021]IPFFR.S	C[+57], N[+1]	634.79	2	1268.57	1268.57	0	0.7	305	Specific	292.52	92.21	92.21	6.62	75	>sp|P05164|PERM_HUMAN Myeloperoxidase OS=Homo sapiens GN=MPO PE=1 SV=1	4061	Cmpd 37190, +MS2(634.7905), 24.2eV, 99.0 min #41838	98.9648
Grad_A1	34615:2	1	K.N[+0.984]QADC[+57.021]IPFFR.S	C[+57], N[+1]	634.792	2	1268.58	1268.57	0	2.5	305	Specific	298.58	183.37	183.37	7.06	75	>sp|P05164|PERM_HUMAN Myeloperoxidase OS=Homo sapiens GN=MPO PE=1 SV=1	4061	Cmpd 34421, +MS2(634.7916), 24.2eV, 89.5 min #38611	89.5328
Grad_A1	35637:2	1	K.N[+0.984]QADC[+57.021]IPFFR.S	C[+57], N[+1]	634.791	2	1268.57	1268.57	0	1.1	305	Specific	306.56	146.9	146.9	7.35	75	>sp|P05164|PERM_HUMAN Myeloperoxidase OS=Homo sapiens GN=MPO PE=1 SV=1	4061	Cmpd 35441, +MS2(634.7907), 28.5eV, 92.9 min #39796	92.9323
Grad_A1	35574:2	1	K.N[+0.984]QADC[+57.021]IPFFR.S	C[+57], N[+1]	634.791	2	1268.57	1268.57	0	1	305	Specific	313.38	177.73	177.73	7.43	75	>sp|P05164|PERM_HUMAN Myeloperoxidase OS=Homo sapiens GN=MPO PE=1 SV=1	4061	Cmpd 35378, +MS2(634.7907), 28.5eV, 92.7 min #39721	92.7223
Grad_A1	35582:2	1	K.N[+0.984]QADC[+57.021]IPFFR.S	C[+57], N[+1]	634.791	2	1268.57	1268.57	0	1.2	305	Specific	319.62	132.65	132.65	7.09	75	>sp|P05164|PERM_HUMAN Myeloperoxidase OS=Homo sapiens GN=MPO PE=1 SV=1	4061	Cmpd 35386, +MS2(634.7908), 28.5eV, 92.7 min #39730	92.747
Grad_A1	37352:2	1	K.N[+0.984]QADC[+57.021]IPFFR.S	C[+57], N[+1]	634.791	2	1268.57	1268.57	0	1.4	305	Specific	320.42	184.68	184.68	7.63	75	>sp|P05164|PERM_HUMAN Myeloperoxidase OS=Homo sapiens GN=MPO PE=1 SV=1	4061	Cmpd 37156, +MS2(634.7910), 28.5eV, 98.8 min #41798	98.8482
Grad_A1	37231:2	1	K.N[+0.984]QADC[+57.021]IPFFR.S	C[+57], N[+1]	634.791	2	1268.57	1268.57	0	1.1	305	Specific	322.57	194.85	194.85	7.63	75	>sp|P05164|PERM_HUMAN Myeloperoxidase OS=Homo sapiens GN=MPO PE=1 SV=1	4061	Cmpd 37035, +MS2(634.7908), 28.5eV, 98.4 min #41657	98.4447
Grad_A1	35677:2	1	K.N[+0.984]QADC[+57.021]IPFFR.S	C[+57], N[+1]	634.79	2	1268.57	1268.57	0	0.7	305	Specific	323.07	139.19	139.19	7.19	75	>sp|P05164|PERM_HUMAN Myeloperoxidase OS=Homo sapiens GN=MPO PE=1 SV=1	4061	Cmpd 35481, +MS2(634.7905), 24.2eV, 93.0 min #39841	93.0363
Grad_A1	37214:2	1	K.N[+0.984]QADC[+57.021]IPFFR.S	C[+57], N[+1]	634.79	2	1268.57	1268.57	0	0.3	305	Specific	329.08	170.28	170.28	7.62	75	>sp|P05164|PERM_HUMAN Myeloperoxidase OS=Homo sapiens GN=MPO PE=1 SV=1	4061	Cmpd 37018, +MS2(634.7903), 28.5eV, 98.4 min #41637	98.3855
Grad_A1	35600:2	1	K.N[+0.984]QADC[+57.021]IPFFR.S	C[+57], N[+1]	634.791	2	1268.57	1268.57	0	1.1	305	Specific	334.56	157.1	157.1	7.45	75	>sp|P05164|PERM_HUMAN Myeloperoxidase OS=Homo sapiens GN=MPO PE=1 SV=1	4061	Cmpd 35404, +MS2(634.7907), 28.5eV, 92.8 min #39752	92.8153
Grad_A1	35561:2	1	K.N[+0.984]QADC[+57.021]IPFFR.S	C[+57], N[+1]	634.792	2	1268.58	1268.57	0	2.2	305	Specific	338.21	177.08	177.08	6.95	75	>sp|P05164|PERM_HUMAN Myeloperoxidase OS=Homo sapiens GN=MPO PE=1 SV=1	4061	Cmpd 35365, +MS2(634.7915), 28.5eV, 92.7 min #39705	92.672
Grad_A1	35616:2	1	K.N[+0.984]QADC[+57.021]IPFFR.S	C[+57], N[+1]	634.791	2	1268.57	1268.57	0	1.5	305	Specific	347.05	115.22	115.22	7.09	75	>sp|P05164|PERM_HUMAN Myeloperoxidase OS=Homo sapiens GN=MPO PE=1 SV=1	4061	Cmpd 35420, +MS2(634.7910), 28.5eV, 92.9 min #39771	92.8678
Grad_A1	37361:2	1	K.N[+0.984]QADC[+57.021]IPFFR.S	C[+57], N[+1]	634.791	2	1268.57	1268.57	0	1.2	305	Specific	366.78	142.97	142.97	7.56	75	>sp|P05164|PERM_HUMAN Myeloperoxidase OS=Homo sapiens GN=MPO PE=1 SV=1	4061	Cmpd 37165, +MS2(634.7908), 28.5eV, 98.9 min #41809	98.8807
Grad_A1	37343:2	1	K.N[+0.984]QADC[+57.021]IPFFR.S	C[+57], N[+1]	634.791	2	1268.57	1268.57	0	1.1	305	Specific	367.24	218.68	218.68	7.83	75	>sp|P05164|PERM_HUMAN Myeloperoxidase OS=Homo sapiens GN=MPO PE=1 SV=1	4061	Cmpd 37147, +MS2(634.7907), 28.5eV, 98.8 min #41788	98.8233
Grad_A1	37220:2	1	K.N[+0.984]QADC[+57.021]IPFFR.S	C[+57], N[+1]	634.79	2	1268.57	1268.57	0	0.2	305	Specific	379.46	174.33	174.33	7.73	75	>sp|P05164|PERM_HUMAN Myeloperoxidase OS=Homo sapiens GN=MPO PE=1 SV=1	4061	Cmpd 37024, +MS2(634.7902), 28.5eV, 98.4 min #41644	98.3988
Grad_A1	37371:2	1	K.N[+0.984]QADC[+57.021]IPFFR.S	C[+57], N[+1]	634.79	2	1268.57	1268.57	0	0.7	305	Specific	397.48	168.95	168.95	7.73	75	>sp|P05164|PERM_HUMAN Myeloperoxidase OS=Homo sapiens GN=MPO PE=1 SV=1	4061	Cmpd 37175, +MS2(634.7905), 24.2eV, 98.9 min #41821	98.9173
Grad_A1	37335:2	1	K.N[+0.984]QADC[+57.021]IPFFR.S	C[+57], N[+1]	634.791	2	1268.57	1268.57	0	1	305	Specific	401.72	184.33	184.33	7.87	75	>sp|P05164|PERM_HUMAN Myeloperoxidase OS=Homo sapiens GN=MPO PE=1 SV=1	4061	Cmpd 37139, +MS2(634.7907), 28.5eV, 98.8 min #41778	98.7913
Grad_A1	37254:2	1	K.N[+0.984]QADC[+57.021]IPFFR.S	C[+57], N[+1]	634.791	2	1268.57	1268.57	0	1.1	305	Specific	403.61	180.37	180.37	7.87	75	>sp|P05164|PERM_HUMAN Myeloperoxidase OS=Homo sapiens GN=MPO PE=1 SV=1	4061	Cmpd 37058, +MS2(634.7907), 28.5eV, 98.5 min #41684	98.5242
Grad_A1	37242:2	1	K.N[+0.984]QADC[+57.021]IPFFR.S	C[+57], N[+1]	634.791	2	1268.57	1268.57	0	1	305	Specific	427.81	163.68	163.68	7.77	75	>sp|P05164|PERM_HUMAN Myeloperoxidase OS=Homo sapiens GN=MPO PE=1 SV=1	4061	Cmpd 37046, +MS2(634.7907), 28.5eV, 98.5 min #41670	98.484
Grad_A1	37323:2	1	K.N[+0.984]QADC[+57.021]IPFFR.S	C[+57], N[+1]	634.791	2	1268.57	1268.57	0	1.2	305	Specific	452.58	194.36	194.36	7.94	75	>sp|P05164|PERM_HUMAN Myeloperoxidase OS=Homo sapiens GN=MPO PE=1 SV=1	4061	Cmpd 37127, +MS2(634.7908), 28.5eV, 98.7 min #41763	98.7455
Grad_A1	37269:2	1	K.N[+0.984]QADC[+57.021]IPFFR.S	C[+57], N[+1]	634.791	2	1268.57	1268.57	0	0.9	305	Specific	464.21	178.28	178.28	7.85	75	>sp|P05164|PERM_HUMAN Myeloperoxidase OS=Homo sapiens GN=MPO PE=1 SV=1	4061	Cmpd 37073, +MS2(634.7906), 28.5eV, 98.6 min #41701	98.5733
Grad_A1	37280:2	1	K.N[+0.984]QADC[+57.021]IPFFR.S	C[+57], N[+1]	634.79	2	1268.57	1268.57	0	0.6	305	Specific	472.84	211.34	211.34	8.13	75	>sp|P05164|PERM_HUMAN Myeloperoxidase OS=Homo sapiens GN=MPO PE=1 SV=1	4061	Cmpd 37084, +MS2(634.7904), 28.5eV, 98.6 min #41714	98.6097
Grad_A1	37303:2	1	K.N[+0.984]QADC[+57.021]IPFFR.S	C[+57], N[+1]	634.79	2	1268.57	1268.57	0	0.3	305	Specific	479.92	202.5	202.5	8.13	75	>sp|P05164|PERM_HUMAN Myeloperoxidase OS=Homo sapiens GN=MPO PE=1 SV=1	4061	Cmpd 37107, +MS2(634.7903), 28.5eV, 98.7 min #41740	98.6815
Grad_A1	37293:2	1	K.N[+0.984]QADC[+57.021]IPFFR.S	C[+57], N[+1]	634.79	2	1268.57	1268.57	0	0.2	305	Specific	501.86	242.51	242.51	8.28	75	>sp|P05164|PERM_HUMAN Myeloperoxidase OS=Homo sapiens GN=MPO PE=1 SV=1	4061	Cmpd 37097, +MS2(634.7902), 28.5eV, 98.7 min #41729	98.653
Grad_A1	37116:3	1	K.NQADC[+57.021]IPFFRSC[+57.021]PAC[+57.021]PGSN[+0.984]ITIR.N	C[+57]*3, N[+1]	894.747	3	2682.23	2682.22	0	1.3	305	Specific	218.91	218.91	218.91	6.11	75	>sp|P05164|PERM_HUMAN Myeloperoxidase OS=Homo sapiens GN=MPO PE=1 SV=1	4061	Cmpd 36920, +MS2(894.7468), 32.3eV, 98.0 min #41519	98.0132
Grad_A1	37106:3	1	K.NQADC[+57.021]IPFFRSC[+57.021]PAC[+57.021]PGSN[+0.984]ITIR.N	C[+57]*3, N[+1]	894.747	3	2682.23	2682.22	0	1.7	305	Specific	264.24	264.24	264.24	7.44	75	>sp|P05164|PERM_HUMAN Myeloperoxidase OS=Homo sapiens GN=MPO PE=1 SV=1	4061	Cmpd 36910, +MS2(894.7470), 32.3eV, 98.0 min #41508	97.986
Grad_A1	37084:3	1	K.NQADC[+57.021]IPFFRSC[+57.021]PAC[+57.021]PGSN[+0.984]ITIR.N	C[+57]*3, N[+1]	894.747	3	2682.23	2682.22	0	1.2	305	Specific	270.99	270.99	270.99	7.73	75	>sp|P05164|PERM_HUMAN Myeloperoxidase OS=Homo sapiens GN=MPO PE=1 SV=1	4061	Cmpd 36888, +MS2(894.7466), 32.3eV, 97.9 min #41482	97.9062
Grad_A1	37076:3	1	K.NQADC[+57.021]IPFFRSC[+57.021]PAC[+57.021]PGSN[+0.984]ITIR.N	C[+57]*3, N[+1]	894.746	3	2682.23	2682.22	0	1.1	305	Specific	271.92	271.92	271.92	8.94	75	>sp|P05164|PERM_HUMAN Myeloperoxidase OS=Homo sapiens GN=MPO PE=1 SV=1	4061	Cmpd 36880, +MS2(894.7466), 32.3eV, 97.9 min #41473	97.874
Grad_A1	37095:3	1	K.NQADC[+57.021]IPFFRSC[+57.021]PAC[+57.021]PGSN[+0.984]ITIR.N	C[+57]*3, N[+1]	894.746	3	2682.22	2682.22	0	0.9	305	Specific	282.64	282.64	282.64	9.1	75	>sp|P05164|PERM_HUMAN Myeloperoxidase OS=Homo sapiens GN=MPO PE=1 SV=1	4061	Cmpd 36899, +MS2(894.7464), 32.3eV, 97.9 min #41494	97.9397
Grad_A1	33504:2	1	N.[+57.021]QADC[+57.021]IPFFR.S	.[57], C[+57]	605.786	2	1210.57	1210.57	0	-1.5	306	NRagged	142.92	142.92	142.92	2.19	75	>sp|P05164|PERM_HUMAN Myeloperoxidase OS=Homo sapiens GN=MPO PE=1 SV=1	4061	Cmpd 33312, +MS2(605.7864), 23.2eV, 86.2 min #37381	86.1468
Grad_A1	33238:2	1	N.QADC[+57.021]IPFFR.S	C[+57]	577.276	2	1153.55	1153.55	0	-0.8	306	NRagged	197.98	158.22	158.22	3.48	75	>sp|P05164|PERM_HUMAN Myeloperoxidase OS=Homo sapiens GN=MPO PE=1 SV=1	4061	Cmpd 33054, +MS2(577.2761), 26.2eV, 85.3 min #37089	85.3162
Grad_A1	33171:2	1	N.QADC[+57.021]IPFFR.S	C[+57]	577.276	2	1153.55	1153.55	0	-0.3	306	NRagged	221.02	150.7	150.7	4.15	75	>sp|P05164|PERM_HUMAN Myeloperoxidase OS=Homo sapiens GN=MPO PE=1 SV=1	4061	Cmpd 32987, +MS2(577.2764), 22.3eV, 85.1 min #37012	85.0945
Grad_A1	33481:2	1	N.[+57.021]QADC[+57.021]IPFFR.S	.[57], C[+57]	605.787	2	1210.57	1210.57	0	-0.9	306	NRagged	235.76	192.56	192.56	4.78	75	>sp|P05164|PERM_HUMAN Myeloperoxidase OS=Homo sapiens GN=MPO PE=1 SV=1	4061	Cmpd 33289, +MS2(605.7868), 23.2eV, 86.1 min #37357	86.0918
Grad_A1	33257:2	1	N.QADC[+57.021]IPFFR.S	C[+57]	577.277	2	1153.55	1153.55	0	0.2	306	NRagged	238.9	198.81	198.81	5.05	75	>sp|P05164|PERM_HUMAN Myeloperoxidase OS=Homo sapiens GN=MPO PE=1 SV=1	4061	Cmpd 33073, +MS2(577.2767), 22.3eV, 85.4 min #37109	85.3635
Grad_A1	33201:2	1	N.QADC[+57.021]IPFFR.S	C[+57]	577.277	2	1153.55	1153.55	0	0	306	NRagged	241.38	181.4	181.4	5.12	75	>sp|P05164|PERM_HUMAN Myeloperoxidase OS=Homo sapiens GN=MPO PE=1 SV=1	4061	Cmpd 33017, +MS2(577.2766), 26.2eV, 85.2 min #37046	85.1933
Grad_A1	33189:2	1	N.QADC[+57.021]IPFFR.S	C[+57]	577.277	2	1153.55	1153.55	0	0.8	306	NRagged	252.8	203.54	203.54	5.34	75	>sp|P05164|PERM_HUMAN Myeloperoxidase OS=Homo sapiens GN=MPO PE=1 SV=1	4061	Cmpd 33005, +MS2(577.2770), 26.2eV, 85.2 min #37033	85.1542
Grad_A1	33181:2	1	N.QADC[+57.021]IPFFR.S	C[+57]	577.276	2	1153.55	1153.55	0	-0.7	306	NRagged	284.08	240.65	240.65	6.71	75	>sp|P05164|PERM_HUMAN Myeloperoxidase OS=Homo sapiens GN=MPO PE=1 SV=1	4061	Cmpd 32997, +MS2(577.2762), 22.3eV, 85.1 min #37023	85.1157
Grad_A1	33217:2	1	N.QADC[+57.021]IPFFR.S	C[+57]	577.277	2	1153.55	1153.55	0	0.5	306	NRagged	298.65	236.13	236.13	6.97	75	>sp|P05164|PERM_HUMAN Myeloperoxidase OS=Homo sapiens GN=MPO PE=1 SV=1	4061	Cmpd 33033, +MS2(577.2769), 26.2eV, 85.2 min #37064	85.2438
Grad_A1	33432:2	1	N.[+114.043]QADC[+57.021]IPFFR.S	.[114], C[+57]	634.298	2	1267.59	1267.59	0	-0.6	306	NRagged	589.91	34.23	34.23	6.51	75	>sp|P05164|PERM_HUMAN Myeloperoxidase OS=Homo sapiens GN=MPO PE=1 SV=1	4061	Cmpd 33240, +MS2(634.2977), 24.2eV, 85.9 min #37303	85.9358
Grad_A1	17417:3	1	D.C[+57.021][-17.027]IPFFRSC[+57.021]PAC[+57.021]PGSN[+0.984]ITIR.N	C[-17][+57]*3, N[+1]	746.341	3	2237.01	2237.03	0	-9.6	309	NRagged	188.53	188.53	188.53	2.93	75	>sp|P05164|PERM_HUMAN Myeloperoxidase OS=Homo sapiens GN=MPO PE=1 SV=1	4061	Cmpd 17295, +MS2(746.3410), 27.7eV, 46.0 min #20113	45.9383
Grad_A1	17663:2	1	R.SC[+57.021]PAC[+57.021]PGSN[+0.984]ITIR.N	C[+57]*2, N[+1]	717.328	2	1433.65	1433.65	0	-1.1	315	Specific	295.21	252.96	252.96	7.8	75	>sp|P05164|PERM_HUMAN Myeloperoxidase OS=Homo sapiens GN=MPO PE=1 SV=1	4061	Cmpd 17541, +MS2(717.3284), 31.8eV, 46.5 min #20370	46.4382
Grad_A1	17633:2	1	R.SC[+57.021]PAC[+57.021]PGSN[+0.984]ITIR.N	C[+57]*2, N[+1]	717.329	2	1433.65	1433.65	0	-0.9	315	Specific	308.04	261.07	261.07	7.77	75	>sp|P05164|PERM_HUMAN Myeloperoxidase OS=Homo sapiens GN=MPO PE=1 SV=1	4061	Cmpd 17511, +MS2(717.3286), 31.8eV, 46.4 min #20339	46.3843
Grad_A1	17552:2	1	R.SC[+57.021]PAC[+57.021]PGSN[+0.984]ITIR.N	C[+57]*2, N[+1]	717.328	2	1433.65	1433.65	0	-1.1	315	Specific	319.09	290.38	290.38	7.77	75	>sp|P05164|PERM_HUMAN Myeloperoxidase OS=Homo sapiens GN=MPO PE=1 SV=1	4061	Cmpd 17430, +MS2(717.3284), 31.8eV, 46.2 min #20254	46.2052
Grad_A1	17569:2	1	R.SC[+57.021]PAC[+57.021]PGSN[+0.984]ITIR.N	C[+57]*2, N[+1]	717.328	2	1433.65	1433.65	0	-1.3	315	Specific	322.36	291.31	291.31	7.87	75	>sp|P05164|PERM_HUMAN Myeloperoxidase OS=Homo sapiens GN=MPO PE=1 SV=1	4061	Cmpd 17447, +MS2(717.3283), 31.8eV, 46.3 min #20272	46.2462
Grad_A1	17616:2	1	R.SC[+57.021]PAC[+57.021]PGSN[+0.984]ITIR.N	C[+57]*2, N[+1]	717.329	2	1433.65	1433.65	0	-0.6	315	Specific	328.58	297.95	297.95	7.87	75	>sp|P05164|PERM_HUMAN Myeloperoxidase OS=Homo sapiens GN=MPO PE=1 SV=1	4061	Cmpd 17494, +MS2(717.3288), 31.8eV, 46.4 min #20321	46.3438
Grad_A1	17499:2	1	R.SC[+57.021]PAC[+57.021]PGSN[+0.984]ITIR.N	C[+57]*2, N[+1]	717.328	2	1433.65	1433.65	0	-1.4	315	Specific	396.3	319.17	319.17	8.04	75	>sp|P05164|PERM_HUMAN Myeloperoxidase OS=Homo sapiens GN=MPO PE=1 SV=1	4061	Cmpd 17377, +MS2(717.3282), 31.8eV, 46.1 min #20199	46.1092
Grad_A1	17523:2	1	R.SC[+57.021]PAC[+57.021]PGSN[+0.984]ITIR.N	C[+57]*2, N[+1]	717.329	2	1433.65	1433.65	0	-0.5	315	Specific	406.53	324.79	324.79	8.15	75	>sp|P05164|PERM_HUMAN Myeloperoxidase OS=Homo sapiens GN=MPO PE=1 SV=1	4061	Cmpd 17401, +MS2(717.3289), 31.8eV, 46.2 min #20224	46.1533
Grad_A1	17475:2	1	R.SC[+57.021]PAC[+57.021]PGSN[+0.984]ITIR.N	C[+57]*2, N[+1]	717.329	2	1433.65	1433.65	0	-0.7	315	Specific	436.43	243.05	243.05	8.03	75	>sp|P05164|PERM_HUMAN Myeloperoxidase OS=Homo sapiens GN=MPO PE=1 SV=1	4061	Cmpd 17353, +MS2(717.3287), 31.8eV, 46.1 min #20174	46.0632
Grad_A1	17425:2	1	R.SC[+57.021]PAC[+57.021]PGSN[+0.984]ITIR.N	C[+57]*2, N[+1]	717.328	2	1433.65	1433.65	0	-1.2	315	Specific	454.21	357.17	357.17	8.32	75	>sp|P05164|PERM_HUMAN Myeloperoxidase OS=Homo sapiens GN=MPO PE=1 SV=1	4061	Cmpd 17303, +MS2(717.3284), 31.8eV, 46.0 min #20122	45.9702
Grad_A1	17453:2	1	R.SC[+57.021]PAC[+57.021]PGSN[+0.984]ITIR.N	C[+57]*2, N[+1]	717.328	2	1433.65	1433.65	0	-1.4	315	Specific	476.93	319.87	319.87	8.16	75	>sp|P05164|PERM_HUMAN Myeloperoxidase OS=Homo sapiens GN=MPO PE=1 SV=1	4061	Cmpd 17331, +MS2(717.3283), 31.8eV, 46.0 min #20151	46.0187
Grad_A1	17192:2	1	R.SC[+57.021]PAC[+57.021]PGSN[+0.984]ITIR.N	C[+57]*2, N[+1]	717.329	2	1433.65	1433.65	0	-0.7	315	Specific	478.52	370.8	370.8	8.44	75	>sp|P05164|PERM_HUMAN Myeloperoxidase OS=Homo sapiens GN=MPO PE=1 SV=1	4061	Cmpd 17070, +MS2(717.3287), 31.8eV, 45.5 min #19878	45.5253
Grad_A1	17393:2	1	R.SC[+57.021]PAC[+57.021]PGSN[+0.984]ITIR.N	C[+57]*2, N[+1]	717.329	2	1433.65	1433.65	0	-0.3	315	Specific	505.3	409.61	409.61	9.79	75	>sp|P05164|PERM_HUMAN Myeloperoxidase OS=Homo sapiens GN=MPO PE=1 SV=1	4061	Cmpd 17271, +MS2(717.3290), 31.8eV, 45.9 min #20089	45.92
Grad_A1	17366:2	1	R.SC[+57.021]PAC[+57.021]PGSN[+0.984]ITIR.N	C[+57]*2, N[+1]	717.329	2	1433.65	1433.65	0	-0.9	315	Specific	594.68	460.18	460.18	10.6	75	>sp|P05164|PERM_HUMAN Myeloperoxidase OS=Homo sapiens GN=MPO PE=1 SV=1	4061	Cmpd 17244, +MS2(717.3286), 31.8eV, 45.9 min #20060	45.8612
Grad_A1	17345:2	1	R.SC[+57.021]PAC[+57.021]PGSN[+0.984]ITIR.N	C[+57]*2, N[+1]	717.329	2	1433.65	1433.65	0	-0.8	315	Specific	604	479.54	479.54	11.6	75	>sp|P05164|PERM_HUMAN Myeloperoxidase OS=Homo sapiens GN=MPO PE=1 SV=1	4061	Cmpd 17223, +MS2(717.3286), 31.8eV, 45.8 min #20038	45.8148
Grad_A1	17325:2	1	R.SC[+57.021]PAC[+57.021]PGSN[+0.984]ITIR.N	C[+57]*2, N[+1]	717.329	2	1433.65	1433.65	0	-0.6	315	Specific	666.65	540.62	540.62	12.6	75	>sp|P05164|PERM_HUMAN Myeloperoxidase OS=Homo sapiens GN=MPO PE=1 SV=1	4061	Cmpd 17203, +MS2(717.3288), 31.8eV, 45.8 min #20017	45.7712
Grad_A1	17337:2	1	R.SC[+57.021]PAC[+57.021]PGSN[+0.984]ITIR.N	C[+57]*2, N[+1]	717.329	2	1433.65	1433.65	0	-0.6	315	Specific	667.58	486.01	486.01	12.6	75	>sp|P05164|PERM_HUMAN Myeloperoxidase OS=Homo sapiens GN=MPO PE=1 SV=1	4061	Cmpd 17215, +MS2(717.3288), 26.8eV, 45.8 min #20029	45.7802
Grad_A1	17223:2	1	R.SC[+57.021]PAC[+57.021]PGSN[+0.984]ITIR.N	C[+57]*2, N[+1]	717.33	2	1433.65	1433.65	0	0.3	315	Specific	672.31	546.95	546.95	12.88	75	>sp|P05164|PERM_HUMAN Myeloperoxidase OS=Homo sapiens GN=MPO PE=1 SV=1	4061	Cmpd 17101, +MS2(717.3295), 31.8eV, 45.6 min #19911	45.5875
Grad_A1	17218:2	1	R.SC[+57.021]PAC[+57.021]PGSN[+0.984]ITIR.N	C[+57]*2, N[+1]	717.329	2	1433.65	1433.65	0	0	315	Specific	677.35	536.31	536.31	12.88	75	>sp|P05164|PERM_HUMAN Myeloperoxidase OS=Homo sapiens GN=MPO PE=1 SV=1	4061	Cmpd 17096, +MS2(717.3292), 31.8eV, 45.6 min #19905	45.5708
Grad_A1	17300:2	1	R.SC[+57.021]PAC[+57.021]PGSN[+0.984]ITIR.N	C[+57]*2, N[+1]	717.329	2	1433.65	1433.65	0	-0.1	315	Specific	687.82	534.28	534.28	12.88	75	>sp|P05164|PERM_HUMAN Myeloperoxidase OS=Homo sapiens GN=MPO PE=1 SV=1	4061	Cmpd 17178, +MS2(717.3291), 31.8eV, 45.7 min #19991	45.7233
Grad_A1	17277:2	1	R.SC[+57.021]PAC[+57.021]PGSN[+0.984]ITIR.N	C[+57]*2, N[+1]	717.329	2	1433.65	1433.65	0	-0.7	315	Specific	714.08	541.22	541.22	13.6	75	>sp|P05164|PERM_HUMAN Myeloperoxidase OS=Homo sapiens GN=MPO PE=1 SV=1	4061	Cmpd 17155, +MS2(717.3287), 26.8eV, 45.7 min #19967	45.6803
Grad_A1	17280:2	1	R.SC[+57.021]PAC[+57.021]PGSN[+0.984]ITIR.N	C[+57]*2, N[+1]	717.329	2	1433.65	1433.65	0	-0.7	315	Specific	714.34	555.88	555.88	13.6	75	>sp|P05164|PERM_HUMAN Myeloperoxidase OS=Homo sapiens GN=MPO PE=1 SV=1	4061	Cmpd 17158, +MS2(717.3287), 31.8eV, 45.7 min #19970	45.6842
Grad_A1	17250:2	1	R.SC[+57.021]PAC[+57.021]PGSN[+0.984]ITIR.N	C[+57]*2, N[+1]	717.33	2	1433.65	1433.65	0	0.7	315	Specific	734.06	588.17	588.17	13.79	75	>sp|P05164|PERM_HUMAN Myeloperoxidase OS=Homo sapiens GN=MPO PE=1 SV=1	4061	Cmpd 17128, +MS2(717.3297), 31.8eV, 45.6 min #19939	45.6332
Grad_A1	17299:2	1	R.SC[+57.021]PAC[+57.021]PGSN[+0.984]ITIR.N	C[+57]*2, N[+1]	717.329	2	1433.65	1433.65	0	-0.1	315	Specific	741.28	549.75	549.75	13.88	75	>sp|P05164|PERM_HUMAN Myeloperoxidase OS=Homo sapiens GN=MPO PE=1 SV=1	4061	Cmpd 17177, +MS2(717.3291), 26.8eV, 45.7 min #19990	45.7228
Grad_A1	17222:2	1	R.SC[+57.021]PAC[+57.021]PGSN[+0.984]ITIR.N	C[+57]*2, N[+1]	717.33	2	1433.65	1433.65	0	0.3	315	Specific	743.98	581.73	581.73	13.88	75	>sp|P05164|PERM_HUMAN Myeloperoxidase OS=Homo sapiens GN=MPO PE=1 SV=1	4061	Cmpd 17100, +MS2(717.3295), 26.8eV, 45.6 min #19910	45.587
Grad_A1	17262:2	1	R.SC[+57.021]PAC[+57.021]PGSN[+0.984]ITIR.N	C[+57]*2, N[+1]	717.33	2	1433.65	1433.65	0	0.7	315	Specific	762.71	593.5	593.5	14.79	75	>sp|P05164|PERM_HUMAN Myeloperoxidase OS=Homo sapiens GN=MPO PE=1 SV=1	4061	Cmpd 17140, +MS2(717.3297), 26.8eV, 45.6 min #19951	45.6397
Grad_A1	41209:3	1	R.ALLPFDNLHDDPC[+57.021]LLTN[+0.984]R.S	C[+57], N[+1]	709.018	3	2125.04	2125.04	0	0.6	375	Specific	18.92	18.92	18.92	2.64	75	>sp|P05164|PERM_HUMAN Myeloperoxidase OS=Homo sapiens GN=MPO PE=1 SV=1	4061	Cmpd 40997, +MS2(709.0180), 26.5eV, 112.5 min #46340	112.515
Grad_A1	41302:3	1	R.ALLPFDNLHDDPC[+57.021]LLTN[+0.984]R.S	C[+57], N[+1]	709.019	3	2125.04	2125.04	0	1.8	375	Specific	24.09	24.09	24.09	2.49	75	>sp|P05164|PERM_HUMAN Myeloperoxidase OS=Homo sapiens GN=MPO PE=1 SV=1	4061	Cmpd 41090, +MS2(709.0189), 26.5eV, 112.8 min #46452	112.837
Grad_A1	41216:3	1	R.ALLPFDNLHDDPC[+57.021]LLTN[+0.984]R.S	C[+57], N[+1]	709.018	3	2125.04	2125.04	0	0.8	375	Specific	40.35	40.35	40.35	3.18	75	>sp|P05164|PERM_HUMAN Myeloperoxidase OS=Homo sapiens GN=MPO PE=1 SV=1	4061	Cmpd 41004, +MS2(709.0182), 26.5eV, 112.5 min #46348	112.534
Grad_A1	41257:3	1	R.ALLPFDNLHDDPC[+57.021]LLTN[+0.984]R.S	C[+57], N[+1]	709.019	3	2125.04	2125.04	0	1.2	375	Specific	45.67	45.67	45.67	3.18	75	>sp|P05164|PERM_HUMAN Myeloperoxidase OS=Homo sapiens GN=MPO PE=1 SV=1	4061	Cmpd 41045, +MS2(709.0185), 26.5eV, 112.7 min #46397	112.67
Grad_A1	41075:2	1	R.ALLPFDNLHDDPC[+57.021]LLTN[+0.984]R.S	C[+57], N[+1]	1063.02	2	2125.04	2125.04	0	0.5	375	Specific	54.26	54.26	54.26	2.62	75	>sp|P05164|PERM_HUMAN Myeloperoxidase OS=Homo sapiens GN=MPO PE=1 SV=1	4061	Cmpd 40863, +MS2(1063.0233), 45.4eV, 112.1 min #46186	112.096
Grad_A1	41251:3	1	R.ALLPFDNLHDDPC[+57.021]LLTN[+0.984]R.S	C[+57], N[+1]	709.019	3	2125.04	2125.04	0	1.4	375	Specific	85.8	85.8	76.97	3.68	75	>sp|P05164|PERM_HUMAN Myeloperoxidase OS=Homo sapiens GN=MPO PE=1 SV=1	4061	Cmpd 41039, +MS2(709.0186), 26.5eV, 112.7 min #46390	112.651
Grad_A1	41063:2	1	R.ALLPFDNLHDDPC[+57.021]LLTN[+0.984]R.S	C[+57], N[+1]	1063.02	2	2125.04	2125.04	0	-0.8	375	Specific	86.99	86.99	86.99	2.91	75	>sp|P05164|PERM_HUMAN Myeloperoxidase OS=Homo sapiens GN=MPO PE=1 SV=1	4061	Cmpd 40851, +MS2(1063.0219), 45.4eV, 112.1 min #46172	112.057
Grad_A1	41239:3	1	R.ALLPFDNLHDDPC[+57.021]LLTN[+0.984]R.S	C[+57], N[+1]	709.017	3	2125.04	2125.04	0	-0.2	375	Specific	93.4	93.4	88.68	3.71	75	>sp|P05164|PERM_HUMAN Myeloperoxidase OS=Homo sapiens GN=MPO PE=1 SV=1	4061	Cmpd 41027, +MS2(709.0174), 26.5eV, 112.6 min #46376	112.614
Grad_A1	41089:2	1	R.ALLPFDNLHDDPC[+57.021]LLTN[+0.984]R.S	C[+57], N[+1]	1063.02	2	2125.04	2125.04	0	0.1	375	Specific	109.62	109.62	109.62	3.41	75	>sp|P05164|PERM_HUMAN Myeloperoxidase OS=Homo sapiens GN=MPO PE=1 SV=1	4061	Cmpd 40877, +MS2(1063.0229), 45.4eV, 112.1 min #46201	112.128
Grad_A1	41310:3	1	R.ALLPFDNLHDDPC[+57.021]LLTN[+0.984]R.S	C[+57], N[+1]	709.018	3	2125.04	2125.04	0	0.6	375	Specific	114.88	114.88	113.04	4.03	75	>sp|P05164|PERM_HUMAN Myeloperoxidase OS=Homo sapiens GN=MPO PE=1 SV=1	4061	Cmpd 41098, +MS2(709.0180), 26.5eV, 112.9 min #46461	112.865
Grad_A1	41223:3	1	R.ALLPFDNLHDDPC[+57.021]LLTN[+0.984]R.S	C[+57], N[+1]	709.018	3	2125.04	2125.04	0	0.9	375	Specific	125.1	125.1	91.36	4.66	75	>sp|P05164|PERM_HUMAN Myeloperoxidase OS=Homo sapiens GN=MPO PE=1 SV=1	4061	Cmpd 41011, +MS2(709.0183), 26.5eV, 112.6 min #46356	112.554
Grad_A1	41172:3	1	R.ALLPFDNLHDDPC[+57.021]LLTN[+0.984]R.S	C[+57], N[+1]	709.019	3	2125.04	2125.04	0	1.3	375	Specific	127.24	127.24	105.12	4.66	75	>sp|P05164|PERM_HUMAN Myeloperoxidase OS=Homo sapiens GN=MPO PE=1 SV=1	4061	Cmpd 40960, +MS2(709.0185), 26.5eV, 112.4 min #46297	112.399
Grad_A1	41182:3	1	R.ALLPFDNLHDDPC[+57.021]LLTN[+0.984]R.S	C[+57], N[+1]	709.018	3	2125.04	2125.04	0	1.1	375	Specific	130.74	130.74	130.74	4.66	75	>sp|P05164|PERM_HUMAN Myeloperoxidase OS=Homo sapiens GN=MPO PE=1 SV=1	4061	Cmpd 40970, +MS2(709.0184), 26.5eV, 112.4 min #46309	112.433
Grad_A1	41263:3	1	R.ALLPFDNLHDDPC[+57.021]LLTN[+0.984]R.S	C[+57], N[+1]	709.019	3	2125.04	2125.04	0	1.5	375	Specific	133.4	133.4	133.4	4.64	75	>sp|P05164|PERM_HUMAN Myeloperoxidase OS=Homo sapiens GN=MPO PE=1 SV=1	4061	Cmpd 41051, +MS2(709.0187), 26.5eV, 112.7 min #46405	112.696
Grad_A1	41292:3	1	R.ALLPFDNLHDDPC[+57.021]LLTN[+0.984]R.S	C[+57], N[+1]	709.019	3	2125.04	2125.04	0	1.5	375	Specific	135.93	135.93	135.93	4.64	75	>sp|P05164|PERM_HUMAN Myeloperoxidase OS=Homo sapiens GN=MPO PE=1 SV=1	4061	Cmpd 41080, +MS2(709.0186), 26.5eV, 112.8 min #46440	112.801
Grad_A1	41192:3	1	R.ALLPFDNLHDDPC[+57.021]LLTN[+0.984]R.S	C[+57], N[+1]	709.018	3	2125.04	2125.04	0	0.2	375	Specific	136.47	136.47	121.62	4.72	75	>sp|P05164|PERM_HUMAN Myeloperoxidase OS=Homo sapiens GN=MPO PE=1 SV=1	4061	Cmpd 40980, +MS2(709.0177), 26.5eV, 112.5 min #46320	112.463
Grad_A1	41230:3	1	R.ALLPFDNLHDDPC[+57.021]LLTN[+0.984]R.S	C[+57], N[+1]	709.018	3	2125.04	2125.04	0	0.8	375	Specific	146.74	138.47	80.68	4.66	75	>sp|P05164|PERM_HUMAN Myeloperoxidase OS=Homo sapiens GN=MPO PE=1 SV=1	4061	Cmpd 41018, +MS2(709.0181), 26.5eV, 112.6 min #46365	112.58
Grad_A1	41201:3	1	R.ALLPFDNLHDDPC[+57.021]LLTN[+0.984]R.S	C[+57], N[+1]	709.018	3	2125.04	2125.04	0	1.1	375	Specific	150.2	150.2	150.2	5.1	75	>sp|P05164|PERM_HUMAN Myeloperoxidase OS=Homo sapiens GN=MPO PE=1 SV=1	4061	Cmpd 40989, +MS2(709.0184), 26.5eV, 112.5 min #46330	112.486
Grad_A1	41278:3	1	R.ALLPFDNLHDDPC[+57.021]LLTN[+0.984]R.S	C[+57], N[+1]	709.018	3	2125.04	2125.04	0	0.6	375	Specific	165.94	165.94	149.57	5.55	75	>sp|P05164|PERM_HUMAN Myeloperoxidase OS=Homo sapiens GN=MPO PE=1 SV=1	4061	Cmpd 41066, +MS2(709.0180), 26.5eV, 112.8 min #46424	112.755
Grad_A1	41246:3	1	R.ALLPFDNLHDDPC[+57.021]LLTN[+0.984]R.S	C[+57], N[+1]	709.018	3	2125.04	2125.04	0	0.6	375	Specific	178.28	178.28	164.01	5.55	75	>sp|P05164|PERM_HUMAN Myeloperoxidase OS=Homo sapiens GN=MPO PE=1 SV=1	4061	Cmpd 41034, +MS2(709.0180), 26.5eV, 112.6 min #46384	112.636
Grad_A1	41003:3	1	R.ALLPFDNLHDDPC[+57.021]LLTN[+0.984]R.S	C[+57], N[+1]	709.017	3	2125.04	2125.04	0	-0.3	375	Specific	183.93	179.39	125.73	5.55	75	>sp|P05164|PERM_HUMAN Myeloperoxidase OS=Homo sapiens GN=MPO PE=1 SV=1	4061	Cmpd 40791, +MS2(709.0174), 26.5eV, 111.9 min #46102	111.866
Grad_A1	41007:3	1	R.ALLPFDNLHDDPC[+57.021]LLTN[+0.984]R.S	C[+57], N[+1]	709.018	3	2125.04	2125.04	0	0.7	375	Specific	202.09	202.09	86.69	6.57	75	>sp|P05164|PERM_HUMAN Myeloperoxidase OS=Homo sapiens GN=MPO PE=1 SV=1	4061	Cmpd 40795, +MS2(709.0181), 26.5eV, 111.9 min #46107	111.877
Grad_A1	41285:3	1	R.ALLPFDNLHDDPC[+57.021]LLTN[+0.984]R.S	C[+57], N[+1]	709.018	3	2125.04	2125.04	0	0.6	375	Specific	232.6	232.6	88.79	7.97	75	>sp|P05164|PERM_HUMAN Myeloperoxidase OS=Homo sapiens GN=MPO PE=1 SV=1	4061	Cmpd 41073, +MS2(709.0180), 26.5eV, 112.8 min #46432	112.778
Grad_A1	41164:3	1	R.ALLPFDNLHDDPC[+57.021]LLTN[+0.984]R.S	C[+57], N[+1]	709.018	3	2125.04	2125.04	0	0.9	375	Specific	237.26	237.26	230.42	7.88	75	>sp|P05164|PERM_HUMAN Myeloperoxidase OS=Homo sapiens GN=MPO PE=1 SV=1	4061	Cmpd 40952, +MS2(709.0183), 26.5eV, 112.4 min #46288	112.376
Grad_A1	41012:3	1	R.ALLPFDNLHDDPC[+57.021]LLTN[+0.984]R.S	C[+57], N[+1]	709.018	3	2125.04	2125.04	0	1	375	Specific	242.61	242.61	218.98	7.98	75	>sp|P05164|PERM_HUMAN Myeloperoxidase OS=Homo sapiens GN=MPO PE=1 SV=1	4061	Cmpd 40800, +MS2(709.0183), 26.5eV, 111.9 min #46113	111.9
Grad_A1	41143:3	1	R.ALLPFDNLHDDPC[+57.021]LLTN[+0.984]R.S	C[+57], N[+1]	709.018	3	2125.04	2125.04	0	0.3	375	Specific	299.45	290.68	149.45	8.44	75	>sp|P05164|PERM_HUMAN Myeloperoxidase OS=Homo sapiens GN=MPO PE=1 SV=1	4061	Cmpd 40931, +MS2(709.0178), 26.5eV, 112.3 min #46264	112.306
Grad_A1	41013:3	1	R.ALLPFDNLHDDPC[+57.021]LLTN[+0.984]R.S	C[+57], N[+1]	709.018	3	2125.04	2125.04	0	1	375	Specific	306.57	306.57	210.11	8.22	75	>sp|P05164|PERM_HUMAN Myeloperoxidase OS=Homo sapiens GN=MPO PE=1 SV=1	4061	Cmpd 40801, +MS2(709.0183), 26.5eV, 111.9 min #46115	111.907
Grad_A1	41153:3	1	R.ALLPFDNLHDDPC[+57.021]LLTN[+0.984]R.S	C[+57], N[+1]	709.018	3	2125.04	2125.04	0	0	375	Specific	316.48	316.48	194.23	8.3	75	>sp|P05164|PERM_HUMAN Myeloperoxidase OS=Homo sapiens GN=MPO PE=1 SV=1	4061	Cmpd 40941, +MS2(709.0176), 26.5eV, 112.3 min #46276	112.345
Grad_A1	41135:3	1	R.ALLPFDNLHDDPC[+57.021]LLTN[+0.984]R.S	C[+57], N[+1]	709.018	3	2125.04	2125.04	0	0.7	375	Specific	409.17	409.17	269.72	9.8	75	>sp|P05164|PERM_HUMAN Myeloperoxidase OS=Homo sapiens GN=MPO PE=1 SV=1	4061	Cmpd 40923, +MS2(709.0181), 26.5eV, 112.3 min #46254	112.276
Grad_A1	41022:3	1	R.ALLPFDNLHDDPC[+57.021]LLTN[+0.984]R.S	C[+57], N[+1]	709.018	3	2125.04	2125.04	0	0.8	375	Specific	427.23	404.95	268.64	9.8	75	>sp|P05164|PERM_HUMAN Myeloperoxidase OS=Homo sapiens GN=MPO PE=1 SV=1	4061	Cmpd 40810, +MS2(709.0182), 26.5eV, 111.9 min #46126	111.939
Grad_A1	41128:3	1	R.ALLPFDNLHDDPC[+57.021]LLTN[+0.984]R.S	C[+57], N[+1]	709.018	3	2125.04	2125.04	0	0.6	375	Specific	436.12	434.6	258.24	9.89	75	>sp|P05164|PERM_HUMAN Myeloperoxidase OS=Homo sapiens GN=MPO PE=1 SV=1	4061	Cmpd 40916, +MS2(709.0180), 26.5eV, 112.3 min #46246	112.255
Grad_A1	41110:3	1	R.ALLPFDNLHDDPC[+57.021]LLTN[+0.984]R.S	C[+57], N[+1]	709.018	3	2125.04	2125.04	0	0.2	375	Specific	457.06	430.09	277.94	9.97	75	>sp|P05164|PERM_HUMAN Myeloperoxidase OS=Homo sapiens GN=MPO PE=1 SV=1	4061	Cmpd 40898, +MS2(709.0178), 26.5eV, 112.2 min #46225	112.197
Grad_A1	41119:3	1	R.ALLPFDNLHDDPC[+57.021]LLTN[+0.984]R.S	C[+57], N[+1]	709.018	3	2125.04	2125.04	0	0.4	375	Specific	468.25	448.36	290.8	9.98	75	>sp|P05164|PERM_HUMAN Myeloperoxidase OS=Homo sapiens GN=MPO PE=1 SV=1	4061	Cmpd 40907, +MS2(709.0179), 26.5eV, 112.2 min #46235	112.222
Grad_A1	41091:3	1	R.ALLPFDNLHDDPC[+57.021]LLTN[+0.984]R.S	C[+57], N[+1]	709.018	3	2125.04	2125.04	0	1	375	Specific	491.26	461.99	281.82	9.91	75	>sp|P05164|PERM_HUMAN Myeloperoxidase OS=Homo sapiens GN=MPO PE=1 SV=1	4061	Cmpd 40879, +MS2(709.0183), 26.5eV, 112.1 min #46204	112.146
Grad_A1	41101:3	1	R.ALLPFDNLHDDPC[+57.021]LLTN[+0.984]R.S	C[+57], N[+1]	709.019	3	2125.04	2125.04	0	1.2	375	Specific	494.89	434.53	296.75	9.91	75	>sp|P05164|PERM_HUMAN Myeloperoxidase OS=Homo sapiens GN=MPO PE=1 SV=1	4061	Cmpd 40889, +MS2(709.0185), 26.5eV, 112.2 min #46215	112.173
Grad_A1	41081:3	1	R.ALLPFDNLHDDPC[+57.021]LLTN[+0.984]R.S	C[+57], N[+1]	709.018	3	2125.04	2125.04	0	0.4	375	Specific	499.01	425.7	259.13	10	75	>sp|P05164|PERM_HUMAN Myeloperoxidase OS=Homo sapiens GN=MPO PE=1 SV=1	4061	Cmpd 40869, +MS2(709.0179), 26.5eV, 112.1 min #46193	112.12
Grad_A1	41033:3	1	R.ALLPFDNLHDDPC[+57.021]LLTN[+0.984]R.S	C[+57], N[+1]	709.018	3	2125.04	2125.04	0	0.5	375	Specific	511.4	461.21	288.26	10.07	75	>sp|P05164|PERM_HUMAN Myeloperoxidase OS=Homo sapiens GN=MPO PE=1 SV=1	4061	Cmpd 40821, +MS2(709.0180), 26.5eV, 112.0 min #46138	111.971
Grad_A1	41044:3	1	R.ALLPFDNLHDDPC[+57.021]LLTN[+0.984]R.S	C[+57], N[+1]	709.018	3	2125.04	2125.04	0	0.4	375	Specific	518.06	465.5	297.74	10.07	75	>sp|P05164|PERM_HUMAN Myeloperoxidase OS=Homo sapiens GN=MPO PE=1 SV=1	4061	Cmpd 40832, +MS2(709.0179), 26.5eV, 112.0 min #46151	112.009
Grad_A1	41046:3	1	R.ALLPFDNLHDDPC[+57.021]LLTN[+0.984]R.S	C[+57], N[+1]	709.019	3	2125.04	2125.04	0	1.3	375	Specific	525.81	476.44	337.66	10.01	75	>sp|P05164|PERM_HUMAN Myeloperoxidase OS=Homo sapiens GN=MPO PE=1 SV=1	4061	Cmpd 40834, +MS2(709.0186), 26.5eV, 112.0 min #46154	112.021
Grad_A1	41056:3	1	R.ALLPFDNLHDDPC[+57.021]LLTN[+0.984]R.S	C[+57], N[+1]	709.019	3	2125.04	2125.04	0	1.3	375	Specific	540.03	525.56	344.08	10.1	75	>sp|P05164|PERM_HUMAN Myeloperoxidase OS=Homo sapiens GN=MPO PE=1 SV=1	4061	Cmpd 40844, +MS2(709.0186), 26.5eV, 112.0 min #46164	112.032
Grad_A1	41070:3	1	R.ALLPFDNLHDDPC[+57.021]LLTN[+0.984]R.S	C[+57], N[+1]	709.018	3	2125.04	2125.04	0	0.6	375	Specific	548.49	490.51	310.41	10.19	75	>sp|P05164|PERM_HUMAN Myeloperoxidase OS=Homo sapiens GN=MPO PE=1 SV=1	4061	Cmpd 40858, +MS2(709.0180), 26.5eV, 112.1 min #46181	112.092
Grad_A1	41058:3	1	R.ALLPFDNLHDDPC[+57.021]LLTN[+0.984]R.S	C[+57], N[+1]	709.018	3	2125.04	2125.04	0	0.7	375	Specific	615.19	572.1	336.45	12.07	75	>sp|P05164|PERM_HUMAN Myeloperoxidase OS=Homo sapiens GN=MPO PE=1 SV=1	4061	Cmpd 40846, +MS2(709.0181), 26.5eV, 112.1 min #46167	112.054
Grad_A1	16702:2	1	H.DDPC[+57.021]LLTN[+0.984]R.S	C[+57], N[+1]	552.753	2	1104.5	1104.5	0	-0.3	384	NRagged	133.79	113.18	113.18	2.63	75	>sp|P05164|PERM_HUMAN Myeloperoxidase OS=Homo sapiens GN=MPO PE=1 SV=1	4061	Cmpd 16580, +MS2(552.7530), 25.3eV, 44.5 min #19361	44.4487
Grad_A1	16672:2	1	H.DDPC[+57.021]LLTN[+0.984]R.S	C[+57], N[+1]	552.753	2	1104.5	1104.5	0	0.3	384	NRagged	200.41	149.66	149.66	3.52	75	>sp|P05164|PERM_HUMAN Myeloperoxidase OS=Homo sapiens GN=MPO PE=1 SV=1	4061	Cmpd 16550, +MS2(552.7533), 25.3eV, 44.4 min #19330	44.3995
Grad_A1	16648:2	1	H.DDPC[+57.021]LLTN[+0.984]R.S	C[+57], N[+1]	552.753	2	1104.5	1104.5	0	-0.8	384	NRagged	201.49	153.1	153.1	3.35	75	>sp|P05164|PERM_HUMAN Myeloperoxidase OS=Homo sapiens GN=MPO PE=1 SV=1	4061	Cmpd 16526, +MS2(552.7527), 25.3eV, 44.4 min #19305	44.3555
Grad_A1	16625:2	1	H.DDPC[+57.021]LLTN[+0.984]R.S	C[+57], N[+1]	552.753	2	1104.5	1104.5	0	-0.5	384	NRagged	245.91	155.98	155.98	4.69	75	>sp|P05164|PERM_HUMAN Myeloperoxidase OS=Homo sapiens GN=MPO PE=1 SV=1	4061	Cmpd 16503, +MS2(552.7528), 25.3eV, 44.3 min #19281	44.3095
Grad_A1	16541:2	1	D.DPC[+57.021]LLTN[+0.984]R.S	C[+57], N[+1]	495.239	2	989.472	989.472	0	-0.5	385	NRagged	180.83	72.69	72.69	2	75	>sp|P05164|PERM_HUMAN Myeloperoxidase OS=Homo sapiens GN=MPO PE=1 SV=1	4061	Cmpd 16421, +MS2(495.2394), 23.0eV, 44.1 min #19195	44.1423
Grad_A1	14777:2	1	D.PC[+57.021]LLTN[+0.984]R.S	C[+57], N[+1]	437.726	2	874.445	874.445	0	-0.3	386	NRagged	180.26	76.52	76.52	2.1	75	>sp|P05164|PERM_HUMAN Myeloperoxidase OS=Homo sapiens GN=MPO PE=1 SV=1	4061	Cmpd 14667, +MS2(437.7261), 20.7eV, 40.5 min #17349	40.513
Grad_A1	26794:3	1	R.[+57.021]SARIPC[+57.021]FLAGDTR.S	.[57], C[+57]	507.593	3	1520.76	1520.76	0	0.1	393	Specific	115.46	104.74	104.74	3.62	75	>sp|P05164|PERM_HUMAN Myeloperoxidase OS=Homo sapiens GN=MPO PE=1 SV=1	4061	Cmpd 26644, +MS2(507.5928), 20.2eV, 67.7 min #30056	67.7282
Grad_A1	25929:3	1	R.SARIPC[+57.021]FLAGDTR.S	C[+57]	488.585	3	1463.74	1463.74	0	-1.4	393	Specific	127.83	46.19	46.19	3.23	75	>sp|P05164|PERM_HUMAN Myeloperoxidase OS=Homo sapiens GN=MPO PE=1 SV=1	4061	Cmpd 25783, +MS2(488.5849), 19.5eV, 65.6 min #29129	65.549
Grad_A1	26743:3	1	R.[+57.021]SARIPC[+57.021]FLAGDTR.S	.[57], C[+57]	507.593	3	1520.76	1520.76	0	0.5	393	Specific	140.93	133.03	133.03	3.82	75	>sp|P05164|PERM_HUMAN Myeloperoxidase OS=Homo sapiens GN=MPO PE=1 SV=1	4061	Cmpd 26593, +MS2(507.5931), 20.2eV, 67.6 min #30003	67.6298
Grad_A1	25881:3	1	R.SARIPC[+57.021]FLAGDTR.S	C[+57]	488.586	3	1463.74	1463.74	0	0.2	393	Specific	149.53	72.2	72.2	3.5	75	>sp|P05164|PERM_HUMAN Myeloperoxidase OS=Homo sapiens GN=MPO PE=1 SV=1	4061	Cmpd 25735, +MS2(488.5857), 19.5eV, 65.4 min #29079	65.4475
Grad_A1	26765:3	1	R.[+57.021]SARIPC[+57.021]FLAGDTR.S	.[57], C[+57]	507.593	3	1520.76	1520.76	0	-0.4	393	Specific	161.22	96.45	96.45	3.7	75	>sp|P05164|PERM_HUMAN Myeloperoxidase OS=Homo sapiens GN=MPO PE=1 SV=1	4061	Cmpd 26615, +MS2(507.5926), 20.2eV, 67.7 min #30026	67.675
Grad_A1	26676:3	1	R.[+57.021]SARIPC[+57.021]FLAGDTR.S	.[57], C[+57]	507.593	3	1520.76	1520.76	0	-0.1	393	Specific	233.29	144.18	144.18	7.4	75	>sp|P05164|PERM_HUMAN Myeloperoxidase OS=Homo sapiens GN=MPO PE=1 SV=1	4061	Cmpd 26528, +MS2(507.5927), 20.2eV, 67.5 min #29934	67.4773
Grad_A1	26657:3	1	R.[+57.021]SARIPC[+57.021]FLAGDTR.S	.[57], C[+57]	507.593	3	1520.76	1520.76	0	0.3	393	Specific	252.03	144.05	144.05	7.48	75	>sp|P05164|PERM_HUMAN Myeloperoxidase OS=Homo sapiens GN=MPO PE=1 SV=1	4061	Cmpd 26511, +MS2(507.5929), 20.2eV, 67.4 min #29916	67.4347
Grad_A1	25860:3	1	R.SARIPC[+57.021]FLAGDTR.S	C[+57]	488.586	3	1463.74	1463.74	0	-0.1	393	Specific	254.93	163.18	163.18	7.56	75	>sp|P05164|PERM_HUMAN Myeloperoxidase OS=Homo sapiens GN=MPO PE=1 SV=1	4061	Cmpd 25714, +MS2(488.5856), 19.5eV, 65.4 min #29056	65.3922
Grad_A1	26719:3	1	R.[+57.021]SARIPC[+57.021]FLAGDTR.S	.[57], C[+57]	507.593	3	1520.76	1520.76	0	0.1	393	Specific	260.71	181.94	181.94	7.8	75	>sp|P05164|PERM_HUMAN Myeloperoxidase OS=Homo sapiens GN=MPO PE=1 SV=1	4061	Cmpd 26569, +MS2(507.5928), 20.2eV, 67.6 min #29978	67.58
Grad_A1	25744:3	1	R.SARIPC[+57.021]FLAGDTR.S	C[+57]	488.586	3	1463.74	1463.74	0	0	393	Specific	279.57	116.18	116.18	7.16	75	>sp|P05164|PERM_HUMAN Myeloperoxidase OS=Homo sapiens GN=MPO PE=1 SV=1	4061	Cmpd 25598, +MS2(488.5856), 19.5eV, 65.2 min #28935	65.1637
Grad_A1	26698:3	1	R.[+57.021]SARIPC[+57.021]FLAGDTR.S	.[57], C[+57]	507.592	3	1520.76	1520.76	0	-0.8	393	Specific	292.97	183.08	183.08	7.68	75	>sp|P05164|PERM_HUMAN Myeloperoxidase OS=Homo sapiens GN=MPO PE=1 SV=1	4061	Cmpd 26548, +MS2(507.5924), 20.2eV, 67.5 min #29956	67.5335
Grad_A1	25857:3	1	R.SARIPC[+57.021]FLAGDTR.S	C[+57]	488.585	3	1463.74	1463.74	0	-0.9	393	Specific	305.47	125.12	125.12	7.13	75	>sp|P05164|PERM_HUMAN Myeloperoxidase OS=Homo sapiens GN=MPO PE=1 SV=1	4061	Cmpd 25711, +MS2(488.5852), 19.6eV, 65.4 min #29052	65.3648
Grad_A1	25835:3	1	R.SARIPC[+57.021]FLAGDTR.S	C[+57]	488.586	3	1463.74	1463.74	0	-0.3	393	Specific	312.58	132.94	132.94	7.42	75	>sp|P05164|PERM_HUMAN Myeloperoxidase OS=Homo sapiens GN=MPO PE=1 SV=1	4061	Cmpd 25689, +MS2(488.5855), 19.6eV, 65.3 min #29029	65.3192
Grad_A1	25838:3	1	R.SARIPC[+57.021]FLAGDTR.S	C[+57]	488.585	3	1463.74	1463.74	0	-0.9	393	Specific	338.92	170.34	170.34	7.57	75	>sp|P05164|PERM_HUMAN Myeloperoxidase OS=Homo sapiens GN=MPO PE=1 SV=1	4061	Cmpd 25692, +MS2(488.5852), 19.5eV, 65.3 min #29033	65.347
Grad_A1	25777:3	1	R.SARIPC[+57.021]FLAGDTR.S	C[+57]	488.586	3	1463.74	1463.74	0	-0.1	393	Specific	356.8	166.71	166.71	7.96	75	>sp|P05164|PERM_HUMAN Myeloperoxidase OS=Homo sapiens GN=MPO PE=1 SV=1	4061	Cmpd 25631, +MS2(488.5856), 19.5eV, 65.2 min #28969	65.2183
Grad_A1	25795:3	1	R.SARIPC[+57.021]FLAGDTR.S	C[+57]	488.585	3	1463.74	1463.74	0	-0.6	393	Specific	358.92	181.86	181.86	7.78	75	>sp|P05164|PERM_HUMAN Myeloperoxidase OS=Homo sapiens GN=MPO PE=1 SV=1	4061	Cmpd 25649, +MS2(488.5854), 19.5eV, 65.3 min #28988	65.2588
Grad_A1	25818:3	1	R.SARIPC[+57.021]FLAGDTR.S	C[+57]	488.586	3	1463.74	1463.74	0	-0.3	393	Specific	369.56	179.03	179.03	7.96	75	>sp|P05164|PERM_HUMAN Myeloperoxidase OS=Homo sapiens GN=MPO PE=1 SV=1	4061	Cmpd 25672, +MS2(488.5855), 19.5eV, 65.3 min #29012	65.305
Grad_A1	25772:3	1	R.SARIPC[+57.021]FLAGDTR.S	C[+57]	488.586	3	1463.74	1463.74	0	-0.1	393	Specific	390.78	190.68	190.68	8.16	75	>sp|P05164|PERM_HUMAN Myeloperoxidase OS=Homo sapiens GN=MPO PE=1 SV=1	4061	Cmpd 25626, +MS2(488.5856), 19.6eV, 65.2 min #28964	65.2145
Grad_A1	26830:2	1	R.[+57.021]IPC[+57.021]FLAGDTR.S	.[57], C[+57]	603.8	2	1206.59	1206.59	0	-0.3	396	Specific	174.49	113.38	113.38	3.62	75	>sp|P05164|PERM_HUMAN Myeloperoxidase OS=Homo sapiens GN=MPO PE=1 SV=1	4061	Cmpd 26680, +MS2(603.8002), 27.3eV, 67.8 min #30095	67.8272
Grad_A1	36662:2	1	R.[+114.043]IPC[+57.021]FLAGDTR.S	.[114], C[+57]	632.311	2	1263.62	1263.62	0	0.3	396	Specific	178.97	86.76	86.76	3.37	75	>sp|P05164|PERM_HUMAN Myeloperoxidase OS=Homo sapiens GN=MPO PE=1 SV=1	4061	Cmpd 36466, +MS2(632.3113), 24.1eV, 96.2 min #40964	96.2382
Grad_A1	36604:2	1	R.[+114.043]IPC[+57.021]FLAGDTR.S	.[114], C[+57]	632.312	2	1263.62	1263.62	0	0.7	396	Specific	180.06	146.9	146.9	3.79	75	>sp|P05164|PERM_HUMAN Myeloperoxidase OS=Homo sapiens GN=MPO PE=1 SV=1	4061	Cmpd 36408, +MS2(632.3116), 28.4eV, 96.0 min #40897	96.042
Grad_A1	26808:2	1	R.[+57.021]IPC[+57.021]FLAGDTR.S	.[57], C[+57]	603.8	2	1206.59	1206.59	0	0	396	Specific	186.57	133.63	133.63	3.73	75	>sp|P05164|PERM_HUMAN Myeloperoxidase OS=Homo sapiens GN=MPO PE=1 SV=1	4061	Cmpd 26658, +MS2(603.8005), 23.2eV, 67.8 min #30072	67.7905
Grad_A1	27449:2	1	R.IPC[+57.021]FLAGDTR.S	C[+57]	575.288	2	1149.57	1149.57	0	-2	396	Specific	193.9	152.42	152.42	3.52	75	>sp|P05164|PERM_HUMAN Myeloperoxidase OS=Homo sapiens GN=MPO PE=1 SV=1	4061	Cmpd 27297, +MS2(575.2885), 26.2eV, 69.2 min #30749	69.1892
Grad_A1	36589:2	1	R.[+114.043]IPC[+57.021]FLAGDTR.S	.[114], C[+57]	632.312	2	1263.62	1263.62	0	0.6	396	Specific	205.43	185.82	185.82	4.17	75	>sp|P05164|PERM_HUMAN Myeloperoxidase OS=Homo sapiens GN=MPO PE=1 SV=1	4061	Cmpd 36393, +MS2(632.3115), 28.4eV, 96.0 min #40879	95.9843
Grad_A1	36622:2	1	R.[+114.043]IPC[+57.021]FLAGDTR.S	.[114], C[+57]	632.312	2	1263.62	1263.62	0	0.5	396	Specific	208.44	166.41	166.41	4.56	75	>sp|P05164|PERM_HUMAN Myeloperoxidase OS=Homo sapiens GN=MPO PE=1 SV=1	4061	Cmpd 36426, +MS2(632.3115), 28.4eV, 96.1 min #40919	96.1137
Grad_A1	36595:2	1	R.[+114.043]IPC[+57.021]FLAGDTR.S	.[114], C[+57]	632.311	2	1263.61	1263.62	0	-0.1	396	Specific	208.86	174.93	174.93	4.56	75	>sp|P05164|PERM_HUMAN Myeloperoxidase OS=Homo sapiens GN=MPO PE=1 SV=1	4061	Cmpd 36399, +MS2(632.3111), 28.4eV, 96.0 min #40886	96.0085
Grad_A1	27584:2	1	R.IPC[+57.021]FLAGDTR.S	C[+57]	575.289	2	1149.57	1149.57	0	-0.7	396	Specific	215.33	154.26	154.26	3.81	75	>sp|P05164|PERM_HUMAN Myeloperoxidase OS=Homo sapiens GN=MPO PE=1 SV=1	4061	Cmpd 27432, +MS2(575.2893), 22.3eV, 69.5 min #30891	69.4853
Grad_A1	27625:2	1	R.IPC[+57.021]FLAGDTR.S	C[+57]	575.289	2	1149.57	1149.57	0	-0.5	396	Specific	223.65	102.73	102.73	4.61	75	>sp|P05164|PERM_HUMAN Myeloperoxidase OS=Homo sapiens GN=MPO PE=1 SV=1	4061	Cmpd 27473, +MS2(575.2894), 22.3eV, 69.6 min #30934	69.575
Grad_A1	27475:2	1	R.IPC[+57.021]FLAGDTR.S	C[+57]	575.29	2	1149.57	1149.57	0	-0.1	396	Specific	233.7	166.38	166.38	5.82	75	>sp|P05164|PERM_HUMAN Myeloperoxidase OS=Homo sapiens GN=MPO PE=1 SV=1	4061	Cmpd 27323, +MS2(575.2896), 22.3eV, 69.3 min #30776	69.2368
Grad_A1	27646:2	1	R.IPC[+57.021]FLAGDTR.S	C[+57]	575.289	2	1149.57	1149.57	0	-1.4	396	Specific	240.91	106.52	106.52	4.48	75	>sp|P05164|PERM_HUMAN Myeloperoxidase OS=Homo sapiens GN=MPO PE=1 SV=1	4061	Cmpd 27494, +MS2(575.2889), 22.3eV, 69.6 min #30957	69.6302
Grad_A1	27393:2	1	R.IPC[+57.021]FLAGDTR.S	C[+57]	575.289	2	1149.57	1149.57	0	-1.8	396	Specific	243.09	142.81	142.81	4.95	75	>sp|P05164|PERM_HUMAN Myeloperoxidase OS=Homo sapiens GN=MPO PE=1 SV=1	4061	Cmpd 27241, +MS2(575.2887), 26.2eV, 69.1 min #30690	69.0783
Grad_A1	27639:2	1	R.[+57.021]IPC[+57.021]FLAGDTR.S	.[57], C[+57]	603.801	2	1206.59	1206.59	0	0.2	396	Specific	256.38	174.86	174.86	6.11	75	>sp|P05164|PERM_HUMAN Myeloperoxidase OS=Homo sapiens GN=MPO PE=1 SV=1	4061	Cmpd 27487, +MS2(603.8006), 23.2eV, 69.6 min #30950	69.62
Grad_A1	27686:2	1	R.[+57.021]IPC[+57.021]FLAGDTR.S	.[57], C[+57]	603.801	2	1206.59	1206.59	0	0.3	396	Specific	262.54	176.23	176.23	6.25	75	>sp|P05164|PERM_HUMAN Myeloperoxidase OS=Homo sapiens GN=MPO PE=1 SV=1	4061	Cmpd 27534, +MS2(603.8006), 23.2eV, 69.7 min #30999	69.718
Grad_A1	27536:2	1	R.IPC[+57.021]FLAGDTR.S	C[+57]	575.289	2	1149.57	1149.57	0	-0.6	396	Specific	264	164.81	164.81	5.97	75	>sp|P05164|PERM_HUMAN Myeloperoxidase OS=Homo sapiens GN=MPO PE=1 SV=1	4061	Cmpd 27384, +MS2(575.2893), 22.3eV, 69.4 min #30840	69.3733
Grad_A1	26845:2	1	R.[+57.021]IPC[+57.021]FLAGDTR.S	.[57], C[+57]	603.801	2	1206.59	1206.59	0	0.5	396	Specific	266.91	152.77	152.77	6.17	75	>sp|P05164|PERM_HUMAN Myeloperoxidase OS=Homo sapiens GN=MPO PE=1 SV=1	4061	Cmpd 26695, +MS2(603.8007), 27.3eV, 67.9 min #30111	67.8657
Grad_A1	27423:2	1	R.IPC[+57.021]FLAGDTR.S	C[+57]	575.289	2	1149.57	1149.57	0	-1.7	396	Specific	267.27	167.33	167.33	5.68	75	>sp|P05164|PERM_HUMAN Myeloperoxidase OS=Homo sapiens GN=MPO PE=1 SV=1	4061	Cmpd 27271, +MS2(575.2887), 26.2eV, 69.2 min #30722	69.141
Grad_A1	27574:2	1	R.[+57.021]IPC[+57.021]FLAGDTR.S	.[57], C[+57]	603.801	2	1206.59	1206.59	0	0.1	396	Specific	268.84	185.41	185.41	6.65	75	>sp|P05164|PERM_HUMAN Myeloperoxidase OS=Homo sapiens GN=MPO PE=1 SV=1	4061	Cmpd 27422, +MS2(603.8005), 27.3eV, 69.5 min #30881	69.4732
Grad_A1	27461:2	1	R.[+57.021]IPC[+57.021]FLAGDTR.S	.[57], C[+57]	603.8	2	1206.59	1206.59	0	-0.9	396	Specific	271.68	172.34	172.34	6.27	75	>sp|P05164|PERM_HUMAN Myeloperoxidase OS=Homo sapiens GN=MPO PE=1 SV=1	4061	Cmpd 27309, +MS2(603.7999), 27.3eV, 69.2 min #30762	69.2257
Grad_A1	27484:2	1	R.[+57.021]IPC[+57.021]FLAGDTR.S	.[57], C[+57]	603.8	2	1206.59	1206.59	0	-0.9	396	Specific	274.29	207.84	207.84	6.46	75	>sp|P05164|PERM_HUMAN Myeloperoxidase OS=Homo sapiens GN=MPO PE=1 SV=1	4061	Cmpd 27332, +MS2(603.7999), 27.3eV, 69.3 min #30786	69.2715
Grad_A1	36647:2	1	R.[+114.043]IPC[+57.021]FLAGDTR.S	.[114], C[+57]	632.311	2	1263.62	1263.62	0	0.3	396	Specific	274.87	239.64	239.64	7.69	75	>sp|P05164|PERM_HUMAN Myeloperoxidase OS=Homo sapiens GN=MPO PE=1 SV=1	4061	Cmpd 36451, +MS2(632.3113), 28.4eV, 96.2 min #40948	96.198
Grad_A1	36636:2	1	R.[+114.043]IPC[+57.021]FLAGDTR.S	.[114], C[+57]	632.312	2	1263.62	1263.62	0	0.5	396	Specific	281.07	166.06	166.06	7.62	75	>sp|P05164|PERM_HUMAN Myeloperoxidase OS=Homo sapiens GN=MPO PE=1 SV=1	4061	Cmpd 36440, +MS2(632.3115), 28.4eV, 96.2 min #40936	96.167
Grad_A1	27528:2	1	R.[+57.021]IPC[+57.021]FLAGDTR.S	.[57], C[+57]	603.8	2	1206.59	1206.59	0	-0.6	396	Specific	283.18	218.49	218.49	7.53	75	>sp|P05164|PERM_HUMAN Myeloperoxidase OS=Homo sapiens GN=MPO PE=1 SV=1	4061	Cmpd 27376, +MS2(603.8001), 27.3eV, 69.4 min #30832	69.365
Grad_A1	27596:2	1	R.[+57.021]IPC[+57.021]FLAGDTR.S	.[57], C[+57]	603.8	2	1206.59	1206.59	0	-0.7	396	Specific	289.72	217.7	217.7	7.53	75	>sp|P05164|PERM_HUMAN Myeloperoxidase OS=Homo sapiens GN=MPO PE=1 SV=1	4061	Cmpd 27444, +MS2(603.8000), 27.3eV, 69.5 min #30904	69.5198
Grad_A1	27617:2	1	R.[+57.021]IPC[+57.021]FLAGDTR.S	.[57], C[+57]	603.801	2	1206.59	1206.59	0	0.1	396	Specific	293.11	173.2	173.2	7.62	75	>sp|P05164|PERM_HUMAN Myeloperoxidase OS=Homo sapiens GN=MPO PE=1 SV=1	4061	Cmpd 27465, +MS2(603.8005), 27.3eV, 69.6 min #30926	69.565
Grad_A1	27505:2	1	R.[+57.021]IPC[+57.021]FLAGDTR.S	.[57], C[+57]	603.8	2	1206.59	1206.59	0	-1.1	396	Specific	296.34	208.49	208.49	7.53	75	>sp|P05164|PERM_HUMAN Myeloperoxidase OS=Homo sapiens GN=MPO PE=1 SV=1	4061	Cmpd 27353, +MS2(603.7997), 27.3eV, 69.3 min #30808	69.3168
Grad_A1	27364:2	1	R.IPC[+57.021]FLAGDTR.S	C[+57]	575.289	2	1149.57	1149.57	0	-1.1	396	Specific	300.43	134.92	134.92	5.69	75	>sp|P05164|PERM_HUMAN Myeloperoxidase OS=Homo sapiens GN=MPO PE=1 SV=1	4061	Cmpd 27212, +MS2(575.2891), 26.2eV, 69.0 min #30659	69.0148
Grad_A1	27552:2	1	R.[+57.021]IPC[+57.021]FLAGDTR.S	.[57], C[+57]	603.801	2	1206.59	1206.59	0	0.3	396	Specific	302.64	213.06	213.06	7.71	75	>sp|P05164|PERM_HUMAN Myeloperoxidase OS=Homo sapiens GN=MPO PE=1 SV=1	4061	Cmpd 27400, +MS2(603.8006), 27.3eV, 69.4 min #30858	69.4255
Grad_A1	27318:2	1	R.IPC[+57.021]FLAGDTR.S	C[+57]	575.289	2	1149.57	1149.57	0	-0.4	396	Specific	303.89	171.78	171.78	7.52	75	>sp|P05164|PERM_HUMAN Myeloperoxidase OS=Homo sapiens GN=MPO PE=1 SV=1	4061	Cmpd 27166, +MS2(575.2895), 26.2eV, 68.9 min #30611	68.9268
Grad_A1	27408:2	1	R.[+57.021]IPC[+57.021]FLAGDTR.S	.[57], C[+57]	603.8	2	1206.59	1206.59	0	-0.7	396	Specific	306.11	165.9	165.9	7.24	75	>sp|P05164|PERM_HUMAN Myeloperoxidase OS=Homo sapiens GN=MPO PE=1 SV=1	4061	Cmpd 27256, +MS2(603.8000), 23.2eV, 69.1 min #30707	69.131
Grad_A1	27499:2	1	R.IPC[+57.021]FLAGDTR.S	C[+57]	575.288	2	1149.57	1149.57	0	-2	396	Specific	312.47	172.34	172.34	6.65	75	>sp|P05164|PERM_HUMAN Myeloperoxidase OS=Homo sapiens GN=MPO PE=1 SV=1	4061	Cmpd 27347, +MS2(575.2885), 26.2eV, 69.3 min #30801	69.2857
Grad_A1	27157:2	1	R.IPC[+57.021]FLAGDTR.S	C[+57]	575.289	2	1149.57	1149.57	0	-0.7	396	Specific	315.18	236.12	236.12	7.47	75	>sp|P05164|PERM_HUMAN Myeloperoxidase OS=Homo sapiens GN=MPO PE=1 SV=1	4061	Cmpd 27005, +MS2(575.2893), 26.2eV, 68.6 min #30440	68.5672
Grad_A1	27290:2	1	R.IPC[+57.021]FLAGDTR.S	C[+57]	575.289	2	1149.57	1149.57	0	-0.8	396	Specific	315.83	226.65	226.65	7.47	75	>sp|P05164|PERM_HUMAN Myeloperoxidase OS=Homo sapiens GN=MPO PE=1 SV=1	4061	Cmpd 27138, +MS2(575.2892), 26.2eV, 68.9 min #30581	68.8635
Grad_A1	27560:2	1	R.IPC[+57.021]FLAGDTR.S	C[+57]	575.29	2	1149.57	1149.57	0	0.1	396	Specific	317.04	160.91	160.91	7.52	75	>sp|P05164|PERM_HUMAN Myeloperoxidase OS=Homo sapiens GN=MPO PE=1 SV=1	4061	Cmpd 27408, +MS2(575.2897), 22.3eV, 69.5 min #30866	69.4353
Grad_A1	27104:2	1	R.IPC[+57.021]FLAGDTR.S	C[+57]	575.289	2	1149.57	1149.57	0	-0.5	396	Specific	317.85	163.37	163.37	7.24	75	>sp|P05164|PERM_HUMAN Myeloperoxidase OS=Homo sapiens GN=MPO PE=1 SV=1	4061	Cmpd 26954, +MS2(575.2894), 26.2eV, 68.4 min #30384	68.4363
Grad_A1	26881:2	1	R.[+57.021]IPC[+57.021]FLAGDTR.S	.[57], C[+57]	603.801	2	1206.59	1206.59	0	0.3	396	Specific	321.5	192.6	192.6	7.72	75	>sp|P05164|PERM_HUMAN Myeloperoxidase OS=Homo sapiens GN=MPO PE=1 SV=1	4061	Cmpd 26731, +MS2(603.8006), 27.3eV, 68.0 min #30149	67.9497
Grad_A1	27513:2	1	R.IPC[+57.021]FLAGDTR.S	C[+57]	575.289	2	1149.57	1149.57	0	-1.1	396	Specific	323.27	167.8	167.8	7.34	75	>sp|P05164|PERM_HUMAN Myeloperoxidase OS=Homo sapiens GN=MPO PE=1 SV=1	4061	Cmpd 27361, +MS2(575.2891), 22.3eV, 69.3 min #30816	69.324
Grad_A1	27436:2	1	R.[+57.021]IPC[+57.021]FLAGDTR.S	.[57], C[+57]	603.8	2	1206.59	1206.59	0	-1.2	396	Specific	325.06	176.86	176.86	7.34	75	>sp|P05164|PERM_HUMAN Myeloperoxidase OS=Homo sapiens GN=MPO PE=1 SV=1	4061	Cmpd 27284, +MS2(603.7997), 27.3eV, 69.2 min #30736	69.1793
Grad_A1	27421:2	1	R.[+57.021]IPC[+57.021]FLAGDTR.S	.[57], C[+57]	603.8	2	1206.59	1206.59	0	-0.7	396	Specific	326.62	195.94	195.94	7.44	75	>sp|P05164|PERM_HUMAN Myeloperoxidase OS=Homo sapiens GN=MPO PE=1 SV=1	4061	Cmpd 27269, +MS2(603.8000), 27.3eV, 69.1 min #30720	69.139
Grad_A1	27354:2	1	R.[+57.021]IPC[+57.021]FLAGDTR.S	.[57], C[+57]	603.8	2	1206.59	1206.59	0	-0.5	396	Specific	327.22	230.74	230.74	7.56	75	>sp|P05164|PERM_HUMAN Myeloperoxidase OS=Homo sapiens GN=MPO PE=1 SV=1	4061	Cmpd 27202, +MS2(603.8001), 23.2eV, 69.0 min #30649	69.0093
Grad_A1	27381:2	1	R.[+57.021]IPC[+57.021]FLAGDTR.S	.[57], C[+57]	603.8	2	1206.59	1206.59	0	-0.9	396	Specific	329.89	212.84	212.84	7.53	75	>sp|P05164|PERM_HUMAN Myeloperoxidase OS=Homo sapiens GN=MPO PE=1 SV=1	4061	Cmpd 27229, +MS2(603.7999), 23.2eV, 69.1 min #30678	69.0717
Grad_A1	27245:2	1	R.IPC[+57.021]FLAGDTR.S	C[+57]	575.289	2	1149.57	1149.57	0	-0.3	396	Specific	330	161.96	161.96	7.62	75	>sp|P05164|PERM_HUMAN Myeloperoxidase OS=Homo sapiens GN=MPO PE=1 SV=1	4061	Cmpd 27093, +MS2(575.2895), 26.2eV, 68.8 min #30534	68.7752
Grad_A1	26921:2	1	R.[+57.021]IPC[+57.021]FLAGDTR.S	.[57], C[+57]	603.8	2	1206.59	1206.59	0	-0.2	396	Specific	336.67	222.24	222.24	7.84	75	>sp|P05164|PERM_HUMAN Myeloperoxidase OS=Homo sapiens GN=MPO PE=1 SV=1	4061	Cmpd 26771, +MS2(603.8003), 27.3eV, 68.0 min #30191	68.0377
Grad_A1	27177:2	1	R.IPC[+57.021]FLAGDTR.S	C[+57]	575.289	2	1149.57	1149.57	0	-1	396	Specific	339.55	259.73	259.73	7.58	75	>sp|P05164|PERM_HUMAN Myeloperoxidase OS=Homo sapiens GN=MPO PE=1 SV=1	4061	Cmpd 27025, +MS2(575.2891), 26.2eV, 68.6 min #30461	68.6123
Grad_A1	27195:2	1	R.IPC[+57.021]FLAGDTR.S	C[+57]	575.289	2	1149.57	1149.57	0	-1.5	396	Specific	340.57	226.94	226.94	7.07	75	>sp|P05164|PERM_HUMAN Myeloperoxidase OS=Homo sapiens GN=MPO PE=1 SV=1	4061	Cmpd 27043, +MS2(575.2888), 26.2eV, 68.7 min #30480	68.6532
Grad_A1	27266:2	1	R.IPC[+57.021]FLAGDTR.S	C[+57]	575.289	2	1149.57	1149.57	0	-0.4	396	Specific	340.73	206.75	206.75	7.91	75	>sp|P05164|PERM_HUMAN Myeloperoxidase OS=Homo sapiens GN=MPO PE=1 SV=1	4061	Cmpd 27114, +MS2(575.2895), 26.2eV, 68.8 min #30556	68.8183
Grad_A1	26904:2	1	R.[+57.021]IPC[+57.021]FLAGDTR.S	.[57], C[+57]	603.8	2	1206.59	1206.59	0	-0.2	396	Specific	341.27	177.97	177.97	7.72	75	>sp|P05164|PERM_HUMAN Myeloperoxidase OS=Homo sapiens GN=MPO PE=1 SV=1	4061	Cmpd 26754, +MS2(603.8003), 27.3eV, 68.0 min #30173	67.9977
Grad_A1	27221:2	1	R.IPC[+57.021]FLAGDTR.S	C[+57]	575.289	2	1149.57	1149.57	0	-0.7	396	Specific	344.75	224.68	224.68	7.67	75	>sp|P05164|PERM_HUMAN Myeloperoxidase OS=Homo sapiens GN=MPO PE=1 SV=1	4061	Cmpd 27069, +MS2(575.2893), 26.2eV, 68.7 min #30508	68.7162
Grad_A1	27343:2	1	R.IPC[+57.021]FLAGDTR.S	C[+57]	575.289	2	1149.57	1149.57	0	-0.9	396	Specific	359.07	206.34	206.34	7.63	75	>sp|P05164|PERM_HUMAN Myeloperoxidase OS=Homo sapiens GN=MPO PE=1 SV=1	4061	Cmpd 27191, +MS2(575.2891), 26.2eV, 69.0 min #30637	68.972
Grad_A1	27130:2	1	R.IPC[+57.021]FLAGDTR.S	C[+57]	575.289	2	1149.57	1149.57	0	-0.2	396	Specific	391.79	244.11	244.11	8.06	75	>sp|P05164|PERM_HUMAN Myeloperoxidase OS=Homo sapiens GN=MPO PE=1 SV=1	4061	Cmpd 26978, +MS2(575.2895), 26.2eV, 68.5 min #30410	68.4948
Grad_A1	27060:2	1	R.IPC[+57.021]FLAGDTR.S	C[+57]	575.289	2	1149.57	1149.57	0	-0.6	396	Specific	397.65	236.02	236.02	7.77	75	>sp|P05164|PERM_HUMAN Myeloperoxidase OS=Homo sapiens GN=MPO PE=1 SV=1	4061	Cmpd 26910, +MS2(575.2894), 26.2eV, 68.3 min #30338	68.3445
Grad_A1	26757:2	1	R.IPC[+57.021]FLAGDTR.S	C[+57]	575.289	2	1149.57	1149.57	0	-1.1	396	Specific	402.33	224.61	224.61	7.8	75	>sp|P05164|PERM_HUMAN Myeloperoxidase OS=Homo sapiens GN=MPO PE=1 SV=1	4061	Cmpd 26607, +MS2(575.2891), 26.2eV, 67.7 min #30018	67.6692
Grad_A1	27035:2	1	R.IPC[+57.021]FLAGDTR.S	C[+57]	575.29	2	1149.57	1149.57	0	0	396	Specific	405.97	208.69	208.69	8.04	75	>sp|P05164|PERM_HUMAN Myeloperoxidase OS=Homo sapiens GN=MPO PE=1 SV=1	4061	Cmpd 26885, +MS2(575.2897), 26.2eV, 68.3 min #30311	68.2803
Grad_A1	27312:2	1	R.[+57.021]IPC[+57.021]FLAGDTR.S	.[57], C[+57]	603.801	2	1206.59	1206.59	0	0.1	396	Specific	412.46	208.77	208.77	8.04	75	>sp|P05164|PERM_HUMAN Myeloperoxidase OS=Homo sapiens GN=MPO PE=1 SV=1	4061	Cmpd 27160, +MS2(603.8005), 27.3eV, 68.9 min #30605	68.9237
Grad_A1	26969:2	1	R.[+57.021]IPC[+57.021]FLAGDTR.S	.[57], C[+57]	603.8	2	1206.59	1206.59	0	0	396	Specific	433.83	263.39	263.39	8.16	75	>sp|P05164|PERM_HUMAN Myeloperoxidase OS=Homo sapiens GN=MPO PE=1 SV=1	4061	Cmpd 26819, +MS2(603.8004), 27.3eV, 68.1 min #30241	68.1345
Grad_A1	26941:2	1	R.[+57.021]IPC[+57.021]FLAGDTR.S	.[57], C[+57]	603.8	2	1206.59	1206.59	0	-0.1	396	Specific	436.93	259.54	259.54	8.1	75	>sp|P05164|PERM_HUMAN Myeloperoxidase OS=Homo sapiens GN=MPO PE=1 SV=1	4061	Cmpd 26791, +MS2(603.8003), 27.3eV, 68.1 min #30212	68.0813
Grad_A1	26988:2	1	R.[+57.021]IPC[+57.021]FLAGDTR.S	.[57], C[+57]	603.8	2	1206.59	1206.59	0	-0.1	396	Specific	437.85	229.75	229.75	8.08	75	>sp|P05164|PERM_HUMAN Myeloperoxidase OS=Homo sapiens GN=MPO PE=1 SV=1	4061	Cmpd 26838, +MS2(603.8004), 27.3eV, 68.2 min #30261	68.1748
Grad_A1	27080:2	1	R.IPC[+57.021]FLAGDTR.S	C[+57]	575.29	2	1149.57	1149.57	0	-0.1	396	Specific	438.92	279.86	279.86	8.16	75	>sp|P05164|PERM_HUMAN Myeloperoxidase OS=Homo sapiens GN=MPO PE=1 SV=1	4061	Cmpd 26930, +MS2(575.2896), 26.2eV, 68.4 min #30359	68.3878
Grad_A1	27009:2	1	R.[+57.021]IPC[+57.021]FLAGDTR.S	.[57], C[+57]	603.8	2	1206.59	1206.59	0	-0.2	396	Specific	457.49	249.73	249.73	8.17	75	>sp|P05164|PERM_HUMAN Myeloperoxidase OS=Homo sapiens GN=MPO PE=1 SV=1	4061	Cmpd 26859, +MS2(603.8003), 27.3eV, 68.2 min #30284	68.2297
Grad_A1	27011:2	1	R.IPC[+57.021]FLAGDTR.S	C[+57]	575.289	2	1149.57	1149.57	0	-0.3	396	Specific	464.4	237.27	237.27	8.16	75	>sp|P05164|PERM_HUMAN Myeloperoxidase OS=Homo sapiens GN=MPO PE=1 SV=1	4061	Cmpd 26861, +MS2(575.2895), 26.2eV, 68.2 min #30286	68.2307
Grad_A1	26989:2	1	R.IPC[+57.021]FLAGDTR.S	C[+57]	575.29	2	1149.57	1149.57	0	-0.1	396	Specific	489.22	241.5	241.5	8.21	75	>sp|P05164|PERM_HUMAN Myeloperoxidase OS=Homo sapiens GN=MPO PE=1 SV=1	4061	Cmpd 26839, +MS2(575.2896), 26.2eV, 68.2 min #30262	68.1755
Grad_A1	27173:2	1	R.[+57.021]IPC[+57.021]FLAGDTR.S	.[57], C[+57]	603.8	2	1206.59	1206.59	0	-0.9	396	Specific	489.59	271.2	271.2	7.99	75	>sp|P05164|PERM_HUMAN Myeloperoxidase OS=Homo sapiens GN=MPO PE=1 SV=1	4061	Cmpd 27021, +MS2(603.7999), 27.3eV, 68.6 min #30457	68.6103
Grad_A1	27079:2	1	R.[+57.021]IPC[+57.021]FLAGDTR.S	.[57], C[+57]	603.8	2	1206.59	1206.59	0	-0.1	396	Specific	490.43	281.9	281.9	8.28	75	>sp|P05164|PERM_HUMAN Myeloperoxidase OS=Homo sapiens GN=MPO PE=1 SV=1	4061	Cmpd 26929, +MS2(603.8004), 27.3eV, 68.4 min #30358	68.3873
Grad_A1	27283:2	1	R.[+57.021]IPC[+57.021]FLAGDTR.S	.[57], C[+57]	603.8	2	1206.59	1206.59	0	-0.4	396	Specific	492.19	255.67	255.67	7.93	75	>sp|P05164|PERM_HUMAN Myeloperoxidase OS=Homo sapiens GN=MPO PE=1 SV=1	4061	Cmpd 27131, +MS2(603.8002), 27.3eV, 68.9 min #30574	68.8598
Grad_A1	27033:2	1	R.[+57.021]IPC[+57.021]FLAGDTR.S	.[57], C[+57]	603.8	2	1206.59	1206.59	0	-0.2	396	Specific	492.26	275.34	275.34	8.27	75	>sp|P05164|PERM_HUMAN Myeloperoxidase OS=Homo sapiens GN=MPO PE=1 SV=1	4061	Cmpd 26883, +MS2(603.8003), 27.3eV, 68.3 min #30309	68.2793
Grad_A1	27151:2	1	R.[+57.021]IPC[+57.021]FLAGDTR.S	.[57], C[+57]	603.8	2	1206.59	1206.59	0	-0.8	396	Specific	498.22	277.28	277.28	7.99	75	>sp|P05164|PERM_HUMAN Myeloperoxidase OS=Homo sapiens GN=MPO PE=1 SV=1	4061	Cmpd 26999, +MS2(603.8000), 27.3eV, 68.6 min #30434	68.5642
Grad_A1	27261:2	1	R.[+57.021]IPC[+57.021]FLAGDTR.S	.[57], C[+57]	603.8	2	1206.59	1206.59	0	-0.1	396	Specific	502.56	256.58	256.58	8.28	75	>sp|P05164|PERM_HUMAN Myeloperoxidase OS=Homo sapiens GN=MPO PE=1 SV=1	4061	Cmpd 27109, +MS2(603.8004), 27.3eV, 68.8 min #30551	68.8155
Grad_A1	27215:2	1	R.[+57.021]IPC[+57.021]FLAGDTR.S	.[57], C[+57]	603.8	2	1206.59	1206.59	0	-0.6	396	Specific	504.55	273.94	273.94	8.06	75	>sp|P05164|PERM_HUMAN Myeloperoxidase OS=Homo sapiens GN=MPO PE=1 SV=1	4061	Cmpd 27063, +MS2(603.8001), 27.3eV, 68.7 min #30502	68.713
Grad_A1	27239:2	1	R.[+57.021]IPC[+57.021]FLAGDTR.S	.[57], C[+57]	603.8	2	1206.59	1206.59	0	-0.2	396	Specific	507.16	277.86	277.86	8.35	75	>sp|P05164|PERM_HUMAN Myeloperoxidase OS=Homo sapiens GN=MPO PE=1 SV=1	4061	Cmpd 27087, +MS2(603.8003), 27.3eV, 68.8 min #30528	68.772
Grad_A1	27126:2	1	R.[+57.021]IPC[+57.021]FLAGDTR.S	.[57], C[+57]	603.801	2	1206.59	1206.59	0	0.2	396	Specific	507.3	277.03	277.03	8.35	75	>sp|P05164|PERM_HUMAN Myeloperoxidase OS=Homo sapiens GN=MPO PE=1 SV=1	4061	Cmpd 26974, +MS2(603.8006), 27.3eV, 68.5 min #30406	68.4927
Grad_A1	27191:2	1	R.[+57.021]IPC[+57.021]FLAGDTR.S	.[57], C[+57]	603.8	2	1206.59	1206.59	0	-1.1	396	Specific	513.67	279.1	279.1	8.06	75	>sp|P05164|PERM_HUMAN Myeloperoxidase OS=Homo sapiens GN=MPO PE=1 SV=1	4061	Cmpd 27039, +MS2(603.7997), 27.3eV, 68.7 min #30476	68.6512
Grad_A1	26777:2	1	R.IPC[+57.021]FLAGDTR.S	C[+57]	575.289	2	1149.57	1149.57	0	-0.3	396	Specific	518.93	287.34	287.34	8.35	75	>sp|P05164|PERM_HUMAN Myeloperoxidase OS=Homo sapiens GN=MPO PE=1 SV=1	4061	Cmpd 26627, +MS2(575.2895), 26.2eV, 67.7 min #30039	67.7132
Grad_A1	26828:2	1	R.IPC[+57.021]FLAGDTR.S	C[+57]	575.29	2	1149.57	1149.57	0	0.5	396	Specific	524.9	290.2	290.2	8.38	75	>sp|P05164|PERM_HUMAN Myeloperoxidase OS=Homo sapiens GN=MPO PE=1 SV=1	4061	Cmpd 26678, +MS2(575.2900), 22.4eV, 67.8 min #30093	67.8245
Grad_A1	27102:2	1	R.[+57.021]IPC[+57.021]FLAGDTR.S	.[57], C[+57]	603.8	2	1206.59	1206.59	0	-0.3	396	Specific	527.83	283.26	283.26	8.38	75	>sp|P05164|PERM_HUMAN Myeloperoxidase OS=Homo sapiens GN=MPO PE=1 SV=1	4061	Cmpd 26952, +MS2(603.8002), 27.3eV, 68.4 min #30382	68.4353
Grad_A1	26798:2	1	R.IPC[+57.021]FLAGDTR.S	C[+57]	575.29	2	1149.57	1149.57	0	-0.1	396	Specific	528.53	289.72	289.72	8.38	75	>sp|P05164|PERM_HUMAN Myeloperoxidase OS=Homo sapiens GN=MPO PE=1 SV=1	4061	Cmpd 26648, +MS2(575.2896), 26.2eV, 67.8 min #30061	67.7593
Grad_A1	27058:2	1	R.[+57.021]IPC[+57.021]FLAGDTR.S	.[57], C[+57]	603.8	2	1206.59	1206.59	0	-0.3	396	Specific	533.74	278.55	278.55	8.37	75	>sp|P05164|PERM_HUMAN Myeloperoxidase OS=Homo sapiens GN=MPO PE=1 SV=1	4061	Cmpd 26908, +MS2(603.8002), 27.3eV, 68.3 min #30336	68.3435
Grad_A1	26968:2	1	R.IPC[+57.021]FLAGDTR.S	C[+57]	575.29	2	1149.57	1149.57	0	0.1	396	Specific	534.77	299.22	299.22	8.38	75	>sp|P05164|PERM_HUMAN Myeloperoxidase OS=Homo sapiens GN=MPO PE=1 SV=1	4061	Cmpd 26818, +MS2(575.2898), 26.2eV, 68.1 min #30240	68.134
Grad_A1	26919:2	1	R.IPC[+57.021]FLAGDTR.S	C[+57]	575.289	2	1149.57	1149.57	0	-0.5	396	Specific	534.81	312.35	312.35	8.07	75	>sp|P05164|PERM_HUMAN Myeloperoxidase OS=Homo sapiens GN=MPO PE=1 SV=1	4061	Cmpd 26769, +MS2(575.2894), 26.2eV, 68.0 min #30189	68.0365
Grad_A1	26877:2	1	R.IPC[+57.021]FLAGDTR.S	C[+57]	575.29	2	1149.57	1149.57	0	-0.1	396	Specific	544.58	277.04	277.04	8.46	75	>sp|P05164|PERM_HUMAN Myeloperoxidase OS=Homo sapiens GN=MPO PE=1 SV=1	4061	Cmpd 26727, +MS2(575.2897), 26.2eV, 67.9 min #30145	67.9475
Grad_A1	26859:2	1	R.IPC[+57.021]FLAGDTR.S	C[+57]	575.289	2	1149.57	1149.57	0	-0.3	396	Specific	550.58	295.66	295.66	8.47	75	>sp|P05164|PERM_HUMAN Myeloperoxidase OS=Homo sapiens GN=MPO PE=1 SV=1	4061	Cmpd 26709, +MS2(575.2895), 26.2eV, 67.9 min #30126	67.907
Grad_A1	26854:2	1	R.IPC[+57.021]FLAGDTR.S	C[+57]	575.29	2	1149.57	1149.57	0	0.5	396	Specific	552.69	310.55	310.55	8.43	75	>sp|P05164|PERM_HUMAN Myeloperoxidase OS=Homo sapiens GN=MPO PE=1 SV=1	4061	Cmpd 26704, +MS2(575.2899), 22.4eV, 67.9 min #30120	67.8753
Grad_A1	26940:2	1	R.IPC[+57.021]FLAGDTR.S	C[+57]	575.289	2	1149.57	1149.57	0	-0.4	396	Specific	553.63	303.33	303.33	8.43	75	>sp|P05164|PERM_HUMAN Myeloperoxidase OS=Homo sapiens GN=MPO PE=1 SV=1	4061	Cmpd 26790, +MS2(575.2895), 26.2eV, 68.1 min #30211	68.0808
Grad_A1	26812:2	1	R.IPC[+57.021]FLAGDTR.S	C[+57]	575.29	2	1149.57	1149.57	0	0.5	396	Specific	554.81	279.64	279.64	8.46	75	>sp|P05164|PERM_HUMAN Myeloperoxidase OS=Homo sapiens GN=MPO PE=1 SV=1	4061	Cmpd 26662, +MS2(575.2900), 26.2eV, 67.8 min #30077	67.8122
Grad_A1	26900:2	1	R.IPC[+57.021]FLAGDTR.S	C[+57]	575.289	2	1149.57	1149.57	0	-0.6	396	Specific	560.37	301.11	301.11	8.26	75	>sp|P05164|PERM_HUMAN Myeloperoxidase OS=Homo sapiens GN=MPO PE=1 SV=1	4061	Cmpd 26750, +MS2(575.2894), 26.2eV, 68.0 min #30169	67.9955
Grad_A1	26837:2	1	R.IPC[+57.021]FLAGDTR.S	C[+57]	575.29	2	1149.57	1149.57	0	0.5	396	Specific	594.59	292.31	292.31	9.44	75	>sp|P05164|PERM_HUMAN Myeloperoxidase OS=Homo sapiens GN=MPO PE=1 SV=1	4061	Cmpd 26687, +MS2(575.2899), 26.2eV, 67.9 min #30103	67.8608
Grad_A1	19347:2	1	R.[+145.020]KYLPTYR.S	.[+145]	543.276	2	1085.55	1085.54	0	0.2	474	Specific	168.97	53.21	8.83	2.62	75	>sp|P05164|PERM_HUMAN Myeloperoxidase OS=Homo sapiens GN=MPO PE=1 SV=1	4061	Cmpd 19217, +MS2(543.2761), 24.9eV, 50.0 min #22137	49.954
Grad_A1	19942:2	1	R.[+114.043]K[+87.998]YLPTYR.S	.[114], K[+88]	571.786	2	1142.56	1142.57	0	-2	474	Specific	193.41	35.92	0	2	75	>sp|P05164|PERM_HUMAN Myeloperoxidase OS=Homo sapiens GN=MPO PE=1 SV=1	4061	Cmpd 19810, +MS2(571.7856), 26.0eV, 51.2 min #22764	51.2347
Grad_A1	19872:2	1	R.[+114.043]K[+87.998]YLPTYR.S	.[114], K[+88]	571.785	2	1142.56	1142.57	0	-3	474	Specific	216.11	67.81	0	2	75	>sp|P05164|PERM_HUMAN Myeloperoxidase OS=Homo sapiens GN=MPO PE=1 SV=1	4061	Cmpd 19742, +MS2(571.7851), 26.0eV, 51.1 min #22692	51.0887
Grad_A1	19315:2	1	R.[+145.020]KYLPTYR.S	.[+145]	543.276	2	1085.54	1085.54	0	-0.6	474	Specific	216.47	52.6	6.76	2.98	75	>sp|P05164|PERM_HUMAN Myeloperoxidase OS=Homo sapiens GN=MPO PE=1 SV=1	4061	Cmpd 19185, +MS2(543.2757), 24.9eV, 49.9 min #22103	49.8932
Grad_A1	19913:2	1	R.[+114.043]K[+87.998]YLPTYR.S	.[114], K[+88]	571.786	2	1142.56	1142.57	0	-1.7	474	Specific	224.25	54.58	0	3.62	75	>sp|P05164|PERM_HUMAN Myeloperoxidase OS=Homo sapiens GN=MPO PE=1 SV=1	4061	Cmpd 19781, +MS2(571.7858), 26.0eV, 51.2 min #22734	51.1867
Grad_A1	19232:2	1	R.[+145.020]KYLPTYR.S	.[+145]	543.275	2	1085.54	1085.54	0	-1	474	Specific	262.25	55.01	7.7	4.06	75	>sp|P05164|PERM_HUMAN Myeloperoxidase OS=Homo sapiens GN=MPO PE=1 SV=1	4061	Cmpd 19102, +MS2(543.2755), 24.9eV, 49.7 min #22016	49.7307
Grad_A1	19883:2	1	R.[+114.043]K[+87.998]YLPTYR.S	.[114], K[+88]	571.786	2	1142.56	1142.57	0	-1.8	474	Specific	265.94	71.51	0	3.79	75	>sp|P05164|PERM_HUMAN Myeloperoxidase OS=Homo sapiens GN=MPO PE=1 SV=1	4061	Cmpd 19753, +MS2(571.7857), 26.0eV, 51.1 min #22704	51.1253
Grad_A1	19286:2	1	R.[+145.020]KYLPTYR.S	.[+145]	543.276	2	1085.54	1085.54	0	-0.5	474	Specific	293.66	77.43	6.76	5.39	75	>sp|P05164|PERM_HUMAN Myeloperoxidase OS=Homo sapiens GN=MPO PE=1 SV=1	4061	Cmpd 19156, +MS2(543.2758), 24.9eV, 49.9 min #22073	49.8453
Grad_A1	19265:2	1	R.[+145.020]KYLPTYR.S	.[+145]	543.276	2	1085.54	1085.54	0	-0.7	474	Specific	301.35	93.39	7.29	5.58	75	>sp|P05164|PERM_HUMAN Myeloperoxidase OS=Homo sapiens GN=MPO PE=1 SV=1	4061	Cmpd 19135, +MS2(543.2757), 24.9eV, 49.8 min #22050	49.7888
Grad_A1	07784:2	1	R.SYN[+0.984]DSVDPR.I	N[+1]	527.228	2	1053.45	1053.45	0	0.7	481	Specific	253.5	189.72	189.72	6.13	75	>sp|P05164|PERM_HUMAN Myeloperoxidase OS=Homo sapiens GN=MPO PE=1 SV=1	4061	Cmpd 7730, +MS2(527.2282), 24.3eV, 27.7 min #10099	27.7143
Grad_A1	07762:2	1	R.SYN[+0.984]DSVDPR.I	N[+1]	527.228	2	1053.45	1053.45	0	1.2	481	Specific	263.92	195.82	195.82	6.27	75	>sp|P05164|PERM_HUMAN Myeloperoxidase OS=Homo sapiens GN=MPO PE=1 SV=1	4061	Cmpd 7708, +MS2(527.2285), 24.3eV, 27.7 min #10076	27.6728
Grad_A1	17841:4	1	R.SRDHGLPGYNAWR.R		382.94	4	1528.74	1528.74	0	-0.1	591	Specific	0.57	0.09	0.09	2.52	75	>sp|P05164|PERM_HUMAN Myeloperoxidase OS=Homo sapiens GN=MPO PE=1 SV=1	4061	Cmpd 17719, +MS2(382.9405), 16.0eV, 46.9 min #20560	46.8628
Grad_A1	27773:2	1	R.QALAQISLPR.I		548.827	2	1096.65	1096.65	0	-0.2	692	Specific	344.48	188.66	188.66	7.82	75	>sp|P05164|PERM_HUMAN Myeloperoxidase OS=Homo sapiens GN=MPO PE=1 SV=1	4061	Cmpd 27621, +MS2(548.8272), 21.5eV, 69.9 min #31090	69.8992
Grad_A1	27814:2	1	R.QALAQISLPR.I		548.828	2	1096.65	1096.65	0	1	692	Specific	371.44	235.94	235.94	7.87	75	>sp|P05164|PERM_HUMAN Myeloperoxidase OS=Homo sapiens GN=MPO PE=1 SV=1	4061	Cmpd 27662, +MS2(548.8278), 25.1eV, 70.0 min #31133	69.9817
Grad_A1	27793:2	1	R.QALAQISLPR.I		548.827	2	1096.65	1096.65	0	-0.4	692	Specific	425.86	253.61	253.61	8.1	75	>sp|P05164|PERM_HUMAN Myeloperoxidase OS=Homo sapiens GN=MPO PE=1 SV=1	4061	Cmpd 27641, +MS2(548.8271), 25.1eV, 70.0 min #31111	69.9403
Grad_A1	41271:3	1	R.QALAQISLPRIIC[+57.021]DNTGITTVSK.N	C[+57]	833.793	3	2499.36	2499.36	0	1.8	692	Specific	145.49	145.49	145.49	5.56	75	>sp|P05164|PERM_HUMAN Myeloperoxidase OS=Homo sapiens GN=MPO PE=1 SV=1	4061	Cmpd 41059, +MS2(833.7930), 30.4eV, 112.7 min #46415	112.725
Grad_A1	41259:3	1	R.QALAQISLPRIIC[+57.021]DNTGITTVSK.N	C[+57]	833.792	3	2499.36	2499.36	0	0	692	Specific	262.69	262.69	262.69	9.03	75	>sp|P05164|PERM_HUMAN Myeloperoxidase OS=Homo sapiens GN=MPO PE=1 SV=1	4061	Cmpd 41047, +MS2(833.7915), 30.4eV, 112.7 min #46400	112.684
Grad_A1	43565:3	1	R.Q[-17.027]ALAQISLPRIIC[+57.021]DNTGITTVSK.N	C[+57], Q[-17]	828.116	3	2482.33	2482.33	0	0.4	692	Specific	240.18	240.18	240.18	8.82	75	>sp|P05164|PERM_HUMAN Myeloperoxidase OS=Homo sapiens GN=MPO PE=1 SV=1	4061	Cmpd 43327, +MS2(828.1163), 30.2eV, 119.8 min #48988	119.816
Grad_A1	43541:3	1	R.Q[-17.027]ALAQISLPRIIC[+57.021]DNTGITTVSK.N	C[+57], Q[-17]	828.115	3	2482.33	2482.33	0	-0.6	692	Specific	299.12	299.12	299.12	8.91	75	>sp|P05164|PERM_HUMAN Myeloperoxidase OS=Homo sapiens GN=MPO PE=1 SV=1	4061	Cmpd 43303, +MS2(828.1155), 30.2eV, 119.8 min #48963	119.766
Grad_A1	43518:3	1	R.Q[-17.027]ALAQISLPRIIC[+57.021]DNTGITTVSK.N	C[+57], Q[-17]	828.116	3	2482.33	2482.33	0	-0.2	692	Specific	421.98	421.98	421.98	10.65	75	>sp|P05164|PERM_HUMAN Myeloperoxidase OS=Homo sapiens GN=MPO PE=1 SV=1	4061	Cmpd 43280, +MS2(828.1158), 30.2eV, 119.7 min #48939	119.721
Grad_A1	18405:2	1	R.[+114.043]IIC[+57.021]DNTGITTVSK.N	.[114], C[+57]	768.389	2	1535.77	1535.77	0	-1.9	702	Specific	115.42	34.96	34.96	2.02	75	>sp|P05164|PERM_HUMAN Myeloperoxidase OS=Homo sapiens GN=MPO PE=1 SV=1	4061	Cmpd 18279, +MS2(768.3889), 33.8eV, 48.1 min #21149	48.0402
Grad_A1	18367:2	1	R.[+114.043]IIC[+57.021]DNTGITTVSK.N	.[114], C[+57]	768.389	2	1535.77	1535.77	0	-1.1	702	Specific	132.89	21.65	21.65	2.58	75	>sp|P05164|PERM_HUMAN Myeloperoxidase OS=Homo sapiens GN=MPO PE=1 SV=1	4061	Cmpd 18241, +MS2(768.3894), 33.8eV, 48.0 min #21109	47.9722
Grad_A1	16948:3	1	R.IIC[+57.021]DNTGITTVSK.N	C[+57]	474.582	3	1421.73	1421.73	0	-0.3	702	Specific	155.29	136.89	136.89	3.7	75	>sp|P05164|PERM_HUMAN Myeloperoxidase OS=Homo sapiens GN=MPO PE=1 SV=1	4061	Cmpd 16826, +MS2(474.5815), 19.1eV, 45.0 min #19620	44.9978
Grad_A1	18290:2	1	R.[+114.043]IIC[+57.021]DNTGITTVSK.N	.[114], C[+57]	768.389	2	1535.77	1535.77	0	-1.3	702	Specific	163.98	78.63	78.63	3.32	75	>sp|P05164|PERM_HUMAN Myeloperoxidase OS=Homo sapiens GN=MPO PE=1 SV=1	4061	Cmpd 18164, +MS2(768.3893), 28.3eV, 47.8 min #21029	47.827
Grad_A1	18339:2	1	R.[+114.043]IIC[+57.021]DNTGITTVSK.N	.[114], C[+57]	768.389	2	1535.77	1535.77	0	-2.2	702	Specific	178.31	11.36	11.36	2.95	75	>sp|P05164|PERM_HUMAN Myeloperoxidase OS=Homo sapiens GN=MPO PE=1 SV=1	4061	Cmpd 18213, +MS2(768.3886), 33.8eV, 47.9 min #21080	47.9227
Grad_A1	17290:2	1	R.IIC[+57.021]DNTGITTVSK.N	C[+57]	711.368	2	1421.73	1421.73	0	-1.1	702	Specific	188.53	112.8	112.8	3.72	75	>sp|P05164|PERM_HUMAN Myeloperoxidase OS=Homo sapiens GN=MPO PE=1 SV=1	4061	Cmpd 17168, +MS2(711.3681), 31.5eV, 45.7 min #19980	45.6895
Grad_A1	16434:2	1	R.[+57.021]IIC[+57.021]DNTGITTVSK.N	.[57], C[+57]	739.879	2	1478.75	1478.75	0	-0.3	702	Specific	212.9	144.52	114.21	4.71	75	>sp|P05164|PERM_HUMAN Myeloperoxidase OS=Homo sapiens GN=MPO PE=1 SV=1	4061	Cmpd 16314, +MS2(739.8794), 32.7eV, 43.9 min #19083	43.935
Grad_A1	18310:2	1	R.[+114.043]IIC[+57.021]DNTGITTVSK.N	.[114], C[+57]	768.389	2	1535.77	1535.77	0	-1.6	702	Specific	214.28	139.89	139.89	3.73	75	>sp|P05164|PERM_HUMAN Myeloperoxidase OS=Homo sapiens GN=MPO PE=1 SV=1	4061	Cmpd 18184, +MS2(768.3891), 33.8eV, 47.9 min #21050	47.8702
Grad_A1	17255:2	1	R.IIC[+57.021]DNTGITTVSK.N	C[+57]	711.369	2	1421.73	1421.73	0	0	702	Specific	230.03	90.26	90.26	5.35	75	>sp|P05164|PERM_HUMAN Myeloperoxidase OS=Homo sapiens GN=MPO PE=1 SV=1	4061	Cmpd 17133, +MS2(711.3689), 31.5eV, 45.6 min #19944	45.6358
Grad_A1	25632:2	1	R.[+114.043]IIC[+57.021]DNTGITTVSK.N	.[114], C[+57]	768.39	2	1535.77	1535.77	0	-0.9	702	Specific	246.4	88.32	88.32	4.94	75	>sp|P05164|PERM_HUMAN Myeloperoxidase OS=Homo sapiens GN=MPO PE=1 SV=1	4061	Cmpd 25486, +MS2(768.3896), 28.3eV, 64.9 min #28817	64.9255
Grad_A1	17314:2	1	R.IIC[+57.021]DNTGITTVSK.N	C[+57]	711.369	2	1421.73	1421.73	0	-0.1	702	Specific	247.87	189.99	189.99	6.73	75	>sp|P05164|PERM_HUMAN Myeloperoxidase OS=Homo sapiens GN=MPO PE=1 SV=1	4061	Cmpd 17192, +MS2(711.3688), 31.5eV, 45.7 min #20005	45.7327
Grad_A1	18136:2	1	R.[+57.021]IIC[+57.021]DNTGITTVSK.N	.[57], C[+57]	739.879	2	1478.75	1478.75	0	-0.7	702	Specific	250.9	125.4	125.4	6.92	75	>sp|P05164|PERM_HUMAN Myeloperoxidase OS=Homo sapiens GN=MPO PE=1 SV=1	4061	Cmpd 18010, +MS2(739.8791), 32.7eV, 47.5 min #20867	47.5065
Grad_A1	16589:2	1	R.IIC[+57.021]DNTGITTVSK.N	C[+57]	711.368	2	1421.73	1421.73	0	-0.8	702	Specific	272.75	158.54	158.54	7.32	75	>sp|P05164|PERM_HUMAN Myeloperoxidase OS=Homo sapiens GN=MPO PE=1 SV=1	4061	Cmpd 16467, +MS2(711.3683), 31.5eV, 44.3 min #19244	44.2573
Grad_A1	16483:2	1	R.[+57.021]IIC[+57.021]DNTGITTVSK.N	.[57], C[+57]	739.88	2	1478.75	1478.75	0	-0.2	702	Specific	276.28	195.76	117.34	7.78	75	>sp|P05164|PERM_HUMAN Myeloperoxidase OS=Homo sapiens GN=MPO PE=1 SV=1	4061	Cmpd 16363, +MS2(739.8795), 32.7eV, 44.0 min #19134	44.033
Grad_A1	16465:2	1	R.[+57.021]IIC[+57.021]DNTGITTVSK.N	.[57], C[+57]	739.879	2	1478.75	1478.75	0	-0.7	702	Specific	281.8	111.05	94.41	7.02	75	>sp|P05164|PERM_HUMAN Myeloperoxidase OS=Homo sapiens GN=MPO PE=1 SV=1	4061	Cmpd 16345, +MS2(739.8791), 32.7eV, 44.0 min #19115	43.9918
Grad_A1	17334:2	1	R.IIC[+57.021]DNTGITTVSK.N	C[+57]	711.368	2	1421.73	1421.73	0	-0.7	702	Specific	295.29	223.76	223.76	7.79	75	>sp|P05164|PERM_HUMAN Myeloperoxidase OS=Homo sapiens GN=MPO PE=1 SV=1	4061	Cmpd 17212, +MS2(711.3684), 31.5eV, 45.8 min #20026	45.7765
Grad_A1	16627:2	1	R.IIC[+57.021]DNTGITTVSK.N	C[+57]	711.368	2	1421.73	1421.73	0	-0.7	702	Specific	295.56	182.59	182.59	7.66	75	>sp|P05164|PERM_HUMAN Myeloperoxidase OS=Homo sapiens GN=MPO PE=1 SV=1	4061	Cmpd 16505, +MS2(711.3683), 31.5eV, 44.3 min #19283	44.3115
Grad_A1	17379:2	1	R.IIC[+57.021]DNTGITTVSK.N	C[+57]	711.368	2	1421.73	1421.73	0	-1	702	Specific	302.82	205.5	205.5	7.65	75	>sp|P05164|PERM_HUMAN Myeloperoxidase OS=Homo sapiens GN=MPO PE=1 SV=1	4061	Cmpd 17257, +MS2(711.3682), 31.5eV, 45.9 min #20073	45.8698
Grad_A1	18159:2	1	R.[+57.021]IIC[+57.021]DNTGITTVSK.N	.[57], C[+57]	739.879	2	1478.75	1478.75	0	-0.8	702	Specific	304.26	191.26	191.26	7.56	75	>sp|P05164|PERM_HUMAN Myeloperoxidase OS=Homo sapiens GN=MPO PE=1 SV=1	4061	Cmpd 18033, +MS2(739.8790), 32.7eV, 47.6 min #20891	47.5485
Grad_A1	18958:2	1	R.[+57.021]IIC[+57.021]DNTGITTVSK.N	.[57], C[+57]	739.879	2	1478.75	1478.75	0	-0.9	702	Specific	329.67	162.47	162.47	7.56	75	>sp|P05164|PERM_HUMAN Myeloperoxidase OS=Homo sapiens GN=MPO PE=1 SV=1	4061	Cmpd 18830, +MS2(739.8789), 32.7eV, 49.2 min #21729	49.156
Grad_A1	18929:2	1	R.[+57.021]IIC[+57.021]DNTGITTVSK.N	.[57], C[+57]	739.879	2	1478.75	1478.75	0	-1.5	702	Specific	342.11	203.95	203.95	7.26	75	>sp|P05164|PERM_HUMAN Myeloperoxidase OS=Homo sapiens GN=MPO PE=1 SV=1	4061	Cmpd 18801, +MS2(739.8785), 32.7eV, 49.1 min #21698	49.0975
Grad_A1	17203:2	1	R.IIC[+57.021]DNTGITTVSK.N	C[+57]	711.369	2	1421.73	1421.73	0	-0.4	702	Specific	357	227.49	227.49	8.16	75	>sp|P05164|PERM_HUMAN Myeloperoxidase OS=Homo sapiens GN=MPO PE=1 SV=1	4061	Cmpd 17081, +MS2(711.3686), 31.5eV, 45.5 min #19889	45.5338
Grad_A1	17179:2	1	R.IIC[+57.021]DNTGITTVSK.N	C[+57]	711.369	2	1421.73	1421.73	0	-0.2	702	Specific	366.86	214.61	214.61	8.14	75	>sp|P05164|PERM_HUMAN Myeloperoxidase OS=Homo sapiens GN=MPO PE=1 SV=1	4061	Cmpd 17057, +MS2(711.3687), 31.5eV, 45.5 min #19864	45.4862
Grad_A1	16555:2	1	R.IIC[+57.021]DNTGITTVSK.N	C[+57]	711.368	2	1421.73	1421.73	0	-0.9	702	Specific	387.24	280.81	280.81	8.07	75	>sp|P05164|PERM_HUMAN Myeloperoxidase OS=Homo sapiens GN=MPO PE=1 SV=1	4061	Cmpd 16433, +MS2(711.3682), 31.5eV, 44.2 min #19208	44.1813
Grad_A1	17356:2	1	R.IIC[+57.021]DNTGITTVSK.N	C[+57]	711.368	2	1421.73	1421.73	0	-1.2	702	Specific	394.54	285.72	285.72	8.07	75	>sp|P05164|PERM_HUMAN Myeloperoxidase OS=Homo sapiens GN=MPO PE=1 SV=1	4061	Cmpd 17234, +MS2(711.3680), 31.5eV, 45.8 min #20049	45.8235
Grad_A1	18889:2	1	R.[+57.021]IIC[+57.021]DNTGITTVSK.N	.[57], C[+57]	739.879	2	1478.75	1478.75	0	-1.2	702	Specific	448.96	268.01	268.01	8.18	75	>sp|P05164|PERM_HUMAN Myeloperoxidase OS=Homo sapiens GN=MPO PE=1 SV=1	4061	Cmpd 18761, +MS2(739.8787), 32.7eV, 49.0 min #21655	49.009
Grad_A1	17110:2	1	R.IIC[+57.021]DNTGITTVSK.N	C[+57]	711.369	2	1421.73	1421.73	0	-0.3	702	Specific	457.01	327.33	327.33	8.51	75	>sp|P05164|PERM_HUMAN Myeloperoxidase OS=Homo sapiens GN=MPO PE=1 SV=1	4061	Cmpd 16988, +MS2(711.3686), 31.5eV, 45.3 min #19791	45.3337
Grad_A1	17151:2	1	R.IIC[+57.021]DNTGITTVSK.N	C[+57]	711.368	2	1421.73	1421.73	0	-1	702	Specific	470.03	318.15	318.15	8.16	75	>sp|P05164|PERM_HUMAN Myeloperoxidase OS=Homo sapiens GN=MPO PE=1 SV=1	4061	Cmpd 17029, +MS2(711.3681), 31.5eV, 45.4 min #19834	45.4215
Grad_A1	17130:2	1	R.IIC[+57.021]DNTGITTVSK.N	C[+57]	711.369	2	1421.73	1421.73	0	-0.2	702	Specific	483.43	361.12	361.12	8.75	75	>sp|P05164|PERM_HUMAN Myeloperoxidase OS=Homo sapiens GN=MPO PE=1 SV=1	4061	Cmpd 17008, +MS2(711.3688), 31.5eV, 45.4 min #19812	45.376
Grad_A1	18856:2	1	R.[+57.021]IIC[+57.021]DNTGITTVSK.N	.[57], C[+57]	739.879	2	1478.75	1478.75	0	-1	702	Specific	484.53	276	276	8.21	75	>sp|P05164|PERM_HUMAN Myeloperoxidase OS=Homo sapiens GN=MPO PE=1 SV=1	4061	Cmpd 18728, +MS2(739.8789), 32.7eV, 48.9 min #21620	48.943
Grad_A1	17084:2	1	R.IIC[+57.021]DNTGITTVSK.N	C[+57]	711.368	2	1421.73	1421.73	0	-0.6	702	Specific	491.2	360.12	360.12	8.47	75	>sp|P05164|PERM_HUMAN Myeloperoxidase OS=Homo sapiens GN=MPO PE=1 SV=1	4061	Cmpd 16962, +MS2(711.3684), 31.5eV, 45.3 min #19764	45.2867
Grad_A1	17059:2	1	R.IIC[+57.021]DNTGITTVSK.N	C[+57]	711.368	2	1421.73	1421.73	0	-0.8	702	Specific	567.01	401.65	401.65	9.73	75	>sp|P05164|PERM_HUMAN Myeloperoxidase OS=Homo sapiens GN=MPO PE=1 SV=1	4061	Cmpd 16937, +MS2(711.3683), 31.5eV, 45.2 min #19738	45.2393
Grad_A1	18832:2	1	R.[+57.021]IIC[+57.021]DNTGITTVSK.N	.[57], C[+57]	739.879	2	1478.75	1478.75	0	-1.1	702	Specific	576.25	334.51	334.51	8.55	75	>sp|P05164|PERM_HUMAN Myeloperoxidase OS=Homo sapiens GN=MPO PE=1 SV=1	4061	Cmpd 18704, +MS2(739.8788), 32.7eV, 48.9 min #21594	48.8865
Grad_A1	16921:2	1	R.IIC[+57.021]DNTGITTVSK.N	C[+57]	711.367	2	1421.73	1421.73	0	-2	702	Specific	577.28	399.62	399.62	9.14	75	>sp|P05164|PERM_HUMAN Myeloperoxidase OS=Homo sapiens GN=MPO PE=1 SV=1	4061	Cmpd 16799, +MS2(711.3674), 31.5eV, 44.9 min #19591	44.9208
Grad_A1	18673:2	1	R.[+57.021]IIC[+57.021]DNTGITTVSK.N	.[57], C[+57]	739.878	2	1478.75	1478.75	0	-1.7	702	Specific	607.34	360.84	360.84	10.03	75	>sp|P05164|PERM_HUMAN Myeloperoxidase OS=Homo sapiens GN=MPO PE=1 SV=1	4061	Cmpd 18545, +MS2(739.8783), 32.7eV, 48.6 min #21427	48.5385
Grad_A1	18812:2	1	R.[+57.021]IIC[+57.021]DNTGITTVSK.N	.[57], C[+57]	739.879	2	1478.75	1478.75	0	-1.4	702	Specific	610.14	383.11	383.11	11.6	75	>sp|P05164|PERM_HUMAN Myeloperoxidase OS=Homo sapiens GN=MPO PE=1 SV=1	4061	Cmpd 18684, +MS2(739.8786), 32.7eV, 48.8 min #21573	48.8435
Grad_A1	18791:2	1	R.[+57.021]IIC[+57.021]DNTGITTVSK.N	.[57], C[+57]	739.878	2	1478.75	1478.75	0	-1.7	702	Specific	619.27	373.18	373.18	10.03	75	>sp|P05164|PERM_HUMAN Myeloperoxidase OS=Homo sapiens GN=MPO PE=1 SV=1	4061	Cmpd 18663, +MS2(739.8783), 32.7eV, 48.8 min #21551	48.798
Grad_A1	17032:2	1	R.IIC[+57.021]DNTGITTVSK.N	C[+57]	711.368	2	1421.73	1421.73	0	-0.7	702	Specific	627.48	459.13	459.13	11.6	75	>sp|P05164|PERM_HUMAN Myeloperoxidase OS=Homo sapiens GN=MPO PE=1 SV=1	4061	Cmpd 16910, +MS2(711.3683), 31.5eV, 45.2 min #19709	45.1783
Grad_A1	18679:2	1	R.[+57.021]IIC[+57.021]DNTGITTVSK.N	.[57], C[+57]	739.879	2	1478.75	1478.75	0	-0.9	702	Specific	631.88	387.08	387.08	11.6	75	>sp|P05164|PERM_HUMAN Myeloperoxidase OS=Homo sapiens GN=MPO PE=1 SV=1	4061	Cmpd 18551, +MS2(739.8790), 32.7eV, 48.6 min #21434	48.5683
Grad_A1	16927:2	1	R.IIC[+57.021]DNTGITTVSK.N	C[+57]	711.369	2	1421.73	1421.73	0	-0.5	702	Specific	707.69	464.57	464.57	13.6	75	>sp|P05164|PERM_HUMAN Myeloperoxidase OS=Homo sapiens GN=MPO PE=1 SV=1	4061	Cmpd 16805, +MS2(711.3685), 31.5eV, 45.0 min #19598	44.9535
Grad_A1	17001:2	1	R.IIC[+57.021]DNTGITTVSK.N	C[+57]	711.368	2	1421.73	1421.73	0	-0.7	702	Specific	717.95	516.41	516.41	13.6	75	>sp|P05164|PERM_HUMAN Myeloperoxidase OS=Homo sapiens GN=MPO PE=1 SV=1	4061	Cmpd 16879, +MS2(711.3684), 31.5eV, 45.1 min #19676	45.1097
Grad_A1	18770:2	1	R.[+57.021]IIC[+57.021]DNTGITTVSK.N	.[57], C[+57]	739.879	2	1478.75	1478.75	0	-1.5	702	Specific	723.36	490.1	490.1	13.01	75	>sp|P05164|PERM_HUMAN Myeloperoxidase OS=Homo sapiens GN=MPO PE=1 SV=1	4061	Cmpd 18642, +MS2(739.8785), 32.7eV, 48.8 min #21529	48.7525
Grad_A1	16947:2	1	R.IIC[+57.021]DNTGITTVSK.N	C[+57]	711.368	2	1421.73	1421.73	0	-0.8	702	Specific	733.68	474.71	474.71	13.6	75	>sp|P05164|PERM_HUMAN Myeloperoxidase OS=Homo sapiens GN=MPO PE=1 SV=1	4061	Cmpd 16825, +MS2(711.3683), 31.5eV, 45.0 min #19619	44.9973
Grad_A1	18705:2	1	R.[+57.021]IIC[+57.021]DNTGITTVSK.N	.[57], C[+57]	739.878	2	1478.75	1478.75	0	-1.7	702	Specific	737.53	479.32	479.32	13.01	75	>sp|P05164|PERM_HUMAN Myeloperoxidase OS=Homo sapiens GN=MPO PE=1 SV=1	4061	Cmpd 18577, +MS2(739.8783), 32.7eV, 48.6 min #21461	48.6182
Grad_A1	16976:2	1	R.IIC[+57.021]DNTGITTVSK.N	C[+57]	711.368	2	1421.73	1421.73	0	-0.9	702	Specific	741.56	508.41	508.41	13.6	75	>sp|P05164|PERM_HUMAN Myeloperoxidase OS=Homo sapiens GN=MPO PE=1 SV=1	4061	Cmpd 16854, +MS2(711.3682), 31.5eV, 45.1 min #19650	45.0647
Grad_A1	18748:2	1	R.[+57.021]IIC[+57.021]DNTGITTVSK.N	.[57], C[+57]	739.879	2	1478.75	1478.75	0	-1.1	702	Specific	745.38	515.21	515.21	13.6	75	>sp|P05164|PERM_HUMAN Myeloperoxidase OS=Homo sapiens GN=MPO PE=1 SV=1	4061	Cmpd 18620, +MS2(739.8788), 32.7eV, 48.7 min #21506	48.7088
Grad_A1	18728:2	1	R.[+57.021]IIC[+57.021]DNTGITTVSK.N	.[57], C[+57]	739.879	2	1478.75	1478.75	0	-1.5	702	Specific	760.98	499.06	499.06	14.01	75	>sp|P05164|PERM_HUMAN Myeloperoxidase OS=Homo sapiens GN=MPO PE=1 SV=1	4061	Cmpd 18600, +MS2(739.8785), 32.7eV, 48.7 min #21485	48.6652
Grad_A1	18727:2	1	R.[+57.021]IIC[+57.021]DNTGITTVSK.N	.[57], C[+57]	739.879	2	1478.75	1478.75	0	-1.5	702	Specific	776.95	551.7	551.7	14.01	75	>sp|P05164|PERM_HUMAN Myeloperoxidase OS=Homo sapiens GN=MPO PE=1 SV=1	4061	Cmpd 18599, +MS2(739.8785), 27.5eV, 48.7 min #21484	48.6647
Grad_A1	16505:2	1	R.IIC[+57.021]DNTGITTVSK[+57.021].N	C[+57], K[+57]	739.88	2	1478.75	1478.75	0	0.1	702	Specific	170.16	27.34	27.34	3.35	75	>sp|P05164|PERM_HUMAN Myeloperoxidase OS=Homo sapiens GN=MPO PE=1 SV=1	4061	Cmpd 16385, +MS2(739.8797), 32.7eV, 44.1 min #19157	44.0742
Grad_A1	17514:2	1	R.IIC[+57.021]DNTGITTVSK[+57.021].N	C[+57], K[+57]	739.879	2	1478.75	1478.75	0	-1.4	702	Specific	235.57	176.97	176.97	5.97	75	>sp|P05164|PERM_HUMAN Myeloperoxidase OS=Homo sapiens GN=MPO PE=1 SV=1	4061	Cmpd 17392, +MS2(739.8786), 32.7eV, 46.1 min #20214	46.1198
Grad_A1	17227:2	1	R.IIC[+57.021]DN[+0.984]TGITTVSK.N	C[+57], N[+1]	711.864	2	1422.72	1422.71	0	4	702	Specific	276.35	182.59	182.59	5.97	75	>sp|P05164|PERM_HUMAN Myeloperoxidase OS=Homo sapiens GN=MPO PE=1 SV=1	4061	Cmpd 17105, +MS2(711.8637), 31.5eV, 45.6 min #19915	45.5895
Grad_A1	16872:2	1	R.IIC[+57.021]DNTGITTVSK[+57.021].N	C[+57], K[+57]	739.879	2	1478.75	1478.75	0	-0.9	702	Specific	291.56	252.35	252.35	7.8	75	>sp|P05164|PERM_HUMAN Myeloperoxidase OS=Homo sapiens GN=MPO PE=1 SV=1	4061	Cmpd 16750, +MS2(739.8789), 32.7eV, 44.8 min #19540	44.8262
Grad_A1	17480:2	1	R.IIC[+57.021]DNTGITTVSK[+57.021].N	C[+57], K[+57]	739.879	2	1478.75	1478.75	0	-0.8	702	Specific	311.25	227.05	227.05	7.68	75	>sp|P05164|PERM_HUMAN Myeloperoxidase OS=Homo sapiens GN=MPO PE=1 SV=1	4061	Cmpd 17358, +MS2(739.8790), 32.7eV, 46.1 min #20179	46.0658
Grad_A1	16837:2	1	R.IIC[+57.021]DNTGITTVSK[+57.021].N	C[+57], K[+57]	739.879	2	1478.75	1478.75	0	-0.7	702	Specific	399.74	269.55	269.55	8.07	75	>sp|P05164|PERM_HUMAN Myeloperoxidase OS=Homo sapiens GN=MPO PE=1 SV=1	4061	Cmpd 16715, +MS2(739.8791), 32.7eV, 44.8 min #19503	44.7528
Grad_A1	16773:2	1	R.IIC[+57.021]DNTGITTVSK[+57.021].N	C[+57], K[+57]	739.879	2	1478.75	1478.75	0	-1.1	702	Specific	403.6	309.57	309.57	8.08	75	>sp|P05164|PERM_HUMAN Myeloperoxidase OS=Homo sapiens GN=MPO PE=1 SV=1	4061	Cmpd 16651, +MS2(739.8788), 32.7eV, 44.6 min #19436	44.618
Grad_A1	17451:2	1	R.IIC[+57.021]DNTGITTVSK[+57.021].N	C[+57], K[+57]	739.879	2	1478.75	1478.75	0	-1.2	702	Specific	411.45	282.23	282.23	8.11	75	>sp|P05164|PERM_HUMAN Myeloperoxidase OS=Homo sapiens GN=MPO PE=1 SV=1	4061	Cmpd 17329, +MS2(739.8787), 32.7eV, 46.0 min #20149	46.0177
Grad_A1	16814:2	1	R.IIC[+57.021]DNTGITTVSK[+57.021].N	C[+57], K[+57]	739.879	2	1478.75	1478.75	0	-0.5	702	Specific	470.33	347.52	347.52	8.33	75	>sp|P05164|PERM_HUMAN Myeloperoxidase OS=Homo sapiens GN=MPO PE=1 SV=1	4061	Cmpd 16692, +MS2(739.8792), 32.7eV, 44.7 min #19479	44.7068
Grad_A1	17395:2	1	R.IIC[+57.021]DNTGITTVSK[+57.021].N	C[+57], K[+57]	739.879	2	1478.75	1478.75	0	-0.4	702	Specific	471.42	352.77	352.77	8.61	75	>sp|P05164|PERM_HUMAN Myeloperoxidase OS=Homo sapiens GN=MPO PE=1 SV=1	4061	Cmpd 17273, +MS2(739.8793), 32.7eV, 45.9 min #20091	45.9212
Grad_A1	17424:2	1	R.IIC[+57.021]DNTGITTVSK[+57.021].N	C[+57], K[+57]	739.879	2	1478.75	1478.75	0	-0.8	702	Specific	503.99	366.07	366.07	8.54	75	>sp|P05164|PERM_HUMAN Myeloperoxidase OS=Homo sapiens GN=MPO PE=1 SV=1	4061	Cmpd 17302, +MS2(739.8790), 32.7eV, 46.0 min #20121	45.9697
Grad_A1	16793:2	1	R.IIC[+57.021]DNTGITTVSK[+57.021].N	C[+57], K[+57]	739.879	2	1478.75	1478.75	0	-0.8	702	Specific	539.18	387.17	387.17	9.54	75	>sp|P05164|PERM_HUMAN Myeloperoxidase OS=Homo sapiens GN=MPO PE=1 SV=1	4061	Cmpd 16671, +MS2(739.8790), 32.7eV, 44.7 min #19457	44.6632
Grad_A1	43816:3	1	R.DFVNC[+57.021]STLPALNLASWR.E	C[+57]	655.328	3	1963.97	1963.97	0	0.4	726	Specific	382.74	348.08	348.08	8.57	75	>sp|P05164|PERM_HUMAN Myeloperoxidase OS=Homo sapiens GN=MPO PE=1 SV=1	4061	Cmpd 43576, +MS2(655.3282), 24.8eV, 120.5 min #49261	120.538
Grad_A1	44097:3	1	R.[+57.021]DFVNC[+57.021]STLPALNLASWR.E	.[57], C[+57]	674.336	3	2020.99	2020.99	0	0.6	726	Specific	397	360.5	360.5	8.59	75	>sp|P05164|PERM_HUMAN Myeloperoxidase OS=Homo sapiens GN=MPO PE=1 SV=1	4061	Cmpd 43857, +MS2(674.3356), 25.4eV, 121.3 min #49559	121.249
Grad_A1	43784:3	1	R.DFVNC[+57.021]STLPALNLASWR.E	C[+57]	655.329	3	1963.97	1963.97	0	1.9	726	Specific	442.64	428.33	428.33	9.1	75	>sp|P05164|PERM_HUMAN Myeloperoxidase OS=Homo sapiens GN=MPO PE=1 SV=1	4061	Cmpd 43544, +MS2(655.3292), 24.8eV, 120.5 min #49227	120.459
Grad_A1	44062:3	1	R.[+57.021]DFVNC[+57.021]STLPALNLASWR.E	.[57], C[+57]	674.335	3	2020.99	2020.99	0	-0.1	726	Specific	473.35	418.55	418.55	9.77	75	>sp|P05164|PERM_HUMAN Myeloperoxidase OS=Homo sapiens GN=MPO PE=1 SV=1	4061	Cmpd 43822, +MS2(674.3351), 25.4eV, 121.2 min #49523	121.193
Grad_A1	43801:2	1	R.DFVNC[+57.021]STLPALNLASWR.E	C[+57]	982.488	2	1963.97	1963.97	0	-0.2	726	Specific	607.97	503.48	503.48	12.29	75	>sp|P05164|PERM_HUMAN Myeloperoxidase OS=Homo sapiens GN=MPO PE=1 SV=1	4061	Cmpd 43561, +MS2(982.4882), 35.1eV, 120.5 min #49245	120.505
Grad_A1	44077:3	1	R.DFVN[+0.984]C[+57.021]STLPALNLASWR.E	C[+57], N[+1]	655.657	3	1964.96	1964.95	0	1.2	726	Specific	257.94	257.94	257.94	7.77	75	>sp|P05164|PERM_HUMAN Myeloperoxidase OS=Homo sapiens GN=MPO PE=1 SV=1	4061	Cmpd 43837, +MS2(655.6568), 24.8eV, 121.2 min #49538	121.206
Grad_A1	44075:2	1	R.DFVN[+0.984]C[+57.021]STLPALNLASWR.E	C[+57], N[+1]	982.98	2	1964.95	1964.95	0	-0.3	726	Specific	295.91	295.91	295.91	8.57	75	>sp|P05164|PERM_HUMAN Myeloperoxidase OS=Homo sapiens GN=MPO PE=1 SV=1	4061	Cmpd 43835, +MS2(982.9801), 42.2eV, 121.2 min #49536	121.203
Grad_A1	44046:3	1	R.DFVN[+0.984]C[+57.021]STLPALNLASWR.E	C[+57], N[+1]	655.656	3	1964.95	1964.95	0	0.1	726	Specific	356.66	313.57	313.57	8.3	75	>sp|P05164|PERM_HUMAN Myeloperoxidase OS=Homo sapiens GN=MPO PE=1 SV=1	4061	Cmpd 43806, +MS2(655.6561), 24.8eV, 121.2 min #49506	121.151
Grad_A1	44041:2	1	R.DFVN[+0.984]C[+57.021]STLPALNLASWR.E	C[+57], N[+1]	982.98	2	1964.95	1964.95	0	0	726	Specific	471.26	471.26	428.24	10.11	75	>sp|P05164|PERM_HUMAN Myeloperoxidase OS=Homo sapiens GN=MPO PE=1 SV=1	4061	Cmpd 43801, +MS2(982.9804), 42.2eV, 121.1 min #49501	121.148
Grad_A1	44030:3	1	R.DFVN[+0.984]C[+57.021]STLPALNLASWR.E	C[+57], N[+1]	655.656	3	1964.95	1964.95	0	0.2	726	Specific	511.98	504.33	424.38	9.87	75	>sp|P05164|PERM_HUMAN Myeloperoxidase OS=Homo sapiens GN=MPO PE=1 SV=1	4061	Cmpd 43790, +MS2(655.6562), 24.8eV, 121.1 min #49489	121.111
Grad_A1	44020:2	1	R.DFVN[+0.984]C[+57.021]STLPALNLASWR.E	C[+57], N[+1]	982.98	2	1964.95	1964.95	0	0	726	Specific	564.31	474	474	10.42	75	>sp|P05164|PERM_HUMAN Myeloperoxidase OS=Homo sapiens GN=MPO PE=1 SV=1	4061	Cmpd 43780, +MS2(982.9804), 42.2eV, 121.1 min #49479	121.104
Grad_A1	27114:3	2	R.RLYWDDLK[+145.020]R.K	K[+145]	470.571	3	1409.7	1409.7	0	-0.1	121	Specific	57.56	57.56	57.56	2.07	50	>sp|P02786|TFR1_HUMAN Transferrin receptor protein 1 OS=Homo sapiens GN=TFRC PE=1 SV=2	3923	Cmpd 26964, +MS2(470.5713), 18.9eV, 68.5 min #30394	68.4448
Grad_A1	27087:3	2	R.RLYWDDLK[+145.020]R.K	K[+145]	470.571	3	1409.7	1409.7	0	0	121	Specific	225.49	175.08	175.08	5.8	50	>sp|P02786|TFR1_HUMAN Transferrin receptor protein 1 OS=Homo sapiens GN=TFRC PE=1 SV=2	3923	Cmpd 26937, +MS2(470.5713), 18.9eV, 68.4 min #30366	68.3917
Grad_A1	27063:3	2	R.RLYWDDLK[+145.020]R.K	K[+145]	470.572	3	1409.7	1409.7	0	0.3	121	Specific	238.49	126.77	126.77	5.46	50	>sp|P02786|TFR1_HUMAN Transferrin receptor protein 1 OS=Homo sapiens GN=TFRC PE=1 SV=2	3923	Cmpd 26913, +MS2(470.5715), 18.9eV, 68.4 min #30341	68.3462
Grad_A1	27805:3	2	R.[+57.021]RLYWDDLK[+145.020]R.K	.[57], K[+145]	489.579	3	1466.72	1466.72	0	0.4	121	Specific	243.98	153.15	153.15	5.27	50	>sp|P02786|TFR1_HUMAN Transferrin receptor protein 1 OS=Homo sapiens GN=TFRC PE=1 SV=2	3923	Cmpd 27653, +MS2(489.5787), 19.6eV, 70.0 min #31124	69.9755
Grad_A1	27711:3	2	R.[+57.021]RLYWDDLK[+145.020]R.K	.[57], K[+145]	489.579	3	1466.72	1466.72	0	0.1	121	Specific	253.74	144.88	144.88	6.7	50	>sp|P02786|TFR1_HUMAN Transferrin receptor protein 1 OS=Homo sapiens GN=TFRC PE=1 SV=2	3923	Cmpd 27559, +MS2(489.5785), 19.6eV, 69.8 min #31026	69.7947
Grad_A1	27738:3	2	R.[+57.021]RLYWDDLK[+145.020]R.K	.[57], K[+145]	489.579	3	1466.72	1466.72	0	0.1	121	Specific	276.03	151.13	151.13	6.84	50	>sp|P02786|TFR1_HUMAN Transferrin receptor protein 1 OS=Homo sapiens GN=TFRC PE=1 SV=2	3923	Cmpd 27586, +MS2(489.5786), 19.6eV, 69.8 min #31054	69.8432
Grad_A1	27780:3	2	R.[+57.021]RLYWDDLK[+145.020]R.K	.[57], K[+145]	489.579	3	1466.72	1466.72	0	0.3	121	Specific	277.99	180.46	180.46	7.03	50	>sp|P02786|TFR1_HUMAN Transferrin receptor protein 1 OS=Homo sapiens GN=TFRC PE=1 SV=2	3923	Cmpd 27628, +MS2(489.5786), 19.6eV, 69.9 min #31098	69.9307
Grad_A1	27036:3	2	R.RLYWDDLK[+145.020]R.K	K[+145]	470.571	3	1409.7	1409.7	0	0.2	121	Specific	281.9	196.62	196.62	7.19	50	>sp|P02786|TFR1_HUMAN Transferrin receptor protein 1 OS=Homo sapiens GN=TFRC PE=1 SV=2	3923	Cmpd 26886, +MS2(470.5714), 18.9eV, 68.3 min #30312	68.281
Grad_A1	27759:3	2	R.[+57.021]RLYWDDLK[+145.020]R.K	.[57], K[+145]	489.579	3	1466.72	1466.72	0	0	121	Specific	283.56	190.09	190.09	7.19	50	>sp|P02786|TFR1_HUMAN Transferrin receptor protein 1 OS=Homo sapiens GN=TFRC PE=1 SV=2	3923	Cmpd 27607, +MS2(489.5785), 19.6eV, 69.9 min #31076	69.8875
Grad_A1	27008:3	2	R.RLYWDDLK[+145.020]R.K	K[+145]	470.571	3	1409.7	1409.7	0	0.1	121	Specific	369.66	229.1	229.1	7.42	50	>sp|P02786|TFR1_HUMAN Transferrin receptor protein 1 OS=Homo sapiens GN=TFRC PE=1 SV=2	3923	Cmpd 26858, +MS2(470.5714), 18.9eV, 68.2 min #30283	68.2292
Grad_A1	31210:2	2	R.LYWDDLK[+145.020]R.K	K[+145]	627.303	2	1253.6	1253.6	0	0.3	122	Specific	224.96	119.87	119.87	4.58	50	>sp|P02786|TFR1_HUMAN Transferrin receptor protein 1 OS=Homo sapiens GN=TFRC PE=1 SV=2	3923	Cmpd 31046, +MS2(627.3030), 23.9eV, 79.4 min #34838	79.359
Grad_A1	31226:2	2	R.LYWDDLK[+145.020]R.K	K[+145]	627.303	2	1253.6	1253.6	0	-0.5	122	Specific	246.18	135.53	135.53	4.57	50	>sp|P02786|TFR1_HUMAN Transferrin receptor protein 1 OS=Homo sapiens GN=TFRC PE=1 SV=2	3923	Cmpd 31062, +MS2(627.3025), 23.9eV, 79.4 min #34858	79.4148
Grad_A1	42376:3	2	D.[+87.998]STDFTGTIKLLNENSYVPR.E	.[+88]	748.371	3	2243.1	2243.1	0	-0.9	137	NRagged	207.99	153	19.69	4.09	50	>sp|P02786|TFR1_HUMAN Transferrin receptor protein 1 OS=Homo sapiens GN=TFRC PE=1 SV=2	3923	Cmpd 42148, +MS2(748.3713), 27.7eV, 116.5 min #47692	116.487
Grad_A1	42352:3	2	D.[+87.998]STDFTGTIKLLNENSYVPR.E	.[+88]	748.372	3	2243.1	2243.1	0	-0.5	137	NRagged	228.69	228.69	8.8	5.73	50	>sp|P02786|TFR1_HUMAN Transferrin receptor protein 1 OS=Homo sapiens GN=TFRC PE=1 SV=2	3923	Cmpd 42126, +MS2(748.3716), 27.7eV, 116.4 min #47669	116.439
Grad_A1	42327:3	2	D.STDFTGTIK[+87.998]LLNENSYVPR.E	K[+88]	748.372	3	2243.1	2243.1	0	-0.1	137	NRagged	334.22	267.52	7.24	7.67	50	>sp|P02786|TFR1_HUMAN Transferrin receptor protein 1 OS=Homo sapiens GN=TFRC PE=1 SV=2	3923	Cmpd 42103, +MS2(748.3719), 27.7eV, 116.4 min #47644	116.381
Grad_A1	23985:3	2	I.[+57.021]K[+145.020]LLNENSYVPR.E	.[57], K[+145]	512.261	3	1534.77	1534.77	0	0.5	145	NRagged	194.98	142.36	0	3.71	50	>sp|P02786|TFR1_HUMAN Transferrin receptor protein 1 OS=Homo sapiens GN=TFRC PE=1 SV=2	3923	Cmpd 23843, +MS2(512.2612), 20.3eV, 61.0 min #27066	61.0373
Grad_A1	23949:3	2	I.[+145.020]KLLNENSYVPR.E	.[+145]	493.254	3	1477.75	1477.75	0	-0.4	145	NRagged	240.27	203.25	20	5.62	50	>sp|P02786|TFR1_HUMAN Transferrin receptor protein 1 OS=Homo sapiens GN=TFRC PE=1 SV=2	3923	Cmpd 23807, +MS2(493.2536), 19.7eV, 60.9 min #27026	60.9203
Grad_A1	23938:3	2	I.[+145.020]KLLNENSYVPR.E	.[+145]	493.253	3	1477.74	1477.75	0	-2.2	145	NRagged	276.83	154.27	20	3.7	50	>sp|P02786|TFR1_HUMAN Transferrin receptor protein 1 OS=Homo sapiens GN=TFRC PE=1 SV=2	3923	Cmpd 23796, +MS2(493.2527), 19.7eV, 60.9 min #27014	60.8825
Grad_A1	23614:2	2	I.[+145.020]KLLNEN[+0.984]SYVPR.E	.[145], N[+1]	739.866	2	1478.73	1478.73	0	-3.7	145	NRagged	284.48	125.46	11.72	3.98	50	>sp|P02786|TFR1_HUMAN Transferrin receptor protein 1 OS=Homo sapiens GN=TFRC PE=1 SV=2	3923	Cmpd 23472, +MS2(739.8663), 32.7eV, 60.1 min #26670	60.0778
Grad_A1	24052:2	2	I.[+114.043]K[+87.998]LLNENSYVPR.E	.[114], K[+88]	767.887	2	1534.77	1534.77	0	-0.7	145	NRagged	286.44	99.14	0	4.92	50	>sp|P02786|TFR1_HUMAN Transferrin receptor protein 1 OS=Homo sapiens GN=TFRC PE=1 SV=2	3923	Cmpd 23910, +MS2(767.8872), 33.8eV, 61.2 min #27139	61.2107
Grad_A1	23629:2	2	I.[+145.020]KLLNEN[+0.984]SYVPR.E	.[145], N[+1]	739.869	2	1478.73	1478.73	0	-0.2	145	NRagged	309.7	143.58	5.92	5.91	50	>sp|P02786|TFR1_HUMAN Transferrin receptor protein 1 OS=Homo sapiens GN=TFRC PE=1 SV=2	3923	Cmpd 23487, +MS2(739.8689), 32.7eV, 60.1 min #26686	60.1165
Grad_A1	23990:2	2	I.[+145.020]KLLNENSYVPR.E	.[+145]	739.377	2	1477.75	1477.75	0	-0.3	145	NRagged	336.71	33.34	1.75	3.64	50	>sp|P02786|TFR1_HUMAN Transferrin receptor protein 1 OS=Homo sapiens GN=TFRC PE=1 SV=2	3923	Cmpd 23848, +MS2(739.3768), 32.6eV, 61.0 min #27071	61.0422
Grad_A1	24032:2	2	I.[+114.043]K[+87.998]LLNENSYVPR.E	.[114], K[+88]	767.888	2	1534.77	1534.77	0	-0.2	145	NRagged	342.68	140.97	0	6.11	50	>sp|P02786|TFR1_HUMAN Transferrin receptor protein 1 OS=Homo sapiens GN=TFRC PE=1 SV=2	3923	Cmpd 23890, +MS2(767.8876), 33.8eV, 61.2 min #27118	61.166
Grad_A1	23598:2	2	I.[+145.020]KLLNEN[+0.984]SYVPR.E	.[145], N[+1]	739.867	2	1478.73	1478.73	0	-2.2	145	NRagged	376.25	179.54	13.34	5.33	50	>sp|P02786|TFR1_HUMAN Transferrin receptor protein 1 OS=Homo sapiens GN=TFRC PE=1 SV=2	3923	Cmpd 23456, +MS2(739.8674), 32.7eV, 60.1 min #26653	60.0573
Grad_A1	23907:2	2	I.[+145.020]KLLNENSYVPR.E	.[+145]	739.377	2	1477.75	1477.75	0	0.1	145	NRagged	421.68	179.9	9.21	6.32	50	>sp|P02786|TFR1_HUMAN Transferrin receptor protein 1 OS=Homo sapiens GN=TFRC PE=1 SV=2	3923	Cmpd 23765, +MS2(739.3771), 32.6eV, 60.8 min #26982	60.8238
Grad_A1	23970:2	2	I.[+145.020]KLLNENSYVPR.E	.[+145]	739.377	2	1477.75	1477.75	0	-0.3	145	NRagged	428.9	202.94	12.32	6.51	50	>sp|P02786|TFR1_HUMAN Transferrin receptor protein 1 OS=Homo sapiens GN=TFRC PE=1 SV=2	3923	Cmpd 23828, +MS2(739.3768), 32.6eV, 61.0 min #27050	60.9975
Grad_A1	23988:2	2	I.[+114.043]K[+87.998]LLNENSYVPR.E	.[114], K[+88]	767.887	2	1534.77	1534.77	0	-1	145	NRagged	449.64	181.2	0	6.22	50	>sp|P02786|TFR1_HUMAN Transferrin receptor protein 1 OS=Homo sapiens GN=TFRC PE=1 SV=2	3923	Cmpd 23846, +MS2(767.8870), 33.8eV, 61.0 min #27069	61.0412
Grad_A1	23926:2	2	I.[+145.020]KLLNENSYVPR.E	.[+145]	739.377	2	1477.75	1477.75	0	-0.6	145	NRagged	470.17	224.76	14.35	6.35	50	>sp|P02786|TFR1_HUMAN Transferrin receptor protein 1 OS=Homo sapiens GN=TFRC PE=1 SV=2	3923	Cmpd 23784, +MS2(739.3766), 32.6eV, 60.9 min #27002	60.8698
Grad_A1	24012:2	2	I.[+114.043]K[+87.998]LLNENSYVPR.E	.[114], K[+88]	767.888	2	1534.77	1534.77	0	0	145	NRagged	485.5	216.79	0	6.62	50	>sp|P02786|TFR1_HUMAN Transferrin receptor protein 1 OS=Homo sapiens GN=TFRC PE=1 SV=2	3923	Cmpd 23870, +MS2(767.8877), 33.8eV, 61.1 min #27096	61.1102
Grad_A1	23945:2	2	I.[+145.020]KLLNENSYVPR.E	.[+145]	739.377	2	1477.75	1477.75	0	0.1	145	NRagged	511.25	248.01	12.34	6.74	50	>sp|P02786|TFR1_HUMAN Transferrin receptor protein 1 OS=Homo sapiens GN=TFRC PE=1 SV=2	3923	Cmpd 23803, +MS2(739.3771), 32.6eV, 60.9 min #27022	60.9175
Grad_A1	23966:2	2	I.[+114.043]K[+87.998]LLNENSYVPR.E	.[114], K[+88]	767.886	2	1534.77	1534.77	0	-1.6	145	NRagged	556.77	317.24	0	6.03	50	>sp|P02786|TFR1_HUMAN Transferrin receptor protein 1 OS=Homo sapiens GN=TFRC PE=1 SV=2	3923	Cmpd 23824, +MS2(767.8865), 33.8eV, 61.0 min #27046	60.993
Grad_A1	41759:3	2	R.[+114.043]EAGSQK[+87.998]DENLALYVENQFR.E	.[114], K[+88]	805.041	3	2413.11	2413.11	0	0.3	156	Specific	152.69	128.39	29.13	3.89	50	>sp|P02786|TFR1_HUMAN Transferrin receptor protein 1 OS=Homo sapiens GN=TFRC PE=1 SV=2	3923	Cmpd 41547, +MS2(805.0414), 29.5eV, 114.5 min #47004	114.476
Grad_A1	41741:3	2	R.[+57.021]EAGSQK[+145.020]DENLALYVENQFR.E	.[57], K[+145]	805.043	3	2413.11	2413.11	0	2.4	156	Specific	208.48	208.48	2.44	3.99	50	>sp|P02786|TFR1_HUMAN Transferrin receptor protein 1 OS=Homo sapiens GN=TFRC PE=1 SV=2	3923	Cmpd 41529, +MS2(805.0431), 29.5eV, 114.4 min #46984	114.436
Grad_A1	41545:3	2	R.EAGSQK[+145.020]DENLALYVENQFR.E	K[+145]	786.035	3	2356.09	2356.09	0	1.3	156	Specific	273.11	184.63	7.41	8.1	50	>sp|P02786|TFR1_HUMAN Transferrin receptor protein 1 OS=Homo sapiens GN=TFRC PE=1 SV=2	3923	Cmpd 41333, +MS2(786.0350), 28.9eV, 113.7 min #46753	113.7
Grad_A1	41497:3	2	R.[+87.998]EAGSQK[+57.021]DENLALYVENQFR.E	.[88], K[+57]	786.034	3	2356.09	2356.09	0	0.5	156	Specific	291.88	291.88	0.28	8.56	50	>sp|P02786|TFR1_HUMAN Transferrin receptor protein 1 OS=Homo sapiens GN=TFRC PE=1 SV=2	3923	Cmpd 41285, +MS2(786.0344), 28.9eV, 113.6 min #46698	113.552
Grad_A1	41394:3	2	R.EAGSQK[+145.020]DENLALYVENQFR.E	K[+145]	786.036	3	2356.09	2356.09	0	2.1	156	Specific	342.69	241.65	38.42	7.92	50	>sp|P02786|TFR1_HUMAN Transferrin receptor protein 1 OS=Homo sapiens GN=TFRC PE=1 SV=2	3923	Cmpd 41182, +MS2(786.0356), 28.9eV, 113.3 min #46577	113.248
Grad_A1	41489:3	2	R.EAGSQK[+145.020]DENLALYVENQFR.E	K[+145]	786.035	3	2356.09	2356.09	0	1.4	156	Specific	353.19	294.7	14.19	8.57	50	>sp|P02786|TFR1_HUMAN Transferrin receptor protein 1 OS=Homo sapiens GN=TFRC PE=1 SV=2	3923	Cmpd 41277, +MS2(786.0351), 28.9eV, 113.5 min #46689	113.533
Grad_A1	41391:3	2	R.EAGSQK[+145.020]DENLALYVENQFR.E	K[+145]	786.034	3	2356.09	2356.09	0	0.6	156	Specific	370.96	264.06	44.46	8.57	50	>sp|P02786|TFR1_HUMAN Transferrin receptor protein 1 OS=Homo sapiens GN=TFRC PE=1 SV=2	3923	Cmpd 41179, +MS2(786.0344), 28.9eV, 113.2 min #46573	113.238
Grad_A1	41520:3	2	R.[+145.020]EAGSQKDENLALYVENQFR.E	.[+145]	786.035	3	2356.09	2356.09	0	1.3	156	Specific	372.54	331.94	3.36	8.62	50	>sp|P02786|TFR1_HUMAN Transferrin receptor protein 1 OS=Homo sapiens GN=TFRC PE=1 SV=2	3923	Cmpd 41308, +MS2(786.0350), 28.9eV, 113.6 min #46725	113.623
Grad_A1	41507:3	2	R.EAGSQK[+145.020]DENLALYVENQFR.E	K[+145]	786.035	3	2356.09	2356.09	0	1.1	156	Specific	379.92	282.45	9.82	8.58	50	>sp|P02786|TFR1_HUMAN Transferrin receptor protein 1 OS=Homo sapiens GN=TFRC PE=1 SV=2	3923	Cmpd 41295, +MS2(786.0348), 28.9eV, 113.6 min #46710	113.583
Grad_A1	41406:3	2	R.EAGSQK[+145.020]DENLALYVENQFR.E	K[+145]	786.035	3	2356.09	2356.09	0	0.8	156	Specific	461.77	345.51	14.5	8.93	50	>sp|P02786|TFR1_HUMAN Transferrin receptor protein 1 OS=Homo sapiens GN=TFRC PE=1 SV=2	3923	Cmpd 41194, +MS2(786.0347), 28.9eV, 113.3 min #46593	113.302
Grad_A1	41480:3	2	R.EAGSQK[+145.020]DENLALYVENQFR.E	K[+145]	786.035	3	2356.09	2356.09	0	1.8	156	Specific	464.06	370.02	44.47	8.46	50	>sp|P02786|TFR1_HUMAN Transferrin receptor protein 1 OS=Homo sapiens GN=TFRC PE=1 SV=2	3923	Cmpd 41268, +MS2(786.0354), 28.9eV, 113.5 min #46678	113.507
Grad_A1	41398:3	2	R.EAGSQK[+145.020]DENLALYVENQFR.E	K[+145]	786.035	3	2356.09	2356.09	0	1.4	156	Specific	492.78	452.82	11.35	10.04	50	>sp|P02786|TFR1_HUMAN Transferrin receptor protein 1 OS=Homo sapiens GN=TFRC PE=1 SV=2	3923	Cmpd 41186, +MS2(786.0351), 28.9eV, 113.3 min #46583	113.272
Grad_A1	41473:3	2	R.EAGSQK[+145.020]DENLALYVENQFR.E	K[+145]	786.035	3	2356.09	2356.09	0	1.1	156	Specific	510.55	387.15	29.44	10.11	50	>sp|P02786|TFR1_HUMAN Transferrin receptor protein 1 OS=Homo sapiens GN=TFRC PE=1 SV=2	3923	Cmpd 41261, +MS2(786.0348), 28.9eV, 113.5 min #46670	113.49
Grad_A1	41466:3	2	R.EAGSQK[+145.020]DENLALYVENQFR.E	K[+145]	786.034	3	2356.09	2356.09	0	0.6	156	Specific	521.58	403.99	6	10.22	50	>sp|P02786|TFR1_HUMAN Transferrin receptor protein 1 OS=Homo sapiens GN=TFRC PE=1 SV=2	3923	Cmpd 41254, +MS2(786.0344), 28.9eV, 113.5 min #46662	113.474
Grad_A1	41459:3	2	R.EAGSQK[+145.020]DENLALYVENQFR.E	K[+145]	786.035	3	2356.09	2356.09	0	0.8	156	Specific	525.6	403.6	23.86	10.13	50	>sp|P02786|TFR1_HUMAN Transferrin receptor protein 1 OS=Homo sapiens GN=TFRC PE=1 SV=2	3923	Cmpd 41247, +MS2(786.0346), 28.9eV, 113.5 min #46654	113.456
Grad_A1	41450:3	2	R.EAGSQK[+145.020]DENLALYVENQFR.E	K[+145]	786.036	3	2356.09	2356.09	0	2	156	Specific	539.43	365.2	11.9	8.58	50	>sp|P02786|TFR1_HUMAN Transferrin receptor protein 1 OS=Homo sapiens GN=TFRC PE=1 SV=2	3923	Cmpd 41238, +MS2(786.0356), 28.9eV, 113.4 min #46643	113.429
Grad_A1	41415:3	2	R.EAGSQK[+145.020]DENLALYVENQFR.E	K[+145]	786.035	3	2356.09	2356.09	0	0.8	156	Specific	547.8	370.03	18.89	9.25	50	>sp|P02786|TFR1_HUMAN Transferrin receptor protein 1 OS=Homo sapiens GN=TFRC PE=1 SV=2	3923	Cmpd 41203, +MS2(786.0346), 28.9eV, 113.3 min #46604	113.336
Grad_A1	41433:3	2	R.EAGSQK[+145.020]DENLALYVENQFR.E	K[+145]	786.035	3	2356.09	2356.09	0	1.1	156	Specific	605.84	433.77	47.08	12.2	50	>sp|P02786|TFR1_HUMAN Transferrin receptor protein 1 OS=Homo sapiens GN=TFRC PE=1 SV=2	3923	Cmpd 41221, +MS2(786.0349), 28.9eV, 113.4 min #46624	113.387
Grad_A1	41442:3	2	R.EAGSQK[+145.020]DENLALYVENQFR.E	K[+145]	786.035	3	2356.09	2356.09	0	1.6	156	Specific	610.48	465.53	27.15	12.2	50	>sp|P02786|TFR1_HUMAN Transferrin receptor protein 1 OS=Homo sapiens GN=TFRC PE=1 SV=2	3923	Cmpd 41230, +MS2(786.0352), 28.9eV, 113.4 min #46634	113.41
Grad_A1	41424:3	2	R.EAGSQK[+145.020]DENLALYVENQFR.E	K[+145]	786.034	3	2356.09	2356.09	0	0.3	156	Specific	629.05	460.98	48.92	12.29	50	>sp|P02786|TFR1_HUMAN Transferrin receptor protein 1 OS=Homo sapiens GN=TFRC PE=1 SV=2	3923	Cmpd 41212, +MS2(786.0342), 28.9eV, 113.4 min #46614	113.362
Grad_A1	15445:2	2	R.EFK[+145.020]LSK.V	K[+145]	448.731	2	896.455	896.455	0	0.7	175	Specific	208.95	37.82	37.82	2.43	50	>sp|P02786|TFR1_HUMAN Transferrin receptor protein 1 OS=Homo sapiens GN=TFRC PE=1 SV=2	3923	Cmpd 15327, +MS2(448.7312), 21.2eV, 41.9 min #18046	41.9228
Grad_A1	15408:2	2	R.EFK[+145.020]LSK.V	K[+145]	448.731	2	896.455	896.455	0	0.2	175	Specific	237.02	65.34	65.34	3.62	50	>sp|P02786|TFR1_HUMAN Transferrin receptor protein 1 OS=Homo sapiens GN=TFRC PE=1 SV=2	3923	Cmpd 15290, +MS2(448.7310), 18.2eV, 41.8 min #18007	41.8357
Grad_A1	15462:2	2	R.EFK[+145.020]LSK.V	K[+145]	448.731	2	896.455	896.455	0	0.1	175	Specific	238.65	48.49	48.49	3.23	50	>sp|P02786|TFR1_HUMAN Transferrin receptor protein 1 OS=Homo sapiens GN=TFRC PE=1 SV=2	3923	Cmpd 15344, +MS2(448.7310), 21.2eV, 42.0 min #18064	41.9617
Grad_A1	16436:3	2	V.[+145.020]KDSAQNSVIIVDKN[+0.984]GR.L	.[145], N[+1]	630.651	3	1889.94	1889.94	0	-0.2	193	NRagged	84.95	84.95	35.08	2.85	50	>sp|P02786|TFR1_HUMAN Transferrin receptor protein 1 OS=Homo sapiens GN=TFRC PE=1 SV=2	3923	Cmpd 16316, +MS2(630.6509), 24.0eV, 43.9 min #19085	43.9373
Grad_A1	23089:3	2	K.[+57.021]DSAQNSVIIVDK[+145.020]NGR.L	.[57], K[+145]	606.631	3	1817.88	1817.88	0	-0.9	194	Specific	185.26	119.99	119.99	3.65	50	>sp|P02786|TFR1_HUMAN Transferrin receptor protein 1 OS=Homo sapiens GN=TFRC PE=1 SV=2	3923	Cmpd 22951, +MS2(606.6313), 23.3eV, 58.7 min #26102	58.6598
Grad_A1	22527:3	2	K.DSAQNSVIIVDK[+145.020]NGR.L	K[+145]	587.625	3	1760.86	1760.86	0	0.4	194	Specific	187.87	97.2	97.2	3.69	50	>sp|P02786|TFR1_HUMAN Transferrin receptor protein 1 OS=Homo sapiens GN=TFRC PE=1 SV=2	3923	Cmpd 22389, +MS2(587.6249), 22.7eV, 57.2 min #25498	57.1497
Grad_A1	23059:3	2	K.[+57.021]DSAQNSVIIVDK[+145.020]NGR.L	.[57], K[+145]	606.633	3	1817.88	1817.88	0	1.8	194	Specific	213.65	127.49	127.49	3.66	50	>sp|P02786|TFR1_HUMAN Transferrin receptor protein 1 OS=Homo sapiens GN=TFRC PE=1 SV=2	3923	Cmpd 22921, +MS2(606.6330), 23.3eV, 58.6 min #26070	58.5885
Grad_A1	22487:3	2	K.DSAQNSVIIVDK[+145.020]NGR.L	K[+145]	587.625	3	1760.86	1760.86	0	0.3	194	Specific	239.86	103.28	103.28	6.89	50	>sp|P02786|TFR1_HUMAN Transferrin receptor protein 1 OS=Homo sapiens GN=TFRC PE=1 SV=2	3923	Cmpd 22349, +MS2(587.6249), 22.7eV, 57.1 min #25456	57.0592
Grad_A1	22465:3	2	K.DSAQNSVIIVDK[+145.020]NGR.L	K[+145]	587.625	3	1760.86	1760.86	0	0.2	194	Specific	256.3	118.89	118.89	6.97	50	>sp|P02786|TFR1_HUMAN Transferrin receptor protein 1 OS=Homo sapiens GN=TFRC PE=1 SV=2	3923	Cmpd 22327, +MS2(587.6248), 22.7eV, 57.0 min #25433	57.0117
Grad_A1	22434:3	2	K.DSAQNSVIIVDK[+145.020]NGR.L	K[+145]	587.625	3	1760.86	1760.86	0	0.7	194	Specific	290.14	123.99	123.99	6.17	50	>sp|P02786|TFR1_HUMAN Transferrin receptor protein 1 OS=Homo sapiens GN=TFRC PE=1 SV=2	3923	Cmpd 22296, +MS2(587.6251), 22.7eV, 57.0 min #25401	56.96
Grad_A1	22505:3	2	K.DSAQNSVIIVDK[+145.020]NGR.L	K[+145]	587.625	3	1760.86	1760.86	0	0.8	194	Specific	309.66	141.01	141.01	7.54	50	>sp|P02786|TFR1_HUMAN Transferrin receptor protein 1 OS=Homo sapiens GN=TFRC PE=1 SV=2	3923	Cmpd 22367, +MS2(587.6252), 22.7eV, 57.1 min #25475	57.1013
Grad_A1	23105:3	2	K.DSAQNSVIIVDK[+145.020]N[+0.984]GR.L	K[+145], N[+1]	587.953	3	1761.84	1761.84	0	0.6	194	Specific	216.07	107.04	107.04	3.81	50	>sp|P02786|TFR1_HUMAN Transferrin receptor protein 1 OS=Homo sapiens GN=TFRC PE=1 SV=2	3923	Cmpd 22967, +MS2(587.9530), 22.7eV, 58.7 min #26120	58.7118
Grad_A1	23066:3	2	K.DSAQNSVIIVDK[+145.020]N[+0.984]GR.L	K[+145], N[+1]	587.954	3	1761.85	1761.84	0	1.6	194	Specific	216.85	101.66	101.66	4.04	50	>sp|P02786|TFR1_HUMAN Transferrin receptor protein 1 OS=Homo sapiens GN=TFRC PE=1 SV=2	3923	Cmpd 22928, +MS2(587.9537), 22.7eV, 58.6 min #26078	58.6068
Grad_A1	22956:3	2	K.DSAQNSVIIVDK[+145.020]N[+0.984]GR.L	K[+145], N[+1]	587.953	3	1761.85	1761.84	0	1.3	194	Specific	256.42	119.25	119.25	6.88	50	>sp|P02786|TFR1_HUMAN Transferrin receptor protein 1 OS=Homo sapiens GN=TFRC PE=1 SV=2	3923	Cmpd 22818, +MS2(587.9535), 22.7eV, 58.3 min #25959	58.3075
Grad_A1	22990:3	2	K.DSAQNSVIIVDK[+145.020]N[+0.984]GR.L	K[+145], N[+1]	587.954	3	1761.85	1761.84	0	2.1	194	Specific	270.84	201.28	201.28	7.17	50	>sp|P02786|TFR1_HUMAN Transferrin receptor protein 1 OS=Homo sapiens GN=TFRC PE=1 SV=2	3923	Cmpd 22852, +MS2(587.9539), 22.7eV, 58.4 min #25995	58.3938
Grad_A1	23045:3	2	K.DSAQNSVIIVDK[+145.020]N[+0.984]GR.L	K[+145], N[+1]	587.953	3	1761.85	1761.84	0	0.9	194	Specific	298.66	174.53	174.53	7.72	50	>sp|P02786|TFR1_HUMAN Transferrin receptor protein 1 OS=Homo sapiens GN=TFRC PE=1 SV=2	3923	Cmpd 22907, +MS2(587.9532), 22.7eV, 58.5 min #26054	58.5378
Grad_A1	23086:3	2	K.DSAQNSVIIVDK[+145.020]N[+0.984]GR.L	K[+145], N[+1]	587.953	3	1761.85	1761.84	0	1.3	194	Specific	305.89	183.82	183.82	6.81	50	>sp|P02786|TFR1_HUMAN Transferrin receptor protein 1 OS=Homo sapiens GN=TFRC PE=1 SV=2	3923	Cmpd 22948, +MS2(587.9535), 22.7eV, 58.7 min #26099	58.6552
Grad_A1	23027:3	2	K.DSAQNSVIIVDK[+145.020]N[+0.984]GR.L	K[+145], N[+1]	587.953	3	1761.85	1761.84	0	0.9	194	Specific	343.3	222.21	222.21	8.04	50	>sp|P02786|TFR1_HUMAN Transferrin receptor protein 1 OS=Homo sapiens GN=TFRC PE=1 SV=2	3923	Cmpd 22889, +MS2(587.9532), 22.7eV, 58.5 min #26035	58.493
Grad_A1	22970:3	2	K.DSAQNSVIIVDK[+145.020]N[+0.984]GR.L	K[+145], N[+1]	587.953	3	1761.85	1761.84	0	1.1	194	Specific	350.29	211.68	211.68	8.01	50	>sp|P02786|TFR1_HUMAN Transferrin receptor protein 1 OS=Homo sapiens GN=TFRC PE=1 SV=2	3923	Cmpd 22832, +MS2(587.9534), 22.7eV, 58.4 min #25974	58.3473
Grad_A1	23007:3	2	K.DSAQNSVIIVDK[+145.020]N[+0.984]GR.L	K[+145], N[+1]	587.953	3	1761.85	1761.84	0	1.1	194	Specific	353.73	218.4	218.4	8.01	50	>sp|P02786|TFR1_HUMAN Transferrin receptor protein 1 OS=Homo sapiens GN=TFRC PE=1 SV=2	3923	Cmpd 22869, +MS2(587.9534), 22.7eV, 58.4 min #26013	58.4378
Grad_A1	40166:3	2	R.LVYLVENPGGYVAYSK[+145.020]AATVTGK.L	K[+145]	849.106	3	2545.31	2545.3	0	1.7	209	Specific	368.39	368.39	175.52	8.88	50	>sp|P02786|TFR1_HUMAN Transferrin receptor protein 1 OS=Homo sapiens GN=TFRC PE=1 SV=2	3923	Cmpd 39956, +MS2(849.1065), 30.9eV, 109.0 min #45125	108.945
Grad_A1	40146:3	2	R.LVYLVENPGGYVAYSK[+145.020]AATVTGK.L	K[+145]	849.106	3	2545.3	2545.3	0	1.7	209	Specific	458.5	458.5	168.06	10.05	50	>sp|P02786|TFR1_HUMAN Transferrin receptor protein 1 OS=Homo sapiens GN=TFRC PE=1 SV=2	3923	Cmpd 39936, +MS2(849.1065), 30.9eV, 108.9 min #45101	108.864
Grad_A1	40181:3	2	R.LVYLVENPGGYVAYSK[+145.020]AATVTGK.L	K[+145]	849.106	3	2545.3	2545.3	0	1.3	209	Specific	499.74	499.74	168.07	10.67	50	>sp|P02786|TFR1_HUMAN Transferrin receptor protein 1 OS=Homo sapiens GN=TFRC PE=1 SV=2	3923	Cmpd 39971, +MS2(849.1061), 30.9eV, 109.0 min #45141	108.995
Grad_A1	11078:2	2	V.AYSK[+145.020]AATVTGK.L	K[+145]	621.314	2	1241.62	1241.62	0	0.7	221	NRagged	191.95	146.67	121.97	3.23	50	>sp|P02786|TFR1_HUMAN Transferrin receptor protein 1 OS=Homo sapiens GN=TFRC PE=1 SV=2	3923	Cmpd 10998, +MS2(621.3138), 28.0eV, 33.7 min #13514	33.6703
Grad_A1	14201:3	2	K.LVHANFGTK[+145.020]K.D	K[+145]	420.558	3	1259.66	1259.66	0	1.2	232	Specific	104.58	103.12	20	2.91	50	>sp|P02786|TFR1_HUMAN Transferrin receptor protein 1 OS=Homo sapiens GN=TFRC PE=1 SV=2	3923	Cmpd 14097, +MS2(420.5575), 17.3eV, 39.4 min #16751	39.408
Grad_A1	14171:3	2	K.LVHANFGTK[+145.020]K.D	K[+145]	420.557	3	1259.66	1259.66	0	0.8	232	Specific	267.89	194.74	10.84	5.1	50	>sp|P02786|TFR1_HUMAN Transferrin receptor protein 1 OS=Homo sapiens GN=TFRC PE=1 SV=2	3923	Cmpd 14067, +MS2(420.5573), 17.3eV, 39.4 min #16720	39.3567
Grad_A1	42649:3	2	K.[+145.020]KDFEDLYTPVN[+0.984]GSIVIVR.A	.[145], N[+1]	737.705	3	2211.1	2211.1	0	-0.3	241	Specific	338.25	301.02	17.24	8.4	50	>sp|P02786|TFR1_HUMAN Transferrin receptor protein 1 OS=Homo sapiens GN=TFRC PE=1 SV=2	3923	Cmpd 42419, +MS2(737.7047), 27.4eV, 117.2 min #47986	117.227
Grad_A1	42603:2	2	K.[+145.020]KDFEDLYTPVN[+0.984]GSIVIVR.A	.[145], N[+1]	1106.05	2	2211.1	2211.1	0	0	241	Specific	394.22	394.22	20.06	9.3	50	>sp|P02786|TFR1_HUMAN Transferrin receptor protein 1 OS=Homo sapiens GN=TFRC PE=1 SV=2	3923	Cmpd 42373, +MS2(1106.0538), 39.3eV, 117.1 min #47937	117.122
Grad_A1	42600:3	2	K.[+145.020]KDFEDLYTPVN[+0.984]GSIVIVR.A	.[145], N[+1]	737.705	3	2211.1	2211.1	0	-0.1	241	Specific	405.01	405.01	17.24	9.89	50	>sp|P02786|TFR1_HUMAN Transferrin receptor protein 1 OS=Homo sapiens GN=TFRC PE=1 SV=2	3923	Cmpd 42370, +MS2(737.7048), 27.4eV, 117.1 min #47933	117.106
Grad_A1	42625:3	2	K.[+145.020]KDFEDLYTPVN[+0.984]GSIVIVR.A	.[145], N[+1]	737.705	3	2211.1	2211.1	0	0.3	241	Specific	464.29	464.29	17.52	9.98	50	>sp|P02786|TFR1_HUMAN Transferrin receptor protein 1 OS=Homo sapiens GN=TFRC PE=1 SV=2	3923	Cmpd 42395, +MS2(737.7052), 27.4eV, 117.2 min #47960	117.169
Grad_A1	42609:3	2	K.[+145.020]KDFEDLYTPVN[+0.984]GSIVIVR.A	.[145], N[+1]	737.706	3	2211.1	2211.1	0	1.3	241	Specific	484.51	414.88	17.24	9.91	50	>sp|P02786|TFR1_HUMAN Transferrin receptor protein 1 OS=Homo sapiens GN=TFRC PE=1 SV=2	3923	Cmpd 42379, +MS2(737.7058), 27.4eV, 117.1 min #47943	117.125
Grad_A1	42633:2	2	K.[+145.020]KDFEDLYTPVN[+0.984]GSIVIVR.A	.[145], N[+1]	1106.05	2	2211.1	2211.1	0	-0.1	241	Specific	554.8	477.68	43.29	9.63	50	>sp|P02786|TFR1_HUMAN Transferrin receptor protein 1 OS=Homo sapiens GN=TFRC PE=1 SV=2	3923	Cmpd 42403, +MS2(1106.0536), 47.1eV, 117.2 min #47968	117.173
Grad_A1	12810:3	2	R.[+114.043]AGK[+145.020]ITFAEK.V	.[114], K[+145]	408.542	3	1223.61	1223.61	0	1.6	259	Specific	49.21	21.94	21.94	2.15	50	>sp|P02786|TFR1_HUMAN Transferrin receptor protein 1 OS=Homo sapiens GN=TFRC PE=1 SV=2	3923	Cmpd 12708, +MS2(408.5418), 16.9eV, 36.8 min #15298	36.7503
Grad_A1	12812:3	2	R.[+57.021]AGK[+145.020]ITFAEK.V	.[57], K[+145]	389.534	3	1166.59	1166.59	0	1.3	259	Specific	96.36	74.01	1.2	2.57	50	>sp|P02786|TFR1_HUMAN Transferrin receptor protein 1 OS=Homo sapiens GN=TFRC PE=1 SV=2	3923	Cmpd 12710, +MS2(389.5345), 16.2eV, 36.8 min #15300	36.7513
Grad_A1	12713:3	2	R.[+57.021]AGK[+145.020]ITFAEK.V	.[57], K[+145]	389.534	3	1166.59	1166.59	0	0.8	259	Specific	98.99	84.32	14.83	2.87	50	>sp|P02786|TFR1_HUMAN Transferrin receptor protein 1 OS=Homo sapiens GN=TFRC PE=1 SV=2	3923	Cmpd 12611, +MS2(389.5343), 16.2eV, 36.6 min #15198	36.6032
Grad_A1	12773:3	2	R.[+57.021]AGK[+145.020]ITFAEK.V	.[57], K[+145]	389.534	3	1166.59	1166.59	0	0.8	259	Specific	108.26	48.19	1.2	2.89	50	>sp|P02786|TFR1_HUMAN Transferrin receptor protein 1 OS=Homo sapiens GN=TFRC PE=1 SV=2	3923	Cmpd 12671, +MS2(389.5343), 16.2eV, 36.7 min #15260	36.7018
Grad_A1	12779:3	2	R.[+114.043]AGK[+145.020]ITFAEK.V	.[114], K[+145]	408.541	3	1223.61	1223.61	0	0.8	259	Specific	145.03	106.1	106.1	3.4	50	>sp|P02786|TFR1_HUMAN Transferrin receptor protein 1 OS=Homo sapiens GN=TFRC PE=1 SV=2	3923	Cmpd 12677, +MS2(408.5415), 16.9eV, 36.7 min #15266	36.705
Grad_A1	18780:2	2	R.AGK[+145.020]ITFAEK.V	K[+145]	555.285	2	1109.56	1109.57	0	-2.9	259	Specific	208.08	78.26	26.47	2	50	>sp|P02786|TFR1_HUMAN Transferrin receptor protein 1 OS=Homo sapiens GN=TFRC PE=1 SV=2	3923	Cmpd 18652, +MS2(555.2850), 21.7eV, 48.8 min #21539	48.7598
Grad_A1	12738:3	2	R.[+57.021]AGK[+145.020]ITFAEK.V	.[57], K[+145]	389.534	3	1166.59	1166.59	0	1.3	259	Specific	220.37	110.28	10.81	5.21	50	>sp|P02786|TFR1_HUMAN Transferrin receptor protein 1 OS=Homo sapiens GN=TFRC PE=1 SV=2	3923	Cmpd 12636, +MS2(389.5345), 16.2eV, 36.6 min #15224	36.6475
Grad_A1	18734:2	2	R.[+57.021]AGK[+87.998]ITFAEK.V	.[57], K[+88]	555.285	2	1109.56	1109.57	0	-2.4	259	Specific	225.09	116.14	6.93	3.88	50	>sp|P02786|TFR1_HUMAN Transferrin receptor protein 1 OS=Homo sapiens GN=TFRC PE=1 SV=2	3923	Cmpd 18606, +MS2(555.2853), 25.4eV, 48.7 min #21491	48.6687
Grad_A1	18620:2	2	R.[+57.021]AGK[+145.020]ITFAEK.V	.[57], K[+145]	583.797	2	1166.59	1166.59	0	-1.5	259	Specific	225.22	162.1	67.36	5.02	50	>sp|P02786|TFR1_HUMAN Transferrin receptor protein 1 OS=Homo sapiens GN=TFRC PE=1 SV=2	3923	Cmpd 18492, +MS2(583.7965), 26.5eV, 48.4 min #21372	48.4402
Grad_A1	24005:2	2	R.[+114.043]AGK[+145.020]ITFAEK.V	.[114], K[+145]	612.308	2	1223.61	1223.61	0	-0.6	259	Specific	230.72	160.11	160.11	5.02	50	>sp|P02786|TFR1_HUMAN Transferrin receptor protein 1 OS=Homo sapiens GN=TFRC PE=1 SV=2	3923	Cmpd 23863, +MS2(612.3077), 27.6eV, 61.1 min #27087	61.0813
Grad_A1	18713:2	2	R.AGK[+145.020]ITFAEK.V	K[+145]	555.285	2	1109.56	1109.57	0	-2.6	259	Specific	234.77	127.52	46.93	3.75	50	>sp|P02786|TFR1_HUMAN Transferrin receptor protein 1 OS=Homo sapiens GN=TFRC PE=1 SV=2	3923	Cmpd 18585, +MS2(555.2852), 25.4eV, 48.6 min #21469	48.6225
Grad_A1	18565:2	2	R.[+57.021]AGK[+145.020]ITFAEK.V	.[57], K[+145]	583.797	2	1166.59	1166.59	0	-1.3	259	Specific	244.36	120.52	40.44	4.98	50	>sp|P02786|TFR1_HUMAN Transferrin receptor protein 1 OS=Homo sapiens GN=TFRC PE=1 SV=2	3923	Cmpd 18437, +MS2(583.7966), 26.5eV, 48.4 min #21315	48.3513
Grad_A1	24049:2	2	R.[+114.043]AGK[+145.020]ITFAEK.V	.[114], K[+145]	612.308	2	1223.61	1223.61	0	-0.2	259	Specific	245.18	150.49	150.49	5.5	50	>sp|P02786|TFR1_HUMAN Transferrin receptor protein 1 OS=Homo sapiens GN=TFRC PE=1 SV=2	3923	Cmpd 23907, +MS2(612.3080), 27.6eV, 61.2 min #27136	61.2082
Grad_A1	24017:2	2	R.[+114.043]AGK[+145.020]ITFAEK.V	.[114], K[+145]	612.308	2	1223.61	1223.61	0	-0.7	259	Specific	249.97	153.84	153.84	5	50	>sp|P02786|TFR1_HUMAN Transferrin receptor protein 1 OS=Homo sapiens GN=TFRC PE=1 SV=2	3923	Cmpd 23875, +MS2(612.3077), 27.6eV, 61.1 min #27101	61.1133
Grad_A1	24091:2	2	R.[+114.043]AGK[+145.020]ITFAEK.V	.[114], K[+145]	612.307	2	1223.61	1223.61	0	-1.2	259	Specific	251.69	144.9	144.9	5.23	50	>sp|P02786|TFR1_HUMAN Transferrin receptor protein 1 OS=Homo sapiens GN=TFRC PE=1 SV=2	3923	Cmpd 23949, +MS2(612.3074), 27.6eV, 61.3 min #27182	61.3162
Grad_A1	18757:2	2	R.AGK[+145.020]ITFAEK.V	K[+145]	555.285	2	1109.56	1109.57	0	-2.7	259	Specific	253.31	127.26	38.77	3.78	50	>sp|P02786|TFR1_HUMAN Transferrin receptor protein 1 OS=Homo sapiens GN=TFRC PE=1 SV=2	3923	Cmpd 18629, +MS2(555.2851), 25.4eV, 48.7 min #21515	48.7143
Grad_A1	18642:2	2	R.AGK[+145.020]ITFAEK.V	K[+145]	555.286	2	1109.56	1109.57	0	-1.4	259	Specific	269.67	154.15	12.56	5.65	50	>sp|P02786|TFR1_HUMAN Transferrin receptor protein 1 OS=Homo sapiens GN=TFRC PE=1 SV=2	3923	Cmpd 18514, +MS2(555.2858), 25.4eV, 48.5 min #21395	48.4857
Grad_A1	18344:2	2	R.[+57.021]AGK[+145.020]ITFAEK.V	.[57], K[+145]	583.796	2	1166.58	1166.59	0	-2.5	259	Specific	270.63	102.5	7.28	4.26	50	>sp|P02786|TFR1_HUMAN Transferrin receptor protein 1 OS=Homo sapiens GN=TFRC PE=1 SV=2	3923	Cmpd 18218, +MS2(583.7959), 26.5eV, 47.9 min #21085	47.9253
Grad_A1	18670:2	2	R.AGK[+145.020]ITFAEK.V	K[+145]	555.286	2	1109.56	1109.57	0	-1.6	259	Specific	274.03	186.7	30.46	5.25	50	>sp|P02786|TFR1_HUMAN Transferrin receptor protein 1 OS=Homo sapiens GN=TFRC PE=1 SV=2	3923	Cmpd 18542, +MS2(555.2858), 25.4eV, 48.6 min #21424	48.5368
Grad_A1	18595:2	2	R.[+57.021]AGK[+145.020]ITFAEK.V	.[57], K[+145]	583.797	2	1166.59	1166.59	0	-1.5	259	Specific	277.65	199.02	54.77	5.83	50	>sp|P02786|TFR1_HUMAN Transferrin receptor protein 1 OS=Homo sapiens GN=TFRC PE=1 SV=2	3923	Cmpd 18467, +MS2(583.7965), 26.5eV, 48.4 min #21346	48.3963
Grad_A1	24035:2	2	R.[+114.043]AGK[+145.020]ITFAEK.V	.[114], K[+145]	612.308	2	1223.61	1223.61	0	-0.5	259	Specific	280.89	175.22	175.22	5.89	50	>sp|P02786|TFR1_HUMAN Transferrin receptor protein 1 OS=Homo sapiens GN=TFRC PE=1 SV=2	3923	Cmpd 23893, +MS2(612.3078), 27.6eV, 61.2 min #27121	61.1675
Grad_A1	24066:2	2	R.[+114.043]AGK[+145.020]ITFAEK.V	.[114], K[+145]	612.309	2	1223.61	1223.61	0	1.3	259	Specific	284.52	200.43	200.43	7.19	50	>sp|P02786|TFR1_HUMAN Transferrin receptor protein 1 OS=Homo sapiens GN=TFRC PE=1 SV=2	3923	Cmpd 23924, +MS2(612.3089), 27.6eV, 61.3 min #27155	61.2562
Grad_A1	18532:2	2	R.[+57.021]AGK[+145.020]ITFAEK.V	.[57], K[+145]	583.796	2	1166.59	1166.59	0	-1.6	259	Specific	296.42	176.72	67.8	6.21	50	>sp|P02786|TFR1_HUMAN Transferrin receptor protein 1 OS=Homo sapiens GN=TFRC PE=1 SV=2	3923	Cmpd 18404, +MS2(583.7964), 26.5eV, 48.3 min #21281	48.3002
Grad_A1	18357:2	2	R.AGK[+145.020]ITFAEK.V	K[+145]	555.285	2	1109.56	1109.57	0	-2	259	Specific	304.34	166.94	30.48	6.11	50	>sp|P02786|TFR1_HUMAN Transferrin receptor protein 1 OS=Homo sapiens GN=TFRC PE=1 SV=2	3923	Cmpd 18231, +MS2(555.2855), 25.4eV, 48.0 min #21099	47.9635
Grad_A1	18584:2	2	R.AGK[+145.020]ITFAEK.V	K[+145]	555.286	2	1109.56	1109.57	0	-1.8	259	Specific	350.86	196.18	34.92	6.41	50	>sp|P02786|TFR1_HUMAN Transferrin receptor protein 1 OS=Homo sapiens GN=TFRC PE=1 SV=2	3923	Cmpd 18456, +MS2(555.2856), 25.4eV, 48.4 min #21335	48.3905
Grad_A1	18504:2	2	R.[+57.021]AGK[+145.020]ITFAEK.V	.[57], K[+145]	583.796	2	1166.59	1166.59	0	-1.9	259	Specific	365.19	171.66	50.6	6.32	50	>sp|P02786|TFR1_HUMAN Transferrin receptor protein 1 OS=Homo sapiens GN=TFRC PE=1 SV=2	3923	Cmpd 18376, +MS2(583.7963), 26.5eV, 48.3 min #21252	48.253
Grad_A1	18471:2	2	R.[+57.021]AGK[+145.020]ITFAEK.V	.[57], K[+145]	583.797	2	1166.59	1166.59	0	-1.2	259	Specific	365.44	177.55	49.29	6.91	50	>sp|P02786|TFR1_HUMAN Transferrin receptor protein 1 OS=Homo sapiens GN=TFRC PE=1 SV=2	3923	Cmpd 18343, +MS2(583.7966), 26.5eV, 48.2 min #21217	48.1867
Grad_A1	18692:2	2	R.AGK[+145.020]ITFAEK.V	K[+145]	555.285	2	1109.56	1109.57	0	-1.9	259	Specific	377.02	177.42	39.05	6.32	50	>sp|P02786|TFR1_HUMAN Transferrin receptor protein 1 OS=Homo sapiens GN=TFRC PE=1 SV=2	3923	Cmpd 18564, +MS2(555.2855), 25.4eV, 48.6 min #21447	48.5782
Grad_A1	18609:2	2	R.AGK[+145.020]ITFAEK.V	K[+145]	555.286	2	1109.56	1109.57	0	-1.4	259	Specific	394.31	221.49	49.77	7.23	50	>sp|P02786|TFR1_HUMAN Transferrin receptor protein 1 OS=Homo sapiens GN=TFRC PE=1 SV=2	3923	Cmpd 18481, +MS2(555.2858), 25.4eV, 48.4 min #21361	48.4342
Grad_A1	18362:2	2	R.[+57.021]AGK[+145.020]ITFAEK.V	.[57], K[+145]	583.796	2	1166.59	1166.59	0	-1.6	259	Specific	414.25	197.27	34.53	6.55	50	>sp|P02786|TFR1_HUMAN Transferrin receptor protein 1 OS=Homo sapiens GN=TFRC PE=1 SV=2	3923	Cmpd 18236, +MS2(583.7964), 26.5eV, 48.0 min #21104	47.9695
Grad_A1	18560:2	2	R.AGK[+145.020]ITFAEK.V	K[+145]	555.286	2	1109.56	1109.57	0	-1.6	259	Specific	451.24	234.8	46.89	6.75	50	>sp|P02786|TFR1_HUMAN Transferrin receptor protein 1 OS=Homo sapiens GN=TFRC PE=1 SV=2	3923	Cmpd 18432, +MS2(555.2857), 25.4eV, 48.4 min #21310	48.3487
Grad_A1	18502:2	2	R.AGK[+145.020]ITFAEK.V	K[+145]	555.286	2	1109.56	1109.57	0	-1.9	259	Specific	460.82	250.14	44.42	6.77	50	>sp|P02786|TFR1_HUMAN Transferrin receptor protein 1 OS=Homo sapiens GN=TFRC PE=1 SV=2	3923	Cmpd 18374, +MS2(555.2856), 25.4eV, 48.3 min #21250	48.252
Grad_A1	18382:2	2	R.AGK[+145.020]ITFAEK.V	K[+145]	555.286	2	1109.56	1109.57	0	-1.2	259	Specific	462.99	267.05	43.75	7.43	50	>sp|P02786|TFR1_HUMAN Transferrin receptor protein 1 OS=Homo sapiens GN=TFRC PE=1 SV=2	3923	Cmpd 18256, +MS2(555.2859), 25.4eV, 48.0 min #21125	48.0097
Grad_A1	18418:2	2	R.[+57.021]AGK[+145.020]ITFAEK.V	.[57], K[+145]	583.797	2	1166.59	1166.59	0	-1.2	259	Specific	466.43	238.09	54.45	7.35	50	>sp|P02786|TFR1_HUMAN Transferrin receptor protein 1 OS=Homo sapiens GN=TFRC PE=1 SV=2	3923	Cmpd 18292, +MS2(583.7966), 26.5eV, 48.1 min #21163	48.0825
Grad_A1	18438:2	2	R.[+57.021]AGK[+145.020]ITFAEK.V	.[57], K[+145]	583.797	2	1166.59	1166.59	0	-1.5	259	Specific	477.35	212.21	55.24	7.31	50	>sp|P02786|TFR1_HUMAN Transferrin receptor protein 1 OS=Homo sapiens GN=TFRC PE=1 SV=2	3923	Cmpd 18312, +MS2(583.7965), 26.5eV, 48.1 min #21184	48.1222
Grad_A1	18531:2	2	R.AGK[+145.020]ITFAEK.V	K[+145]	555.286	2	1109.56	1109.57	0	-1.7	259	Specific	492.89	230.29	46.04	6.78	50	>sp|P02786|TFR1_HUMAN Transferrin receptor protein 1 OS=Homo sapiens GN=TFRC PE=1 SV=2	3923	Cmpd 18403, +MS2(555.2857), 25.4eV, 48.3 min #21280	48.2995
Grad_A1	18386:2	2	R.[+57.021]AGK[+145.020]ITFAEK.V	.[57], K[+145]	583.797	2	1166.59	1166.59	0	-1.3	259	Specific	504.85	258.19	57.02	7.46	50	>sp|P02786|TFR1_HUMAN Transferrin receptor protein 1 OS=Homo sapiens GN=TFRC PE=1 SV=2	3923	Cmpd 18260, +MS2(583.7966), 26.5eV, 48.0 min #21130	48.027
Grad_A1	18381:2	2	R.[+57.021]AGK[+145.020]ITFAEK.V	.[57], K[+145]	583.797	2	1166.59	1166.59	0	-1.3	259	Specific	520.32	281.84	60.81	7.56	50	>sp|P02786|TFR1_HUMAN Transferrin receptor protein 1 OS=Homo sapiens GN=TFRC PE=1 SV=2	3923	Cmpd 18255, +MS2(583.7966), 26.5eV, 48.0 min #21124	48.009
Grad_A1	18387:2	2	R.AGK[+145.020]ITFAEK.V	K[+145]	555.286	2	1109.56	1109.57	0	-1.7	259	Specific	542.64	287.06	36.09	7.06	50	>sp|P02786|TFR1_HUMAN Transferrin receptor protein 1 OS=Homo sapiens GN=TFRC PE=1 SV=2	3923	Cmpd 18261, +MS2(555.2857), 25.4eV, 48.0 min #21131	48.0277
Grad_A1	18469:2	2	R.AGK[+145.020]ITFAEK.V	K[+145]	555.286	2	1109.56	1109.57	0	-1	259	Specific	542.83	277.48	15.3	7.64	50	>sp|P02786|TFR1_HUMAN Transferrin receptor protein 1 OS=Homo sapiens GN=TFRC PE=1 SV=2	3923	Cmpd 18341, +MS2(555.2860), 25.4eV, 48.2 min #21215	48.1857
Grad_A1	18417:2	2	R.AGK[+145.020]ITFAEK.V	K[+145]	555.286	2	1109.56	1109.57	0	-1.3	259	Specific	567.39	294.8	40.35	7.75	50	>sp|P02786|TFR1_HUMAN Transferrin receptor protein 1 OS=Homo sapiens GN=TFRC PE=1 SV=2	3923	Cmpd 18291, +MS2(555.2859), 25.4eV, 48.1 min #21162	48.082
Grad_A1	18437:2	2	R.AGK[+145.020]ITFAEK.V	K[+145]	555.286	2	1109.56	1109.57	0	-1.5	259	Specific	586.11	297.48	34.55	8.62	50	>sp|P02786|TFR1_HUMAN Transferrin receptor protein 1 OS=Homo sapiens GN=TFRC PE=1 SV=2	3923	Cmpd 18311, +MS2(555.2858), 25.4eV, 48.1 min #21183	48.1217
Grad_A1	18272:2	2	R.AGK[+145.020]ITFAEK[+57.021].V	K[+57][+145]	583.797	2	1166.59	1166.59	0	-0.8	259	Specific	193.13	51.61	49.7	2.59	50	>sp|P02786|TFR1_HUMAN Transferrin receptor protein 1 OS=Homo sapiens GN=TFRC PE=1 SV=2	3923	Cmpd 18146, +MS2(583.7969), 26.5eV, 47.8 min #21010	47.7858
Grad_A1	18247:2	2	R.AGK[+145.020]ITFAEK[+57.021].V	K[+57][+145]	583.797	2	1166.59	1166.59	0	-1	259	Specific	348.17	153.85	54.42	6.82	50	>sp|P02786|TFR1_HUMAN Transferrin receptor protein 1 OS=Homo sapiens GN=TFRC PE=1 SV=2	3923	Cmpd 18121, +MS2(583.7968), 26.5eV, 47.7 min #20984	47.7382
Grad_A1	18220:2	2	R.AGK[+145.020]ITFAEK[+57.021].V	K[+57][+145]	583.797	2	1166.59	1166.59	0	-1.1	259	Specific	365.04	140.73	78.12	6.83	50	>sp|P02786|TFR1_HUMAN Transferrin receptor protein 1 OS=Homo sapiens GN=TFRC PE=1 SV=2	3923	Cmpd 18094, +MS2(583.7967), 26.5eV, 47.7 min #20956	47.6878
Grad_A1	18194:2	2	R.AGK[+145.020]ITFAEK[+57.021].V	K[+57][+145]	583.797	2	1166.59	1166.59	0	-1.5	259	Specific	415.88	158.8	68.1	6.95	50	>sp|P02786|TFR1_HUMAN Transferrin receptor protein 1 OS=Homo sapiens GN=TFRC PE=1 SV=2	3923	Cmpd 18068, +MS2(583.7965), 26.5eV, 47.6 min #20929	47.6397
Grad_A1	30937:2	2	R.SSGLPNIPVQTISR.A		734.91	2	1468.81	1468.81	0	0.8	326	Specific	354.35	276.56	276.56	8.11	50	>sp|P02786|TFR1_HUMAN Transferrin receptor protein 1 OS=Homo sapiens GN=TFRC PE=1 SV=2	3923	Cmpd 30773, +MS2(734.9102), 27.3eV, 78.6 min #34541	78.5503
Grad_A1	30984:2	2	R.SSGLPNIPVQTISR.A		734.909	2	1468.81	1468.81	0	-0.4	326	Specific	377.74	303.53	303.53	8.18	50	>sp|P02786|TFR1_HUMAN Transferrin receptor protein 1 OS=Homo sapiens GN=TFRC PE=1 SV=2	3923	Cmpd 30820, +MS2(734.9093), 32.5eV, 78.7 min #34593	78.6705
Grad_A1	30948:2	2	R.SSGLPNIPVQTISR.A		734.91	2	1468.81	1468.81	0	0.5	326	Specific	382.53	287.21	287.21	8.3	50	>sp|P02786|TFR1_HUMAN Transferrin receptor protein 1 OS=Homo sapiens GN=TFRC PE=1 SV=2	3923	Cmpd 30784, +MS2(734.9099), 32.5eV, 78.6 min #34553	78.5745
Grad_A1	30960:2	2	R.SSGLPNIPVQTISR.A		734.91	2	1468.81	1468.81	0	0	326	Specific	414.75	296.57	296.57	8.34	50	>sp|P02786|TFR1_HUMAN Transferrin receptor protein 1 OS=Homo sapiens GN=TFRC PE=1 SV=2	3923	Cmpd 30796, +MS2(734.9096), 32.5eV, 78.6 min #34567	78.6128
Grad_A1	32187:3	2	R.[+145.020]AAAEKLFGNM[+43.006]EGDC[+57.021]PSDWK.T	.[145], C[+57], M[+43]	771.99	3	2313.96	2313.96	0	-0.6	340	Specific	328.39	252.09	21.06	8.2	50	>sp|P02786|TFR1_HUMAN Transferrin receptor protein 1 OS=Homo sapiens GN=TFRC PE=1 SV=2	3923	Cmpd 32009, +MS2(771.9901), 28.5eV, 82.2 min #35907	82.1505
Grad_A1	32161:3	2	R.[+145.020]AAAEKLFGNM[+43.006]EGDC[+57.021]PSDWK.T	.[145], C[+57], M[+43]	771.991	3	2313.96	2313.96	0	1	340	Specific	392.09	230.38	3.72	8.58	50	>sp|P02786|TFR1_HUMAN Transferrin receptor protein 1 OS=Homo sapiens GN=TFRC PE=1 SV=2	3923	Cmpd 31983, +MS2(771.9914), 28.5eV, 82.1 min #35878	82.0645
Grad_A1	32172:3	2	R.[+145.020]AAAEKLFGNM[+43.006]EGDC[+57.021]PSDWK.T	.[145], C[+57], M[+43]	771.991	3	2313.96	2313.96	0	0.3	340	Specific	408.19	276.63	3.23	8.78	50	>sp|P02786|TFR1_HUMAN Transferrin receptor protein 1 OS=Homo sapiens GN=TFRC PE=1 SV=2	3923	Cmpd 31994, +MS2(771.9909), 28.5eV, 82.1 min #35891	82.1068
Grad_A1	24165:4	2	R.[+114.043]AAAEK[+87.998]LFGNMEGDC[+57.021]PSDWKTDSTC[+57.021]R.M	.[114], C[+57]*2, K[+88]	762.821	4	3048.26	3048.26	0	1.1	340	Specific	21.11	21.11	11.08	2.43	50	>sp|P02786|TFR1_HUMAN Transferrin receptor protein 1 OS=Homo sapiens GN=TFRC PE=1 SV=2	3923	Cmpd 24023, +MS2(762.8210), 28.2eV, 61.5 min #27263	61.5302
Grad_A1	24093:4	2	R.[+114.043]AAAEKLFGNMEGDC[+57.021]PSDWK[+145.020]TDSTC[+57.021]R.M	.[114], C[+57]*2, K[+145]	777.076	4	3105.28	3105.28	0	0.4	340	Specific	40.46	40.46	40.46	2.7	50	>sp|P02786|TFR1_HUMAN Transferrin receptor protein 1 OS=Homo sapiens GN=TFRC PE=1 SV=2	3923	Cmpd 23951, +MS2(777.0759), 28.6eV, 61.3 min #27184	61.3188
Grad_A1	24145:4	2	R.[+114.043]AAAEK[+87.998]LFGNMEGDC[+57.021]PSDWKTDSTC[+57.021]R.M	.[114], C[+57]*2, K[+88]	762.821	4	3048.26	3048.26	0	1.5	340	Specific	42.77	42.77	0.1	2.43	50	>sp|P02786|TFR1_HUMAN Transferrin receptor protein 1 OS=Homo sapiens GN=TFRC PE=1 SV=2	3923	Cmpd 24003, +MS2(762.8213), 28.2eV, 61.5 min #27241	61.4745
Grad_A1	24129:4	2	R.[+145.020]AAAEK[+57.021]LFGNMEGDC[+57.021]PSDWKTDSTC[+57.021]R.M	.[145], C[+57]*2, K[+57]	762.821	4	3048.26	3048.26	0	1.6	340	Specific	82.28	82.28	5.29	2.87	50	>sp|P02786|TFR1_HUMAN Transferrin receptor protein 1 OS=Homo sapiens GN=TFRC PE=1 SV=2	3923	Cmpd 23987, +MS2(762.8214), 28.2eV, 61.4 min #27224	61.4368
Grad_A1	29037:3	2	R.[+145.020]AAAEKLFGNM[+43.006]EGDC[+57.021]PSDWKTDSTC[+57.021]R.M	.[145], C[+57]*2, M[+43]	1012.09	3	3034.25	3034.24	0	1.1	340	Specific	130.4	130.4	16.8	3.73	50	>sp|P02786|TFR1_HUMAN Transferrin receptor protein 1 OS=Homo sapiens GN=TFRC PE=1 SV=2	3923	Cmpd 28883, +MS2(1012.0871), 36.0eV, 73.1 min #32458	73.1105
Grad_A1	24085:4	2	R.[+145.020]AAAEK[+57.021]LFGNMEGDC[+57.021]PSDWKTDSTC[+57.021]R.M	.[145], C[+57]*2, K[+57]	762.821	4	3048.26	3048.26	0	1.2	340	Specific	133.51	133.51	0.64	3.65	50	>sp|P02786|TFR1_HUMAN Transferrin receptor protein 1 OS=Homo sapiens GN=TFRC PE=1 SV=2	3923	Cmpd 23943, +MS2(762.8212), 28.2eV, 61.3 min #27176	61.3113
Grad_A1	28973:4	2	R.[+145.020]AAAEKLFGNM[+43.006]EGDC[+57.021]PSDWKTDSTC[+57.021]R.M	.[145], C[+57]*2, M[+43]	759.318	4	3034.25	3034.24	0	1.7	340	Specific	237.82	212.3	2.82	5.11	50	>sp|P02786|TFR1_HUMAN Transferrin receptor protein 1 OS=Homo sapiens GN=TFRC PE=1 SV=2	3923	Cmpd 28819, +MS2(759.3176), 28.1eV, 73.0 min #32390	72.9733
Grad_A1	29008:4	2	R.[+145.020]AAAEKLFGNM[+43.006]EGDC[+57.021]PSDWKTDSTC[+57.021]R.M	.[145], C[+57]*2, M[+43]	759.318	4	3034.25	3034.24	0	2.2	340	Specific	249.14	235.46	0.88	5.74	50	>sp|P02786|TFR1_HUMAN Transferrin receptor protein 1 OS=Homo sapiens GN=TFRC PE=1 SV=2	3923	Cmpd 28854, +MS2(759.3180), 28.1eV, 73.1 min #32428	73.0565
Grad_A1	28988:4	2	R.AAAEK[+145.020]LFGNM[+43.006]EGDC[+57.021]PSDWKTDSTC[+57.021]R.M	C[+57]*2, K[+145], M[+43]	759.317	4	3034.25	3034.24	0	1.5	340	Specific	131.48	131.48	12.79	3.71	50	>sp|P02786|TFR1_HUMAN Transferrin receptor protein 1 OS=Homo sapiens GN=TFRC PE=1 SV=2	3923	Cmpd 28834, +MS2(759.3174), 28.1eV, 73.0 min #32407	73.0133
Grad_A1	28974:3	2	R.AAAEK[+145.020]LFGNM[+43.006]EGDC[+57.021]PSDWKTDSTC[+57.021]R.M	C[+57]*2, K[+145], M[+43]	1012.09	3	3034.25	3034.24	0	1	340	Specific	236.68	185.72	23.22	6.48	50	>sp|P02786|TFR1_HUMAN Transferrin receptor protein 1 OS=Homo sapiens GN=TFRC PE=1 SV=2	3923	Cmpd 28820, +MS2(1012.0870), 36.0eV, 73.0 min #32391	72.9748
Grad_A1	28993:3	2	R.AAAEK[+145.020]LFGNM[+43.006]EGDC[+57.021]PSDWKTDSTC[+57.021]R.M	C[+57]*2, K[+145], M[+43]	1012.09	3	3034.25	3034.24	0	1.2	340	Specific	288.49	162.17	21.22	6.75	50	>sp|P02786|TFR1_HUMAN Transferrin receptor protein 1 OS=Homo sapiens GN=TFRC PE=1 SV=2	3923	Cmpd 28839, +MS2(1012.0872), 36.1eV, 73.0 min #32412	73.017
Grad_A1	29011:3	2	R.AAAEK[+145.020]LFGNM[+43.006]EGDC[+57.021]PSDWKTDSTC[+57.021]R.M	C[+57]*2, K[+145], M[+43]	1012.09	3	3034.25	3034.24	0	2.4	340	Specific	294.98	178.54	7.17	6.17	50	>sp|P02786|TFR1_HUMAN Transferrin receptor protein 1 OS=Homo sapiens GN=TFRC PE=1 SV=2	3923	Cmpd 28857, +MS2(1012.0884), 36.0eV, 73.1 min #32431	73.0585
Grad_A1	23838:3	2	K.[+57.021]LFGNMEGDC[+57.021]PSDWK[+145.020]TDSTC[+57.021]R.M	.[57], C[+57]*2, K[+145]	860.009	3	2578.01	2578.01	0	0.3	345	Specific	140.63	140.63	140.63	5.08	50	>sp|P02786|TFR1_HUMAN Transferrin receptor protein 1 OS=Homo sapiens GN=TFRC PE=1 SV=2	3923	Cmpd 23696, +MS2(860.0085), 31.2eV, 60.7 min #26909	60.6508
Grad_A1	24068:3	2	K.[+114.043]LFGNMEGDC[+57.021]PSDWK[+145.020]TDSTC[+57.021]R.M	.[114], C[+57]*2, K[+145]	879.016	3	2635.03	2635.03	0	0.7	345	Specific	183.85	183.85	183.85	5.19	50	>sp|P02786|TFR1_HUMAN Transferrin receptor protein 1 OS=Homo sapiens GN=TFRC PE=1 SV=2	3923	Cmpd 23926, +MS2(879.0160), 31.8eV, 61.3 min #27157	61.258
Grad_A1	23810:3	2	K.[+57.021]LFGNMEGDC[+57.021]PSDWK[+145.020]TDSTC[+57.021]R.M	.[57], C[+57]*2, K[+145]	860.009	3	2578.01	2578.01	0	0.6	345	Specific	200.52	200.52	200.52	6.78	50	>sp|P02786|TFR1_HUMAN Transferrin receptor protein 1 OS=Homo sapiens GN=TFRC PE=1 SV=2	3923	Cmpd 23668, +MS2(860.0087), 31.2eV, 60.6 min #26880	60.6022
Grad_A1	24034:3	2	K.[+114.043]LFGNMEGDC[+57.021]PSDWK[+145.020]TDSTC[+57.021]R.M	.[114], C[+57]*2, K[+145]	879.017	3	2635.04	2635.03	0	1.5	345	Specific	228.6	228.6	228.6	6.56	50	>sp|P02786|TFR1_HUMAN Transferrin receptor protein 1 OS=Homo sapiens GN=TFRC PE=1 SV=2	3923	Cmpd 23892, +MS2(879.0167), 31.8eV, 61.2 min #27120	61.167
Grad_A1	23781:3	2	K.[+57.021]LFGNMEGDC[+57.021]PSDWK[+145.020]TDSTC[+57.021]R.M	.[57], C[+57]*2, K[+145]	860.009	3	2578.01	2578.01	0	1.4	345	Specific	229.14	229.14	156.87	8.01	50	>sp|P02786|TFR1_HUMAN Transferrin receptor protein 1 OS=Homo sapiens GN=TFRC PE=1 SV=2	3923	Cmpd 23639, +MS2(860.0094), 31.2eV, 60.5 min #26848	60.52
Grad_A1	24048:3	2	K.[+114.043]LFGNMEGDC[+57.021]PSDWK[+145.020]TDSTC[+57.021]R.M	.[114], C[+57]*2, K[+145]	879.017	3	2635.04	2635.03	0	1.5	345	Specific	233.7	233.7	233.7	7.09	50	>sp|P02786|TFR1_HUMAN Transferrin receptor protein 1 OS=Homo sapiens GN=TFRC PE=1 SV=2	3923	Cmpd 23906, +MS2(879.0167), 31.8eV, 61.2 min #27135	61.2077
Grad_A1	24026:3	2	K.[+114.043]LFGNMEGDC[+57.021]PSDWK[+145.020]TDSTC[+57.021]R.M	.[114], C[+57]*2, K[+145]	879.016	3	2635.03	2635.03	0	0.9	345	Specific	251.3	251.3	251.3	8.1	50	>sp|P02786|TFR1_HUMAN Transferrin receptor protein 1 OS=Homo sapiens GN=TFRC PE=1 SV=2	3923	Cmpd 23884, +MS2(879.0162), 31.8eV, 61.1 min #27111	61.1492
Grad_A1	23763:3	2	K.[+57.021]LFGNMEGDC[+57.021]PSDWK[+145.020]TDSTC[+57.021]R.M	.[57], C[+57]*2, K[+145]	860.008	3	2578.01	2578.01	0	-0.1	345	Specific	259.61	243.98	170.6	8.19	50	>sp|P02786|TFR1_HUMAN Transferrin receptor protein 1 OS=Homo sapiens GN=TFRC PE=1 SV=2	3923	Cmpd 23621, +MS2(860.0082), 31.2eV, 60.5 min #26829	60.4767
Grad_A1	29164:3	2	K.LFGNM[+43.006]EGDC[+57.021]PSDWK[+145.020]TDSTC[+57.021]R.M	C[+57]*2, K[+145], M[+43]	855.338	3	2564	2563.99	0	2.1	345	Specific	457.09	457.09	390.75	9.42	50	>sp|P02786|TFR1_HUMAN Transferrin receptor protein 1 OS=Homo sapiens GN=TFRC PE=1 SV=2	3923	Cmpd 29010, +MS2(855.3382), 31.1eV, 73.5 min #32595	73.4667
Grad_A1	34993:3	2	V.TGQFLYQDSNWASK[+145.020]VEK.L	K[+145]	716.003	3	2145.99	2145.99	0	1.6	518	NRagged	97.1	77.19	53.81	2	50	>sp|P02786|TFR1_HUMAN Transferrin receptor protein 1 OS=Homo sapiens GN=TFRC PE=1 SV=2	3923	Cmpd 34799, +MS2(716.0030), 26.7eV, 90.7 min #39042	90.7085
Grad_A1	34966:2	2	V.TGQFLYQDSNWASK[+145.020]VEK.L	K[+145]	1073.5	2	2145.99	2145.99	0	1.1	518	NRagged	229.1	122.84	71.17	6.03	50	>sp|P02786|TFR1_HUMAN Transferrin receptor protein 1 OS=Homo sapiens GN=TFRC PE=1 SV=2	3923	Cmpd 34772, +MS2(1073.5003), 38.2eV, 90.6 min #39010	90.6173
Grad_A1	34942:2	2	V.TGQFLYQDSNWASK[+145.020]VEK.L	K[+145]	1073.5	2	2145.99	2145.99	0	1.2	518	NRagged	256.7	228.04	51	5.24	50	>sp|P02786|TFR1_HUMAN Transferrin receptor protein 1 OS=Homo sapiens GN=TFRC PE=1 SV=2	3923	Cmpd 34748, +MS2(1073.5004), 38.2eV, 90.6 min #38982	90.5433
Grad_A1	34960:3	2	V.TGQFLYQDSNWASK[+145.020]VEK.L	K[+145]	716.003	3	2145.99	2145.99	0	1.2	518	NRagged	261.47	240.64	25.31	5.53	50	>sp|P02786|TFR1_HUMAN Transferrin receptor protein 1 OS=Homo sapiens GN=TFRC PE=1 SV=2	3923	Cmpd 34766, +MS2(716.0027), 26.7eV, 90.6 min #39004	90.6108
Grad_A1	34909:3	2	V.TGQFLYQDSNWASK[+145.020]VEK.L	K[+145]	716.003	3	2145.99	2145.99	0	1.5	518	NRagged	287.87	287.87	65.84	6.41	50	>sp|P02786|TFR1_HUMAN Transferrin receptor protein 1 OS=Homo sapiens GN=TFRC PE=1 SV=2	3923	Cmpd 34715, +MS2(716.0029), 26.7eV, 90.5 min #38945	90.4582
Grad_A1	35397:3	2	V.[+57.021]TGQFLYQDSNWASK[+145.020]VEK.L	.[57], K[+145]	735.01	3	2203.02	2203.01	0	1.7	518	NRagged	313.83	313.83	74.25	6.9	50	>sp|P02786|TFR1_HUMAN Transferrin receptor protein 1 OS=Homo sapiens GN=TFRC PE=1 SV=2	3923	Cmpd 35203, +MS2(735.0102), 27.3eV, 92.1 min #39514	92.0602
Grad_A1	34970:3	2	V.TGQFLYQDSNWASK[+145.020]VEK.L	K[+145]	716.004	3	2146	2145.99	0	2.4	518	NRagged	316.02	264.01	33.81	5.72	50	>sp|P02786|TFR1_HUMAN Transferrin receptor protein 1 OS=Homo sapiens GN=TFRC PE=1 SV=2	3923	Cmpd 34776, +MS2(716.0036), 26.7eV, 90.6 min #39016	90.6437
Grad_A1	34958:2	2	V.TGQFLYQDSNWASK[+145.020]VEK.L	K[+145]	1073.5	2	2145.99	2145.99	0	1.2	518	NRagged	317.95	295.61	32.12	6.96	50	>sp|P02786|TFR1_HUMAN Transferrin receptor protein 1 OS=Homo sapiens GN=TFRC PE=1 SV=2	3923	Cmpd 34764, +MS2(1073.5004), 38.2eV, 90.6 min #39000	90.5867
Grad_A1	34950:2	2	V.TGQFLYQDSNWASK[+145.020]VEK.L	K[+145]	1073.5	2	2145.99	2145.99	0	0.4	518	NRagged	326.48	211.46	82.47	6.11	50	>sp|P02786|TFR1_HUMAN Transferrin receptor protein 1 OS=Homo sapiens GN=TFRC PE=1 SV=2	3923	Cmpd 34756, +MS2(1073.4995), 38.2eV, 90.6 min #38991	90.5647
Grad_A1	34934:2	2	V.TGQFLYQDSNWASK[+145.020]VEK.L	K[+145]	1073.5	2	2145.99	2145.99	0	0.2	518	NRagged	333.82	276.42	59.08	7.14	50	>sp|P02786|TFR1_HUMAN Transferrin receptor protein 1 OS=Homo sapiens GN=TFRC PE=1 SV=2	3923	Cmpd 34740, +MS2(1073.4993), 38.2eV, 90.5 min #38973	90.522
Grad_A1	34951:3	2	V.TGQFLYQDSNWASK[+145.020]VEK.L	K[+145]	716.004	3	2146	2145.99	0	2.4	518	NRagged	336.83	314.91	45.13	6.09	50	>sp|P02786|TFR1_HUMAN Transferrin receptor protein 1 OS=Homo sapiens GN=TFRC PE=1 SV=2	3923	Cmpd 34757, +MS2(716.0036), 26.7eV, 90.6 min #38993	90.5788
Grad_A1	34935:3	2	V.TGQFLYQDSNWASK[+145.020]VEK.L	K[+145]	716.003	3	2145.99	2145.99	0	1.7	518	NRagged	345.56	299.33	43.21	5.71	50	>sp|P02786|TFR1_HUMAN Transferrin receptor protein 1 OS=Homo sapiens GN=TFRC PE=1 SV=2	3923	Cmpd 34741, +MS2(716.0031), 26.7eV, 90.5 min #38975	90.5362
Grad_A1	34980:3	2	V.TGQFLYQDSNWASK[+145.020]VEK.L	K[+145]	716.003	3	2145.99	2145.99	0	1.7	518	NRagged	361.49	316.88	50.48	7.11	50	>sp|P02786|TFR1_HUMAN Transferrin receptor protein 1 OS=Homo sapiens GN=TFRC PE=1 SV=2	3923	Cmpd 34786, +MS2(716.0031), 26.7eV, 90.7 min #39027	90.6697
Grad_A1	34922:3	2	V.TGQFLYQDSNWASK[+145.020]VEK.L	K[+145]	716.004	3	2146	2145.99	0	2.4	518	NRagged	372.49	333.52	53.23	7.19	50	>sp|P02786|TFR1_HUMAN Transferrin receptor protein 1 OS=Homo sapiens GN=TFRC PE=1 SV=2	3923	Cmpd 34728, +MS2(716.0035), 26.7eV, 90.5 min #38960	90.4953
Grad_A1	34943:3	2	V.TGQFLYQDSNWASK[+145.020]VEK.L	K[+145]	716.003	3	2145.99	2145.99	0	1.6	518	NRagged	383.75	383.75	54.38	9.04	50	>sp|P02786|TFR1_HUMAN Transferrin receptor protein 1 OS=Homo sapiens GN=TFRC PE=1 SV=2	3923	Cmpd 34749, +MS2(716.0030), 26.7eV, 90.6 min #38984	90.5575
Grad_A1	34929:3	2	V.TGQFLYQDSNWASK[+145.020]VEK.L	K[+145]	716.003	3	2145.99	2145.99	0	1.3	518	NRagged	388.66	361.35	69.24	8.06	50	>sp|P02786|TFR1_HUMAN Transferrin receptor protein 1 OS=Homo sapiens GN=TFRC PE=1 SV=2	3923	Cmpd 34735, +MS2(716.0028), 26.7eV, 90.5 min #38968	90.516
Grad_A1	34915:3	2	V.TGQFLYQDSNWASK[+145.020]VEK.L	K[+145]	716.003	3	2145.99	2145.99	0	1.3	518	NRagged	490.06	447.01	22.9	9.18	50	>sp|P02786|TFR1_HUMAN Transferrin receptor protein 1 OS=Homo sapiens GN=TFRC PE=1 SV=2	3923	Cmpd 34721, +MS2(716.0028), 26.7eV, 90.5 min #38952	90.4715
Grad_A1	23085:2	2	R.[+57.021]IPELNK[+145.020]VAR.A	.[57], K[+145]	621.337	2	1241.67	1241.67	0	-0.1	580	Specific	107.22	22.31	22.31	2.04	50	>sp|P02786|TFR1_HUMAN Transferrin receptor protein 1 OS=Homo sapiens GN=TFRC PE=1 SV=2	3923	Cmpd 22947, +MS2(621.3371), 23.7eV, 58.7 min #26098	58.6537
Grad_A1	22978:2	2	R.[+57.021]IPELNK[+145.020]VAR.A	.[57], K[+145]	621.337	2	1241.67	1241.67	0	0.5	580	Specific	133.64	13.07	13.07	2.01	50	>sp|P02786|TFR1_HUMAN Transferrin receptor protein 1 OS=Homo sapiens GN=TFRC PE=1 SV=2	3923	Cmpd 22840, +MS2(621.3375), 28.0eV, 58.4 min #25982	58.3547
Grad_A1	22946:2	2	R.[+57.021]IPELNK[+145.020]VAR.A	.[57], K[+145]	621.337	2	1241.67	1241.67	0	0.1	580	Specific	134.51	34.16	34.16	2.07	50	>sp|P02786|TFR1_HUMAN Transferrin receptor protein 1 OS=Homo sapiens GN=TFRC PE=1 SV=2	3923	Cmpd 22808, +MS2(621.3372), 28.0eV, 58.3 min #25949	58.3003
Grad_A1	22994:2	2	R.[+57.021]IPELNK[+145.020]VAR.A	.[57], K[+145]	621.337	2	1241.67	1241.67	0	-0.1	580	Specific	150.43	33.93	33.93	2.55	50	>sp|P02786|TFR1_HUMAN Transferrin receptor protein 1 OS=Homo sapiens GN=TFRC PE=1 SV=2	3923	Cmpd 22856, +MS2(621.3371), 28.0eV, 58.4 min #25999	58.3968
Grad_A1	23049:2	2	R.[+57.021]IPELNK[+145.020]VAR.A	.[57], K[+145]	621.337	2	1241.67	1241.67	0	-0.1	580	Specific	150.43	53.43	53.43	2.88	50	>sp|P02786|TFR1_HUMAN Transferrin receptor protein 1 OS=Homo sapiens GN=TFRC PE=1 SV=2	3923	Cmpd 22911, +MS2(621.3371), 28.0eV, 58.6 min #26058	58.5423
Grad_A1	22548:2	2	R.IPELNK[+145.020]VAR.A	K[+145]	592.826	2	1184.64	1184.65	0	-0.6	580	Specific	208.09	24.76	24.76	2.96	50	>sp|P02786|TFR1_HUMAN Transferrin receptor protein 1 OS=Homo sapiens GN=TFRC PE=1 SV=2	3923	Cmpd 22410, +MS2(592.8261), 26.9eV, 57.2 min #25521	57.224
Grad_A1	22589:2	2	R.IPELNK[+145.020]VAR.A	K[+145]	592.826	2	1184.65	1184.65	0	-0.2	580	Specific	231.07	47.45	47.45	4.1	50	>sp|P02786|TFR1_HUMAN Transferrin receptor protein 1 OS=Homo sapiens GN=TFRC PE=1 SV=2	3923	Cmpd 22451, +MS2(592.8264), 22.8eV, 57.3 min #25565	57.3283
Grad_A1	22615:2	2	R.IPELNK[+145.020]VAR.A	K[+145]	592.826	2	1184.65	1184.65	0	-0.5	580	Specific	269.58	41.4	41.4	4.66	50	>sp|P02786|TFR1_HUMAN Transferrin receptor protein 1 OS=Homo sapiens GN=TFRC PE=1 SV=2	3923	Cmpd 22477, +MS2(592.8262), 22.9eV, 57.4 min #25592	57.3758
Grad_A1	22596:2	2	R.IPELNK[+145.020]VAR.A	K[+145]	592.826	2	1184.65	1184.65	0	-0.2	580	Specific	278.86	53.18	53.18	5.81	50	>sp|P02786|TFR1_HUMAN Transferrin receptor protein 1 OS=Homo sapiens GN=TFRC PE=1 SV=2	3923	Cmpd 22458, +MS2(592.8264), 22.9eV, 57.3 min #25572	57.3328
Grad_A1	22569:2	2	R.IPELNK[+145.020]VAR.A	K[+145]	592.826	2	1184.64	1184.65	0	-0.8	580	Specific	293.61	49.05	49.05	5.69	50	>sp|P02786|TFR1_HUMAN Transferrin receptor protein 1 OS=Homo sapiens GN=TFRC PE=1 SV=2	3923	Cmpd 22431, +MS2(592.8260), 26.9eV, 57.3 min #25543	57.2708
Grad_A1	22606:2	2	R.IPELNK[+145.020]VAR.A	K[+145]	592.826	2	1184.65	1184.65	0	-0.5	580	Specific	318.78	93.05	93.05	5.79	50	>sp|P02786|TFR1_HUMAN Transferrin receptor protein 1 OS=Homo sapiens GN=TFRC PE=1 SV=2	3923	Cmpd 22468, +MS2(592.8262), 22.8eV, 57.4 min #25583	57.3705
Grad_A1	17827:3	2	R.LTTDFGNAEK[+145.020]TDR.F	K[+145]	538.248	3	1612.73	1612.73	0	1.6	656	Specific	67.85	60.45	60.45	2.01	50	>sp|P02786|TFR1_HUMAN Transferrin receptor protein 1 OS=Homo sapiens GN=TFRC PE=1 SV=2	3923	Cmpd 17705, +MS2(538.2481), 21.1eV, 46.8 min #20545	46.8252
Grad_A1	17802:3	2	R.LTTDFGNAEK[+145.020]TDR.F	K[+145]	538.248	3	1612.73	1612.73	0	2.2	656	Specific	74.67	74.67	74.67	2.07	50	>sp|P02786|TFR1_HUMAN Transferrin receptor protein 1 OS=Homo sapiens GN=TFRC PE=1 SV=2	3923	Cmpd 17680, +MS2(538.2484), 21.1eV, 46.8 min #20519	46.7758
Grad_A1	17774:3	2	R.LTTDFGNAEK[+145.020]TDR.F	K[+145]	538.247	3	1612.73	1612.73	0	-0.6	656	Specific	152.68	118.27	118.27	3.23	50	>sp|P02786|TFR1_HUMAN Transferrin receptor protein 1 OS=Homo sapiens GN=TFRC PE=1 SV=2	3923	Cmpd 17652, +MS2(538.2469), 21.1eV, 46.7 min #20489	46.705
Grad_A1	17760:3	2	R.LTTDFGNAEK[+145.020]TDR.F	K[+145]	538.247	3	1612.73	1612.73	0	0.3	656	Specific	211.29	166.99	166.99	3.65	50	>sp|P02786|TFR1_HUMAN Transferrin receptor protein 1 OS=Homo sapiens GN=TFRC PE=1 SV=2	3923	Cmpd 17638, +MS2(538.2474), 21.1eV, 46.7 min #20474	46.675
Grad_A1	17825:2	2	R.LTTDFGNAEK[+145.020]TDR.F	K[+145]	806.867	2	1612.73	1612.73	0	0.4	656	Specific	393.14	358.32	358.32	7.95	50	>sp|P02786|TFR1_HUMAN Transferrin receptor protein 1 OS=Homo sapiens GN=TFRC PE=1 SV=2	3923	Cmpd 17703, +MS2(806.8675), 35.3eV, 46.8 min #20543	46.8232
Grad_A1	17739:2	2	R.LTTDFGNAEK[+145.020]TDR.F	K[+145]	806.866	2	1612.73	1612.73	0	-1.2	656	Specific	436.98	394.4	394.4	8.79	50	>sp|P02786|TFR1_HUMAN Transferrin receptor protein 1 OS=Homo sapiens GN=TFRC PE=1 SV=2	3923	Cmpd 17617, +MS2(806.8663), 35.3eV, 46.6 min #20452	46.6307
Grad_A1	18457:2	2	R.[+57.021]LTTDFGNAEK[+145.020]TDR.F	.[57], K[+145]	835.377	2	1669.75	1669.75	0	-1.4	656	Specific	444.45	293.16	293.16	7.65	50	>sp|P02786|TFR1_HUMAN Transferrin receptor protein 1 OS=Homo sapiens GN=TFRC PE=1 SV=2	3923	Cmpd 18329, +MS2(835.3768), 36.4eV, 48.2 min #21201	48.1348
Grad_A1	17799:2	2	R.LTTDFGNAEK[+145.020]TDR.F	K[+145]	806.867	2	1612.73	1612.73	0	-0.6	656	Specific	447.64	395.36	395.36	8.87	50	>sp|P02786|TFR1_HUMAN Transferrin receptor protein 1 OS=Homo sapiens GN=TFRC PE=1 SV=2	3923	Cmpd 17677, +MS2(806.8667), 35.3eV, 46.8 min #20516	46.774
Grad_A1	18411:2	2	R.[+57.021]LTTDFGNAEK[+145.020]TDR.F	.[57], K[+145]	835.377	2	1669.75	1669.75	0	-0.8	656	Specific	479.89	339.29	339.29	7.7	50	>sp|P02786|TFR1_HUMAN Transferrin receptor protein 1 OS=Homo sapiens GN=TFRC PE=1 SV=2	3923	Cmpd 18285, +MS2(835.3773), 36.4eV, 48.1 min #21156	48.0745
Grad_A1	17771:2	2	R.LTTDFGNAEK[+145.020]TDR.F	K[+145]	806.867	2	1612.73	1612.73	0	-0.6	656	Specific	480.23	390.79	390.79	8.9	50	>sp|P02786|TFR1_HUMAN Transferrin receptor protein 1 OS=Homo sapiens GN=TFRC PE=1 SV=2	3923	Cmpd 17649, +MS2(806.8668), 35.3eV, 46.7 min #20486	46.7033
Grad_A1	26074:3	2	R.LTTDFGNAEK[+145.020]TDRFVM[+43.006]K.K	K[+145], M[+43]	721.006	3	2161	2161.01	0	-1.1	656	Specific	101.98	101.98	49.17	2.18	50	>sp|P02786|TFR1_HUMAN Transferrin receptor protein 1 OS=Homo sapiens GN=TFRC PE=1 SV=2	3923	Cmpd 25928, +MS2(721.0058), 26.9eV, 65.9 min #29286	65.9292
Grad_A1	26136:3	2	R.LTTDFGNAEK[+145.020]TDRFVM[+43.006]K.K	K[+145], M[+43]	721.007	3	2161.01	2161.01	0	0.2	656	Specific	102.25	102.25	41.86	2.6	50	>sp|P02786|TFR1_HUMAN Transferrin receptor protein 1 OS=Homo sapiens GN=TFRC PE=1 SV=2	3923	Cmpd 25990, +MS2(721.0067), 26.9eV, 66.1 min #29351	66.0433
Grad_A1	26094:3	2	R.LTTDFGNAEK[+145.020]TDRFVM[+43.006]K.K	K[+145], M[+43]	721.006	3	2161	2161.01	0	-0.8	656	Specific	112.61	112.61	62.07	2.15	50	>sp|P02786|TFR1_HUMAN Transferrin receptor protein 1 OS=Homo sapiens GN=TFRC PE=1 SV=2	3923	Cmpd 25948, +MS2(721.0060), 26.9eV, 66.0 min #29307	65.9538
Grad_A1	10281:2	2	T.TDFGNAEK[+145.020]TDR.F	K[+145]	699.801	2	1398.6	1398.6	0	-0.2	658	NRagged	301.83	252.09	252.09	6.25	50	>sp|P02786|TFR1_HUMAN Transferrin receptor protein 1 OS=Homo sapiens GN=TFRC PE=1 SV=2	3923	Cmpd 10205, +MS2(699.8012), 31.1eV, 32.2 min #12686	32.2188
Grad_A1	10603:2	2	T.[+57.021]TDFGNAEK[+145.020]TDR.F	.[57], K[+145]	728.312	2	1455.62	1455.62	0	-0.4	658	NRagged	311.01	235.57	235.57	6.23	50	>sp|P02786|TFR1_HUMAN Transferrin receptor protein 1 OS=Homo sapiens GN=TFRC PE=1 SV=2	3923	Cmpd 10525, +MS2(728.3118), 27.1eV, 32.8 min #13021	32.814
Grad_A1	10310:2	2	T.TDFGNAEK[+145.020]TDR.F	K[+145]	699.801	2	1398.59	1398.6	0	-0.6	658	NRagged	321.23	256.2	256.2	6.07	50	>sp|P02786|TFR1_HUMAN Transferrin receptor protein 1 OS=Homo sapiens GN=TFRC PE=1 SV=2	3923	Cmpd 10234, +MS2(699.8009), 31.1eV, 32.3 min #12716	32.2675
Grad_A1	38708:3	2	R.VEYHFLSPYVSPK[+145.020]ESPFR.H	K[+145]	776.377	3	2327.12	2327.12	0	-0.3	681	Specific	330.04	298.35	298.35	7.9	50	>sp|P02786|TFR1_HUMAN Transferrin receptor protein 1 OS=Homo sapiens GN=TFRC PE=1 SV=2	3923	Cmpd 38508, +MS2(776.3768), 28.6eV, 103.6 min #43392	103.628
Grad_A1	38716:3	2	R.VEYHFLSPYVSPK[+145.020]ESPFR.H	K[+145]	776.377	3	2327.12	2327.12	0	-0.1	681	Specific	331.5	275.84	275.84	7.89	50	>sp|P02786|TFR1_HUMAN Transferrin receptor protein 1 OS=Homo sapiens GN=TFRC PE=1 SV=2	3923	Cmpd 38516, +MS2(776.3770), 28.6eV, 103.7 min #43401	103.655
Grad_A1	38695:3	2	R.VEYHFLSPYVSPK[+145.020]ESPFR.H	K[+145]	776.377	3	2327.12	2327.12	0	0.2	681	Specific	331.59	318.48	318.48	7.86	50	>sp|P02786|TFR1_HUMAN Transferrin receptor protein 1 OS=Homo sapiens GN=TFRC PE=1 SV=2	3923	Cmpd 38495, +MS2(776.3772), 28.6eV, 103.6 min #43377	103.585
Grad_A1	38682:3	2	R.VEYHFLSPYVSPK[+145.020]ESPFR.H	K[+145]	776.378	3	2327.12	2327.12	0	1	681	Specific	352.47	333.3	333.3	7.96	50	>sp|P02786|TFR1_HUMAN Transferrin receptor protein 1 OS=Homo sapiens GN=TFRC PE=1 SV=2	3923	Cmpd 38482, +MS2(776.3778), 28.6eV, 103.5 min #43361	103.537
Grad_A1	38689:3	2	R.VEYHFLSPYVSPK[+145.020]ESPFR.H	K[+145]	776.378	3	2327.12	2327.12	0	0.7	681	Specific	457.74	379.98	379.98	8.37	50	>sp|P02786|TFR1_HUMAN Transferrin receptor protein 1 OS=Homo sapiens GN=TFRC PE=1 SV=2	3923	Cmpd 38489, +MS2(776.3776), 28.6eV, 103.6 min #43369	103.553
Grad_A1	11939:2	3	R.EYK[+145.020]VVGR.C	K[+145]	498.253	2	995.498	995.498	0	0.1	9	Specific	198.13	23.19	23.19	2.87	25	>sp|Q02543|RL18A_HUMAN 60S ribosomal protein L18a OS=Homo sapiens GN=RPL18A PE=1 SV=2	7779	Cmpd 11841, +MS2(498.2527), 23.1eV, 35.2 min #14394	35.1985
Grad_A1	11877:2	3	R.EYK[+145.020]VVGR.C	K[+145]	498.252	2	995.497	995.498	0	-0.7	9	Specific	246.4	86.9	86.9	3.95	25	>sp|Q02543|RL18A_HUMAN 60S ribosomal protein L18a OS=Homo sapiens GN=RPL18A PE=1 SV=2	7779	Cmpd 11779, +MS2(498.2522), 23.1eV, 35.1 min #14330	35.1005
Grad_A1	11911:2	3	R.EYK[+145.020]VVGR.C	K[+145]	498.252	2	995.498	995.498	0	-0.1	9	Specific	276.14	88.25	88.25	4.65	25	>sp|Q02543|RL18A_HUMAN 60S ribosomal protein L18a OS=Homo sapiens GN=RPL18A PE=1 SV=2	7779	Cmpd 11813, +MS2(498.2525), 23.1eV, 35.2 min #14365	35.1525
Grad_A1	21552:3	3	K.[+57.021]KSSGEIVYC[+57.021]GQVFEK.S	.[57], C[+57]	596.625	3	1787.86	1787.86	0	-0.7	56	Specific	176.75	176.75	20	4.38	25	>sp|Q02543|RL18A_HUMAN 60S ribosomal protein L18a OS=Homo sapiens GN=RPL18A PE=1 SV=2	7779	Cmpd 21416, +MS2(596.6255), 23.0eV, 54.9 min #24464	54.8483
Grad_A1	21531:3	3	K.[+57.021]KSSGEIVYC[+57.021]GQVFEK.S	.[57], C[+57]	596.626	3	1787.86	1787.86	0	0.1	56	Specific	269.52	216.48	20	7.82	25	>sp|Q02543|RL18A_HUMAN 60S ribosomal protein L18a OS=Homo sapiens GN=RPL18A PE=1 SV=2	7779	Cmpd 21395, +MS2(596.6260), 23.0eV, 54.8 min #24442	54.8043
Grad_A1	21509:3	3	K.[+57.021]KSSGEIVYC[+57.021]GQVFEK.S	.[57], C[+57]	596.626	3	1787.86	1787.86	0	0.4	56	Specific	276.71	218.72	20	7.82	25	>sp|Q02543|RL18A_HUMAN 60S ribosomal protein L18a OS=Homo sapiens GN=RPL18A PE=1 SV=2	7779	Cmpd 21373, +MS2(596.6262), 23.0eV, 54.8 min #24419	54.7577
Grad_A1	21368:3	3	K.KSSGEIVYC[+57.021]GQVFEK.S	C[+57]	577.619	3	1730.84	1730.84	0	0.3	56	Specific	298.71	259.5	259.5	8.03	25	>sp|Q02543|RL18A_HUMAN 60S ribosomal protein L18a OS=Homo sapiens GN=RPL18A PE=1 SV=2	7779	Cmpd 21234, +MS2(577.6189), 22.4eV, 54.5 min #24272	54.4488
Grad_A1	21497:3	3	K.[+57.021]KSSGEIVYC[+57.021]GQVFEK.S	.[57], C[+57]	596.626	3	1787.86	1787.86	0	-0.1	56	Specific	308.61	308.61	20	7.97	25	>sp|Q02543|RL18A_HUMAN 60S ribosomal protein L18a OS=Homo sapiens GN=RPL18A PE=1 SV=2	7779	Cmpd 21361, +MS2(596.6259), 23.0eV, 54.7 min #24406	54.7215
Grad_A1	21326:3	3	K.KSSGEIVYC[+57.021]GQVFEK.S	C[+57]	577.618	3	1730.84	1730.84	0	-0.8	56	Specific	441.96	361.49	361.49	8.38	25	>sp|Q02543|RL18A_HUMAN 60S ribosomal protein L18a OS=Homo sapiens GN=RPL18A PE=1 SV=2	7779	Cmpd 21192, +MS2(577.6183), 22.4eV, 54.3 min #24227	54.3452
Grad_A1	21347:3	3	K.KSSGEIVYC[+57.021]GQVFEK.S	C[+57]	577.619	3	1730.84	1730.84	0	-0.4	56	Specific	537.58	396.55	396.55	9.77	25	>sp|Q02543|RL18A_HUMAN 60S ribosomal protein L18a OS=Homo sapiens GN=RPL18A PE=1 SV=2	7779	Cmpd 21213, +MS2(577.6185), 22.4eV, 54.4 min #24250	54.4032
Grad_A1	26324:4	3	K.KSSGEIVYC[+57.021]GQVFEKSPLR.V	C[+57]	546.784	4	2184.12	2184.11	0	1.7	56	Specific	168.58	139.36	139.36	4.33	25	>sp|Q02543|RL18A_HUMAN 60S ribosomal protein L18a OS=Homo sapiens GN=RPL18A PE=1 SV=2	7779	Cmpd 26178, +MS2(546.7843), 21.4eV, 66.6 min #29553	66.5645
Grad_A1	26363:4	3	K.KSSGEIVYC[+57.021]GQVFEKSPLR.V	C[+57]	546.783	4	2184.11	2184.11	0	0	56	Specific	176.76	170.04	170.04	5.16	25	>sp|Q02543|RL18A_HUMAN 60S ribosomal protein L18a OS=Homo sapiens GN=RPL18A PE=1 SV=2	7779	Cmpd 26217, +MS2(546.7834), 21.4eV, 66.7 min #29594	66.6503
Grad_A1	26342:4	3	K.KSSGEIVYC[+57.021]GQVFEKSPLR.V	C[+57]	546.784	4	2184.11	2184.11	0	0.7	56	Specific	205.45	205.45	205.45	5.78	25	>sp|Q02543|RL18A_HUMAN 60S ribosomal protein L18a OS=Homo sapiens GN=RPL18A PE=1 SV=2	7779	Cmpd 26196, +MS2(546.7838), 21.4eV, 66.6 min #29572	66.6062
Grad_A1	24960:3	3	K.SSGEIVYC[+57.021]GQVFEK.S	C[+57]	534.92	3	1602.75	1602.75	0	-0.1	57	Specific	38.5	38.5	38.5	2.02	25	>sp|Q02543|RL18A_HUMAN 60S ribosomal protein L18a OS=Homo sapiens GN=RPL18A PE=1 SV=2	7779	Cmpd 24818, +MS2(534.9204), 21.0eV, 63.3 min #28102	63.2463
Grad_A1	25356:3	3	K.[+57.021]SSGEIVYC[+57.021]GQVFEK.S	.[57], C[+57]	553.927	3	1659.77	1659.77	0	-1.4	57	Specific	80.36	77.89	77.89	2.07	25	>sp|Q02543|RL18A_HUMAN 60S ribosomal protein L18a OS=Homo sapiens GN=RPL18A PE=1 SV=2	7779	Cmpd 25214, +MS2(553.9269), 21.6eV, 64.2 min #28526	64.2293
Grad_A1	24863:3	3	K.SSGEIVYC[+57.021]GQVFEK.S	C[+57]	534.921	3	1602.75	1602.75	0	0.9	57	Specific	84.75	36.9	36.9	2	25	>sp|Q02543|RL18A_HUMAN 60S ribosomal protein L18a OS=Homo sapiens GN=RPL18A PE=1 SV=2	7779	Cmpd 24721, +MS2(534.9209), 21.0eV, 63.1 min #28000	63.0438
Grad_A1	24888:3	3	K.SSGEIVYC[+57.021]GQVFEK.S	C[+57]	534.921	3	1602.75	1602.75	0	0.2	57	Specific	120.83	98.22	98.22	3.18	25	>sp|Q02543|RL18A_HUMAN 60S ribosomal protein L18a OS=Homo sapiens GN=RPL18A PE=1 SV=2	7779	Cmpd 24746, +MS2(534.9206), 21.0eV, 63.1 min #28027	63.106
Grad_A1	24879:3	3	K.SSGEIVYC[+57.021]GQVFEK.S	C[+57]	534.921	3	1602.75	1602.75	0	0.4	57	Specific	181.84	153.56	153.56	3.88	25	>sp|Q02543|RL18A_HUMAN 60S ribosomal protein L18a OS=Homo sapiens GN=RPL18A PE=1 SV=2	7779	Cmpd 24737, +MS2(534.9207), 21.0eV, 63.1 min #28017	63.0802
Grad_A1	24937:3	3	K.SSGEIVYC[+57.021]GQVFEK.S	C[+57]	534.92	3	1602.75	1602.75	0	-0.5	57	Specific	183.08	182.42	182.42	3.81	25	>sp|Q02543|RL18A_HUMAN 60S ribosomal protein L18a OS=Homo sapiens GN=RPL18A PE=1 SV=2	7779	Cmpd 24795, +MS2(534.9202), 21.0eV, 63.2 min #28078	63.2003
Grad_A1	24912:3	3	K.SSGEIVYC[+57.021]GQVFEK.S	C[+57]	534.92	3	1602.75	1602.75	0	-0.2	57	Specific	227.04	195.74	195.74	5.74	25	>sp|Q02543|RL18A_HUMAN 60S ribosomal protein L18a OS=Homo sapiens GN=RPL18A PE=1 SV=2	7779	Cmpd 24770, +MS2(534.9204), 21.0eV, 63.2 min #28052	63.1517
Grad_A1	25305:3	3	K.[+57.021]SSGEIVYC[+57.021]GQVFEK.S	.[57], C[+57]	553.928	3	1659.77	1659.77	0	0.3	57	Specific	242.12	213.09	213.09	5.92	25	>sp|Q02543|RL18A_HUMAN 60S ribosomal protein L18a OS=Homo sapiens GN=RPL18A PE=1 SV=2	7779	Cmpd 25163, +MS2(553.9278), 21.6eV, 64.1 min #28472	64.1137
Grad_A1	25264:3	3	K.[+57.021]SSGEIVYC[+57.021]GQVFEK.S	.[57], C[+57]	553.928	3	1659.77	1659.77	0	0.5	57	Specific	333.84	238.42	238.42	7.68	25	>sp|Q02543|RL18A_HUMAN 60S ribosomal protein L18a OS=Homo sapiens GN=RPL18A PE=1 SV=2	7779	Cmpd 25122, +MS2(553.9279), 21.6eV, 64.0 min #28426	63.9842
Grad_A1	25281:3	3	K.[+57.021]SSGEIVYC[+57.021]GQVFEK.S	.[57], C[+57]	553.928	3	1659.77	1659.77	0	0.6	57	Specific	339.55	273.79	273.79	7.76	25	>sp|Q02543|RL18A_HUMAN 60S ribosomal protein L18a OS=Homo sapiens GN=RPL18A PE=1 SV=2	7779	Cmpd 25139, +MS2(553.9279), 21.6eV, 64.1 min #28446	64.0532
Grad_A1	25076:2	3	K.SSGEIVYC[+57.021]GQVFEK.S	C[+57]	801.877	2	1602.75	1602.75	0	-0.5	57	Specific	353.62	194.2	194.2	7.71	25	>sp|Q02543|RL18A_HUMAN 60S ribosomal protein L18a OS=Homo sapiens GN=RPL18A PE=1 SV=2	7779	Cmpd 24934, +MS2(801.8767), 35.1eV, 63.5 min #28224	63.4815
Grad_A1	25097:2	3	K.SSGEIVYC[+57.021]GQVFEK.S	C[+57]	801.877	2	1602.75	1602.75	0	-0.6	57	Specific	372.52	214.95	214.95	7.81	25	>sp|Q02543|RL18A_HUMAN 60S ribosomal protein L18a OS=Homo sapiens GN=RPL18A PE=1 SV=2	7779	Cmpd 24955, +MS2(801.8766), 35.1eV, 63.5 min #28246	63.5253
Grad_A1	25143:2	3	K.SSGEIVYC[+57.021]GQVFEK.S	C[+57]	801.877	2	1602.75	1602.75	0	-0.1	57	Specific	374.95	205.84	205.84	8.09	25	>sp|Q02543|RL18A_HUMAN 60S ribosomal protein L18a OS=Homo sapiens GN=RPL18A PE=1 SV=2	7779	Cmpd 25001, +MS2(801.8770), 35.1eV, 63.7 min #28295	63.643
Grad_A1	25115:2	3	K.SSGEIVYC[+57.021]GQVFEK.S	C[+57]	801.877	2	1602.75	1602.75	0	-0.5	57	Specific	379.06	229.64	229.64	7.84	25	>sp|Q02543|RL18A_HUMAN 60S ribosomal protein L18a OS=Homo sapiens GN=RPL18A PE=1 SV=2	7779	Cmpd 24973, +MS2(801.8767), 35.1eV, 63.6 min #28265	63.5675
Grad_A1	25047:2	3	K.SSGEIVYC[+57.021]GQVFEK.S	C[+57]	801.876	2	1602.74	1602.75	0	-1.2	57	Specific	379.77	240.28	240.28	7.86	25	>sp|Q02543|RL18A_HUMAN 60S ribosomal protein L18a OS=Homo sapiens GN=RPL18A PE=1 SV=2	7779	Cmpd 24905, +MS2(801.8761), 35.1eV, 63.4 min #28194	63.4303
Grad_A1	24692:2	3	K.[+57.021]SSGEIVYC[+57.021]GQVFEK.S	.[57], C[+57]	830.388	2	1659.77	1659.77	0	0.1	57	Specific	385.47	232.25	144.85	8.21	25	>sp|Q02543|RL18A_HUMAN 60S ribosomal protein L18a OS=Homo sapiens GN=RPL18A PE=1 SV=2	7779	Cmpd 24550, +MS2(830.3879), 36.2eV, 62.6 min #27819	62.6357
Grad_A1	24711:2	3	K.[+57.021]SSGEIVYC[+57.021]GQVFEK.S	.[57], C[+57]	830.388	2	1659.77	1659.77	0	0.5	57	Specific	385.76	222.95	222.95	8.21	25	>sp|Q02543|RL18A_HUMAN 60S ribosomal protein L18a OS=Homo sapiens GN=RPL18A PE=1 SV=2	7779	Cmpd 24569, +MS2(830.3882), 36.2eV, 62.7 min #27840	62.6903
Grad_A1	24753:2	3	K.[+57.021]SSGEIVYC[+57.021]GQVFEK.S	.[57], C[+57]	830.388	2	1659.77	1659.77	0	-0.4	57	Specific	393.5	244.88	244.88	8.23	25	>sp|Q02543|RL18A_HUMAN 60S ribosomal protein L18a OS=Homo sapiens GN=RPL18A PE=1 SV=2	7779	Cmpd 24611, +MS2(830.3875), 36.2eV, 62.8 min #27884	62.779
Grad_A1	25164:2	3	K.SSGEIVYC[+57.021]GQVFEK.S	C[+57]	801.877	2	1602.75	1602.75	0	-0.1	57	Specific	398.65	211.56	211.56	8.18	25	>sp|Q02543|RL18A_HUMAN 60S ribosomal protein L18a OS=Homo sapiens GN=RPL18A PE=1 SV=2	7779	Cmpd 25022, +MS2(801.8770), 35.1eV, 63.7 min #28317	63.691
Grad_A1	25243:2	3	K.[+57.021]SSGEIVYC[+57.021]GQVFEK.S	.[57], C[+57]	830.387	2	1659.77	1659.77	0	-1.1	57	Specific	401.8	235.36	235.36	7.97	25	>sp|Q02543|RL18A_HUMAN 60S ribosomal protein L18a OS=Homo sapiens GN=RPL18A PE=1 SV=2	7779	Cmpd 25101, +MS2(830.3869), 36.2eV, 63.9 min #28403	63.9278
Grad_A1	25385:2	3	K.[+57.021]SSGEIVYC[+57.021]GQVFEK.S	.[57], C[+57]	830.388	2	1659.77	1659.77	0	0.1	57	Specific	403.19	258.52	258.52	8.26	25	>sp|Q02543|RL18A_HUMAN 60S ribosomal protein L18a OS=Homo sapiens GN=RPL18A PE=1 SV=2	7779	Cmpd 25243, +MS2(830.3878), 36.2eV, 64.3 min #28558	64.3147
Grad_A1	25417:2	3	K.[+57.021]SSGEIVYC[+57.021]GQVFEK.S	.[57], C[+57]	830.387	2	1659.77	1659.77	0	-0.5	57	Specific	406.6	208.23	208.23	7.93	25	>sp|Q02543|RL18A_HUMAN 60S ribosomal protein L18a OS=Homo sapiens GN=RPL18A PE=1 SV=2	7779	Cmpd 25275, +MS2(830.3874), 36.2eV, 64.4 min #28591	64.372
Grad_A1	25437:2	3	K.[+57.021]SSGEIVYC[+57.021]GQVFEK.S	.[57], C[+57]	830.386	2	1659.76	1659.77	0	-2.1	57	Specific	410.65	247.15	247.15	7.39	25	>sp|Q02543|RL18A_HUMAN 60S ribosomal protein L18a OS=Homo sapiens GN=RPL18A PE=1 SV=2	7779	Cmpd 25295, +MS2(830.3860), 36.2eV, 64.4 min #28612	64.4165
Grad_A1	24728:2	3	K.[+57.021]SSGEIVYC[+57.021]GQVFEK.S	.[57], C[+57]	830.388	2	1659.77	1659.77	0	-0.3	57	Specific	441.07	294.21	294.21	8.41	25	>sp|Q02543|RL18A_HUMAN 60S ribosomal protein L18a OS=Homo sapiens GN=RPL18A PE=1 SV=2	7779	Cmpd 24586, +MS2(830.3875), 36.2eV, 62.7 min #27858	62.7337
Grad_A1	25363:2	3	K.[+57.021]SSGEIVYC[+57.021]GQVFEK.S	.[57], C[+57]	830.387	2	1659.77	1659.77	0	-0.9	57	Specific	501.11	288.24	288.24	8.24	25	>sp|Q02543|RL18A_HUMAN 60S ribosomal protein L18a OS=Homo sapiens GN=RPL18A PE=1 SV=2	7779	Cmpd 25221, +MS2(830.3870), 36.2eV, 64.3 min #28534	64.2602
Grad_A1	25026:2	3	K.SSGEIVYC[+57.021]GQVFEK.S	C[+57]	801.876	2	1602.75	1602.75	0	-0.7	57	Specific	518.14	334.34	334.34	8.29	25	>sp|Q02543|RL18A_HUMAN 60S ribosomal protein L18a OS=Homo sapiens GN=RPL18A PE=1 SV=2	7779	Cmpd 24884, +MS2(801.8765), 35.1eV, 63.4 min #28171	63.3778
Grad_A1	25340:2	3	K.[+57.021]SSGEIVYC[+57.021]GQVFEK.S	.[57], C[+57]	830.387	2	1659.77	1659.77	0	-0.5	57	Specific	553.56	242.88	242.88	8.28	25	>sp|Q02543|RL18A_HUMAN 60S ribosomal protein L18a OS=Homo sapiens GN=RPL18A PE=1 SV=2	7779	Cmpd 25198, +MS2(830.3874), 36.2eV, 64.2 min #28510	64.2123
Grad_A1	25320:2	3	K.[+57.021]SSGEIVYC[+57.021]GQVFEK.S	.[57], C[+57]	830.388	2	1659.77	1659.77	0	0.6	57	Specific	628.99	374.36	374.36	10.86	25	>sp|Q02543|RL18A_HUMAN 60S ribosomal protein L18a OS=Homo sapiens GN=RPL18A PE=1 SV=2	7779	Cmpd 25178, +MS2(830.3883), 36.2eV, 64.2 min #28489	64.1685
Grad_A1	25259:2	3	K.[+57.021]SSGEIVYC[+57.021]GQVFEK.S	.[57], C[+57]	830.388	2	1659.77	1659.77	0	0.2	57	Specific	639.46	364.27	364.27	10.86	25	>sp|Q02543|RL18A_HUMAN 60S ribosomal protein L18a OS=Homo sapiens GN=RPL18A PE=1 SV=2	7779	Cmpd 25117, +MS2(830.3879), 36.2eV, 64.0 min #28421	63.9802
Grad_A1	25001:2	3	K.SSGEIVYC[+57.021]GQVFEK.S	C[+57]	801.876	2	1602.75	1602.75	0	-0.8	57	Specific	647.44	388.38	388.38	11.55	25	>sp|Q02543|RL18A_HUMAN 60S ribosomal protein L18a OS=Homo sapiens GN=RPL18A PE=1 SV=2	7779	Cmpd 24859, +MS2(801.8764), 35.1eV, 63.3 min #28145	63.3322
Grad_A1	24857:2	3	K.SSGEIVYC[+57.021]GQVFEK.S	C[+57]	801.878	2	1602.75	1602.75	0	0.7	57	Specific	654.35	414.74	414.74	12.74	25	>sp|Q02543|RL18A_HUMAN 60S ribosomal protein L18a OS=Homo sapiens GN=RPL18A PE=1 SV=2	7779	Cmpd 24715, +MS2(801.8776), 35.1eV, 63.0 min #27994	63.0355
Grad_A1	25300:2	3	K.[+57.021]SSGEIVYC[+57.021]GQVFEK.S	.[57], C[+57]	830.387	2	1659.77	1659.77	0	-0.6	57	Specific	667.12	398.36	398.36	12.55	25	>sp|Q02543|RL18A_HUMAN 60S ribosomal protein L18a OS=Homo sapiens GN=RPL18A PE=1 SV=2	7779	Cmpd 25158, +MS2(830.3872), 36.2eV, 64.1 min #28467	64.111
Grad_A1	25257:2	3	K.[+57.021]SSGEIVYC[+57.021]GQVFEK.S	.[57], C[+57]	830.388	2	1659.77	1659.77	0	-0.3	57	Specific	702.08	388.69	388.69	13.83	25	>sp|Q02543|RL18A_HUMAN 60S ribosomal protein L18a OS=Homo sapiens GN=RPL18A PE=1 SV=2	7779	Cmpd 25115, +MS2(830.3875), 36.2eV, 64.0 min #28418	63.9715
Grad_A1	24978:2	3	K.SSGEIVYC[+57.021]GQVFEK.S	C[+57]	801.877	2	1602.75	1602.75	0	-0.4	57	Specific	704.04	442.79	442.79	13.83	25	>sp|Q02543|RL18A_HUMAN 60S ribosomal protein L18a OS=Homo sapiens GN=RPL18A PE=1 SV=2	7779	Cmpd 24836, +MS2(801.8768), 35.1eV, 63.3 min #28121	63.2872
Grad_A1	25280:2	3	K.[+57.021]SSGEIVYC[+57.021]GQVFEK.S	.[57], C[+57]	830.388	2	1659.77	1659.77	0	0	57	Specific	709.35	433.4	433.4	13.83	25	>sp|Q02543|RL18A_HUMAN 60S ribosomal protein L18a OS=Homo sapiens GN=RPL18A PE=1 SV=2	7779	Cmpd 25138, +MS2(830.3877), 36.2eV, 64.1 min #28445	64.0527
Grad_A1	24957:2	3	K.SSGEIVYC[+57.021]GQVFEK.S	C[+57]	801.877	2	1602.75	1602.75	0	-0.2	57	Specific	722.36	433.7	433.7	13.83	25	>sp|Q02543|RL18A_HUMAN 60S ribosomal protein L18a OS=Homo sapiens GN=RPL18A PE=1 SV=2	7779	Cmpd 24815, +MS2(801.8769), 35.1eV, 63.3 min #28099	63.2447
Grad_A1	24910:2	3	K.SSGEIVYC[+57.021]GQVFEK.S	C[+57]	801.877	2	1602.75	1602.75	0	-0.3	57	Specific	743.89	479.25	479.25	13.83	25	>sp|Q02543|RL18A_HUMAN 60S ribosomal protein L18a OS=Homo sapiens GN=RPL18A PE=1 SV=2	7779	Cmpd 24768, +MS2(801.8768), 35.1eV, 63.2 min #28050	63.1507
Grad_A1	24886:2	3	K.SSGEIVYC[+57.021]GQVFEK.S	C[+57]	801.877	2	1602.75	1602.75	0	0.2	57	Specific	749.14	507.7	507.7	13.83	25	>sp|Q02543|RL18A_HUMAN 60S ribosomal protein L18a OS=Homo sapiens GN=RPL18A PE=1 SV=2	7779	Cmpd 24744, +MS2(801.8772), 35.1eV, 63.1 min #28025	63.105
Grad_A1	24878:2	3	K.SSGEIVYC[+57.021]GQVFEK.S	C[+57]	801.877	2	1602.75	1602.75	0	0.2	57	Specific	772.58	512.91	512.91	14.83	25	>sp|Q02543|RL18A_HUMAN 60S ribosomal protein L18a OS=Homo sapiens GN=RPL18A PE=1 SV=2	7779	Cmpd 24736, +MS2(801.8772), 35.1eV, 63.1 min #28016	63.0795
Grad_A1	24935:2	3	K.SSGEIVYC[+57.021]GQVFEK.S	C[+57]	801.877	2	1602.75	1602.75	0	-0.5	57	Specific	788.44	527.25	527.25	14.55	25	>sp|Q02543|RL18A_HUMAN 60S ribosomal protein L18a OS=Homo sapiens GN=RPL18A PE=1 SV=2	7779	Cmpd 24793, +MS2(801.8767), 35.1eV, 63.2 min #28076	63.1993
Grad_A1	24909:2	3	K.SSGEIVYC[+57.021]GQVFEK.S	C[+57]	801.877	2	1602.75	1602.75	0	-0.3	57	Specific	824.94	599.75	599.75	15.83	25	>sp|Q02543|RL18A_HUMAN 60S ribosomal protein L18a OS=Homo sapiens GN=RPL18A PE=1 SV=2	7779	Cmpd 24767, +MS2(801.8768), 29.5eV, 63.2 min #28049	63.1502
Grad_A1	24612:3	3	K.SSGEIVYC[+57.021]GQVFEK[+57.021].S	C[+57], K[+57]	553.928	3	1659.77	1659.77	0	0.7	57	Specific	58.67	45.28	45.28	2.49	25	>sp|Q02543|RL18A_HUMAN 60S ribosomal protein L18a OS=Homo sapiens GN=RPL18A PE=1 SV=2	7779	Cmpd 24470, +MS2(553.9280), 21.6eV, 62.5 min #27734	62.466
Grad_A1	24673:2	3	K.SSGEIVYC[+57.021]GQVFEK[+57.021].S	C[+57], K[+57]	830.388	2	1659.77	1659.77	0	0.2	57	Specific	349.14	192.51	192.51	7.99	25	>sp|Q02543|RL18A_HUMAN 60S ribosomal protein L18a OS=Homo sapiens GN=RPL18A PE=1 SV=2	7779	Cmpd 24531, +MS2(830.3879), 36.2eV, 62.6 min #27798	62.5842
Grad_A1	24647:2	3	K.SSGEIVYC[+57.021]GQVFEK[+57.021].S	C[+57], K[+57]	830.388	2	1659.77	1659.77	0	0.7	57	Specific	395.56	177.09	177.09	7.9	25	>sp|Q02543|RL18A_HUMAN 60S ribosomal protein L18a OS=Homo sapiens GN=RPL18A PE=1 SV=2	7779	Cmpd 24505, +MS2(830.3883), 36.2eV, 62.5 min #27771	62.5352
Grad_A1	24853:2	3	K.SSGEIVYC[+57.021]GQVFEK[+57.021].S	C[+57], K[+57]	830.388	2	1659.77	1659.77	0	0.5	57	Specific	398.91	192.08	192.08	8.09	25	>sp|Q02543|RL18A_HUMAN 60S ribosomal protein L18a OS=Homo sapiens GN=RPL18A PE=1 SV=2	7779	Cmpd 24711, +MS2(830.3882), 36.2eV, 63.0 min #27989	63.0055
Grad_A1	25052:2	3	K.SSGEIVYC[+57.021]GQVFEK[+57.021].S	C[+57], K[+57]	830.387	2	1659.77	1659.77	0	-0.5	57	Specific	435.69	221.6	221.6	7.97	25	>sp|Q02543|RL18A_HUMAN 60S ribosomal protein L18a OS=Homo sapiens GN=RPL18A PE=1 SV=2	7779	Cmpd 24910, +MS2(830.3874), 36.2eV, 63.4 min #28199	63.433
Grad_A1	25113:2	3	K.SSGEIVYC[+57.021]GQVFEK[+57.021].S	C[+57], K[+57]	830.387	2	1659.77	1659.77	0	-0.4	57	Specific	443.12	247.73	247.73	8.34	25	>sp|Q02543|RL18A_HUMAN 60S ribosomal protein L18a OS=Homo sapiens GN=RPL18A PE=1 SV=2	7779	Cmpd 24971, +MS2(830.3874), 36.2eV, 63.6 min #28263	63.5662
Grad_A1	24829:2	3	K.SSGEIVYC[+57.021]GQVFEK[+57.021].S	C[+57], K[+57]	830.388	2	1659.77	1659.77	0	-0.4	57	Specific	451.64	217.77	217.77	8.29	25	>sp|Q02543|RL18A_HUMAN 60S ribosomal protein L18a OS=Homo sapiens GN=RPL18A PE=1 SV=2	7779	Cmpd 24687, +MS2(830.3875), 36.2eV, 63.0 min #27964	62.953
Grad_A1	24618:2	3	K.SSGEIVYC[+57.021]GQVFEK[+57.021].S	C[+57], K[+57]	830.388	2	1659.77	1659.77	0	0.4	57	Specific	459.07	210.27	210.27	8.29	25	>sp|Q02543|RL18A_HUMAN 60S ribosomal protein L18a OS=Homo sapiens GN=RPL18A PE=1 SV=2	7779	Cmpd 24476, +MS2(830.3881), 36.2eV, 62.5 min #27741	62.4832
Grad_A1	25072:2	3	K.SSGEIVYC[+57.021]GQVFEK[+57.021].S	C[+57], K[+57]	830.388	2	1659.77	1659.77	0	-0.3	57	Specific	493.04	260.84	260.84	8.44	25	>sp|Q02543|RL18A_HUMAN 60S ribosomal protein L18a OS=Homo sapiens GN=RPL18A PE=1 SV=2	7779	Cmpd 24930, +MS2(830.3876), 36.2eV, 63.5 min #28220	63.4795
Grad_A1	24587:2	3	K.SSGEIVYC[+57.021]GQVFEK[+57.021].S	C[+57], K[+57]	830.388	2	1659.77	1659.77	0	-0.3	57	Specific	495	249.53	249.53	8.37	25	>sp|Q02543|RL18A_HUMAN 60S ribosomal protein L18a OS=Homo sapiens GN=RPL18A PE=1 SV=2	7779	Cmpd 24445, +MS2(830.3876), 36.2eV, 62.4 min #27708	62.4183
Grad_A1	25093:2	3	K.SSGEIVYC[+57.021]GQVFEK[+57.021].S	C[+57], K[+57]	830.388	2	1659.77	1659.77	0	0.1	57	Specific	512.34	256.9	256.9	8.45	25	>sp|Q02543|RL18A_HUMAN 60S ribosomal protein L18a OS=Homo sapiens GN=RPL18A PE=1 SV=2	7779	Cmpd 24951, +MS2(830.3878), 36.2eV, 63.5 min #28242	63.5233
Grad_A1	30172:3	3	K.SSGEIVYC[+57.021]GQVFEKSPLR.V	C[+57]	686.011	3	2056.02	2056.02	0	0.2	57	Specific	91.68	91.68	91.68	3.33	25	>sp|Q02543|RL18A_HUMAN 60S ribosomal protein L18a OS=Homo sapiens GN=RPL18A PE=1 SV=2	7779	Cmpd 30012, +MS2(686.0106), 25.8eV, 76.4 min #33707	76.4335
Grad_A1	30620:3	3	K.[+57.021]SSGEIVYC[+57.021]GQVFEKSPLR.V	.[57], C[+57]	705.018	3	2113.04	2113.04	0	0.6	57	Specific	115.89	115.89	115.89	3.68	25	>sp|Q02543|RL18A_HUMAN 60S ribosomal protein L18a OS=Homo sapiens GN=RPL18A PE=1 SV=2	7779	Cmpd 30456, +MS2(705.0180), 26.4eV, 77.7 min #34192	77.6803
Grad_A1	30196:3	3	K.SSGEIVYC[+57.021]GQVFEKSPLR.V	C[+57]	686.011	3	2056.02	2056.02	0	0.7	57	Specific	149.11	149.11	149.11	4.91	25	>sp|Q02543|RL18A_HUMAN 60S ribosomal protein L18a OS=Homo sapiens GN=RPL18A PE=1 SV=2	7779	Cmpd 30036, +MS2(686.0110), 25.8eV, 76.5 min #33732	76.4832
Grad_A1	30513:3	3	K.[+57.021]SSGEIVYC[+57.021]GQVFEKSPLR.V	.[57], C[+57]	705.018	3	2113.04	2113.04	0	0.7	57	Specific	220.62	172.26	172.26	5.59	25	>sp|Q02543|RL18A_HUMAN 60S ribosomal protein L18a OS=Homo sapiens GN=RPL18A PE=1 SV=2	7779	Cmpd 30349, +MS2(705.0181), 26.4eV, 77.4 min #34074	77.3777
Grad_A1	30149:3	3	K.SSGEIVYC[+57.021]GQVFEKSPLR.V	C[+57]	686.011	3	2056.02	2056.02	0	0.8	57	Specific	262.23	222.73	222.73	8.12	25	>sp|Q02543|RL18A_HUMAN 60S ribosomal protein L18a OS=Homo sapiens GN=RPL18A PE=1 SV=2	7779	Cmpd 29989, +MS2(686.0110), 25.8eV, 76.4 min #33683	76.387
Grad_A1	30589:3	3	K.[+57.021]SSGEIVYC[+57.021]GQVFEKSPLR.V	.[57], C[+57]	705.018	3	2113.04	2113.04	0	0.1	57	Specific	275.62	275.62	275.62	8.29	25	>sp|Q02543|RL18A_HUMAN 60S ribosomal protein L18a OS=Homo sapiens GN=RPL18A PE=1 SV=2	7779	Cmpd 30425, +MS2(705.0177), 26.4eV, 77.6 min #34158	77.5997
Grad_A1	30008:3	3	K.SSGEIVYC[+57.021]GQVFEKSPLR.V	C[+57]	686.01	3	2056.02	2056.02	0	-0.4	57	Specific	316.98	275.5	275.5	8.35	25	>sp|Q02543|RL18A_HUMAN 60S ribosomal protein L18a OS=Homo sapiens GN=RPL18A PE=1 SV=2	7779	Cmpd 29850, +MS2(686.0102), 25.8eV, 76.1 min #33536	76.0757
Grad_A1	30526:3	3	K.[+57.021]SSGEIVYC[+57.021]GQVFEKSPLR.V	.[57], C[+57]	705.018	3	2113.04	2113.04	0	0.7	57	Specific	362.52	301.42	301.42	8.44	25	>sp|Q02543|RL18A_HUMAN 60S ribosomal protein L18a OS=Homo sapiens GN=RPL18A PE=1 SV=2	7779	Cmpd 30362, +MS2(705.0181), 26.4eV, 77.4 min #34088	77.4207
Grad_A1	30568:3	3	K.[+57.021]SSGEIVYC[+57.021]GQVFEKSPLR.V	.[57], C[+57]	705.018	3	2113.04	2113.04	0	0.8	57	Specific	422.14	375.34	375.34	8.85	25	>sp|Q02543|RL18A_HUMAN 60S ribosomal protein L18a OS=Homo sapiens GN=RPL18A PE=1 SV=2	7779	Cmpd 30404, +MS2(705.0182), 26.4eV, 77.5 min #34135	77.544
Grad_A1	30547:3	3	K.[+57.021]SSGEIVYC[+57.021]GQVFEKSPLR.V	.[57], C[+57]	705.018	3	2113.04	2113.04	0	1.1	57	Specific	460.47	416.97	416.97	9.91	25	>sp|Q02543|RL18A_HUMAN 60S ribosomal protein L18a OS=Homo sapiens GN=RPL18A PE=1 SV=2	7779	Cmpd 30383, +MS2(705.0184), 26.4eV, 77.5 min #34112	77.4895
Grad_A1	30124:3	3	K.SSGEIVYC[+57.021]GQVFEKSPLR.V	C[+57]	686.01	3	2056.02	2056.02	0	0.1	57	Specific	471.55	351.23	351.23	8.91	25	>sp|Q02543|RL18A_HUMAN 60S ribosomal protein L18a OS=Homo sapiens GN=RPL18A PE=1 SV=2	7779	Cmpd 29964, +MS2(686.0105), 25.8eV, 76.3 min #33657	76.3403
Grad_A1	30074:3	3	K.SSGEIVYC[+57.021]GQVFEKSPLR.V	C[+57]	686.011	3	2056.02	2056.02	0	1.3	57	Specific	517.01	412.12	412.12	10	25	>sp|Q02543|RL18A_HUMAN 60S ribosomal protein L18a OS=Homo sapiens GN=RPL18A PE=1 SV=2	7779	Cmpd 29914, +MS2(686.0114), 25.8eV, 76.2 min #33604	76.2292
Grad_A1	30049:3	3	K.SSGEIVYC[+57.021]GQVFEKSPLR.V	C[+57]	686.011	3	2056.02	2056.02	0	1	57	Specific	552	386.88	386.88	10.12	25	>sp|Q02543|RL18A_HUMAN 60S ribosomal protein L18a OS=Homo sapiens GN=RPL18A PE=1 SV=2	7779	Cmpd 29891, +MS2(686.0112), 25.8eV, 76.2 min #33579	76.1682
Grad_A1	30025:3	3	K.SSGEIVYC[+57.021]GQVFEKSPLR.V	C[+57]	686.011	3	2056.02	2056.02	0	0.8	57	Specific	553.89	450.71	450.71	10.12	25	>sp|Q02543|RL18A_HUMAN 60S ribosomal protein L18a OS=Homo sapiens GN=RPL18A PE=1 SV=2	7779	Cmpd 29867, +MS2(686.0110), 25.8eV, 76.1 min #33554	76.1193
Grad_A1	30101:3	3	K.SSGEIVYC[+57.021]GQVFEKSPLR.V	C[+57]	686.011	3	2056.02	2056.02	0	0.8	57	Specific	586.47	475.88	475.88	11.09	25	>sp|Q02543|RL18A_HUMAN 60S ribosomal protein L18a OS=Homo sapiens GN=RPL18A PE=1 SV=2	7779	Cmpd 29941, +MS2(686.0110), 25.8eV, 76.3 min #33633	76.2942
Grad_A1	29813:3	3	K.SSGEIVYC[+57.021]GQVFEK[+57.021]SPLR.V	C[+57], K[+57]	705.017	3	2113.04	2113.04	0	-0.6	57	Specific	160.25	137.1	104.39	3.72	25	>sp|Q02543|RL18A_HUMAN 60S ribosomal protein L18a OS=Homo sapiens GN=RPL18A PE=1 SV=2	7779	Cmpd 29655, +MS2(705.0172), 26.4eV, 75.5 min #33322	75.5338
Grad_A1	30180:3	3	K.SSGEIVYC[+57.021]GQVFEK[+57.021]SPLR.V	C[+57], K[+57]	705.016	3	2113.03	2113.04	0	-1.5	57	Specific	192.53	192.53	192.53	3.76	25	>sp|Q02543|RL18A_HUMAN 60S ribosomal protein L18a OS=Homo sapiens GN=RPL18A PE=1 SV=2	7779	Cmpd 30020, +MS2(705.0165), 26.4eV, 76.5 min #33715	76.4437
Grad_A1	29880:3	3	K.SSGEIVYC[+57.021]GQVFEK[+57.021]SPLR.V	C[+57], K[+57]	705.018	3	2113.04	2113.04	0	0.5	57	Specific	213.79	213.49	213.49	5.47	25	>sp|Q02543|RL18A_HUMAN 60S ribosomal protein L18a OS=Homo sapiens GN=RPL18A PE=1 SV=2	7779	Cmpd 29722, +MS2(705.0180), 26.4eV, 75.7 min #33394	75.6995
Grad_A1	29865:3	3	K.SSGEIVYC[+57.021]GQVFEK[+57.021]SPLR.V	C[+57], K[+57]	705.018	3	2113.04	2113.04	0	0.5	57	Specific	222.24	217.95	217.95	6.51	25	>sp|Q02543|RL18A_HUMAN 60S ribosomal protein L18a OS=Homo sapiens GN=RPL18A PE=1 SV=2	7779	Cmpd 29707, +MS2(705.0179), 26.4eV, 75.7 min #33378	75.6567
Grad_A1	29847:3	3	K.SSGEIVYC[+57.021]GQVFEK[+57.021]SPLR.V	C[+57], K[+57]	705.017	3	2113.04	2113.04	0	-0.4	57	Specific	255.85	227.24	227.24	7.78	25	>sp|Q02543|RL18A_HUMAN 60S ribosomal protein L18a OS=Homo sapiens GN=RPL18A PE=1 SV=2	7779	Cmpd 29689, +MS2(705.0173), 26.4eV, 75.6 min #33359	75.6115
Grad_A1	29833:3	3	K.SSGEIVYC[+57.021]GQVFEK[+57.021]SPLR.V	C[+57], K[+57]	705.017	3	2113.04	2113.04	0	-0.4	57	Specific	277.14	218.75	218.75	7.25	25	>sp|Q02543|RL18A_HUMAN 60S ribosomal protein L18a OS=Homo sapiens GN=RPL18A PE=1 SV=2	7779	Cmpd 29675, +MS2(705.0174), 26.4eV, 75.6 min #33344	75.5877
Grad_A1	18427:3	3	R.[+57.021]EYRDLTTAGAVTQC[+57.021]YR.D	.[57], C[+57]	654.309	3	1960.91	1960.92	0	-2.3	96	Specific	64.25	64.25	64.25	2.43	25	>sp|Q02543|RL18A_HUMAN 60S ribosomal protein L18a OS=Homo sapiens GN=RPL18A PE=1 SV=2	7779	Cmpd 18301, +MS2(654.3094), 24.8eV, 48.1 min #21172	48.0873
Grad_A1	18459:3	3	R.[+57.021]EYRDLTTAGAVTQC[+57.021]YR.D	.[57], C[+57]	654.31	3	1960.92	1960.92	0	-1.4	96	Specific	92.25	92.25	92.25	2.98	25	>sp|Q02543|RL18A_HUMAN 60S ribosomal protein L18a OS=Homo sapiens GN=RPL18A PE=1 SV=2	7779	Cmpd 18331, +MS2(654.3100), 24.8eV, 48.2 min #21203	48.1373
Grad_A1	20197:3	3	R.[+57.021]EYRDLTTAGAVTQC[+57.021]YR.D	.[57], C[+57]	654.31	3	1960.92	1960.92	0	-1.6	96	Specific	114.85	53.14	53.14	2.51	25	>sp|Q02543|RL18A_HUMAN 60S ribosomal protein L18a OS=Homo sapiens GN=RPL18A PE=1 SV=2	7779	Cmpd 20065, +MS2(654.3099), 24.8eV, 51.8 min #23034	51.7732
Grad_A1	20168:3	3	R.[+57.021]EYRDLTTAGAVTQC[+57.021]YR.D	.[57], C[+57]	654.31	3	1960.92	1960.92	0	-1.1	96	Specific	143.89	88.42	88.42	3.62	25	>sp|Q02543|RL18A_HUMAN 60S ribosomal protein L18a OS=Homo sapiens GN=RPL18A PE=1 SV=2	7779	Cmpd 20036, +MS2(654.3102), 24.8eV, 51.7 min #23004	51.7243
Grad_A1	18153:3	3	R.[+57.021]EYRDLTTAGAVTQC[+57.021]YR.D	.[57], C[+57]	654.311	3	1960.92	1960.92	0	0.6	96	Specific	155.81	155.81	155.81	4.64	25	>sp|Q02543|RL18A_HUMAN 60S ribosomal protein L18a OS=Homo sapiens GN=RPL18A PE=1 SV=2	7779	Cmpd 18027, +MS2(654.3113), 24.8eV, 47.6 min #20885	47.544
Grad_A1	19271:3	3	R.EYRDLTTAGAVTQC[+57.021]YR.D	C[+57]	635.304	3	1903.9	1903.9	0	0	96	Specific	159.35	159.35	159.35	4.42	25	>sp|Q02543|RL18A_HUMAN 60S ribosomal protein L18a OS=Homo sapiens GN=RPL18A PE=1 SV=2	7779	Cmpd 19141, +MS2(635.3037), 24.2eV, 49.8 min #22056	49.792
Grad_A1	19077:4	3	R.EYRDLTTAGAVTQC[+57.021]YR.D	C[+57]	476.73	4	1903.9	1903.9	0	0	96	Specific	183.21	157.56	157.56	4.79	25	>sp|Q02543|RL18A_HUMAN 60S ribosomal protein L18a OS=Homo sapiens GN=RPL18A PE=1 SV=2	7779	Cmpd 18947, +MS2(476.7296), 19.1eV, 49.4 min #21854	49.4358
Grad_A1	19298:3	3	R.EYRDLTTAGAVTQC[+57.021]YR.D	C[+57]	635.304	3	1903.9	1903.9	0	0.5	96	Specific	200.3	163.99	163.99	4.2	25	>sp|Q02543|RL18A_HUMAN 60S ribosomal protein L18a OS=Homo sapiens GN=RPL18A PE=1 SV=2	7779	Cmpd 19168, +MS2(635.3041), 24.2eV, 49.9 min #22085	49.8527
Grad_A1	19326:3	3	R.EYRDLTTAGAVTQC[+57.021]YR.D	C[+57]	635.303	3	1903.9	1903.9	0	-0.7	96	Specific	228.77	146.94	146.94	5.18	25	>sp|Q02543|RL18A_HUMAN 60S ribosomal protein L18a OS=Homo sapiens GN=RPL18A PE=1 SV=2	7779	Cmpd 19196, +MS2(635.3033), 24.2eV, 49.9 min #22114	49.9023
Grad_A1	18128:3	3	R.[+57.021]EYRDLTTAGAVTQC[+57.021]YR.D	.[57], C[+57]	654.311	3	1960.92	1960.92	0	-0.2	96	Specific	262.12	225.68	225.68	7.12	25	>sp|Q02543|RL18A_HUMAN 60S ribosomal protein L18a OS=Homo sapiens GN=RPL18A PE=1 SV=2	7779	Cmpd 18002, +MS2(654.3108), 24.8eV, 47.5 min #20859	47.5018
Grad_A1	18395:3	3	R.[+57.021]EYRDLTTAGAVTQC[+57.021]YR.D	.[57], C[+57]	654.31	3	1960.91	1960.92	0	-2	96	Specific	284.45	220.68	220.68	6.41	25	>sp|Q02543|RL18A_HUMAN 60S ribosomal protein L18a OS=Homo sapiens GN=RPL18A PE=1 SV=2	7779	Cmpd 18269, +MS2(654.3096), 24.8eV, 48.0 min #21139	48.0318
Grad_A1	19027:3	3	R.EYRDLTTAGAVTQC[+57.021]YR.D	C[+57]	635.303	3	1903.89	1903.9	0	-0.9	96	Specific	298.63	193.8	193.8	6.67	25	>sp|Q02543|RL18A_HUMAN 60S ribosomal protein L18a OS=Homo sapiens GN=RPL18A PE=1 SV=2	7779	Cmpd 18897, +MS2(635.3032), 24.2eV, 49.3 min #21801	49.3253
Grad_A1	18084:3	3	R.[+57.021]EYRDLTTAGAVTQC[+57.021]YR.D	.[57], C[+57]	654.312	3	1960.92	1960.92	0	1.2	96	Specific	322.53	263.22	263.22	7.57	25	>sp|Q02543|RL18A_HUMAN 60S ribosomal protein L18a OS=Homo sapiens GN=RPL18A PE=1 SV=2	7779	Cmpd 17958, +MS2(654.3117), 24.8eV, 47.4 min #20813	47.4133
Grad_A1	18099:3	3	R.[+57.021]EYRDLTTAGAVTQC[+57.021]YR.D	.[57], C[+57]	654.311	3	1960.92	1960.92	0	-0.4	96	Specific	329.66	240.22	240.22	8.51	25	>sp|Q02543|RL18A_HUMAN 60S ribosomal protein L18a OS=Homo sapiens GN=RPL18A PE=1 SV=2	7779	Cmpd 17973, +MS2(654.3106), 24.8eV, 47.5 min #20829	47.45
Grad_A1	19234:3	3	R.EYRDLTTAGAVTQC[+57.021]YR.D	C[+57]	635.303	3	1903.9	1903.9	0	-0.4	96	Specific	340.69	289.83	289.83	8.4	25	>sp|Q02543|RL18A_HUMAN 60S ribosomal protein L18a OS=Homo sapiens GN=RPL18A PE=1 SV=2	7779	Cmpd 19104, +MS2(635.3035), 24.2eV, 49.7 min #22018	49.7318
Grad_A1	19215:3	3	R.EYRDLTTAGAVTQC[+57.021]YR.D	C[+57]	635.303	3	1903.9	1903.9	0	-0.3	96	Specific	396.55	332.47	332.47	8.83	25	>sp|Q02543|RL18A_HUMAN 60S ribosomal protein L18a OS=Homo sapiens GN=RPL18A PE=1 SV=2	7779	Cmpd 19085, +MS2(635.3035), 24.2eV, 49.7 min #21998	49.6923
Grad_A1	20132:3	3	R.[+57.021]EYRDLTTAGAVTQC[+57.021]YR.D	.[57], C[+57]	654.31	3	1960.92	1960.92	0	-1.3	96	Specific	399.79	294.71	294.71	8.5	25	>sp|Q02543|RL18A_HUMAN 60S ribosomal protein L18a OS=Homo sapiens GN=RPL18A PE=1 SV=2	7779	Cmpd 20000, +MS2(654.3100), 24.8eV, 51.7 min #22966	51.6532
Grad_A1	20115:3	3	R.[+57.021]EYRDLTTAGAVTQC[+57.021]YR.D	.[57], C[+57]	654.31	3	1960.92	1960.92	0	-1	96	Specific	477.47	395.11	395.11	9.84	25	>sp|Q02543|RL18A_HUMAN 60S ribosomal protein L18a OS=Homo sapiens GN=RPL18A PE=1 SV=2	7779	Cmpd 19983, +MS2(654.3102), 24.8eV, 51.6 min #22948	51.6122
Grad_A1	19186:3	3	R.EYRDLTTAGAVTQC[+57.021]YR.D	C[+57]	635.304	3	1903.9	1903.9	0	0	96	Specific	490.18	372.35	372.35	9.18	25	>sp|Q02543|RL18A_HUMAN 60S ribosomal protein L18a OS=Homo sapiens GN=RPL18A PE=1 SV=2	7779	Cmpd 19056, +MS2(635.3038), 24.2eV, 49.6 min #21968	49.6418
Grad_A1	19165:3	3	R.EYRDLTTAGAVTQC[+57.021]YR.D	C[+57]	635.304	3	1903.9	1903.9	0	0	96	Specific	561.77	422.67	422.67	10.44	25	>sp|Q02543|RL18A_HUMAN 60S ribosomal protein L18a OS=Homo sapiens GN=RPL18A PE=1 SV=2	7779	Cmpd 19035, +MS2(635.3037), 24.2eV, 49.6 min #21946	49.5993
Grad_A1	19049:3	3	R.EYRDLTTAGAVTQC[+57.021]YR.D	C[+57]	635.304	3	1903.9	1903.9	0	0.2	96	Specific	619.61	489.99	489.99	12.31	25	>sp|Q02543|RL18A_HUMAN 60S ribosomal protein L18a OS=Homo sapiens GN=RPL18A PE=1 SV=2	7779	Cmpd 18919, +MS2(635.3039), 24.2eV, 49.4 min #21824	49.3688
Grad_A1	19136:3	3	R.EYRDLTTAGAVTQC[+57.021]YR.D	C[+57]	635.304	3	1903.9	1903.9	0	-0.2	96	Specific	696.9	509.04	509.04	13.31	25	>sp|Q02543|RL18A_HUMAN 60S ribosomal protein L18a OS=Homo sapiens GN=RPL18A PE=1 SV=2	7779	Cmpd 19006, +MS2(635.3036), 24.2eV, 49.5 min #21915	49.5342
Grad_A1	19109:3	3	R.EYRDLTTAGAVTQC[+57.021]YR.D	C[+57]	635.304	3	1903.9	1903.9	0	0	96	Specific	724.44	542.85	542.85	14.31	25	>sp|Q02543|RL18A_HUMAN 60S ribosomal protein L18a OS=Homo sapiens GN=RPL18A PE=1 SV=2	7779	Cmpd 18979, +MS2(635.3037), 24.2eV, 49.5 min #21887	49.4867
Grad_A1	19070:3	3	R.EYRDLTTAGAVTQC[+57.021]YR.D	C[+57]	635.303	3	1903.9	1903.9	0	-0.5	96	Specific	740.78	517.46	517.46	14.03	25	>sp|Q02543|RL18A_HUMAN 60S ribosomal protein L18a OS=Homo sapiens GN=RPL18A PE=1 SV=2	7779	Cmpd 18940, +MS2(635.3035), 24.2eV, 49.4 min #21846	49.4145
Grad_A1	19107:3	3	R.EYRDLTTAGAVTQC[+57.021]YR.D	C[+57]	635.304	3	1903.9	1903.9	0	0	96	Specific	758.83	598.48	598.48	15.31	25	>sp|Q02543|RL18A_HUMAN 60S ribosomal protein L18a OS=Homo sapiens GN=RPL18A PE=1 SV=2	7779	Cmpd 18977, +MS2(635.3037), 24.2eV, 49.5 min #21885	49.4845
Grad_A1	19078:3	3	R.EYRDLTTAGAVTQC[+57.021]YR.D	C[+57]	635.304	3	1903.9	1903.9	0	0	96	Specific	766.17	551.45	551.45	15.31	25	>sp|Q02543|RL18A_HUMAN 60S ribosomal protein L18a OS=Homo sapiens GN=RPL18A PE=1 SV=2	7779	Cmpd 18948, +MS2(635.3037), 24.2eV, 49.4 min #21855	49.4365
Grad_A1	22796:3	3	R.[+114.043]E[-18.011]YRDLTTAGAVTQC[+57.021]YR.D	.[114], C[+57], E[-18]	667.315	3	1999.93	1999.93	0	1.1	96	Specific	67.43	49.92	49.92	3.05	25	>sp|Q02543|RL18A_HUMAN 60S ribosomal protein L18a OS=Homo sapiens GN=RPL18A PE=1 SV=2	7779	Cmpd 22658, +MS2(667.3153), 25.2eV, 57.9 min #25787	57.8728
Grad_A1	23507:3	3	R.[+57.021]E[-18.011]YRDLTTAGAVTQC[+57.021]YR.D	.[57], C[+57], E[-18]	648.308	3	1942.91	1942.91	0	0.8	96	Specific	143.19	35.93	35.93	2.79	25	>sp|Q02543|RL18A_HUMAN 60S ribosomal protein L18a OS=Homo sapiens GN=RPL18A PE=1 SV=2	7779	Cmpd 23367, +MS2(648.3079), 24.6eV, 59.8 min #26559	59.8392
Grad_A1	23400:3	3	R.[+57.021]E[-18.011]YRDLTTAGAVTQC[+57.021]YR.D	.[57], C[+57], E[-18]	648.307	3	1942.91	1942.91	0	-0.4	96	Specific	155.49	105.49	105.49	3.79	25	>sp|Q02543|RL18A_HUMAN 60S ribosomal protein L18a OS=Homo sapiens GN=RPL18A PE=1 SV=2	7779	Cmpd 23260, +MS2(648.3071), 24.6eV, 59.6 min #26447	59.6098
Grad_A1	24780:3	3	R.E[-18.011]YRDLTTAGAVTQC[+57.021]YR.D	C[+57], E[-18]	629.301	3	1885.89	1885.89	0	0.6	96	Specific	209.23	144.09	144.09	4.64	25	>sp|Q02543|RL18A_HUMAN 60S ribosomal protein L18a OS=Homo sapiens GN=RPL18A PE=1 SV=2	7779	Cmpd 24638, +MS2(629.3006), 24.0eV, 62.9 min #27912	62.8338
Grad_A1	23488:3	3	R.[+57.021]E[-18.011]YRDLTTAGAVTQC[+57.021]YR.D	.[57], C[+57], E[-18]	648.308	3	1942.91	1942.91	0	0.6	96	Specific	253.26	154.68	154.68	6.68	25	>sp|Q02543|RL18A_HUMAN 60S ribosomal protein L18a OS=Homo sapiens GN=RPL18A PE=1 SV=2	7779	Cmpd 23348, +MS2(648.3078), 24.6eV, 59.8 min #26539	59.7937
Grad_A1	23420:3	3	R.[+57.021]E[-18.011]YRDLTTAGAVTQC[+57.021]YR.D	.[57], C[+57], E[-18]	648.307	3	1942.91	1942.91	0	0	96	Specific	279.39	173.96	173.96	6.25	25	>sp|Q02543|RL18A_HUMAN 60S ribosomal protein L18a OS=Homo sapiens GN=RPL18A PE=1 SV=2	7779	Cmpd 23280, +MS2(648.3074), 24.6eV, 59.7 min #26468	59.6548
Grad_A1	23445:3	3	R.[+57.021]E[-18.011]YRDLTTAGAVTQC[+57.021]YR.D	.[57], C[+57], E[-18]	648.308	3	1942.91	1942.91	0	0.3	96	Specific	325.12	196.92	196.92	6.93	25	>sp|Q02543|RL18A_HUMAN 60S ribosomal protein L18a OS=Homo sapiens GN=RPL18A PE=1 SV=2	7779	Cmpd 23305, +MS2(648.3076), 24.6eV, 59.7 min #26494	59.7053
Grad_A1	24733:3	3	R.E[-18.011]YRDLTTAGAVTQC[+57.021]YR.D	C[+57], E[-18]	629.301	3	1885.89	1885.89	0	1.2	96	Specific	329.72	277.46	277.46	8.49	25	>sp|Q02543|RL18A_HUMAN 60S ribosomal protein L18a OS=Homo sapiens GN=RPL18A PE=1 SV=2	7779	Cmpd 24591, +MS2(629.3010), 24.0eV, 62.7 min #27863	62.7365
Grad_A1	24752:3	3	R.E[-18.011]YRDLTTAGAVTQC[+57.021]YR.D	C[+57], E[-18]	629.301	3	1885.89	1885.89	0	0.9	96	Specific	357.58	280.74	280.74	8.6	25	>sp|Q02543|RL18A_HUMAN 60S ribosomal protein L18a OS=Homo sapiens GN=RPL18A PE=1 SV=2	7779	Cmpd 24610, +MS2(629.3008), 24.0eV, 62.8 min #27883	62.778
Grad_A1	23465:3	3	R.[+57.021]E[-18.011]YRDLTTAGAVTQC[+57.021]YR.D	.[57], C[+57], E[-18]	648.308	3	1942.91	1942.91	0	0.6	96	Specific	363.59	249.31	249.31	8.53	25	>sp|Q02543|RL18A_HUMAN 60S ribosomal protein L18a OS=Homo sapiens GN=RPL18A PE=1 SV=2	7779	Cmpd 23325, +MS2(648.3078), 24.6eV, 59.7 min #26515	59.747
Grad_A1	24716:3	3	R.E[-18.011]YRDLTTAGAVTQC[+57.021]YR.D	C[+57], E[-18]	629.301	3	1885.89	1885.89	0	0.6	96	Specific	400.8	327.73	327.73	8.78	25	>sp|Q02543|RL18A_HUMAN 60S ribosomal protein L18a OS=Homo sapiens GN=RPL18A PE=1 SV=2	7779	Cmpd 24574, +MS2(629.3006), 24.0eV, 62.7 min #27845	62.695
Grad_A1	19333:4	3	R.EYRDLTTAGAVTQC[+57.021]YRDM[+43.006]GAR.H	C[+57], M[+43]	620.038	4	2477.13	2477.13	0	0.7	96	Specific	136.54	136.54	136.54	3.8	25	>sp|Q02543|RL18A_HUMAN 60S ribosomal protein L18a OS=Homo sapiens GN=RPL18A PE=1 SV=2	7779	Cmpd 19203, +MS2(620.0383), 23.7eV, 49.9 min #22123	49.9452
Grad_A1	14496:3	3	Y.RDLTTAGAVTQC[+57.021]YR.D	C[+57]	537.936	3	1611.79	1611.79	0	1.7	98	NRagged	120.26	52.56	52.56	2.11	25	>sp|Q02543|RL18A_HUMAN 60S ribosomal protein L18a OS=Homo sapiens GN=RPL18A PE=1 SV=2	7779	Cmpd 14388, +MS2(537.9360), 21.1eV, 40.0 min #17055	39.952
Grad_A1	18664:3	3	R.DLTTAGAVTQC[+57.021]YR.D	C[+57]	485.901	3	1455.69	1455.69	0	-0.8	99	Specific	79.33	79.33	79.33	2.5	25	>sp|Q02543|RL18A_HUMAN 60S ribosomal protein L18a OS=Homo sapiens GN=RPL18A PE=1 SV=2	7779	Cmpd 18536, +MS2(485.9010), 19.4eV, 48.5 min #21418	48.5337
Grad_A1	16538:3	3	R.[+57.021]DLTTAGAVTQC[+57.021]YR.D	.[57], C[+57]	504.909	3	1512.71	1512.71	0	0	99	Specific	93.08	93.08	93.08	2.99	25	>sp|Q02543|RL18A_HUMAN 60S ribosomal protein L18a OS=Homo sapiens GN=RPL18A PE=1 SV=2	7779	Cmpd 16418, +MS2(504.9086), 20.1eV, 44.1 min #19192	44.1405
Grad_A1	18629:3	3	R.DLTTAGAVTQC[+57.021]YR.D	C[+57]	485.901	3	1455.69	1455.69	0	-0.5	99	Specific	138.44	102.35	102.35	3.02	25	>sp|Q02543|RL18A_HUMAN 60S ribosomal protein L18a OS=Homo sapiens GN=RPL18A PE=1 SV=2	7779	Cmpd 18501, +MS2(485.9011), 19.5eV, 48.5 min #21381	48.4507
Grad_A1	18635:3	3	R.DLTTAGAVTQC[+57.021]YR.D	C[+57]	485.901	3	1455.69	1455.69	0	-0.8	99	Specific	159.12	147.45	147.45	3.76	25	>sp|Q02543|RL18A_HUMAN 60S ribosomal protein L18a OS=Homo sapiens GN=RPL18A PE=1 SV=2	7779	Cmpd 18507, +MS2(485.9010), 19.4eV, 48.5 min #21388	48.482
Grad_A1	19609:3	3	R.[+57.021]DLTTAGAVTQC[+57.021]YR.D	.[57], C[+57]	504.908	3	1512.71	1512.71	0	-0.5	99	Specific	169.24	137.15	137.15	3.34	25	>sp|Q02543|RL18A_HUMAN 60S ribosomal protein L18a OS=Homo sapiens GN=RPL18A PE=1 SV=2	7779	Cmpd 19479, +MS2(504.9083), 20.1eV, 50.5 min #22413	50.5157
Grad_A1	19638:3	3	R.[+57.021]DLTTAGAVTQC[+57.021]YR.D	.[57], C[+57]	504.908	3	1512.71	1512.71	0	-1.8	99	Specific	182.18	161.51	161.51	3.63	25	>sp|Q02543|RL18A_HUMAN 60S ribosomal protein L18a OS=Homo sapiens GN=RPL18A PE=1 SV=2	7779	Cmpd 19508, +MS2(504.9077), 20.1eV, 50.6 min #22444	50.5807
Grad_A1	18606:3	3	R.DLTTAGAVTQC[+57.021]YR.D	C[+57]	485.901	3	1455.69	1455.69	0	-0.5	99	Specific	183.67	183.67	183.67	4.2	25	>sp|Q02543|RL18A_HUMAN 60S ribosomal protein L18a OS=Homo sapiens GN=RPL18A PE=1 SV=2	7779	Cmpd 18478, +MS2(485.9011), 19.4eV, 48.4 min #21358	48.4327
Grad_A1	18463:3	3	R.DLTTAGAVTQC[+57.021]YR.D	C[+57]	485.901	3	1455.69	1455.69	0	-0.8	99	Specific	211.52	197.61	197.61	4.18	25	>sp|Q02543|RL18A_HUMAN 60S ribosomal protein L18a OS=Homo sapiens GN=RPL18A PE=1 SV=2	7779	Cmpd 18335, +MS2(485.9010), 19.4eV, 48.2 min #21208	48.1668
Grad_A1	19583:3	3	R.[+57.021]DLTTAGAVTQC[+57.021]YR.D	.[57], C[+57]	504.908	3	1512.71	1512.71	0	-1.4	99	Specific	236.74	236.74	236.74	6.16	25	>sp|Q02543|RL18A_HUMAN 60S ribosomal protein L18a OS=Homo sapiens GN=RPL18A PE=1 SV=2	7779	Cmpd 19453, +MS2(504.9079), 20.1eV, 50.5 min #22385	50.4593
Grad_A1	16498:3	3	R.[+57.021]DLTTAGAVTQC[+57.021]YR.D	.[57], C[+57]	504.909	3	1512.71	1512.71	0	0.6	99	Specific	248.11	218.09	218.09	5.23	25	>sp|Q02543|RL18A_HUMAN 60S ribosomal protein L18a OS=Homo sapiens GN=RPL18A PE=1 SV=2	7779	Cmpd 16378, +MS2(504.9089), 20.1eV, 44.1 min #19150	44.0693
Grad_A1	18581:3	3	R.DLTTAGAVTQC[+57.021]YR.D	C[+57]	485.901	3	1455.69	1455.69	0	-0.7	99	Specific	248.26	207.99	207.99	6.2	25	>sp|Q02543|RL18A_HUMAN 60S ribosomal protein L18a OS=Homo sapiens GN=RPL18A PE=1 SV=2	7779	Cmpd 18453, +MS2(485.9010), 19.4eV, 48.4 min #21332	48.389
Grad_A1	18599:3	3	R.DLTTAGAVTQC[+57.021]YR.D	C[+57]	485.901	3	1455.69	1455.69	0	-0.7	99	Specific	268.93	237.93	237.93	6.08	25	>sp|Q02543|RL18A_HUMAN 60S ribosomal protein L18a OS=Homo sapiens GN=RPL18A PE=1 SV=2	7779	Cmpd 18471, +MS2(485.9010), 19.5eV, 48.4 min #21350	48.3995
Grad_A1	18558:3	3	R.DLTTAGAVTQC[+57.021]YR.D	C[+57]	485.901	3	1455.69	1455.69	0	-0.7	99	Specific	340.88	257.8	257.8	7.57	25	>sp|Q02543|RL18A_HUMAN 60S ribosomal protein L18a OS=Homo sapiens GN=RPL18A PE=1 SV=2	7779	Cmpd 18430, +MS2(485.9010), 19.4eV, 48.4 min #21308	48.3475
Grad_A1	18579:3	3	R.DLTTAGAVTQC[+57.021]YR.D	C[+57]	485.901	3	1455.69	1455.69	0	-0.7	99	Specific	357.42	282.59	282.59	7.64	25	>sp|Q02543|RL18A_HUMAN 60S ribosomal protein L18a OS=Homo sapiens GN=RPL18A PE=1 SV=2	7779	Cmpd 18451, +MS2(485.9010), 19.4eV, 48.4 min #21330	48.3878
Grad_A1	18472:3	3	R.DLTTAGAVTQC[+57.021]YR.D	C[+57]	485.901	3	1455.69	1455.69	0	-0.3	99	Specific	368.88	307.07	307.07	7.9	25	>sp|Q02543|RL18A_HUMAN 60S ribosomal protein L18a OS=Homo sapiens GN=RPL18A PE=1 SV=2	7779	Cmpd 18344, +MS2(485.9013), 19.4eV, 48.2 min #21218	48.1872
Grad_A1	19555:3	3	R.[+57.021]DLTTAGAVTQC[+57.021]YR.D	.[57], C[+57]	504.908	3	1512.71	1512.71	0	-0.5	99	Specific	373.63	307.01	307.01	7.9	25	>sp|Q02543|RL18A_HUMAN 60S ribosomal protein L18a OS=Homo sapiens GN=RPL18A PE=1 SV=2	7779	Cmpd 19425, +MS2(504.9083), 20.1eV, 50.4 min #22356	50.4125
Grad_A1	16543:2	3	R.[+57.021]DLTTAGAVTQC[+57.021]YR.D	.[57], C[+57]	756.858	2	1512.71	1512.71	0	-1.5	99	Specific	393.96	318.23	318.23	8.04	25	>sp|Q02543|RL18A_HUMAN 60S ribosomal protein L18a OS=Homo sapiens GN=RPL18A PE=1 SV=2	7779	Cmpd 16423, +MS2(756.8580), 33.3eV, 44.2 min #19197	44.1443
Grad_A1	19415:3	3	R.[+57.021]DLTTAGAVTQC[+57.021]YR.D	.[57], C[+57]	504.909	3	1512.71	1512.71	0	0.9	99	Specific	404.94	335.67	335.67	8.01	25	>sp|Q02543|RL18A_HUMAN 60S ribosomal protein L18a OS=Homo sapiens GN=RPL18A PE=1 SV=2	7779	Cmpd 19285, +MS2(504.9090), 20.1eV, 50.1 min #22208	50.0955
Grad_A1	18691:2	3	R.DLTTAGAVTQC[+57.021]YR.D	C[+57]	728.348	2	1455.69	1455.69	0	-0.5	99	Specific	413.7	331.08	331.08	8.15	25	>sp|Q02543|RL18A_HUMAN 60S ribosomal protein L18a OS=Homo sapiens GN=RPL18A PE=1 SV=2	7779	Cmpd 18563, +MS2(728.3481), 32.2eV, 48.6 min #21446	48.5777
Grad_A1	18714:2	3	R.DLTTAGAVTQC[+57.021]YR.D	C[+57]	728.347	2	1455.69	1455.69	0	-1.9	99	Specific	431.4	351.09	351.09	7.65	25	>sp|Q02543|RL18A_HUMAN 60S ribosomal protein L18a OS=Homo sapiens GN=RPL18A PE=1 SV=2	7779	Cmpd 18586, +MS2(728.3471), 32.2eV, 48.6 min #21470	48.623
Grad_A1	18501:3	3	R.DLTTAGAVTQC[+57.021]YR.D	C[+57]	485.901	3	1455.69	1455.69	0	-1.3	99	Specific	436.99	350.44	350.44	7.91	25	>sp|Q02543|RL18A_HUMAN 60S ribosomal protein L18a OS=Homo sapiens GN=RPL18A PE=1 SV=2	7779	Cmpd 18373, +MS2(485.9008), 19.4eV, 48.3 min #21249	48.2515
Grad_A1	19603:2	3	R.[+57.021]DLTTAGAVTQC[+57.021]YR.D	.[57], C[+57]	756.859	2	1512.71	1512.71	0	-1	99	Specific	443.43	291.62	291.62	8.18	25	>sp|Q02543|RL18A_HUMAN 60S ribosomal protein L18a OS=Homo sapiens GN=RPL18A PE=1 SV=2	7779	Cmpd 19473, +MS2(756.8585), 33.3eV, 50.5 min #22407	50.5102
Grad_A1	19059:2	3	R.[+114.043]DLTTAGAVTQC[+57.021]YR.D	.[114], C[+57]	785.37	2	1569.73	1569.73	0	0.8	99	Specific	447.05	352.03	352.03	8.51	25	>sp|Q02543|RL18A_HUMAN 60S ribosomal protein L18a OS=Homo sapiens GN=RPL18A PE=1 SV=2	7779	Cmpd 18929, +MS2(785.3705), 28.9eV, 49.4 min #21834	49.3825
Grad_A1	18762:2	3	R.DLTTAGAVTQC[+57.021]YR.D	C[+57]	728.348	2	1455.69	1455.69	0	-1.2	99	Specific	451.04	315.32	315.32	8.15	25	>sp|Q02543|RL18A_HUMAN 60S ribosomal protein L18a OS=Homo sapiens GN=RPL18A PE=1 SV=2	7779	Cmpd 18634, +MS2(728.3476), 32.2eV, 48.7 min #21520	48.7195
Grad_A1	16499:2	3	R.[+57.021]DLTTAGAVTQC[+57.021]YR.D	.[57], C[+57]	756.859	2	1512.71	1512.71	0	0.2	99	Specific	480.84	382.21	382.21	9.72	25	>sp|Q02543|RL18A_HUMAN 60S ribosomal protein L18a OS=Homo sapiens GN=RPL18A PE=1 SV=2	7779	Cmpd 16379, +MS2(756.8593), 33.3eV, 44.1 min #19151	44.07
Grad_A1	18529:3	3	R.DLTTAGAVTQC[+57.021]YR.D	C[+57]	485.901	3	1455.69	1455.69	0	-0.8	99	Specific	483.97	423	423	9.11	25	>sp|Q02543|RL18A_HUMAN 60S ribosomal protein L18a OS=Homo sapiens GN=RPL18A PE=1 SV=2	7779	Cmpd 18401, +MS2(485.9010), 19.4eV, 48.3 min #21278	48.2985
Grad_A1	19632:2	3	R.[+57.021]DLTTAGAVTQC[+57.021]YR.D	.[57], C[+57]	756.858	2	1512.71	1512.71	0	-1.5	99	Specific	493.31	394.24	394.24	9.44	25	>sp|Q02543|RL18A_HUMAN 60S ribosomal protein L18a OS=Homo sapiens GN=RPL18A PE=1 SV=2	7779	Cmpd 19502, +MS2(756.8580), 33.3eV, 50.6 min #22438	50.5725
Grad_A1	18665:2	3	R.DLTTAGAVTQC[+57.021]YR.D	C[+57]	728.347	2	1455.69	1455.69	0	-1.4	99	Specific	502.3	389.98	389.98	9.51	25	>sp|Q02543|RL18A_HUMAN 60S ribosomal protein L18a OS=Homo sapiens GN=RPL18A PE=1 SV=2	7779	Cmpd 18537, +MS2(728.3474), 32.2eV, 48.5 min #21419	48.5342
Grad_A1	18737:2	3	R.DLTTAGAVTQC[+57.021]YR.D	C[+57]	728.347	2	1455.69	1455.69	0	-1.6	99	Specific	502.99	387.49	387.49	8.92	25	>sp|Q02543|RL18A_HUMAN 60S ribosomal protein L18a OS=Homo sapiens GN=RPL18A PE=1 SV=2	7779	Cmpd 18609, +MS2(728.3473), 32.2eV, 48.7 min #21494	48.6712
Grad_A1	19525:3	3	R.[+57.021]DLTTAGAVTQC[+57.021]YR.D	.[57], C[+57]	504.908	3	1512.71	1512.71	0	-0.7	99	Specific	518.05	437.17	437.17	9.18	25	>sp|Q02543|RL18A_HUMAN 60S ribosomal protein L18a OS=Homo sapiens GN=RPL18A PE=1 SV=2	7779	Cmpd 19395, +MS2(504.9082), 20.1eV, 50.3 min #22324	50.3472
Grad_A1	19418:3	3	R.[+57.021]DLTTAGAVTQC[+57.021]YR.D	.[57], C[+57]	504.908	3	1512.71	1512.71	0	-0.6	99	Specific	530.79	462.86	462.86	9.2	25	>sp|Q02543|RL18A_HUMAN 60S ribosomal protein L18a OS=Homo sapiens GN=RPL18A PE=1 SV=2	7779	Cmpd 19288, +MS2(504.9083), 20.1eV, 50.1 min #22212	50.1238
Grad_A1	18636:2	3	R.DLTTAGAVTQC[+57.021]YR.D	C[+57]	728.348	2	1455.69	1455.69	0	-1.2	99	Specific	543.55	388.83	388.83	9.63	25	>sp|Q02543|RL18A_HUMAN 60S ribosomal protein L18a OS=Homo sapiens GN=RPL18A PE=1 SV=2	7779	Cmpd 18508, +MS2(728.3476), 32.2eV, 48.5 min #21389	48.4825
Grad_A1	19576:2	3	R.[+57.021]DLTTAGAVTQC[+57.021]YR.D	.[57], C[+57]	756.859	2	1512.71	1512.71	0	-1	99	Specific	548.49	350.47	350.47	8.54	25	>sp|Q02543|RL18A_HUMAN 60S ribosomal protein L18a OS=Homo sapiens GN=RPL18A PE=1 SV=2	7779	Cmpd 19446, +MS2(756.8585), 33.3eV, 50.5 min #22378	50.4555
Grad_A1	19509:3	3	R.[+57.021]DLTTAGAVTQC[+57.021]YR.D	.[57], C[+57]	504.908	3	1512.71	1512.71	0	-0.5	99	Specific	549.95	455.91	455.91	9.57	25	>sp|Q02543|RL18A_HUMAN 60S ribosomal protein L18a OS=Homo sapiens GN=RPL18A PE=1 SV=2	7779	Cmpd 19379, +MS2(504.9083), 20.1eV, 50.3 min #22307	50.3097
Grad_A1	19483:3	3	R.[+57.021]DLTTAGAVTQC[+57.021]YR.D	.[57], C[+57]	504.909	3	1512.71	1512.71	0	-0.2	99	Specific	564.21	436.39	436.39	9.68	25	>sp|Q02543|RL18A_HUMAN 60S ribosomal protein L18a OS=Homo sapiens GN=RPL18A PE=1 SV=2	7779	Cmpd 19353, +MS2(504.9085), 20.1eV, 50.3 min #22280	50.2595
Grad_A1	19443:3	3	R.[+57.021]DLTTAGAVTQC[+57.021]YR.D	.[57], C[+57]	504.909	3	1512.71	1512.71	0	0	99	Specific	583.29	465.96	465.96	10.55	25	>sp|Q02543|RL18A_HUMAN 60S ribosomal protein L18a OS=Homo sapiens GN=RPL18A PE=1 SV=2	7779	Cmpd 19313, +MS2(504.9086), 20.1eV, 50.2 min #22238	50.1718
Grad_A1	19466:3	3	R.[+57.021]DLTTAGAVTQC[+57.021]YR.D	.[57], C[+57]	504.908	3	1512.71	1512.71	0	-0.9	99	Specific	585.65	509.62	509.62	10.27	25	>sp|Q02543|RL18A_HUMAN 60S ribosomal protein L18a OS=Homo sapiens GN=RPL18A PE=1 SV=2	7779	Cmpd 19336, +MS2(504.9081), 20.1eV, 50.2 min #22262	50.2193
Grad_A1	19554:2	3	R.[+57.021]DLTTAGAVTQC[+57.021]YR.D	.[57], C[+57]	756.859	2	1512.71	1512.71	0	-0.8	99	Specific	586.39	387.6	387.6	10.6	25	>sp|Q02543|RL18A_HUMAN 60S ribosomal protein L18a OS=Homo sapiens GN=RPL18A PE=1 SV=2	7779	Cmpd 19424, +MS2(756.8586), 33.3eV, 50.4 min #22355	50.4118
Grad_A1	18462:2	3	R.DLTTAGAVTQC[+57.021]YR.D	C[+57]	728.348	2	1455.69	1455.69	0	-1	99	Specific	636.06	496.43	496.43	11.6	25	>sp|Q02543|RL18A_HUMAN 60S ribosomal protein L18a OS=Homo sapiens GN=RPL18A PE=1 SV=2	7779	Cmpd 18334, +MS2(728.3477), 32.2eV, 48.2 min #21207	48.1662
Grad_A1	18473:2	3	R.DLTTAGAVTQC[+57.021]YR.D	C[+57]	728.348	2	1455.69	1455.69	0	-0.6	99	Specific	646.52	480.66	480.66	11.6	25	>sp|Q02543|RL18A_HUMAN 60S ribosomal protein L18a OS=Homo sapiens GN=RPL18A PE=1 SV=2	7779	Cmpd 18345, +MS2(728.3480), 32.2eV, 48.2 min #21219	48.1877
Grad_A1	18582:2	3	R.DLTTAGAVTQC[+57.021]YR.D	C[+57]	728.347	2	1455.69	1455.69	0	-1.5	99	Specific	665.85	501.14	501.14	12.01	25	>sp|Q02543|RL18A_HUMAN 60S ribosomal protein L18a OS=Homo sapiens GN=RPL18A PE=1 SV=2	7779	Cmpd 18454, +MS2(728.3474), 32.2eV, 48.4 min #21333	48.3895
Grad_A1	18607:2	3	R.DLTTAGAVTQC[+57.021]YR.D	C[+57]	728.348	2	1455.69	1455.69	0	-1	99	Specific	669.36	508.18	508.18	12.6	25	>sp|Q02543|RL18A_HUMAN 60S ribosomal protein L18a OS=Homo sapiens GN=RPL18A PE=1 SV=2	7779	Cmpd 18479, +MS2(728.3478), 32.2eV, 48.4 min #21359	48.4332
Grad_A1	18559:2	3	R.DLTTAGAVTQC[+57.021]YR.D	C[+57]	728.347	2	1455.69	1455.69	0	-1.3	99	Specific	693.56	460.47	460.47	12.6	25	>sp|Q02543|RL18A_HUMAN 60S ribosomal protein L18a OS=Homo sapiens GN=RPL18A PE=1 SV=2	7779	Cmpd 18431, +MS2(728.3475), 32.2eV, 48.4 min #21309	48.3482
Grad_A1	19523:2	3	R.[+57.021]DLTTAGAVTQC[+57.021]YR.D	.[57], C[+57]	756.858	2	1512.71	1512.71	0	-1.3	99	Specific	694.56	482.91	482.91	12.6	25	>sp|Q02543|RL18A_HUMAN 60S ribosomal protein L18a OS=Homo sapiens GN=RPL18A PE=1 SV=2	7779	Cmpd 19393, +MS2(756.8582), 33.3eV, 50.3 min #22322	50.346
Grad_A1	19539:2	3	R.[+57.021]DLTTAGAVTQC[+57.021]YR.D	.[57], C[+57]	756.858	2	1512.71	1512.71	0	-1.3	99	Specific	698.85	490.06	490.06	12.6	25	>sp|Q02543|RL18A_HUMAN 60S ribosomal protein L18a OS=Homo sapiens GN=RPL18A PE=1 SV=2	7779	Cmpd 19409, +MS2(756.8582), 33.4eV, 50.4 min #22338	50.3582
Grad_A1	19508:2	3	R.[+57.021]DLTTAGAVTQC[+57.021]YR.D	.[57], C[+57]	756.859	2	1512.71	1512.71	0	-0.9	99	Specific	705.99	510.82	510.82	13.6	25	>sp|Q02543|RL18A_HUMAN 60S ribosomal protein L18a OS=Homo sapiens GN=RPL18A PE=1 SV=2	7779	Cmpd 19378, +MS2(756.8585), 33.3eV, 50.3 min #22306	50.3092
Grad_A1	19413:2	3	R.[+57.021]DLTTAGAVTQC[+57.021]YR.D	.[57], C[+57]	756.859	2	1512.71	1512.71	0	-0.3	99	Specific	710.15	556.25	556.25	13.88	25	>sp|Q02543|RL18A_HUMAN 60S ribosomal protein L18a OS=Homo sapiens GN=RPL18A PE=1 SV=2	7779	Cmpd 19283, +MS2(756.8590), 33.3eV, 50.1 min #22206	50.0935
Grad_A1	19482:2	3	R.[+57.021]DLTTAGAVTQC[+57.021]YR.D	.[57], C[+57]	756.859	2	1512.71	1512.71	0	-0.9	99	Specific	715.31	520.29	520.29	13.6	25	>sp|Q02543|RL18A_HUMAN 60S ribosomal protein L18a OS=Homo sapiens GN=RPL18A PE=1 SV=2	7779	Cmpd 19352, +MS2(756.8585), 33.3eV, 50.3 min #22279	50.259
Grad_A1	18503:2	3	R.DLTTAGAVTQC[+57.021]YR.D	C[+57]	728.347	2	1455.69	1455.69	0	-1.7	99	Specific	730.37	547.2	547.2	13.01	25	>sp|Q02543|RL18A_HUMAN 60S ribosomal protein L18a OS=Homo sapiens GN=RPL18A PE=1 SV=2	7779	Cmpd 18375, +MS2(728.3472), 32.2eV, 48.3 min #21251	48.2525
Grad_A1	18530:2	3	R.DLTTAGAVTQC[+57.021]YR.D	C[+57]	728.347	2	1455.69	1455.69	0	-1.4	99	Specific	734.51	536.91	536.91	13.6	25	>sp|Q02543|RL18A_HUMAN 60S ribosomal protein L18a OS=Homo sapiens GN=RPL18A PE=1 SV=2	7779	Cmpd 18402, +MS2(728.3475), 32.2eV, 48.3 min #21279	48.299
Grad_A1	19423:2	3	R.[+57.021]DLTTAGAVTQC[+57.021]YR.D	.[57], C[+57]	756.858	2	1512.71	1512.71	0	-1.3	99	Specific	742.83	515.23	515.23	13.6	25	>sp|Q02543|RL18A_HUMAN 60S ribosomal protein L18a OS=Homo sapiens GN=RPL18A PE=1 SV=2	7779	Cmpd 19293, +MS2(756.8582), 33.3eV, 50.1 min #22217	50.1288
Grad_A1	19507:2	3	R.[+57.021]DLTTAGAVTQC[+57.021]YR.D	.[57], C[+57]	756.859	2	1512.71	1512.71	0	-0.9	99	Specific	745.95	558.21	558.21	13.6	25	>sp|Q02543|RL18A_HUMAN 60S ribosomal protein L18a OS=Homo sapiens GN=RPL18A PE=1 SV=2	7779	Cmpd 19377, +MS2(756.8585), 28.1eV, 50.3 min #22305	50.3085
Grad_A1	19441:2	3	R.[+57.021]DLTTAGAVTQC[+57.021]YR.D	.[57], C[+57]	756.859	2	1512.71	1512.71	0	-0.6	99	Specific	749.92	553.48	553.48	13.6	25	>sp|Q02543|RL18A_HUMAN 60S ribosomal protein L18a OS=Homo sapiens GN=RPL18A PE=1 SV=2	7779	Cmpd 19311, +MS2(756.8588), 33.3eV, 50.2 min #22236	50.1708
Grad_A1	19465:2	3	R.[+57.021]DLTTAGAVTQC[+57.021]YR.D	.[57], C[+57]	756.858	2	1512.71	1512.71	0	-1.3	99	Specific	764.52	559.98	559.98	14.6	25	>sp|Q02543|RL18A_HUMAN 60S ribosomal protein L18a OS=Homo sapiens GN=RPL18A PE=1 SV=2	7779	Cmpd 19335, +MS2(756.8582), 33.3eV, 50.2 min #22261	50.2188
Grad_A1	18950:3	3	R.DLTTAGAVTQC[+57.021]YRDM[+43.006]GAR.H	C[+57], M[+43]	676.978	3	2028.92	2028.92	0	-0.9	99	Specific	148.67	139.88	139.88	3.51	25	>sp|Q02543|RL18A_HUMAN 60S ribosomal protein L18a OS=Homo sapiens GN=RPL18A PE=1 SV=2	7779	Cmpd 18822, +MS2(676.9785), 25.5eV, 49.2 min #21721	49.1517
Grad_A1	18911:3	3	R.DLTTAGAVTQC[+57.021]YRDM[+43.006]GAR.H	C[+57], M[+43]	676.978	3	2028.92	2028.92	0	-1.6	99	Specific	178.94	143.46	143.46	3.7	25	>sp|Q02543|RL18A_HUMAN 60S ribosomal protein L18a OS=Homo sapiens GN=RPL18A PE=1 SV=2	7779	Cmpd 18783, +MS2(676.9779), 25.5eV, 49.1 min #21678	49.0522
Grad_A1	18923:3	3	R.DLTTAGAVTQC[+57.021]YRDM[+43.006]GAR.H	C[+57], M[+43]	676.978	3	2028.92	2028.92	0	-1.3	99	Specific	247.13	235.99	235.99	6.34	25	>sp|Q02543|RL18A_HUMAN 60S ribosomal protein L18a OS=Homo sapiens GN=RPL18A PE=1 SV=2	7779	Cmpd 18795, +MS2(676.9782), 25.5eV, 49.1 min #21692	49.0943
Grad_A1	07293:3	3	K.VEEIAASKC[+57.021]R.R	C[+57]	388.201	3	1162.59	1162.59	0	-0.3	129	Specific	112.58	80.29	80.29	3	25	>sp|Q02543|RL18A_HUMAN 60S ribosomal protein L18a OS=Homo sapiens GN=RPL18A PE=1 SV=2	7779	Cmpd 7247, +MS2(388.2009), 16.2eV, 26.9 min #9595	26.8687
Grad_A1	30621:2	3	R.FTTK[+145.020]RPNTFF.-	K[+145]	702.343	2	1403.68	1403.68	0	0.6	167	CRagged	89.22	44.48	44.48	2.03	25	>sp|Q02543|RL18A_HUMAN 60S ribosomal protein L18a OS=Homo sapiens GN=RPL18A PE=1 SV=2	7779	Cmpd 30457, +MS2(702.3429), 26.3eV, 77.7 min #34193	77.6817
Grad_A1	15414:3	4	K.VSSC[+57.021]REC[+57.021]IESGPGC[+57.021]TWC[+57.021]QK.L	C[+57]*4	767.657	3	2300.96	2300.95	0	1.6	30	Specific	414.44	382.03	382.03	9.35	29	>sp|P05107|ITB2_HUMAN Integrin beta-2 OS=Homo sapiens GN=ITGB2 PE=1 SV=2	4044	Cmpd 15296, +MS2(767.6566), 28.3eV, 41.9 min #18014	41.8687
Grad_A1	14420:3	4	R.C[+57.021]DTRPQLLM[+43.006]R.G	C[+57], M[+43]	444.889	3	1332.65	1332.65	0	0.2	62	Specific	79.58	79.58	79.58	2.61	29	>sp|P05107|ITB2_HUMAN Integrin beta-2 OS=Homo sapiens GN=ITGB2 PE=1 SV=2	4044	Cmpd 14314, +MS2(444.8886), 18.1eV, 39.8 min #16977	39.8033
Grad_A1	14382:3	4	R.C[+57.021]DTRPQLLM[+43.006]R.G	C[+57], M[+43]	444.889	3	1332.65	1332.65	0	0.9	62	Specific	130.92	110.16	110.16	3.39	29	>sp|P05107|ITB2_HUMAN Integrin beta-2 OS=Homo sapiens GN=ITGB2 PE=1 SV=2	4044	Cmpd 14276, +MS2(444.8889), 18.1eV, 39.7 min #16938	39.7467
Grad_A1	25362:3	4	R.[+145.020]HVLKLTN[+0.984]NSNQFQTEVGK.Q	.[145], N[+1]	735.032	3	2203.08	2203.08	0	-0.3	206	Specific	433.93	363.24	13.7	8.38	29	>sp|P05107|ITB2_HUMAN Integrin beta-2 OS=Homo sapiens GN=ITGB2 PE=1 SV=2	4044	Cmpd 25220, +MS2(735.0317), 27.3eV, 64.3 min #28533	64.2597
Grad_A1	25298:3	4	R.HVLK[+145.020]LTN[+0.984]NSNQFQTEVGK.Q	K[+145], N[+1]	735.031	3	2203.08	2203.08	0	-0.7	206	Specific	287.95	284.39	3.6	7.62	29	>sp|P05107|ITB2_HUMAN Integrin beta-2 OS=Homo sapiens GN=ITGB2 PE=1 SV=2	4044	Cmpd 25156, +MS2(735.0314), 27.3eV, 64.1 min #28465	64.1087
Grad_A1	25388:3	4	R.HVLK[+145.020]LTN[+0.984]NSNQFQTEVGK.Q	K[+145], N[+1]	735.032	3	2203.08	2203.08	0	-0.1	206	Specific	344.77	335.76	2.88	8.04	29	>sp|P05107|ITB2_HUMAN Integrin beta-2 OS=Homo sapiens GN=ITGB2 PE=1 SV=2	4044	Cmpd 25246, +MS2(735.0318), 27.3eV, 64.3 min #28561	64.3173
Grad_A1	25339:3	4	R.HVLK[+145.020]LTN[+0.984]NSNQFQTEVGK.Q	K[+145], N[+1]	735.032	3	2203.08	2203.08	0	-0.1	206	Specific	378.84	335.76	12.36	8.05	29	>sp|P05107|ITB2_HUMAN Integrin beta-2 OS=Homo sapiens GN=ITGB2 PE=1 SV=2	4044	Cmpd 25197, +MS2(735.0319), 27.3eV, 64.2 min #28509	64.2118
Grad_A1	25319:3	4	R.HVLK[+145.020]LTN[+0.984]NSNQFQTEVGK.Q	K[+145], N[+1]	735.033	3	2203.08	2203.08	0	1	206	Specific	509.17	449.26	6	9.45	29	>sp|P05107|ITB2_HUMAN Integrin beta-2 OS=Homo sapiens GN=ITGB2 PE=1 SV=2	4044	Cmpd 25177, +MS2(735.0326), 27.3eV, 64.2 min #28488	64.168
Grad_A1	36259:2	4	K.TYEK[+145.020]LTEIIPK.S	K[+145]	740.392	2	1479.78	1479.78	0	0	329	Specific	279.84	173	16.63	6.83	29	>sp|P05107|ITB2_HUMAN Integrin beta-2 OS=Homo sapiens GN=ITGB2 PE=1 SV=2	4044	Cmpd 36063, +MS2(740.3918), 27.5eV, 94.9 min #40502	94.8537
Grad_A1	36121:2	4	K.TYEK[+145.020]LTEIIPK.S	K[+145]	740.392	2	1479.78	1479.78	0	0.6	329	Specific	389	261.57	108.63	7.49	29	>sp|P05107|ITB2_HUMAN Integrin beta-2 OS=Homo sapiens GN=ITGB2 PE=1 SV=2	4044	Cmpd 35925, +MS2(740.3923), 32.7eV, 94.5 min #40347	94.4778
Grad_A1	36228:2	4	K.TYEK[+145.020]LTEIIPK.S	K[+145]	740.393	2	1479.78	1479.78	0	1.1	329	Specific	396.58	297.68	53.43	7.41	29	>sp|P05107|ITB2_HUMAN Integrin beta-2 OS=Homo sapiens GN=ITGB2 PE=1 SV=2	4044	Cmpd 36032, +MS2(740.3926), 32.7eV, 94.8 min #40467	94.7625
Grad_A1	36176:2	4	K.TYEK[+145.020]LTEIIPK.S	K[+145]	740.392	2	1479.78	1479.78	0	0.4	329	Specific	398.67	291.7	73.78	7.5	29	>sp|P05107|ITB2_HUMAN Integrin beta-2 OS=Homo sapiens GN=ITGB2 PE=1 SV=2	4044	Cmpd 35980, +MS2(740.3921), 32.7eV, 94.6 min #40410	94.6332
Grad_A1	36143:2	4	K.TYEK[+145.020]LTEIIPK.S	K[+145]	740.393	2	1479.78	1479.78	0	1.7	329	Specific	400.24	293.7	121.14	6.86	29	>sp|P05107|ITB2_HUMAN Integrin beta-2 OS=Homo sapiens GN=ITGB2 PE=1 SV=2	4044	Cmpd 35947, +MS2(740.3930), 32.7eV, 94.6 min #40373	94.5492
Grad_A1	36242:2	4	K.TYEK[+145.020]LTEIIPK.S	K[+145]	740.391	2	1479.78	1479.78	0	-0.5	329	Specific	412.64	353.8	141.01	7.39	29	>sp|P05107|ITB2_HUMAN Integrin beta-2 OS=Homo sapiens GN=ITGB2 PE=1 SV=2	4044	Cmpd 36046, +MS2(740.3915), 32.7eV, 94.8 min #40482	94.7953
Grad_A1	36153:2	4	K.TYEK[+145.020]LTEIIPK.S	K[+145]	740.392	2	1479.78	1479.78	0	0.7	329	Specific	420.12	353.03	155.33	7.58	29	>sp|P05107|ITB2_HUMAN Integrin beta-2 OS=Homo sapiens GN=ITGB2 PE=1 SV=2	4044	Cmpd 35957, +MS2(740.3923), 32.7eV, 94.6 min #40384	94.5728
Grad_A1	36113:2	4	K.TYEK[+145.020]LTEIIPK.S	K[+145]	740.392	2	1479.78	1479.78	0	0	329	Specific	420.61	262.8	133.59	7.53	29	>sp|P05107|ITB2_HUMAN Integrin beta-2 OS=Homo sapiens GN=ITGB2 PE=1 SV=2	4044	Cmpd 35917, +MS2(740.3918), 27.5eV, 94.5 min #40338	94.4632
Grad_A1	36200:2	4	K.TYEK[+145.020]LTEIIPK.S	K[+145]	740.392	2	1479.78	1479.78	0	0.6	329	Specific	425.92	297.14	122.5	7.45	29	>sp|P05107|ITB2_HUMAN Integrin beta-2 OS=Homo sapiens GN=ITGB2 PE=1 SV=2	4044	Cmpd 36004, +MS2(740.3923), 32.7eV, 94.7 min #40437	94.6972
Grad_A1	36165:2	4	K.TYEK[+145.020]LTEIIPK.S	K[+145]	740.392	2	1479.78	1479.78	0	0	329	Specific	435.85	288.79	105.96	7.53	29	>sp|P05107|ITB2_HUMAN Integrin beta-2 OS=Homo sapiens GN=ITGB2 PE=1 SV=2	4044	Cmpd 35969, +MS2(740.3918), 32.7eV, 94.6 min #40398	94.6065
Grad_A1	36186:2	4	K.TYEK[+145.020]LTEIIPK.S	K[+145]	740.392	2	1479.78	1479.78	0	0.6	329	Specific	461.89	345.13	129.2	7.76	29	>sp|P05107|ITB2_HUMAN Integrin beta-2 OS=Homo sapiens GN=ITGB2 PE=1 SV=2	4044	Cmpd 35990, +MS2(740.3923), 32.7eV, 94.7 min #40421	94.6578
Grad_A1	36216:2	4	K.TYEK[+145.020]LTEIIPK.S	K[+145]	740.393	2	1479.78	1479.78	0	1	329	Specific	491.5	387.75	160.37	8.78	29	>sp|P05107|ITB2_HUMAN Integrin beta-2 OS=Homo sapiens GN=ITGB2 PE=1 SV=2	4044	Cmpd 36020, +MS2(740.3926), 32.7eV, 94.7 min #40454	94.7322
Grad_A1	36132:2	4	K.TYEK[+145.020]LTEIIPK.S	K[+145]	740.392	2	1479.78	1479.78	0	-0.1	329	Specific	553.89	360.78	147.33	8.08	29	>sp|P05107|ITB2_HUMAN Integrin beta-2 OS=Homo sapiens GN=ITGB2 PE=1 SV=2	4044	Cmpd 35936, +MS2(740.3917), 32.7eV, 94.5 min #40360	94.5117
Grad_A1	16268:3	4	K.VTYDSFC[+57.021]SN[+0.984]GVTHR.N	C[+57], N[+1]	548.575	3	1643.71	1643.71	0	-0.7	380	Specific	0.61	0.61	0.61	2.06	29	>sp|P05107|ITB2_HUMAN Integrin beta-2 OS=Homo sapiens GN=ITGB2 PE=1 SV=2	4044	Cmpd 16148, +MS2(548.5751), 21.4eV, 43.6 min #18907	43.5583
Grad_A1	42384:3	4	R.[+114.043]GDC[+57.021]DGVQINVPITFQVK.V	.[114], C[+57]	668.667	3	2003.99	2003.99	0	0.5	398	Specific	121.37	121.37	121.37	4.03	29	>sp|P05107|ITB2_HUMAN Integrin beta-2 OS=Homo sapiens GN=ITGB2 PE=1 SV=2	4044	Cmpd 42154, +MS2(668.6670), 25.2eV, 116.5 min #47698	116.496
Grad_A1	40091:3	4	R.[+57.021]GDC[+57.021]DGVQINVPITFQVK.V	.[57], C[+57]	649.66	3	1946.96	1946.96	0	0.4	398	Specific	266.79	36.4	36.4	6.31	29	>sp|P05107|ITB2_HUMAN Integrin beta-2 OS=Homo sapiens GN=ITGB2 PE=1 SV=2	4044	Cmpd 39881, +MS2(649.6598), 24.6eV, 108.7 min #45036	108.662
Grad_A1	40089:3	4	R.GDC[+57.021]DGVQINVPITFQVK.V	C[+57]	630.653	3	1889.94	1889.94	0	1.1	398	Specific	288.41	37.2	37.2	6.38	29	>sp|P05107|ITB2_HUMAN Integrin beta-2 OS=Homo sapiens GN=ITGB2 PE=1 SV=2	4044	Cmpd 39879, +MS2(630.6531), 24.0eV, 108.7 min #45034	108.659
Grad_A1	40081:3	4	R.[+57.021]GDC[+57.021]DGVQINVPITFQVK.V	.[57], C[+57]	649.66	3	1946.97	1946.96	0	0.8	398	Specific	326.68	36.4	36.4	6.38	29	>sp|P05107|ITB2_HUMAN Integrin beta-2 OS=Homo sapiens GN=ITGB2 PE=1 SV=2	4044	Cmpd 39871, +MS2(649.6600), 24.6eV, 108.6 min #45025	108.63
Grad_A1	40057:3	4	R.GDC[+57.021]DGVQINVPITFQVK.V	C[+57]	630.653	3	1889.94	1889.94	0	0.9	398	Specific	332.41	43.3	43.3	6.7	29	>sp|P05107|ITB2_HUMAN Integrin beta-2 OS=Homo sapiens GN=ITGB2 PE=1 SV=2	4044	Cmpd 39847, +MS2(630.6529), 24.0eV, 108.6 min #44997	108.55
Grad_A1	40078:3	4	R.GDC[+57.021]DGVQINVPITFQVK.V	C[+57]	630.653	3	1889.94	1889.94	0	1.3	398	Specific	336.32	23.83	23.83	6.38	29	>sp|P05107|ITB2_HUMAN Integrin beta-2 OS=Homo sapiens GN=ITGB2 PE=1 SV=2	4044	Cmpd 39868, +MS2(630.6532), 24.0eV, 108.6 min #45022	108.625
Grad_A1	40069:3	4	R.GDC[+57.021]DGVQINVPITFQVK.V	C[+57]	630.653	3	1889.94	1889.94	0	0.3	398	Specific	353.97	37.2	37.2	6.56	29	>sp|P05107|ITB2_HUMAN Integrin beta-2 OS=Homo sapiens GN=ITGB2 PE=1 SV=2	4044	Cmpd 39859, +MS2(630.6526), 24.0eV, 108.6 min #45010	108.581
Grad_A1	40073:3	4	R.[+57.021]GDC[+57.021]DGVQINVPITFQVK.V	.[57], C[+57]	649.66	3	1946.97	1946.96	0	1	398	Specific	360.46	26.12	26.12	6.48	29	>sp|P05107|ITB2_HUMAN Integrin beta-2 OS=Homo sapiens GN=ITGB2 PE=1 SV=2	4044	Cmpd 39863, +MS2(649.6602), 24.6eV, 108.6 min #45016	108.612
Grad_A1	42348:3	4	R.[+114.043]GDC[+57.021]DGVQINVPITFQVK.V	.[114], C[+57]	668.666	3	2003.98	2003.99	0	-0.6	398	Specific	368.74	368.74	368.74	8.31	29	>sp|P05107|ITB2_HUMAN Integrin beta-2 OS=Homo sapiens GN=ITGB2 PE=1 SV=2	4044	Cmpd 42122, +MS2(668.6663), 25.2eV, 116.4 min #47665	116.437
Grad_A1	30377:3	4	K.[+57.021]VTATEC[+57.021]IQEQSFVIR.A	.[57], C[+57]	613.309	3	1837.91	1837.91	0	0.5	415	Specific	324.71	324.71	324.71	7.82	29	>sp|P05107|ITB2_HUMAN Integrin beta-2 OS=Homo sapiens GN=ITGB2 PE=1 SV=2	4044	Cmpd 30213, +MS2(613.3089), 23.5eV, 77.0 min #33925	76.9675
Grad_A1	29860:3	4	K.VTATEC[+57.021]IQEQSFVIR.A	C[+57]	594.302	3	1780.89	1780.89	0	1.1	415	Specific	351.43	295.5	295.5	7.78	29	>sp|P05107|ITB2_HUMAN Integrin beta-2 OS=Homo sapiens GN=ITGB2 PE=1 SV=2	4044	Cmpd 29702, +MS2(594.3021), 22.9eV, 75.7 min #33373	75.6515
Grad_A1	30356:3	4	K.[+57.021]VTATEC[+57.021]IQEQSFVIR.A	.[57], C[+57]	613.309	3	1837.91	1837.91	0	0.2	415	Specific	354.55	299.73	299.73	7.87	29	>sp|P05107|ITB2_HUMAN Integrin beta-2 OS=Homo sapiens GN=ITGB2 PE=1 SV=2	4044	Cmpd 30192, +MS2(613.3087), 23.5eV, 76.9 min #33902	76.9092
Grad_A1	29879:3	4	K.VTATEC[+57.021]IQEQSFVIR.A	C[+57]	594.302	3	1780.89	1780.89	0	0.6	415	Specific	359.95	247.98	247.98	7.71	29	>sp|P05107|ITB2_HUMAN Integrin beta-2 OS=Homo sapiens GN=ITGB2 PE=1 SV=2	4044	Cmpd 29721, +MS2(594.3018), 22.9eV, 75.7 min #33393	75.6982
Grad_A1	29842:2	4	K.VTATEC[+57.021]IQEQSFVIR.A	C[+57]	890.948	2	1780.89	1780.89	0	-0.2	415	Specific	400.18	315.86	315.86	8.31	29	>sp|P05107|ITB2_HUMAN Integrin beta-2 OS=Homo sapiens GN=ITGB2 PE=1 SV=2	4044	Cmpd 29684, +MS2(890.9484), 38.6eV, 75.6 min #33354	75.6058
Grad_A1	29869:2	4	K.VTATEC[+57.021]IQEQSFVIR.A	C[+57]	890.948	2	1780.89	1780.89	0	-0.4	415	Specific	412.39	271.99	271.99	8.33	29	>sp|P05107|ITB2_HUMAN Integrin beta-2 OS=Homo sapiens GN=ITGB2 PE=1 SV=2	4044	Cmpd 29711, +MS2(890.9482), 38.6eV, 75.7 min #33382	75.6618
Grad_A1	30335:3	4	K.[+57.021]VTATEC[+57.021]IQEQSFVIR.A	.[57], C[+57]	613.309	3	1837.91	1837.91	0	0.8	415	Specific	424.21	346.72	346.72	8.05	29	>sp|P05107|ITB2_HUMAN Integrin beta-2 OS=Homo sapiens GN=ITGB2 PE=1 SV=2	4044	Cmpd 30171, +MS2(613.3091), 23.5eV, 76.9 min #33880	76.862
Grad_A1	29838:3	4	K.VTATEC[+57.021]IQEQSFVIR.A	C[+57]	594.301	3	1780.89	1780.89	0	-0.2	415	Specific	431.18	262.33	262.33	8	29	>sp|P05107|ITB2_HUMAN Integrin beta-2 OS=Homo sapiens GN=ITGB2 PE=1 SV=2	4044	Cmpd 29680, +MS2(594.3013), 22.9eV, 75.6 min #33350	75.6035
Grad_A1	30319:3	4	K.[+57.021]VTATEC[+57.021]IQEQSFVIR.A	.[57], C[+57]	613.309	3	1837.91	1837.91	0	0.3	415	Specific	438.04	346.58	346.58	8.14	29	>sp|P05107|ITB2_HUMAN Integrin beta-2 OS=Homo sapiens GN=ITGB2 PE=1 SV=2	4044	Cmpd 30155, +MS2(613.3088), 23.5eV, 76.8 min #33860	76.797
Grad_A1	30349:2	4	K.[+57.021]VTATEC[+57.021]IQEQSFVIR.A	.[57], C[+57]	919.459	2	1837.91	1837.91	0	-0.6	415	Specific	461.9	263.36	263.36	8.14	29	>sp|P05107|ITB2_HUMAN Integrin beta-2 OS=Homo sapiens GN=ITGB2 PE=1 SV=2	4044	Cmpd 30185, +MS2(919.4588), 39.7eV, 76.9 min #33894	76.8778
Grad_A1	30299:3	4	K.[+57.021]VTATEC[+57.021]IQEQSFVIR.A	.[57], C[+57]	613.309	3	1837.91	1837.91	0	0.5	415	Specific	466.79	335.6	335.6	8.14	29	>sp|P05107|ITB2_HUMAN Integrin beta-2 OS=Homo sapiens GN=ITGB2 PE=1 SV=2	4044	Cmpd 30135, +MS2(613.3089), 23.5eV, 76.8 min #33839	76.7528
Grad_A1	29783:3	4	K.VTATEC[+57.021]IQEQSFVIR.A	C[+57]	594.301	3	1780.89	1780.89	0	-0.4	415	Specific	468.68	352.57	352.57	8.23	29	>sp|P05107|ITB2_HUMAN Integrin beta-2 OS=Homo sapiens GN=ITGB2 PE=1 SV=2	4044	Cmpd 29625, +MS2(594.3012), 22.9eV, 75.4 min #33288	75.4387
Grad_A1	29787:2	4	K.VTATEC[+57.021]IQEQSFVIR.A	C[+57]	890.949	2	1780.89	1780.89	0	0.5	415	Specific	471.04	334.6	334.6	8.47	29	>sp|P05107|ITB2_HUMAN Integrin beta-2 OS=Homo sapiens GN=ITGB2 PE=1 SV=2	4044	Cmpd 29629, +MS2(890.9490), 32.2eV, 75.5 min #33292	75.4443
Grad_A1	29820:2	4	K.VTATEC[+57.021]IQEQSFVIR.A	C[+57]	890.949	2	1780.89	1780.89	0	0.4	415	Specific	497.98	315.51	315.51	8.42	29	>sp|P05107|ITB2_HUMAN Integrin beta-2 OS=Homo sapiens GN=ITGB2 PE=1 SV=2	4044	Cmpd 29662, +MS2(890.9489), 38.6eV, 75.6 min #33330	75.5463
Grad_A1	29801:2	4	K.VTATEC[+57.021]IQEQSFVIR.A	C[+57]	890.948	2	1780.89	1780.89	0	-0.4	415	Specific	514.46	281.49	281.49	8.52	29	>sp|P05107|ITB2_HUMAN Integrin beta-2 OS=Homo sapiens GN=ITGB2 PE=1 SV=2	4044	Cmpd 29643, +MS2(890.9482), 38.6eV, 75.5 min #33309	75.4915
Grad_A1	30329:2	4	K.[+57.021]VTATEC[+57.021]IQEQSFVIR.A	.[57], C[+57]	919.459	2	1837.91	1837.91	0	-0.3	415	Specific	541.42	300.63	300.63	8.6	29	>sp|P05107|ITB2_HUMAN Integrin beta-2 OS=Homo sapiens GN=ITGB2 PE=1 SV=2	4044	Cmpd 30165, +MS2(919.4590), 39.7eV, 76.8 min #33871	76.827
Grad_A1	29816:3	4	K.VTATEC[+57.021]IQEQSFVIR.A	C[+57]	594.302	3	1780.89	1780.89	0	0.4	415	Specific	575.99	387.05	387.05	9.63	29	>sp|P05107|ITB2_HUMAN Integrin beta-2 OS=Homo sapiens GN=ITGB2 PE=1 SV=2	4044	Cmpd 29658, +MS2(594.3017), 22.9eV, 75.5 min #33326	75.5442
Grad_A1	29795:3	4	K.VTATEC[+57.021]IQEQSFVIR.A	C[+57]	594.301	3	1780.89	1780.89	0	-0.3	415	Specific	589.81	358.05	358.05	9.41	29	>sp|P05107|ITB2_HUMAN Integrin beta-2 OS=Homo sapiens GN=ITGB2 PE=1 SV=2	4044	Cmpd 29637, +MS2(594.3013), 22.9eV, 75.5 min #33303	75.4882
Grad_A1	25812:3	4	R.[+145.020]SLC[+57.021]HGKGFLEC[+57.021]GIC[+57.021]R.C	.[145], C[+57]*3	646.954	3	1938.85	1938.84	0	1.1	457	Specific	135.26	131.01	18.9	2.96	29	>sp|P05107|ITB2_HUMAN Integrin beta-2 OS=Homo sapiens GN=ITGB2 PE=1 SV=2	4044	Cmpd 25666, +MS2(646.9536), 24.5eV, 65.3 min #29005	65.2723
Grad_A1	25787:3	4	R.[+145.020]SLC[+57.021]HGKGFLEC[+57.021]GIC[+57.021]R.C	.[145], C[+57]*3	646.954	3	1938.85	1938.84	0	1.6	457	Specific	233.69	227.77	17.85	5.03	29	>sp|P05107|ITB2_HUMAN Integrin beta-2 OS=Homo sapiens GN=ITGB2 PE=1 SV=2	4044	Cmpd 25641, +MS2(646.9539), 24.5eV, 65.2 min #28979	65.2247
Grad_A1	22622:2	4	K.GFLEC[+57.021]GIC[+57.021]R.C	C[+57]*2	556.255	2	1111.5	1111.5	0	0.8	463	Specific	45.91	15.79	15.79	2.07	29	>sp|P05107|ITB2_HUMAN Integrin beta-2 OS=Homo sapiens GN=ITGB2 PE=1 SV=2	4044	Cmpd 22484, +MS2(556.2552), 21.7eV, 57.4 min #25599	57.3848
Grad_A1	22601:2	4	K.GFLEC[+57.021]GIC[+57.021]R.C	C[+57]*2	556.256	2	1111.5	1111.5	0	2.2	463	Specific	263.82	51.55	51.55	4.45	29	>sp|P05107|ITB2_HUMAN Integrin beta-2 OS=Homo sapiens GN=ITGB2 PE=1 SV=2	4044	Cmpd 22463, +MS2(556.2560), 21.7eV, 57.4 min #25577	57.3385
Grad_A1	23676:4	4	K.[+57.021]GFLEC[+57.021]GIC[+57.021]RC[+57.021]DTGYIGKNC[+57.021]EC[+57.021]QTQGR.S	.[57], C[+57]*5	799.844	4	3196.35	3196.35	0	1.3	463	Specific	91.44	35.5	35.5	2.89	29	>sp|P05107|ITB2_HUMAN Integrin beta-2 OS=Homo sapiens GN=ITGB2 PE=1 SV=2	4044	Cmpd 23534, +MS2(799.8436), 29.3eV, 60.2 min #26736	60.2418
Grad_A1	23494:4	4	K.GFLEC[+57.021]GIC[+57.021]RC[+57.021]DTGYIGKNC[+57.021]EC[+57.021]QTQGR.S	C[+57]*5	785.588	4	3139.33	3139.33	0	0.6	463	Specific	100.82	36.3	36.3	3.19	29	>sp|P05107|ITB2_HUMAN Integrin beta-2 OS=Homo sapiens GN=ITGB2 PE=1 SV=2	4044	Cmpd 23354, +MS2(785.5877), 28.9eV, 59.8 min #26545	59.7978
Grad_A1	23513:4	4	K.GFLEC[+57.021]GIC[+57.021]RC[+57.021]DTGYIGKNC[+57.021]EC[+57.021]QTQGR.S	C[+57]*5	785.588	4	3139.33	3139.33	0	1.3	463	Specific	130.69	36.3	36.3	3.03	29	>sp|P05107|ITB2_HUMAN Integrin beta-2 OS=Homo sapiens GN=ITGB2 PE=1 SV=2	4044	Cmpd 23373, +MS2(785.5882), 28.9eV, 59.9 min #26565	59.8437
Grad_A1	05817:2	4	R.SSQELEGSC[+57.021]R.K	C[+57]	576.751	2	1152.5	1152.49	0	0.3	489	Specific	330.47	227.91	227.91	7.84	29	>sp|P05107|ITB2_HUMAN Integrin beta-2 OS=Homo sapiens GN=ITGB2 PE=1 SV=2	4044	Cmpd 5793, +MS2(576.7513), 26.2eV, 23.9 min #8064	23.8613
Grad_A1	26917:5	4	R.SSQELEGSC[+57.021]RKDNN[+0.984]SIIC[+57.021]SGLGDC[+57.021]VC[+57.021]GQC[+57.021]LC[+57.021]HTSDVPGK.L	C[+57]*6, N[+1]	877.98	5	4385.87	4385.86	0	1.5	489	Specific	48.75	44.75	0	2.43	29	>sp|P05107|ITB2_HUMAN Integrin beta-2 OS=Homo sapiens GN=ITGB2 PE=1 SV=2	4044	Cmpd 26767, +MS2(877.9795), 31.8eV, 68.0 min #30187	68.0345
Grad_A1	22532:3	4	K.LIYGQYC[+57.021]EC[+57.021]DTINC[+57.021]ER.Y	C[+57]*3	698.629	3	2093.87	2093.87	0	0.2	528	Specific	235.68	235.68	235.68	6.56	29	>sp|P05107|ITB2_HUMAN Integrin beta-2 OS=Homo sapiens GN=ITGB2 PE=1 SV=2	4044	Cmpd 22394, +MS2(698.6292), 26.2eV, 57.2 min #25504	57.1818
Grad_A1	22525:2	4	K.LIYGQYC[+57.021]EC[+57.021]DTINC[+57.021]ER.Y	C[+57]*3	1047.44	2	2093.87	2093.87	0	0.3	528	Specific	291.99	291.99	291.99	8.57	29	>sp|P05107|ITB2_HUMAN Integrin beta-2 OS=Homo sapiens GN=ITGB2 PE=1 SV=2	4044	Cmpd 22387, +MS2(1047.4402), 37.3eV, 57.2 min #25496	57.1468
Grad_A1	22503:3	4	K.LIYGQYC[+57.021]EC[+57.021]DTINC[+57.021]ER.Y	C[+57]*3	698.629	3	2093.87	2093.87	0	0.4	528	Specific	305.5	254.69	254.69	8.06	29	>sp|P05107|ITB2_HUMAN Integrin beta-2 OS=Homo sapiens GN=ITGB2 PE=1 SV=2	4044	Cmpd 22365, +MS2(698.6293), 26.2eV, 57.1 min #25473	57.0995
Grad_A1	22520:3	4	K.LIYGQYC[+57.021]EC[+57.021]DTINC[+57.021]ER.Y	C[+57]*3	698.63	3	2093.87	2093.87	0	0.7	528	Specific	375.85	375.85	375.85	8.5	29	>sp|P05107|ITB2_HUMAN Integrin beta-2 OS=Homo sapiens GN=ITGB2 PE=1 SV=2	4044	Cmpd 22382, +MS2(698.6295), 26.2eV, 57.1 min #25491	57.1408
Grad_A1	22480:2	4	K.LIYGQYC[+57.021]EC[+57.021]DTINC[+57.021]ER.Y	C[+57]*3	1047.44	2	2093.87	2093.87	0	0.4	528	Specific	376.34	344.5	344.5	8.81	29	>sp|P05107|ITB2_HUMAN Integrin beta-2 OS=Homo sapiens GN=ITGB2 PE=1 SV=2	4044	Cmpd 22342, +MS2(1047.4403), 37.3eV, 57.1 min #25449	57.0543
Grad_A1	22475:3	4	K.LIYGQYC[+57.021]EC[+57.021]DTINC[+57.021]ER.Y	C[+57]*3	698.63	3	2093.87	2093.87	0	1.1	528	Specific	382.77	317.84	317.84	8.31	29	>sp|P05107|ITB2_HUMAN Integrin beta-2 OS=Homo sapiens GN=ITGB2 PE=1 SV=2	4044	Cmpd 22337, +MS2(698.6298), 26.2eV, 57.0 min #25444	57.0478
Grad_A1	23294:3	4	K.[+57.021]LIYGQYC[+57.021]EC[+57.021]DTINC[+57.021]ER.Y	.[57], C[+57]*3	717.637	3	2150.9	2150.89	0	1	528	Specific	404.14	404.14	404.14	9.6	29	>sp|P05107|ITB2_HUMAN Integrin beta-2 OS=Homo sapiens GN=ITGB2 PE=1 SV=2	4044	Cmpd 23156, +MS2(717.6369), 26.8eV, 59.3 min #26334	59.338
Grad_A1	22509:2	4	K.LIYGQYC[+57.021]EC[+57.021]DTINC[+57.021]ER.Y	C[+57]*3	1047.44	2	2093.87	2093.87	0	-0.5	528	Specific	558.21	470	470	10.04	29	>sp|P05107|ITB2_HUMAN Integrin beta-2 OS=Homo sapiens GN=ITGB2 PE=1 SV=2	4044	Cmpd 22371, +MS2(1047.4393), 44.8eV, 57.1 min #25479	57.1062
Grad_A1	18633:2	4	R.GLC[+57.021]FC[+57.021]GK[+145.020]C[+57.021]R.C	C[+57]*3, K[+145]	651.764	2	1302.52	1302.52	0	-1.1	555	Specific	234.24	57.27	57.27	4.06	29	>sp|P05107|ITB2_HUMAN Integrin beta-2 OS=Homo sapiens GN=ITGB2 PE=1 SV=2	4044	Cmpd 18505, +MS2(651.7634), 24.7eV, 48.5 min #21386	48.481
Grad_A1	20402:4	4	R.[+145.020]GLC[+57.021]FC[+57.021]GKC[+57.021]RC[+57.021]HPGFEGSAC[+57.021]QC[+57.021]ER.T	.[145], C[+57]*6	745.293	4	2978.15	2978.15	0	0.8	555	Specific	131.98	40.89	6.34	3.65	29	>sp|P05107|ITB2_HUMAN Integrin beta-2 OS=Homo sapiens GN=ITGB2 PE=1 SV=2	4044	Cmpd 20270, +MS2(745.2935), 27.6eV, 52.2 min #23249	52.2003
Grad_A1	20382:4	4	R.GLC[+57.021]FC[+57.021]GK[+145.020]C[+57.021]RC[+57.021]HPGFEGSAC[+57.021]QC[+57.021]ER.T	C[+57]*6, K[+145]	745.293	4	2978.15	2978.15	0	0.2	555	Specific	150.36	34.55	24	3.61	29	>sp|P05107|ITB2_HUMAN Integrin beta-2 OS=Homo sapiens GN=ITGB2 PE=1 SV=2	4044	Cmpd 20250, +MS2(745.2931), 27.6eV, 52.2 min #23228	52.1685
Grad_A1	09102:3	4	R.[+57.021]C[+57.021]HPGFEGSAC[+57.021]QC[+57.021]ER.T	.[57], C[+57]*3	584.561	3	1751.67	1751.67	0	-0.6	564	Specific	237.58	237.58	12.68	5.92	29	>sp|P05107|ITB2_HUMAN Integrin beta-2 OS=Homo sapiens GN=ITGB2 PE=1 SV=2	4044	Cmpd 9040, +MS2(584.5606), 22.6eV, 30.1 min #11466	30.0472
Grad_A1	08534:3	4	R.C[+57.021]HPGFEGSAC[+57.021]QC[+57.021]ER.T	C[+57]*3	565.554	3	1694.65	1694.65	0	0.9	564	Specific	252.84	252.84	252.84	7.65	29	>sp|P05107|ITB2_HUMAN Integrin beta-2 OS=Homo sapiens GN=ITGB2 PE=1 SV=2	4044	Cmpd 8478, +MS2(565.5543), 22.0eV, 29.1 min #10879	29.0575
Grad_A1	08298:3	4	R.[+57.021]C[+57.021]HPGFEGSAC[+57.021]QC[+57.021]ER.T	.[57], C[+57]*3	584.561	3	1751.67	1751.67	0	0.5	564	Specific	329.2	329.2	20	8.15	29	>sp|P05107|ITB2_HUMAN Integrin beta-2 OS=Homo sapiens GN=ITGB2 PE=1 SV=2	4044	Cmpd 8242, +MS2(584.5612), 22.6eV, 28.6 min #10632	28.6275
Grad_A1	09055:3	4	R.[+57.021]C[+57.021]HPGFEGSAC[+57.021]QC[+57.021]ER.T	.[57], C[+57]*3	584.561	3	1751.67	1751.67	0	0.3	564	Specific	375.8	364.08	20.4	8.46	29	>sp|P05107|ITB2_HUMAN Integrin beta-2 OS=Homo sapiens GN=ITGB2 PE=1 SV=2	4044	Cmpd 8993, +MS2(584.5611), 22.6eV, 30.0 min #11418	29.9868
Grad_A1	08484:3	4	R.C[+57.021]HPGFEGSAC[+57.021]QC[+57.021]ER.T	C[+57]*3	565.554	3	1694.65	1694.65	0	-0.1	564	Specific	508.68	442.27	442.27	9.74	29	>sp|P05107|ITB2_HUMAN Integrin beta-2 OS=Homo sapiens GN=ITGB2 PE=1 SV=2	4044	Cmpd 8428, +MS2(565.5538), 22.0eV, 29.0 min #10828	28.9942
Grad_A1	08473:3	4	R.C[+57.021]HPGFEGSAC[+57.021]QC[+57.021]ER.T	C[+57]*3	565.554	3	1694.65	1694.65	0	0.1	564	Specific	526.24	473.29	473.29	9.77	29	>sp|P05107|ITB2_HUMAN Integrin beta-2 OS=Homo sapiens GN=ITGB2 PE=1 SV=2	4044	Cmpd 8417, +MS2(565.5538), 22.0eV, 29.0 min #10816	28.9583
Grad_A1	11718:2	4	R.C[+57.021][-17.027]HPGFEGSAC[+57.021]QC[+57.021]ER.T	C[-17][+57]*3	839.314	2	1677.62	1677.62	0	0.3	564	Specific	336.73	336.73	336.73	7.6	29	>sp|P05107|ITB2_HUMAN Integrin beta-2 OS=Homo sapiens GN=ITGB2 PE=1 SV=2	4044	Cmpd 11624, +MS2(839.3140), 36.6eV, 34.8 min #14167	34.797
Grad_A1	16324:4	4	R.[+57.021]C[+57.021]HPGFEGSAC[+57.021]QC[+57.021]ERTTEGC[+57.021]LNPR.R	.[57], C[+57]*4	695.79	4	2780.14	2780.14	0	0.4	564	Specific	401.93	401.93	18.8	10.65	29	>sp|P05107|ITB2_HUMAN Integrin beta-2 OS=Homo sapiens GN=ITGB2 PE=1 SV=2	4044	Cmpd 16204, +MS2(695.7905), 26.1eV, 43.7 min #18966	43.6687
Grad_A1	07641:2	4	R.TTEGC[+57.021]LNPR.R	C[+57]	524.249	2	1047.49	1047.49	0	1.2	578	Specific	227.2	157.26	157.26	5.66	29	>sp|P05107|ITB2_HUMAN Integrin beta-2 OS=Homo sapiens GN=ITGB2 PE=1 SV=2	4044	Cmpd 7593, +MS2(524.2487), 24.2eV, 27.5 min #9957	27.4878
Grad_A1	07654:2	4	R.[+57.021]TTEGC[+57.021]LNPR.R	.[57], C[+57]	552.758	2	1104.51	1104.51	0	-1	578	Specific	231.26	150.98	150.98	5.05	29	>sp|P05107|ITB2_HUMAN Integrin beta-2 OS=Homo sapiens GN=ITGB2 PE=1 SV=2	4044	Cmpd 7606, +MS2(552.7582), 25.3eV, 27.5 min #9970	27.4948
Grad_A1	07611:2	4	R.TTEGC[+57.021]LNPR.R	C[+57]	524.248	2	1047.49	1047.49	0	0.1	578	Specific	304.66	223.77	223.77	7.75	29	>sp|P05107|ITB2_HUMAN Integrin beta-2 OS=Homo sapiens GN=ITGB2 PE=1 SV=2	4044	Cmpd 7563, +MS2(524.2481), 24.2eV, 27.4 min #9925	27.4298
Grad_A1	07575:2	4	R.TTEGC[+57.021]LNPR.R	C[+57]	524.249	2	1047.49	1047.49	0	1.1	578	Specific	385.47	233.94	233.94	7.96	29	>sp|P05107|ITB2_HUMAN Integrin beta-2 OS=Homo sapiens GN=ITGB2 PE=1 SV=2	4044	Cmpd 7527, +MS2(524.2486), 24.2eV, 27.4 min #9888	27.3732
Grad_A1	08936:3	5	K.KGC[+57.021]PPDDIENPR.G	C[+57]	466.554	3	1397.65	1397.65	0	0	73	Specific	137.19	103.66	103.66	3.32	41	>sp|P05556|ITB1_HUMAN Integrin beta-1 OS=Homo sapiens GN=ITGB1 PE=1 SV=2	4089	Cmpd 8876, +MS2(466.5541), 18.8eV, 29.8 min #11295	29.7675
Grad_A1	09074:3	5	K.KGC[+57.021]PPDDIENPR.G	C[+57]	466.553	3	1397.64	1397.65	0	-3.3	73	Specific	138.06	136.39	136.39	2.66	41	>sp|P05556|ITB1_HUMAN Integrin beta-1 OS=Homo sapiens GN=ITGB1 PE=1 SV=2	4089	Cmpd 9012, +MS2(466.5526), 18.8eV, 30.0 min #11437	29.9995
Grad_A1	09023:3	5	K.KGC[+57.021]PPDDIENPR.G	C[+57]	466.553	3	1397.64	1397.65	0	-2.1	73	Specific	160.91	126.82	126.82	3.49	41	>sp|P05556|ITB1_HUMAN Integrin beta-1 OS=Homo sapiens GN=ITGB1 PE=1 SV=2	4089	Cmpd 8961, +MS2(466.5532), 18.8eV, 29.9 min #11384	29.9073
Grad_A1	09040:3	5	K.KGC[+57.021]PPDDIENPR.G	C[+57]	466.551	3	1397.64	1397.65	0	-7.3	73	Specific	167.35	146.25	146.25	2.56	41	>sp|P05556|ITB1_HUMAN Integrin beta-1 OS=Homo sapiens GN=ITGB1 PE=1 SV=2	4089	Cmpd 8978, +MS2(466.5507), 18.8eV, 30.0 min #11402	29.9458
Grad_A1	08969:3	5	K.[+57.021]KGC[+57.021]PPDDIENPR.G	.[57], C[+57]	485.56	3	1454.67	1454.67	0	-1.8	73	Specific	198.66	149.9	20	3.48	41	>sp|P05556|ITB1_HUMAN Integrin beta-1 OS=Homo sapiens GN=ITGB1 PE=1 SV=2	4089	Cmpd 8909, +MS2(485.5604), 19.4eV, 29.8 min #11330	29.8313
Grad_A1	09891:2	5	K.GC[+57.021]PPDDIENPR.G	C[+57]	635.281	2	1269.55	1269.55	0	0.8	74	Specific	123.19	65.72	65.72	2.77	41	>sp|P05556|ITB1_HUMAN Integrin beta-1 OS=Homo sapiens GN=ITGB1 PE=1 SV=2	4089	Cmpd 9823, +MS2(635.2806), 24.2eV, 31.5 min #12284	31.4682
Grad_A1	10092:2	5	K.[+57.021]GC[+57.021]PPDDIENPR.G	.[57], C[+57]	663.79	2	1326.57	1326.57	0	-0.9	74	Specific	135.01	76.21	76.21	2.92	41	>sp|P05556|ITB1_HUMAN Integrin beta-1 OS=Homo sapiens GN=ITGB1 PE=1 SV=2	4089	Cmpd 10024, +MS2(663.7902), 29.7eV, 31.9 min #12497	31.8858
Grad_A1	10094:2	5	K.GC[+57.021]PPDDIENPR.G	C[+57]	635.28	2	1269.55	1269.55	0	-0.7	74	Specific	140.84	64.28	64.28	2.92	41	>sp|P05556|ITB1_HUMAN Integrin beta-1 OS=Homo sapiens GN=ITGB1 PE=1 SV=2	4089	Cmpd 10026, +MS2(635.2796), 28.5eV, 31.9 min #12499	31.887
Grad_A1	10014:2	5	K.GC[+57.021]PPDDIENPR.G	C[+57]	635.28	2	1269.55	1269.55	0	-0.2	74	Specific	169.38	77.19	77.19	3.3	41	>sp|P05556|ITB1_HUMAN Integrin beta-1 OS=Homo sapiens GN=ITGB1 PE=1 SV=2	4089	Cmpd 9946, +MS2(635.2799), 28.5eV, 31.7 min #12414	31.7167
Grad_A1	10126:2	5	K.GC[+57.021]PPDDIENPR.G	C[+57]	635.28	2	1269.55	1269.55	0	-0.3	74	Specific	184.66	62.14	62.14	3.43	41	>sp|P05556|ITB1_HUMAN Integrin beta-1 OS=Homo sapiens GN=ITGB1 PE=1 SV=2	4089	Cmpd 10056, +MS2(635.2799), 28.5eV, 31.9 min #12530	31.9343
Grad_A1	09994:2	5	K.GC[+57.021]PPDDIENPR.G	C[+57]	635.28	2	1269.55	1269.55	0	0.1	74	Specific	212.16	61.99	61.99	3.65	41	>sp|P05556|ITB1_HUMAN Integrin beta-1 OS=Homo sapiens GN=ITGB1 PE=1 SV=2	4089	Cmpd 9926, +MS2(635.2801), 28.5eV, 31.7 min #12393	31.6752
Grad_A1	09970:2	5	K.GC[+57.021]PPDDIENPR.G	C[+57]	635.28	2	1269.55	1269.55	0	-0.1	74	Specific	213.67	61.43	61.43	3.65	41	>sp|P05556|ITB1_HUMAN Integrin beta-1 OS=Homo sapiens GN=ITGB1 PE=1 SV=2	4089	Cmpd 9902, +MS2(635.2800), 28.5eV, 31.6 min #12368	31.6305
Grad_A1	10155:2	5	K.[+57.021]GC[+57.021]PPDDIENPR.G	.[57], C[+57]	663.791	2	1326.57	1326.57	0	0.1	74	Specific	221.18	56.52	56.52	4.63	41	>sp|P05556|ITB1_HUMAN Integrin beta-1 OS=Homo sapiens GN=ITGB1 PE=1 SV=2	4089	Cmpd 10085, +MS2(663.7909), 29.7eV, 32.0 min #12560	31.9843
Grad_A1	10063:2	5	K.GC[+57.021]PPDDIENPR.G	C[+57]	635.28	2	1269.55	1269.55	0	0	74	Specific	226.93	40.28	40.28	4.63	41	>sp|P05556|ITB1_HUMAN Integrin beta-1 OS=Homo sapiens GN=ITGB1 PE=1 SV=2	4089	Cmpd 9995, +MS2(635.2801), 28.5eV, 31.8 min #12466	31.8218
Grad_A1	10065:2	5	K.[+57.021]GC[+57.021]PPDDIENPR.G	.[57], C[+57]	663.791	2	1326.57	1326.57	0	-0.2	74	Specific	227.49	90.68	90.68	5.04	41	>sp|P05556|ITB1_HUMAN Integrin beta-1 OS=Homo sapiens GN=ITGB1 PE=1 SV=2	4089	Cmpd 9997, +MS2(663.7906), 29.7eV, 31.8 min #12468	31.8232
Grad_A1	10044:2	5	K.[+57.021]GC[+57.021]PPDDIENPR.G	.[57], C[+57]	663.791	2	1326.57	1326.57	0	-0.1	74	Specific	230.42	77.44	77.44	4.51	41	>sp|P05556|ITB1_HUMAN Integrin beta-1 OS=Homo sapiens GN=ITGB1 PE=1 SV=2	4089	Cmpd 9976, +MS2(663.7907), 29.7eV, 31.8 min #12445	31.7697
Grad_A1	10191:2	5	K.[+57.021]GC[+57.021]PPDDIENPR.G	.[57], C[+57]	663.791	2	1326.57	1326.57	0	0	74	Specific	236.71	79.82	79.82	4.76	41	>sp|P05556|ITB1_HUMAN Integrin beta-1 OS=Homo sapiens GN=ITGB1 PE=1 SV=2	4089	Cmpd 10117, +MS2(663.7908), 29.7eV, 32.1 min #12593	32.0353
Grad_A1	10039:2	5	K.GC[+57.021]PPDDIENPR.G	C[+57]	635.28	2	1269.55	1269.55	0	0.1	74	Specific	237.45	61.43	61.43	4.76	41	>sp|P05556|ITB1_HUMAN Integrin beta-1 OS=Homo sapiens GN=ITGB1 PE=1 SV=2	4089	Cmpd 9971, +MS2(635.2801), 28.5eV, 31.8 min #12440	31.7663
Grad_A1	09928:2	5	K.GC[+57.021]PPDDIENPR.G	C[+57]	635.28	2	1269.55	1269.55	0	0.5	74	Specific	239.07	73.4	73.4	4.76	41	>sp|P05556|ITB1_HUMAN Integrin beta-1 OS=Homo sapiens GN=ITGB1 PE=1 SV=2	4089	Cmpd 9860, +MS2(635.2804), 28.5eV, 31.6 min #12324	31.5433
Grad_A1	09950:2	5	K.GC[+57.021]PPDDIENPR.G	C[+57]	635.28	2	1269.55	1269.55	0	-0.5	74	Specific	254.82	55.27	55.27	4.93	41	>sp|P05556|ITB1_HUMAN Integrin beta-1 OS=Homo sapiens GN=ITGB1 PE=1 SV=2	4089	Cmpd 9882, +MS2(635.2797), 28.5eV, 31.6 min #12347	31.5877
Grad_A1	12850:2	5	K.[+114.043]GC[+57.021]PPDDIENPR.G	.[114], C[+57]	692.302	2	1383.6	1383.6	0	0.9	74	Specific	257.49	199.9	199.9	6.32	41	>sp|P05556|ITB1_HUMAN Integrin beta-1 OS=Homo sapiens GN=ITGB1 PE=1 SV=2	4089	Cmpd 12748, +MS2(692.3021), 26.0eV, 36.8 min #15340	36.8338
Grad_A1	12948:2	5	K.[+114.043]GC[+57.021]PPDDIENPR.G	.[114], C[+57]	692.302	2	1383.6	1383.6	0	0.1	74	Specific	261.86	163.73	163.73	6.15	41	>sp|P05556|ITB1_HUMAN Integrin beta-1 OS=Homo sapiens GN=ITGB1 PE=1 SV=2	4089	Cmpd 12846, +MS2(692.3016), 30.8eV, 37.0 min #15442	37.0075
Grad_A1	12921:2	5	K.[+114.043]GC[+57.021]PPDDIENPR.G	.[114], C[+57]	692.302	2	1383.6	1383.6	0	-0.1	74	Specific	280.86	201.32	201.32	7.72	41	>sp|P05556|ITB1_HUMAN Integrin beta-1 OS=Homo sapiens GN=ITGB1 PE=1 SV=2	4089	Cmpd 12819, +MS2(692.3015), 30.8eV, 37.0 min #15414	36.9597
Grad_A1	12978:2	5	K.[+114.043]GC[+57.021]PPDDIENPR.G	.[114], C[+57]	692.302	2	1383.6	1383.6	0	0.2	74	Specific	299.69	215.81	215.81	7.72	41	>sp|P05556|ITB1_HUMAN Integrin beta-1 OS=Homo sapiens GN=ITGB1 PE=1 SV=2	4089	Cmpd 12876, +MS2(692.3017), 30.8eV, 37.1 min #15474	37.068
Grad_A1	10123:2	5	K.[+57.021]GC[+57.021]PPDDIENPR.G	.[57], C[+57]	663.79	2	1326.57	1326.57	0	-0.4	74	Specific	305.75	79.29	79.29	5.93	41	>sp|P05556|ITB1_HUMAN Integrin beta-1 OS=Homo sapiens GN=ITGB1 PE=1 SV=2	4089	Cmpd 10053, +MS2(663.7905), 29.7eV, 31.9 min #12527	31.9318
Grad_A1	10006:2	5	K.[+57.021]GC[+57.021]PPDDIENPR.G	.[57], C[+57]	663.79	2	1326.57	1326.57	0	-0.8	74	Specific	314.2	60	60	6.02	41	>sp|P05556|ITB1_HUMAN Integrin beta-1 OS=Homo sapiens GN=ITGB1 PE=1 SV=2	4089	Cmpd 9938, +MS2(663.7902), 29.7eV, 31.7 min #12406	31.7123
Grad_A1	36768:4	5	R.[+145.020]SKGTAEKLKPEDITQIQPQQLVLR.L	.[+145]	717.144	4	2865.56	2865.55	0	1.8	99	Specific	127.3	127.3	2.96	3.78	41	>sp|P05556|ITB1_HUMAN Integrin beta-1 OS=Homo sapiens GN=ITGB1 PE=1 SV=2	4089	Cmpd 36572, +MS2(717.1443), 26.7eV, 96.8 min #41103	96.7593
Grad_A1	36772:4	5	R.[+145.020]SKGTAEKLKPEDITQIQPQQLVLR.L	.[+145]	717.144	4	2865.55	2865.55	0	1.5	99	Specific	133.55	133.55	2.79	4.2	41	>sp|P05556|ITB1_HUMAN Integrin beta-1 OS=Homo sapiens GN=ITGB1 PE=1 SV=2	4089	Cmpd 36576, +MS2(717.1441), 26.7eV, 96.8 min #41109	96.7843
Grad_A1	36777:4	5	R.[+145.020]SKGTAEKLKPEDITQIQPQQLVLR.L	.[+145]	717.144	4	2865.55	2865.55	0	1.3	99	Specific	152.05	152.05	8.2	5.73	41	>sp|P05556|ITB1_HUMAN Integrin beta-1 OS=Homo sapiens GN=ITGB1 PE=1 SV=2	4089	Cmpd 36581, +MS2(717.1439), 26.7eV, 96.8 min #41116	96.8123
Grad_A1	36792:4	5	R.[+145.020]SKGTAEKLKPEDITQIQPQQLVLR.L	.[+145]	717.144	4	2865.55	2865.55	0	1.4	99	Specific	153.25	153.25	0.57	5.73	41	>sp|P05556|ITB1_HUMAN Integrin beta-1 OS=Homo sapiens GN=ITGB1 PE=1 SV=2	4089	Cmpd 36596, +MS2(717.1440), 26.7eV, 96.9 min #41137	96.8892
Grad_A1	36799:4	5	R.[+57.021]SKGTAEKLK[+87.998]PEDITQIQPQQLVLR.L	.[57], K[+88]	717.145	4	2865.56	2865.55	0	2.6	99	Specific	173.05	173.05	16.5	5.24	41	>sp|P05556|ITB1_HUMAN Integrin beta-1 OS=Homo sapiens GN=ITGB1 PE=1 SV=2	4089	Cmpd 36603, +MS2(717.1449), 26.7eV, 96.9 min #41145	96.912
Grad_A1	36775:4	5	R.SKGTAEK[+145.020]LKPEDITQIQPQQLVLR.L	K[+145]	717.143	4	2865.55	2865.55	0	0.1	99	Specific	195.25	195.25	14.17	6	41	>sp|P05556|ITB1_HUMAN Integrin beta-1 OS=Homo sapiens GN=ITGB1 PE=1 SV=2	4089	Cmpd 36579, +MS2(717.1431), 26.7eV, 96.8 min #41113	96.8002
Grad_A1	36779:4	5	R.[+57.021]SK[+87.998]GTAEKLKPEDITQIQPQQLVLR.L	.[57], K[+88]	717.144	4	2865.56	2865.55	0	1.7	99	Specific	200.95	200.95	0	5.42	41	>sp|P05556|ITB1_HUMAN Integrin beta-1 OS=Homo sapiens GN=ITGB1 PE=1 SV=2	4089	Cmpd 36583, +MS2(717.1442), 26.7eV, 96.8 min #41120	96.8302
Grad_A1	36785:4	5	R.[+145.020]SKGTAEKLKPEDITQIQPQQLVLR.L	.[+145]	717.143	4	2865.55	2865.55	0	0.1	99	Specific	226.98	226.98	2.24	7.4	41	>sp|P05556|ITB1_HUMAN Integrin beta-1 OS=Homo sapiens GN=ITGB1 PE=1 SV=2	4089	Cmpd 36589, +MS2(717.1431), 26.7eV, 96.9 min #41128	96.8588
Grad_A1	36805:4	5	R.[+87.998]SKGTAEK[+57.021]LKPEDITQIQPQQLVLR.L	.[88], K[+57]	717.145	4	2865.56	2865.55	0	2.4	99	Specific	227.13	227.13	6.39	6.73	41	>sp|P05556|ITB1_HUMAN Integrin beta-1 OS=Homo sapiens GN=ITGB1 PE=1 SV=2	4089	Cmpd 36609, +MS2(717.1447), 26.7eV, 96.9 min #41152	96.9327
Grad_A1	41073:3	5	K.[+145.020]LKPEDITQIQPQQLVLR.L	.[+145]	722.065	3	2164.18	2164.18	0	1	106	Specific	281.67	281.67	17.6	8.48	41	>sp|P05556|ITB1_HUMAN Integrin beta-1 OS=Homo sapiens GN=ITGB1 PE=1 SV=2	4089	Cmpd 40861, +MS2(722.0654), 26.9eV, 112.1 min #46184	112.094
Grad_A1	41104:3	5	K.[+145.020]LKPEDITQIQPQQLVLR.L	.[+145]	722.066	3	2164.18	2164.18	0	1.4	106	Specific	283.83	283.83	17.56	8.48	41	>sp|P05556|ITB1_HUMAN Integrin beta-1 OS=Homo sapiens GN=ITGB1 PE=1 SV=2	4089	Cmpd 40892, +MS2(722.0657), 26.9eV, 112.2 min #46218	112.175
Grad_A1	41126:3	5	K.[+145.020]LKPEDITQIQPQQLVLR.L	.[+145]	722.065	3	2164.18	2164.18	0	0.6	106	Specific	284.16	284.16	15.39	8.57	41	>sp|P05556|ITB1_HUMAN Integrin beta-1 OS=Homo sapiens GN=ITGB1 PE=1 SV=2	4089	Cmpd 40914, +MS2(722.0651), 26.9eV, 112.2 min #46242	112.231
Grad_A1	41413:3	5	K.[+57.021]LK[+145.020]PEDITQIQPQQLVLR.L	.[57], K[+145]	741.072	3	2221.2	2221.2	0	0.6	106	Specific	310.99	295.96	0.78	8.38	41	>sp|P05556|ITB1_HUMAN Integrin beta-1 OS=Homo sapiens GN=ITGB1 PE=1 SV=2	4089	Cmpd 41201, +MS2(741.0723), 27.5eV, 113.3 min #46600	113.311
Grad_A1	41117:3	5	K.[+145.020]LKPEDITQIQPQQLVLR.L	.[+145]	722.065	3	2164.18	2164.18	0	1	106	Specific	320.88	320.88	17.6	8.52	41	>sp|P05556|ITB1_HUMAN Integrin beta-1 OS=Homo sapiens GN=ITGB1 PE=1 SV=2	4089	Cmpd 40905, +MS2(722.0654), 26.9eV, 112.2 min #46232	112.205
Grad_A1	41369:3	5	K.[+114.043]LK[+87.998]PEDITQIQPQQLVLR.L	.[114], K[+88]	741.073	3	2221.2	2221.2	0	1	106	Specific	332.52	332.52	1.01	8.52	41	>sp|P05556|ITB1_HUMAN Integrin beta-1 OS=Homo sapiens GN=ITGB1 PE=1 SV=2	4089	Cmpd 41157, +MS2(741.0726), 27.5eV, 113.1 min #46543	113.147
Grad_A1	41389:3	5	K.[+57.021]LK[+145.020]PEDITQIQPQQLVLR.L	.[57], K[+145]	741.073	3	2221.2	2221.2	0	1.2	106	Specific	339.56	339.56	0.04	8.52	41	>sp|P05556|ITB1_HUMAN Integrin beta-1 OS=Homo sapiens GN=ITGB1 PE=1 SV=2	4089	Cmpd 41177, +MS2(741.0727), 27.5eV, 113.2 min #46570	113.226
Grad_A1	41359:3	5	K.[+114.043]LK[+87.998]PEDITQIQPQQLVLR.L	.[114], K[+88]	741.072	3	2221.2	2221.2	0	0.6	106	Specific	343.74	306.58	1.01	8.64	41	>sp|P05556|ITB1_HUMAN Integrin beta-1 OS=Homo sapiens GN=ITGB1 PE=1 SV=2	4089	Cmpd 41147, +MS2(741.0723), 27.5eV, 113.1 min #46529	113.104
Grad_A1	41011:3	5	K.[+145.020]LKPEDITQIQPQQLVLR.L	.[+145]	722.065	3	2164.18	2164.18	0	1	106	Specific	343.92	279.2	17.6	8.57	41	>sp|P05556|ITB1_HUMAN Integrin beta-1 OS=Homo sapiens GN=ITGB1 PE=1 SV=2	4089	Cmpd 40799, +MS2(722.0654), 26.9eV, 111.9 min #46111	111.884
Grad_A1	41084:3	5	K.[+145.020]LKPEDITQIQPQQLVLR.L	.[+145]	722.065	3	2164.18	2164.18	0	0.4	106	Specific	344.12	332.64	15.39	8.71	41	>sp|P05556|ITB1_HUMAN Integrin beta-1 OS=Homo sapiens GN=ITGB1 PE=1 SV=2	4089	Cmpd 40872, +MS2(722.0649), 26.9eV, 112.1 min #46196	112.122
Grad_A1	41372:3	5	K.[+114.043]LK[+87.998]PEDITQIQPQQLVLR.L	.[114], K[+88]	741.073	3	2221.2	2221.2	0	1.1	106	Specific	347.02	347.02	1.01	8.72	41	>sp|P05556|ITB1_HUMAN Integrin beta-1 OS=Homo sapiens GN=ITGB1 PE=1 SV=2	4089	Cmpd 41160, +MS2(741.0726), 27.5eV, 113.2 min #46547	113.158
Grad_A1	41035:3	5	K.[+145.020]LKPEDITQIQPQQLVLR.L	.[+145]	722.065	3	2164.18	2164.18	0	0.3	106	Specific	349.01	349.01	17.6	8.8	41	>sp|P05556|ITB1_HUMAN Integrin beta-1 OS=Homo sapiens GN=ITGB1 PE=1 SV=2	4089	Cmpd 40823, +MS2(722.0649), 26.9eV, 112.0 min #46140	111.972
Grad_A1	41347:3	5	K.[+57.021]LK[+145.020]PEDITQIQPQQLVLR.L	.[57], K[+145]	741.073	3	2221.2	2221.2	0	1.5	106	Specific	351.8	351.8	1.5	8.72	41	>sp|P05556|ITB1_HUMAN Integrin beta-1 OS=Homo sapiens GN=ITGB1 PE=1 SV=2	4089	Cmpd 41135, +MS2(741.0729), 27.5eV, 113.1 min #46513	113.053
Grad_A1	41362:3	5	K.[+57.021]LK[+145.020]PEDITQIQPQQLVLR.L	.[57], K[+145]	741.071	3	2221.2	2221.2	0	-0.7	106	Specific	365.34	340.14	1.62	8.53	41	>sp|P05556|ITB1_HUMAN Integrin beta-1 OS=Homo sapiens GN=ITGB1 PE=1 SV=2	4089	Cmpd 41150, +MS2(741.0713), 27.5eV, 113.1 min #46533	113.115
Grad_A1	41095:3	5	K.[+145.020]LKPEDITQIQPQQLVLR.L	.[+145]	722.066	3	2164.18	2164.18	0	1.2	106	Specific	377.99	297.91	15.39	8.59	41	>sp|P05556|ITB1_HUMAN Integrin beta-1 OS=Homo sapiens GN=ITGB1 PE=1 SV=2	4089	Cmpd 40883, +MS2(722.0655), 26.9eV, 112.2 min #46208	112.149
Grad_A1	41060:3	5	K.[+145.020]LKPEDITQIQPQQLVLR.L	.[+145]	722.065	3	2164.18	2164.18	0	0.8	106	Specific	379.93	379.93	17.6	8.83	41	>sp|P05556|ITB1_HUMAN Integrin beta-1 OS=Homo sapiens GN=ITGB1 PE=1 SV=2	4089	Cmpd 40848, +MS2(722.0652), 26.9eV, 112.1 min #46169	112.055
Grad_A1	41345:3	5	K.[+114.043]LK[+87.998]PEDITQIQPQQLVLR.L	.[114], K[+88]	741.072	3	2221.2	2221.2	0	0.5	106	Specific	385.02	326.48	0.63	8.81	41	>sp|P05556|ITB1_HUMAN Integrin beta-1 OS=Homo sapiens GN=ITGB1 PE=1 SV=2	4089	Cmpd 41133, +MS2(741.0722), 27.5eV, 113.0 min #46510	113.044
Grad_A1	41375:3	5	K.[+114.043]LK[+87.998]PEDITQIQPQQLVLR.L	.[114], K[+88]	741.072	3	2221.2	2221.2	0	0.6	106	Specific	389.09	389.09	1.01	9.9	41	>sp|P05556|ITB1_HUMAN Integrin beta-1 OS=Homo sapiens GN=ITGB1 PE=1 SV=2	4089	Cmpd 41163, +MS2(741.0723), 27.5eV, 113.2 min #46551	113.169
Grad_A1	41047:3	5	K.[+145.020]LKPEDITQIQPQQLVLR.L	.[+145]	722.066	3	2164.18	2164.18	0	1.2	106	Specific	399.62	399.62	17.6	9.9	41	>sp|P05556|ITB1_HUMAN Integrin beta-1 OS=Homo sapiens GN=ITGB1 PE=1 SV=2	4089	Cmpd 40835, +MS2(722.0655), 26.9eV, 112.0 min #46155	112.021
Grad_A1	41002:3	5	K.[+145.020]LKPEDITQIQPQQLVLR.L	.[+145]	722.064	3	2164.18	2164.18	0	-0.2	106	Specific	400.97	344.46	15.39	8.94	41	>sp|P05556|ITB1_HUMAN Integrin beta-1 OS=Homo sapiens GN=ITGB1 PE=1 SV=2	4089	Cmpd 40790, +MS2(722.0645), 26.9eV, 111.9 min #46100	111.856
Grad_A1	41379:3	5	K.[+114.043]LK[+87.998]PEDITQIQPQQLVLR.L	.[114], K[+88]	741.072	3	2221.2	2221.2	0	0.8	106	Specific	404.86	359.97	1.01	8.85	41	>sp|P05556|ITB1_HUMAN Integrin beta-1 OS=Homo sapiens GN=ITGB1 PE=1 SV=2	4089	Cmpd 41167, +MS2(741.0724), 27.5eV, 113.2 min #46557	113.189
Grad_A1	41350:3	5	K.[+114.043]LK[+87.998]PEDITQIQPQQLVLR.L	.[114], K[+88]	741.072	3	2221.2	2221.2	0	1	106	Specific	411.53	411.53	1.01	9.93	41	>sp|P05556|ITB1_HUMAN Integrin beta-1 OS=Homo sapiens GN=ITGB1 PE=1 SV=2	4089	Cmpd 41138, +MS2(741.0725), 27.5eV, 113.1 min #46517	113.067
Grad_A1	41384:3	5	K.[+114.043]LK[+87.998]PEDITQIQPQQLVLR.L	.[114], K[+88]	741.072	3	2221.2	2221.2	0	0.3	106	Specific	419.26	376.22	1.01	9.05	41	>sp|P05556|ITB1_HUMAN Integrin beta-1 OS=Homo sapiens GN=ITGB1 PE=1 SV=2	4089	Cmpd 41172, +MS2(741.0720), 27.5eV, 113.2 min #46563	113.204
Grad_A1	41402:3	5	K.[+57.021]LK[+145.020]PEDITQIQPQQLVLR.L	.[57], K[+145]	741.073	3	2221.2	2221.2	0	1.2	106	Specific	426.64	378.18	2.4	8.96	41	>sp|P05556|ITB1_HUMAN Integrin beta-1 OS=Homo sapiens GN=ITGB1 PE=1 SV=2	4089	Cmpd 41190, +MS2(741.0727), 27.5eV, 113.3 min #46587	113.276
Grad_A1	41396:3	5	K.[+57.021]LK[+145.020]PEDITQIQPQQLVLR.L	.[57], K[+145]	741.073	3	2221.2	2221.2	0	1.6	106	Specific	429.27	404.17	2.4	9.93	41	>sp|P05556|ITB1_HUMAN Integrin beta-1 OS=Homo sapiens GN=ITGB1 PE=1 SV=2	4089	Cmpd 41184, +MS2(741.0730), 27.5eV, 113.3 min #46579	113.251
Grad_A1	41356:3	5	K.[+114.043]LK[+87.998]PEDITQIQPQQLVLR.L	.[114], K[+88]	741.072	3	2221.2	2221.2	0	0.8	106	Specific	440.86	390.73	1.01	10.01	41	>sp|P05556|ITB1_HUMAN Integrin beta-1 OS=Homo sapiens GN=ITGB1 PE=1 SV=2	4089	Cmpd 41144, +MS2(741.0724), 27.5eV, 113.1 min #46525	113.092
Grad_A1	41365:3	5	K.[+114.043]LK[+87.998]PEDITQIQPQQLVLR.L	.[114], K[+88]	741.072	3	2221.2	2221.2	0	0.8	106	Specific	443.92	430.21	1.01	10.01	41	>sp|P05556|ITB1_HUMAN Integrin beta-1 OS=Homo sapiens GN=ITGB1 PE=1 SV=2	4089	Cmpd 41153, +MS2(741.0724), 27.5eV, 113.1 min #46537	113.127
Grad_A1	41353:3	5	K.[+57.021]LK[+145.020]PEDITQIQPQQLVLR.L	.[57], K[+145]	741.072	3	2221.2	2221.2	0	0	106	Specific	453.01	338.39	1.86	8.92	41	>sp|P05556|ITB1_HUMAN Integrin beta-1 OS=Homo sapiens GN=ITGB1 PE=1 SV=2	4089	Cmpd 41141, +MS2(741.0718), 27.5eV, 113.1 min #46521	113.079
Grad_A1	41017:3	5	K.[+145.020]LKPEDITQIQPQQLVLR.L	.[+145]	722.065	3	2164.18	2164.18	0	0.5	106	Specific	469.52	433.95	17.6	10.11	41	>sp|P05556|ITB1_HUMAN Integrin beta-1 OS=Homo sapiens GN=ITGB1 PE=1 SV=2	4089	Cmpd 40805, +MS2(722.0650), 26.9eV, 111.9 min #46119	111.911
Grad_A1	41025:3	5	K.[+145.020]LKPEDITQIQPQQLVLR.L	.[+145]	722.065	3	2164.18	2164.18	0	0.7	106	Specific	469.96	405.71	17.6	10.02	41	>sp|P05556|ITB1_HUMAN Integrin beta-1 OS=Homo sapiens GN=ITGB1 PE=1 SV=2	4089	Cmpd 40813, +MS2(722.0652), 26.9eV, 111.9 min #46129	111.942
Grad_A1	32466:2	5	R.SGEPQTFTLK[+145.020]FK.R	K[+145]	764.379	2	1527.75	1527.75	0	-0.6	125	Specific	309.44	275.49	32.05	7.23	41	>sp|P05556|ITB1_HUMAN Integrin beta-1 OS=Homo sapiens GN=ITGB1 PE=1 SV=2	4089	Cmpd 32282, +MS2(764.3788), 33.6eV, 83.0 min #36220	82.9655
Grad_A1	32484:2	5	R.SGEPQTFTLK[+145.020]FK.R	K[+145]	764.379	2	1527.75	1527.75	0	-0.5	125	Specific	312.61	254.42	31.2	7.16	41	>sp|P05556|ITB1_HUMAN Integrin beta-1 OS=Homo sapiens GN=ITGB1 PE=1 SV=2	4089	Cmpd 32300, +MS2(764.3788), 33.6eV, 83.0 min #36240	83.0107
Grad_A1	32666:2	5	R.[+57.021]SGEPQTFTLK[+145.020]FK.R	.[57], K[+145]	792.889	2	1584.77	1584.77	0	-0.7	125	Specific	317.2	251.32	49.44	7.16	41	>sp|P05556|ITB1_HUMAN Integrin beta-1 OS=Homo sapiens GN=ITGB1 PE=1 SV=2	4089	Cmpd 32482, +MS2(792.8894), 34.7eV, 83.5 min #36439	83.4845
Grad_A1	32351:2	5	R.SGEPQTFTLK[+145.020]FK.R	K[+145]	764.379	2	1527.75	1527.75	0	-0.2	125	Specific	324.04	267.52	14.69	7.61	41	>sp|P05556|ITB1_HUMAN Integrin beta-1 OS=Homo sapiens GN=ITGB1 PE=1 SV=2	4089	Cmpd 32167, +MS2(764.3791), 33.6eV, 82.7 min #36089	82.6512
Grad_A1	32361:2	5	R.SGEPQTFTLK[+145.020]FK.R	K[+145]	764.378	2	1527.75	1527.75	0	-1.1	125	Specific	328.52	262.09	43.7	7.33	41	>sp|P05556|ITB1_HUMAN Integrin beta-1 OS=Homo sapiens GN=ITGB1 PE=1 SV=2	4089	Cmpd 32177, +MS2(764.3784), 33.6eV, 82.7 min #36100	82.6797
Grad_A1	32644:2	5	R.[+57.021]SGEPQTFTLK[+145.020]FK.R	.[57], K[+145]	792.889	2	1584.77	1584.77	0	-0.8	125	Specific	345.52	284.57	42.4	7.44	41	>sp|P05556|ITB1_HUMAN Integrin beta-1 OS=Homo sapiens GN=ITGB1 PE=1 SV=2	4089	Cmpd 32460, +MS2(792.8894), 34.7eV, 83.4 min #36416	83.439
Grad_A1	32704:2	5	R.[+57.021]SGEPQTFTLK[+145.020]FK.R	.[57], K[+145]	792.89	2	1584.77	1584.77	0	0.5	125	Specific	352.27	245.97	52.93	7.64	41	>sp|P05556|ITB1_HUMAN Integrin beta-1 OS=Homo sapiens GN=ITGB1 PE=1 SV=2	4089	Cmpd 32520, +MS2(792.8904), 29.1eV, 83.6 min #36480	83.5853
Grad_A1	32682:2	5	R.[+57.021]SGEPQTFTLK[+145.020]FK.R	.[57], K[+145]	792.89	2	1584.77	1584.77	0	-0.2	125	Specific	360.29	260.68	53.36	7.72	41	>sp|P05556|ITB1_HUMAN Integrin beta-1 OS=Homo sapiens GN=ITGB1 PE=1 SV=2	4089	Cmpd 32498, +MS2(792.8898), 34.7eV, 83.5 min #36456	83.525
Grad_A1	32501:2	5	R.SGEPQTFTLK[+145.020]FK.R	K[+145]	764.379	2	1527.75	1527.75	0	-0.3	125	Specific	371.74	318.2	45.28	7.69	41	>sp|P05556|ITB1_HUMAN Integrin beta-1 OS=Homo sapiens GN=ITGB1 PE=1 SV=2	4089	Cmpd 32317, +MS2(764.3790), 33.6eV, 83.1 min #36258	83.0477
Grad_A1	32446:2	5	R.SGEPQTFTLK[+145.020]FK.R	K[+145]	764.379	2	1527.75	1527.75	0	-0.5	125	Specific	375.91	313.53	20.1	7.41	41	>sp|P05556|ITB1_HUMAN Integrin beta-1 OS=Homo sapiens GN=ITGB1 PE=1 SV=2	4089	Cmpd 32262, +MS2(764.3789), 33.6eV, 82.9 min #36197	82.9117
Grad_A1	32629:2	5	R.[+57.021]SGEPQTFTLK[+145.020]FK.R	.[57], K[+145]	792.889	2	1584.77	1584.77	0	-0.6	125	Specific	376.53	231.28	55.64	7.35	41	>sp|P05556|ITB1_HUMAN Integrin beta-1 OS=Homo sapiens GN=ITGB1 PE=1 SV=2	4089	Cmpd 32445, +MS2(792.8895), 34.7eV, 83.4 min #36399	83.3897
Grad_A1	32370:2	5	R.SGEPQTFTLK[+145.020]FK.R	K[+145]	764.379	2	1527.75	1527.75	0	-0.7	125	Specific	377.77	296.25	49.5	7.44	41	>sp|P05556|ITB1_HUMAN Integrin beta-1 OS=Homo sapiens GN=ITGB1 PE=1 SV=2	4089	Cmpd 32186, +MS2(764.3787), 33.6eV, 82.7 min #36111	82.7118
Grad_A1	32610:2	5	R.[+57.021]SGEPQTFTLK[+145.020]FK.R	.[57], K[+145]	792.89	2	1584.77	1584.77	0	-0.2	125	Specific	384.43	285.64	42.55	7.82	41	>sp|P05556|ITB1_HUMAN Integrin beta-1 OS=Homo sapiens GN=ITGB1 PE=1 SV=2	4089	Cmpd 32426, +MS2(792.8898), 34.7eV, 83.4 min #36379	83.3472
Grad_A1	32344:2	5	R.SGEPQTFTLK[+145.020]FK.R	K[+145]	764.379	2	1527.75	1527.75	0	-0.1	125	Specific	422.41	303.28	44.63	7.82	41	>sp|P05556|ITB1_HUMAN Integrin beta-1 OS=Homo sapiens GN=ITGB1 PE=1 SV=2	4089	Cmpd 32160, +MS2(764.3792), 33.6eV, 82.6 min #36081	82.6375
Grad_A1	32408:2	5	R.SGEPQTFTLK[+145.020]FK.R	K[+145]	764.378	2	1527.75	1527.75	0	-1.4	125	Specific	424.6	293.97	36.72	7.57	41	>sp|P05556|ITB1_HUMAN Integrin beta-1 OS=Homo sapiens GN=ITGB1 PE=1 SV=2	4089	Cmpd 32224, +MS2(764.3782), 33.6eV, 82.8 min #36155	82.8167
Grad_A1	32382:2	5	R.SGEPQTFTLK[+145.020]FK.R	K[+145]	764.378	2	1527.75	1527.75	0	-1.1	125	Specific	461.07	370.3	46.57	7.9	41	>sp|P05556|ITB1_HUMAN Integrin beta-1 OS=Homo sapiens GN=ITGB1 PE=1 SV=2	4089	Cmpd 32198, +MS2(764.3784), 33.6eV, 82.7 min #36125	82.7458
Grad_A1	32393:2	5	R.SGEPQTFTLK[+145.020]FK.R	K[+145]	764.378	2	1527.75	1527.75	0	-1.3	125	Specific	469.89	340.89	51.25	7.79	41	>sp|P05556|ITB1_HUMAN Integrin beta-1 OS=Homo sapiens GN=ITGB1 PE=1 SV=2	4089	Cmpd 32209, +MS2(764.3783), 33.6eV, 82.8 min #36138	82.7757
Grad_A1	32427:2	5	R.SGEPQTFTLK[+145.020]FK.R	K[+145]	764.379	2	1527.75	1527.75	0	-1	125	Specific	478.74	360.72	31.34	7.9	41	>sp|P05556|ITB1_HUMAN Integrin beta-1 OS=Homo sapiens GN=ITGB1 PE=1 SV=2	4089	Cmpd 32243, +MS2(764.3785), 33.6eV, 82.9 min #36176	82.865
Grad_A1	32241:2	5	R.SGEPQTFTLK[+57.021]FK[+145.020].R	K[+57][+145]	792.89	2	1584.77	1584.77	0	-0.3	125	Specific	148.2	137.82	8.09	3.55	41	>sp|P05556|ITB1_HUMAN Integrin beta-1 OS=Homo sapiens GN=ITGB1 PE=1 SV=2	4089	Cmpd 32057, +MS2(792.8898), 29.1eV, 82.3 min #35960	82.2888
Grad_A1	27076:3	5	R.SGEPQTFTLK[+145.020]FKR.A	K[+145]	561.956	3	1683.85	1683.85	0	0.1	125	Specific	137.69	137.69	13.16	3.37	41	>sp|P05556|ITB1_HUMAN Integrin beta-1 OS=Homo sapiens GN=ITGB1 PE=1 SV=2	4089	Cmpd 26926, +MS2(561.9557), 21.9eV, 68.4 min #30354	68.3588
Grad_A1	32149:3	5	A.VTEEFQPVYK[+145.020]ELK.N	K[+145]	585.627	3	1754.87	1754.87	0	0.3	337	NRagged	85.72	85.72	22.6	2.94	41	>sp|P05556|ITB1_HUMAN Integrin beta-1 OS=Homo sapiens GN=ITGB1 PE=1 SV=2	4089	Cmpd 31971, +MS2(585.6273), 22.6eV, 82.0 min #35863	82.017
Grad_A1	32136:3	5	A.VTEEFQPVYK[+145.020]ELK.N	K[+145]	585.627	3	1754.87	1754.87	0	0.4	337	NRagged	105.06	105.06	22.6	3.23	41	>sp|P05556|ITB1_HUMAN Integrin beta-1 OS=Homo sapiens GN=ITGB1 PE=1 SV=2	4089	Cmpd 31958, +MS2(585.6274), 22.6eV, 82.0 min #35849	81.9793
Grad_A1	32117:3	5	A.VTEEFQPVYK[+145.020]ELK.N	K[+145]	585.627	3	1754.87	1754.87	0	-0.3	337	NRagged	164.65	131.93	44.15	3.73	41	>sp|P05556|ITB1_HUMAN Integrin beta-1 OS=Homo sapiens GN=ITGB1 PE=1 SV=2	4089	Cmpd 31939, +MS2(585.6270), 22.6eV, 81.9 min #35827	81.911
Grad_A1	32128:3	5	A.VTEEFQPVYK[+145.020]ELK.N	K[+145]	585.628	3	1754.87	1754.87	0	0.8	337	NRagged	234	196.23	34.98	5.41	41	>sp|P05556|ITB1_HUMAN Integrin beta-1 OS=Homo sapiens GN=ITGB1 PE=1 SV=2	4089	Cmpd 31950, +MS2(585.6276), 22.6eV, 82.0 min #35840	81.9497
Grad_A1	30449:3	5	V.TEEFQPVYK[+145.020]ELK.N	K[+145]	552.605	3	1655.8	1655.8	0	0.3	338	NRagged	80	80	9.48	2.09	41	>sp|P05556|ITB1_HUMAN Integrin beta-1 OS=Homo sapiens GN=ITGB1 PE=1 SV=2	4089	Cmpd 30285, +MS2(552.6045), 21.6eV, 77.2 min #34004	77.186
Grad_A1	30425:3	5	V.TEEFQPVYK[+145.020]ELK.N	K[+145]	552.605	3	1655.8	1655.8	0	1	338	NRagged	102.67	78.61	24.9	2.59	41	>sp|P05556|ITB1_HUMAN Integrin beta-1 OS=Homo sapiens GN=ITGB1 PE=1 SV=2	4089	Cmpd 30261, +MS2(552.6049), 21.6eV, 77.1 min #33979	77.1347
Grad_A1	30479:2	5	V.TEEFQPVYK[+145.020]ELK.N	K[+145]	828.403	2	1655.8	1655.8	0	-0.2	338	NRagged	402.48	308.53	52.22	6.94	41	>sp|P05556|ITB1_HUMAN Integrin beta-1 OS=Homo sapiens GN=ITGB1 PE=1 SV=2	4089	Cmpd 30315, +MS2(828.4028), 36.1eV, 77.3 min #34036	77.2687
Grad_A1	30461:2	5	V.TEEFQPVYK[+145.020]ELK.N	K[+145]	828.402	2	1655.8	1655.8	0	-0.6	338	NRagged	403.68	339.6	35.36	6.74	41	>sp|P05556|ITB1_HUMAN Integrin beta-1 OS=Homo sapiens GN=ITGB1 PE=1 SV=2	4089	Cmpd 30297, +MS2(828.4024), 36.1eV, 77.2 min #34017	77.2227
Grad_A1	30446:2	5	V.TEEFQPVYK[+145.020]ELK.N	K[+145]	828.403	2	1655.8	1655.8	0	-0.5	338	NRagged	414.78	280.57	30.97	6.69	41	>sp|P05556|ITB1_HUMAN Integrin beta-1 OS=Homo sapiens GN=ITGB1 PE=1 SV=2	4089	Cmpd 30282, +MS2(828.4025), 36.1eV, 77.2 min #34001	77.1823
Grad_A1	30423:2	5	V.TEEFQPVYK[+145.020]ELK.N	K[+145]	828.403	2	1655.8	1655.8	0	-0.5	338	NRagged	425.59	316.35	47.07	6.66	41	>sp|P05556|ITB1_HUMAN Integrin beta-1 OS=Homo sapiens GN=ITGB1 PE=1 SV=2	4089	Cmpd 30259, +MS2(828.4025), 30.2eV, 77.1 min #33977	77.1313
Grad_A1	27933:2	5	K.ELK[+145.020]NLIPK.S	K[+145]	550.312	2	1099.62	1099.62	0	-0.5	347	Specific	271.75	55.92	55.8	4.39	41	>sp|P05556|ITB1_HUMAN Integrin beta-1 OS=Homo sapiens GN=ITGB1 PE=1 SV=2	4089	Cmpd 27781, +MS2(550.3123), 25.2eV, 70.3 min #31260	70.2453
Grad_A1	27868:2	5	K.ELK[+145.020]NLIPK.S	K[+145]	550.313	2	1099.62	1099.62	0	0.7	347	Specific	278.56	64.64	36.06	5.44	41	>sp|P05556|ITB1_HUMAN Integrin beta-1 OS=Homo sapiens GN=ITGB1 PE=1 SV=2	4089	Cmpd 27716, +MS2(550.3130), 25.2eV, 70.1 min #31191	70.1045
Grad_A1	27847:2	5	K.ELK[+145.020]NLIPK.S	K[+145]	550.313	2	1099.62	1099.62	0	0.5	347	Specific	280.39	96.67	49.87	5.98	41	>sp|P05556|ITB1_HUMAN Integrin beta-1 OS=Homo sapiens GN=ITGB1 PE=1 SV=2	4089	Cmpd 27695, +MS2(550.3129), 21.5eV, 70.1 min #31169	70.0622
Grad_A1	27912:2	5	K.ELK[+145.020]NLIPK.S	K[+145]	550.312	2	1099.62	1099.62	0	-1	347	Specific	283.79	66.95	58.66	5.41	41	>sp|P05556|ITB1_HUMAN Integrin beta-1 OS=Homo sapiens GN=ITGB1 PE=1 SV=2	4089	Cmpd 27760, +MS2(550.3121), 25.2eV, 70.2 min #31237	70.1928
Grad_A1	27889:2	5	K.[+145.020]ELKNLIPK.S	.[+145]	550.312	2	1099.62	1099.62	0	-0.8	347	Specific	329.33	47.56	16.8	5.49	41	>sp|P05556|ITB1_HUMAN Integrin beta-1 OS=Homo sapiens GN=ITGB1 PE=1 SV=2	4089	Cmpd 27737, +MS2(550.3122), 25.2eV, 70.2 min #31213	70.1478
Grad_A1	07335:2	5	K.[+145.020]KDSDSFK.I	.[+145]	486.211	2	971.414	971.414	0	-0.2	438	Specific	70.74	47.35	40.9	2	41	>sp|P05556|ITB1_HUMAN Integrin beta-1 OS=Homo sapiens GN=ITGB1 PE=1 SV=2	4089	Cmpd 7289, +MS2(486.2105), 22.7eV, 26.9 min #9638	26.925
Grad_A1	07308:2	5	K.[+145.020]KDSDSFK.I	.[+145]	486.21	2	971.413	971.414	0	-1.1	438	Specific	198.43	101.36	47.11	3.19	41	>sp|P05556|ITB1_HUMAN Integrin beta-1 OS=Homo sapiens GN=ITGB1 PE=1 SV=2	4089	Cmpd 7262, +MS2(486.2100), 22.7eV, 26.9 min #9610	26.8782
Grad_A1	24391:3	5	R.[+57.021]DNTNEIYSGKFC[+57.021]EC[+57.021]DNFNC[+57.021]DR.S	.[57], C[+57]*3	905.69	3	2715.06	2715.05	0	2	542	Specific	240.16	240.16	182.28	8.23	41	>sp|P05556|ITB1_HUMAN Integrin beta-1 OS=Homo sapiens GN=ITGB1 PE=1 SV=2	4089	Cmpd 24249, +MS2(905.6902), 32.7eV, 62.0 min #27498	61.9532
Grad_A1	23745:3	5	R.DNTNEIYSGKFC[+57.021]EC[+57.021]DNFNC[+57.021]DR.S	C[+57]*3	886.681	3	2658.03	2658.03	0	0.2	542	Specific	311.21	311.21	311.21	9.14	41	>sp|P05556|ITB1_HUMAN Integrin beta-1 OS=Homo sapiens GN=ITGB1 PE=1 SV=2	4089	Cmpd 23603, +MS2(886.6813), 32.1eV, 60.4 min #26810	60.4303
Grad_A1	24341:3	5	R.[+57.021]DNTNEIYSGKFC[+57.021]EC[+57.021]DNFNC[+57.021]DR.S	.[57], C[+57]*3	905.69	3	2715.05	2715.05	0	1.7	542	Specific	327.28	327.28	225.78	9.22	41	>sp|P05556|ITB1_HUMAN Integrin beta-1 OS=Homo sapiens GN=ITGB1 PE=1 SV=2	4089	Cmpd 24199, +MS2(905.6899), 32.7eV, 61.9 min #27447	61.8928
Grad_A1	23769:3	5	R.DNTNEIYSGKFC[+57.021]EC[+57.021]DNFNC[+57.021]DR.S	C[+57]*3	886.681	3	2658.03	2658.03	0	0.3	542	Specific	376.78	376.78	376.78	9.62	41	>sp|P05556|ITB1_HUMAN Integrin beta-1 OS=Homo sapiens GN=ITGB1 PE=1 SV=2	4089	Cmpd 23627, +MS2(886.6814), 32.1eV, 60.5 min #26835	60.4845
Grad_A1	23782:3	5	R.DNTNEIYSGKFC[+57.021]EC[+57.021]DNFNC[+57.021]DR.S	C[+57]*3	886.682	3	2658.03	2658.03	0	1.2	542	Specific	378.4	378.4	378.4	9.54	41	>sp|P05556|ITB1_HUMAN Integrin beta-1 OS=Homo sapiens GN=ITGB1 PE=1 SV=2	4089	Cmpd 23640, +MS2(886.6822), 32.1eV, 60.5 min #26849	60.5205
Grad_A1	29989:3	5	R.DNTNEIYSGK[+145.020]FC[+57.021]EC[+57.021]DNFNC[+57.021]DR.S	C[+57]*3, K[+145]	935.022	3	2803.05	2803.05	0	0.8	542	Specific	331.74	331.74	206.35	9.22	41	>sp|P05556|ITB1_HUMAN Integrin beta-1 OS=Homo sapiens GN=ITGB1 PE=1 SV=2	4089	Cmpd 29831, +MS2(935.0219), 33.6eV, 76.0 min #33514	75.9992
Grad_A1	29966:3	5	R.DNTNEIYSGK[+145.020]FC[+57.021]EC[+57.021]DNFNC[+57.021]DR.S	C[+57]*3, K[+145]	935.021	3	2803.05	2803.05	0	0.1	542	Specific	456.99	456.99	272.89	10.8	41	>sp|P05556|ITB1_HUMAN Integrin beta-1 OS=Homo sapiens GN=ITGB1 PE=1 SV=2	4089	Cmpd 29808, +MS2(935.0212), 33.6eV, 76.0 min #33489	75.9407
Grad_A1	29921:3	5	R.DNTNEIYSGK[+145.020]FC[+57.021]EC[+57.021]DNFNC[+57.021]DR.S	C[+57]*3, K[+145]	935.021	3	2803.05	2803.05	0	0.4	542	Specific	458.31	458.31	258.51	10.8	41	>sp|P05556|ITB1_HUMAN Integrin beta-1 OS=Homo sapiens GN=ITGB1 PE=1 SV=2	4089	Cmpd 29763, +MS2(935.0215), 33.6eV, 75.8 min #33440	75.8398
Grad_A1	29947:3	5	R.DNTNEIYSGK[+145.020]FC[+57.021]EC[+57.021]DNFNC[+57.021]DR.S	C[+57]*3, K[+145]	935.021	3	2803.05	2803.05	0	0.4	542	Specific	474.73	474.73	246.35	10.81	41	>sp|P05556|ITB1_HUMAN Integrin beta-1 OS=Homo sapiens GN=ITGB1 PE=1 SV=2	4089	Cmpd 29789, +MS2(935.0215), 33.6eV, 75.9 min #33468	75.8912
Grad_A1	12854:2	5	K.FC[+57.021]EC[+57.021]DNFNC[+57.021]DR.S	C[+57]*3	768.768	2	1536.53	1536.53	0	-0.3	552	Specific	371.35	350.11	350.11	8.08	41	>sp|P05556|ITB1_HUMAN Integrin beta-1 OS=Homo sapiens GN=ITGB1 PE=1 SV=2	4089	Cmpd 12752, +MS2(768.7684), 28.4eV, 36.9 min #15345	36.8532
Grad_A1	09060:3	5	R.GIC[+57.021]EC[+57.021]GVC[+57.021]KC[+57.021]TDPK.F	C[+57]*4	561.904	3	1683.7	1683.7	0	1	611	Specific	188.49	48.4	48.4	3.73	41	>sp|P05556|ITB1_HUMAN Integrin beta-1 OS=Homo sapiens GN=ITGB1 PE=1 SV=2	4089	Cmpd 8998, +MS2(561.9040), 21.9eV, 30.0 min #11423	29.9912
Grad_A1	13824:3	5	R.GIC[+57.021]EC[+57.021]GVC[+57.021]K[+145.020]C[+57.021]TDPK.F	C[+57]*4, K[+145]	610.244	3	1828.72	1828.72	0	0.5	611	Specific	137.54	44.76	44.76	3.64	41	>sp|P05556|ITB1_HUMAN Integrin beta-1 OS=Homo sapiens GN=ITGB1 PE=1 SV=2	4089	Cmpd 13720, +MS2(610.2436), 23.4eV, 38.7 min #16358	38.7053
Grad_A1	13794:3	5	R.GIC[+57.021]EC[+57.021]GVC[+57.021]K[+145.020]C[+57.021]TDPK.F	C[+57]*4, K[+145]	610.244	3	1828.72	1828.72	0	1.2	611	Specific	300.58	55.97	55.97	6.5	41	>sp|P05556|ITB1_HUMAN Integrin beta-1 OS=Homo sapiens GN=ITGB1 PE=1 SV=2	4089	Cmpd 13690, +MS2(610.2441), 23.4eV, 38.7 min #16326	38.6415
Grad_A1	13357:5	5	K.[+114.043]FQGQTC[+57.021]EMC[+57.021]QTC[+57.021]LGVC[+57.021]AEHKEC[+57.021]VQC[+57.021]R.A	.[114], C[+57]*6	678.88	5	3390.37	3390.37	0	1.9	625	Specific	74.37	74.37	74.37	2.89	41	>sp|P05556|ITB1_HUMAN Integrin beta-1 OS=Homo sapiens GN=ITGB1 PE=1 SV=2	4089	Cmpd 13255, +MS2(678.8805), 25.5eV, 37.9 min #15873	37.8703
Grad_A1	13360:5	5	K.[+114.043]FQGQTC[+57.021]EMC[+57.021]QTC[+57.021]LGVC[+57.021]AEHKEC[+57.021]VQC[+57.021]R.A	.[114], C[+57]*6	678.88	5	3390.37	3390.37	0	0.5	625	Specific	99.14	99.14	99.14	3.69	41	>sp|P05556|ITB1_HUMAN Integrin beta-1 OS=Homo sapiens GN=ITGB1 PE=1 SV=2	4089	Cmpd 13258, +MS2(678.8795), 25.5eV, 37.9 min #15877	37.8897
Grad_A1	24868:4	5	K.KDTC[+57.021]TQEC[+57.021]SYFN[+0.984]ITKVESR.D	C[+57]*2, N[+1]	592.521	4	2367.06	2367.06	0	1.8	658	Specific	194.9	194.9	194.9	4.63	41	>sp|P05556|ITB1_HUMAN Integrin beta-1 OS=Homo sapiens GN=ITGB1 PE=1 SV=2	4089	Cmpd 24726, +MS2(592.5213), 22.8eV, 63.1 min #28005	63.0463
Grad_A1	24897:4	5	K.KDTC[+57.021]TQEC[+57.021]SYFN[+0.984]ITKVESR.D	C[+57]*2, N[+1]	592.521	4	2367.06	2367.06	0	1.2	658	Specific	212.44	212.44	212.44	5.49	41	>sp|P05556|ITB1_HUMAN Integrin beta-1 OS=Homo sapiens GN=ITGB1 PE=1 SV=2	4089	Cmpd 24755, +MS2(592.5210), 22.8eV, 63.1 min #28036	63.1108
Grad_A1	24838:4	5	K.KDTC[+57.021]TQEC[+57.021]SYFN[+0.984]ITKVESR.D	C[+57]*2, N[+1]	592.521	4	2367.06	2367.06	0	0.7	658	Specific	249.02	249.02	249.02	6.66	41	>sp|P05556|ITB1_HUMAN Integrin beta-1 OS=Homo sapiens GN=ITGB1 PE=1 SV=2	4089	Cmpd 24696, +MS2(592.5207), 22.8eV, 63.0 min #27974	62.9915
Grad_A1	30070:4	5	K.KDTC[+57.021]TQEC[+57.021]SYFN[+0.984]ITK[+145.020]VESR.D	C[+57]*2, K[+145], N[+1]	628.776	4	2512.08	2512.08	0	0.8	658	Specific	136.13	136.13	136.13	3.74	41	>sp|P05556|ITB1_HUMAN Integrin beta-1 OS=Homo sapiens GN=ITGB1 PE=1 SV=2	4089	Cmpd 29910, +MS2(628.7757), 24.0eV, 76.2 min #33599	76.2125
Grad_A1	30129:3	5	K.KDTC[+57.021]TQEC[+57.021]SYFN[+0.984]ITK[+145.020]VESR.D	C[+57]*2, K[+145], N[+1]	838.031	3	2512.08	2512.08	0	-0.1	658	Specific	228.19	228.19	228.19	6.1	41	>sp|P05556|ITB1_HUMAN Integrin beta-1 OS=Homo sapiens GN=ITGB1 PE=1 SV=2	4089	Cmpd 29969, +MS2(838.0311), 30.5eV, 76.4 min #33662	76.343
Grad_A1	30156:3	5	K.KDTC[+57.021]TQEC[+57.021]SYFN[+0.984]ITK[+145.020]VESR.D	C[+57]*2, K[+145], N[+1]	838.032	3	2512.08	2512.08	0	1.1	658	Specific	260.23	260.23	260.23	6.83	41	>sp|P05556|ITB1_HUMAN Integrin beta-1 OS=Homo sapiens GN=ITGB1 PE=1 SV=2	4089	Cmpd 29996, +MS2(838.0321), 30.5eV, 76.4 min #33690	76.392
Grad_A1	30030:3	5	K.KDTC[+57.021]TQEC[+57.021]SYFN[+0.984]ITK[+145.020]VESR.D	C[+57]*2, K[+145], N[+1]	838.032	3	2512.08	2512.08	0	0.9	658	Specific	316.61	316.61	316.61	7.78	41	>sp|P05556|ITB1_HUMAN Integrin beta-1 OS=Homo sapiens GN=ITGB1 PE=1 SV=2	4089	Cmpd 29872, +MS2(838.0319), 30.5eV, 76.1 min #33559	76.1267
Grad_A1	30053:3	5	K.KDTC[+57.021]TQEC[+57.021]SYFN[+0.984]ITK[+145.020]VESR.D	C[+57]*2, K[+145], N[+1]	838.033	3	2512.08	2512.08	0	1.8	658	Specific	329.01	329.01	329.01	7.38	41	>sp|P05556|ITB1_HUMAN Integrin beta-1 OS=Homo sapiens GN=ITGB1 PE=1 SV=2	4089	Cmpd 29895, +MS2(838.0327), 30.5eV, 76.2 min #33583	76.1703
Grad_A1	30076:3	5	K.KDTC[+57.021]TQEC[+57.021]SYFN[+0.984]ITK[+145.020]VESR.D	C[+57]*2, K[+145], N[+1]	838.033	3	2512.08	2512.08	0	1.8	658	Specific	340.72	339.94	339.94	7.48	41	>sp|P05556|ITB1_HUMAN Integrin beta-1 OS=Homo sapiens GN=ITGB1 PE=1 SV=2	4089	Cmpd 29916, +MS2(838.0326), 30.5eV, 76.2 min #33606	76.2302
Grad_A1	30102:3	5	K.KDTC[+57.021]TQEC[+57.021]SYFN[+0.984]ITK[+145.020]VESR.D	C[+57]*2, K[+145], N[+1]	838.032	3	2512.08	2512.08	0	1.1	658	Specific	473.66	473.66	473.66	9.46	41	>sp|P05556|ITB1_HUMAN Integrin beta-1 OS=Homo sapiens GN=ITGB1 PE=1 SV=2	4089	Cmpd 29942, +MS2(838.0320), 30.5eV, 76.3 min #33634	76.2947
Grad_A1	29202:3	5	K.DTC[+57.021]TQEC[+57.021]SYFN[+0.984]ITKVESR.D	C[+57]*2, N[+1]	746.994	3	2238.97	2238.96	0	1.3	659	Specific	185.4	185.4	185.4	3.73	41	>sp|P05556|ITB1_HUMAN Integrin beta-1 OS=Homo sapiens GN=ITGB1 PE=1 SV=2	4089	Cmpd 29048, +MS2(746.9938), 27.7eV, 73.6 min #32636	73.571
Grad_A1	34136:3	5	K.DTC[+57.021]TQEC[+57.021]SYFN[+0.984]ITK[+145.020]VESR.D	C[+57]*2, K[+145], N[+1]	795.334	3	2383.99	2383.98	0	1	659	Specific	344.16	344.16	344.16	8.6	41	>sp|P05556|ITB1_HUMAN Integrin beta-1 OS=Homo sapiens GN=ITGB1 PE=1 SV=2	4089	Cmpd 33942, +MS2(795.3336), 29.2eV, 88.1 min #38081	88.0843
Grad_A1	34095:3	5	K.DTC[+57.021]TQEC[+57.021]SYFN[+0.984]ITK[+145.020]VESR.D	C[+57]*2, K[+145], N[+1]	795.334	3	2383.99	2383.98	0	1.6	659	Specific	366.2	366.2	366.2	8.14	41	>sp|P05556|ITB1_HUMAN Integrin beta-1 OS=Homo sapiens GN=ITGB1 PE=1 SV=2	4089	Cmpd 33901, +MS2(795.3341), 29.2eV, 88.0 min #38035	87.9598
Grad_A1	34171:3	5	K.DTC[+57.021]TQEC[+57.021]SYFN[+0.984]ITK[+145.020]VESR.D	C[+57]*2, K[+145], N[+1]	795.333	3	2383.99	2383.98	0	0.5	659	Specific	379.51	334.19	334.19	8.61	41	>sp|P05556|ITB1_HUMAN Integrin beta-1 OS=Homo sapiens GN=ITGB1 PE=1 SV=2	4089	Cmpd 33977, +MS2(795.3332), 29.2eV, 88.2 min #38118	88.173
Grad_A1	34194:3	5	K.DTC[+57.021]TQEC[+57.021]SYFN[+0.984]ITK[+145.020]VESR.D	C[+57]*2, K[+145], N[+1]	795.334	3	2383.99	2383.98	0	1.9	659	Specific	425.38	425.38	425.38	9.24	41	>sp|P05556|ITB1_HUMAN Integrin beta-1 OS=Homo sapiens GN=ITGB1 PE=1 SV=2	4089	Cmpd 34000, +MS2(795.3343), 29.2eV, 88.2 min #38142	88.2283
Grad_A1	34130:3	5	K.DTC[+57.021]TQEC[+57.021]SYFN[+0.984]ITK[+145.020]VESR.D	C[+57]*2, K[+145], N[+1]	795.334	3	2383.99	2383.98	0	1.2	659	Specific	464.96	464.96	464.96	9.91	41	>sp|P05556|ITB1_HUMAN Integrin beta-1 OS=Homo sapiens GN=ITGB1 PE=1 SV=2	4089	Cmpd 33936, +MS2(795.3337), 29.2eV, 88.1 min #38074	88.0732
Grad_A1	42089:3	6	T.TVEDLGSK[+145.020]ILLTC[+57.021]SLN[+0.984]DSATEVTGHR.W	C[+57], K[+145], N[+1]	988.143	3	2962.41	2962.41	0	0.2	145	NRagged	54.93	54.93	54.93	2.62	34	>sp|P35613|BASI_HUMAN Basigin OS=Homo sapiens GN=BSG PE=1 SV=2	6001	Cmpd 41877, +MS2(988.1428), 35.3eV, 115.6 min #47387	115.633
Grad_A1	42031:3	6	T.TVEDLGSK[+145.020]ILLTC[+57.021]SLN[+0.984]DSATEVTGHR.W	C[+57], K[+145], N[+1]	988.143	3	2962.41	2962.41	0	0.3	145	NRagged	174.51	174.51	159.74	4.31	34	>sp|P35613|BASI_HUMAN Basigin OS=Homo sapiens GN=BSG PE=1 SV=2	6001	Cmpd 41819, +MS2(988.1429), 35.3eV, 115.4 min #47319	115.447
Grad_A1	42066:3	6	T.TVEDLGSK[+145.020]ILLTC[+57.021]SLN[+0.984]DSATEVTGHR.W	C[+57], K[+145], N[+1]	988.143	3	2962.41	2962.41	0	0.4	145	NRagged	281.37	239.07	239.07	6.23	34	>sp|P35613|BASI_HUMAN Basigin OS=Homo sapiens GN=BSG PE=1 SV=2	6001	Cmpd 41854, +MS2(988.1430), 35.3eV, 115.6 min #47361	115.57
Grad_A1	42036:3	6	T.TVEDLGSK[+145.020]ILLTC[+57.021]SLN[+0.984]DSATEVTGHR.W	C[+57], K[+145], N[+1]	988.143	3	2962.41	2962.41	0	0.6	145	NRagged	316	294.72	184.27	7.43	34	>sp|P35613|BASI_HUMAN Basigin OS=Homo sapiens GN=BSG PE=1 SV=2	6001	Cmpd 41824, +MS2(988.1432), 35.3eV, 115.5 min #47325	115.458
Grad_A1	42044:3	6	T.TVEDLGSK[+145.020]ILLTC[+57.021]SLN[+0.984]DSATEVTGHR.W	C[+57], K[+145], N[+1]	988.143	3	2962.41	2962.41	0	0.4	145	NRagged	367.49	336.1	178.09	7.68	34	>sp|P35613|BASI_HUMAN Basigin OS=Homo sapiens GN=BSG PE=1 SV=2	6001	Cmpd 41832, +MS2(988.1429), 35.3eV, 115.5 min #47335	115.493
Grad_A1	42043:3	6	T.TVEDLGSK[+145.020]ILLTC[+57.021]SLN[+0.984]DSATEVTGHR.W	C[+57], K[+145], N[+1]	988.143	3	2962.41	2962.41	0	0.2	145	NRagged	464.21	428.43	171.8	9.07	34	>sp|P35613|BASI_HUMAN Basigin OS=Homo sapiens GN=BSG PE=1 SV=2	6001	Cmpd 41831, +MS2(988.1428), 35.3eV, 115.5 min #47333	115.487
Grad_A1	42056:3	6	T.TVEDLGSK[+145.020]ILLTC[+57.021]SLN[+0.984]DSATEVTGHR.W	C[+57], K[+145], N[+1]	988.143	3	2962.41	2962.41	0	0.2	145	NRagged	523.87	504.83	211.03	9.19	34	>sp|P35613|BASI_HUMAN Basigin OS=Homo sapiens GN=BSG PE=1 SV=2	6001	Cmpd 41844, +MS2(988.1428), 35.3eV, 115.5 min #47349	115.535
Grad_A1	41309:3	6	T.VEDLGSK[+145.020]ILLTC[+57.021]SLN[+0.984]DSATEVTGHR.W	C[+57], K[+145], N[+1]	954.461	3	2861.37	2861.37	0	0.9	146	NRagged	85.72	73.97	73.97	2.58	34	>sp|P35613|BASI_HUMAN Basigin OS=Homo sapiens GN=BSG PE=1 SV=2	6001	Cmpd 41097, +MS2(954.4609), 34.2eV, 112.9 min #46460	112.863
Grad_A1	41298:3	6	T.VEDLGSK[+145.020]ILLTC[+57.021]SLN[+0.984]DSATEVTGHR.W	C[+57], K[+145], N[+1]	954.461	3	2861.37	2861.37	0	1.1	146	NRagged	113.82	113.82	113.82	3.62	34	>sp|P35613|BASI_HUMAN Basigin OS=Homo sapiens GN=BSG PE=1 SV=2	6001	Cmpd 41086, +MS2(954.4610), 34.2eV, 112.8 min #46448	112.831
Grad_A1	41282:3	6	T.VEDLGSK[+145.020]ILLTC[+57.021]SLN[+0.984]DSATEVTGHR.W	C[+57], K[+145], N[+1]	954.461	3	2861.37	2861.37	0	1.4	146	NRagged	150.33	137.44	137.44	3.65	34	>sp|P35613|BASI_HUMAN Basigin OS=Homo sapiens GN=BSG PE=1 SV=2	6001	Cmpd 41070, +MS2(954.4614), 34.2eV, 112.8 min #46429	112.774
Grad_A1	41269:3	6	T.VEDLGSK[+145.020]ILLTC[+57.021]SLN[+0.984]DSATEVTGHR.W	C[+57], K[+145], N[+1]	954.461	3	2861.37	2861.37	0	0.5	146	NRagged	183.67	183.67	112.13	3.67	34	>sp|P35613|BASI_HUMAN Basigin OS=Homo sapiens GN=BSG PE=1 SV=2	6001	Cmpd 41057, +MS2(954.4605), 34.2eV, 112.7 min #46413	112.722
Grad_A1	41289:3	6	T.VEDLGSK[+145.020]ILLTC[+57.021]SLN[+0.984]DSATEVTGHR.W	C[+57], K[+145], N[+1]	954.461	3	2861.37	2861.37	0	1.2	146	NRagged	196.41	196.41	71.31	5.1	34	>sp|P35613|BASI_HUMAN Basigin OS=Homo sapiens GN=BSG PE=1 SV=2	6001	Cmpd 41077, +MS2(954.4612), 34.2eV, 112.8 min #46437	112.797
Grad_A1	41265:3	6	T.VEDLGSK[+145.020]ILLTC[+57.021]SLN[+0.984]DSATEVTGHR.W	C[+57], K[+145], N[+1]	954.461	3	2861.37	2861.37	0	0.8	146	NRagged	229.98	161.24	101.45	6.27	34	>sp|P35613|BASI_HUMAN Basigin OS=Homo sapiens GN=BSG PE=1 SV=2	6001	Cmpd 41053, +MS2(954.4608), 34.2eV, 112.7 min #46408	112.711
Grad_A1	41276:3	6	T.VEDLGSK[+145.020]ILLTC[+57.021]SLN[+0.984]DSATEVTGHR.W	C[+57], K[+145], N[+1]	954.46	3	2861.37	2861.37	0	-0.1	146	NRagged	264.49	242.92	135.38	5.6	34	>sp|P35613|BASI_HUMAN Basigin OS=Homo sapiens GN=BSG PE=1 SV=2	6001	Cmpd 41064, +MS2(954.4599), 34.2eV, 112.8 min #46422	112.751
Grad_A1	40441:3	6	V.EDLGSK[+145.020]ILLTC[+57.021]SLN[+0.984]DSATEVTGHR.W	C[+57], K[+145], N[+1]	921.437	3	2762.3	2762.3	0	-0.5	147	NRagged	88.23	88.23	65.32	3.16	34	>sp|P35613|BASI_HUMAN Basigin OS=Homo sapiens GN=BSG PE=1 SV=2	6001	Cmpd 40231, +MS2(921.4368), 33.2eV, 110.0 min #45454	110.044
Grad_A1	40415:3	6	V.EDLGSK[+145.020]ILLTC[+57.021]SLN[+0.984]DSATEVTGHR.W	C[+57], K[+145], N[+1]	921.438	3	2762.3	2762.3	0	1.1	147	NRagged	220.32	220.32	41.5	5.36	34	>sp|P35613|BASI_HUMAN Basigin OS=Homo sapiens GN=BSG PE=1 SV=2	6001	Cmpd 40205, +MS2(921.4383), 33.2eV, 110.0 min #45425	109.975
Grad_A1	40390:3	6	V.EDLGSK[+145.020]ILLTC[+57.021]SLN[+0.984]DSATEVTGHR.W	C[+57], K[+145], N[+1]	921.438	3	2762.3	2762.3	0	0.9	147	NRagged	228.08	135.09	53.89	4.57	34	>sp|P35613|BASI_HUMAN Basigin OS=Homo sapiens GN=BSG PE=1 SV=2	6001	Cmpd 40180, +MS2(921.4380), 33.2eV, 109.9 min #45397	109.897
Grad_A1	40375:3	6	V.EDLGSK[+145.020]ILLTC[+57.021]SLN[+0.984]DSATEVTGHR.W	C[+57], K[+145], N[+1]	921.438	3	2762.3	2762.3	0	0.6	147	NRagged	259.61	252.08	80.54	6.38	34	>sp|P35613|BASI_HUMAN Basigin OS=Homo sapiens GN=BSG PE=1 SV=2	6001	Cmpd 40165, +MS2(921.4378), 33.2eV, 109.8 min #45378	109.833
Grad_A1	40386:3	6	V.EDLGSK[+145.020]ILLTC[+57.021]SLN[+0.984]DSATEVTGHR.W	C[+57], K[+145], N[+1]	921.438	3	2762.3	2762.3	0	1	147	NRagged	264.39	207.74	97.74	7.38	34	>sp|P35613|BASI_HUMAN Basigin OS=Homo sapiens GN=BSG PE=1 SV=2	6001	Cmpd 40176, +MS2(921.4382), 33.2eV, 109.9 min #45390	109.855
Grad_A1	40403:3	6	V.EDLGSK[+145.020]ILLTC[+57.021]SLN[+0.984]DSATEVTGHR.W	C[+57], K[+145], N[+1]	921.438	3	2762.3	2762.3	0	0.9	147	NRagged	266.64	232.47	124.41	6.21	34	>sp|P35613|BASI_HUMAN Basigin OS=Homo sapiens GN=BSG PE=1 SV=2	6001	Cmpd 40193, +MS2(921.4381), 33.2eV, 109.9 min #45412	109.941
Grad_A1	40426:3	6	V.EDLGSK[+145.020]ILLTC[+57.021]SLN[+0.984]DSATEVTGHR.W	C[+57], K[+145], N[+1]	921.438	3	2762.3	2762.3	0	0.6	147	NRagged	348.28	339.78	104.23	7.81	34	>sp|P35613|BASI_HUMAN Basigin OS=Homo sapiens GN=BSG PE=1 SV=2	6001	Cmpd 40216, +MS2(921.4378), 33.2eV, 110.0 min #45437	110.004
Grad_A1	30135:2	6	K.ILLTC[+57.021]SLN[+0.984]DSATEVTGHR.W	C[+57], N[+1]	994.491	2	1987.97	1987.98	0	-0.7	153	Specific	39.5	39.5	39.5	2.02	34	>sp|P35613|BASI_HUMAN Basigin OS=Homo sapiens GN=BSG PE=1 SV=2	6001	Cmpd 29975, +MS2(994.4906), 42.7eV, 76.4 min #33668	76.3475
[truncated: 74,786 more rows]

## Sheet: Charge
Sample_ID	Query #:z	Protein Rank	Peptide < ProteinMetrics Confidential >	Modification Type(s)	Observed m/z	z	Observed (M+H)	Calc. mass (M+H)	Off-by-x error	Mass error (ppm)	Starting position	Cleavage	Score	Delta	Delta Mod	|Log Prob|	# of unique peptides	Protein Name	Protein DB number	Comment	Scan Time
[truncated: 188,582 more rows]
