# Supplementary material for: Comprehensive Discovery of the Accessible Primary Amino Group-Containing Segments from Cell Surface Proteins by Fine-Tuning a High-Throughput Biotinylation Method
Source: Int J Mol Sci. 2022 Dec 23;24(1):273. doi: 10.3390/ijms24010273 (PMC9820203; doi:10.3390/ijms24010273)
Supplement: Supplementary file 1 [file ijms-24-00273-s001.zip › Table S6.xlsx]

## Sheet: Labelled_peptides
Sample_ID	Protein_ID	Labelled_Peptides	Protein_Id@labelled_position	TM/non-TM (yes/no)	At least three times labelled position in the 47 MS/MS runs (yes/no)	non-TM_Subcellular location is "surface" (yes/no)	non-TM_GO annotation is "surface" (yes/no)
SPE_A1	P11717	R.DGLK[+145.020]LVR.K	P11717@253	yes	yes	no	no
SPE_A1	P11717	R.DGLK[+145.020]LVR.K	P11717@253	yes	yes	no	no
SPE_A1	P11717	K.SDTSQVK[+145.020]AAGR.Y	P11717@393	yes	yes	no	no
SPE_A1	P11717	K.SDTSQVK[+145.020]AAGR.Y	P11717@393	yes	yes	no	no
SPE_A1	P11717	K.SDTSQVK[+145.020]AAGR.Y	P11717@393	yes	yes	no	no
SPE_A1	P11717	K.SDTSQVK[+145.020]AAGR.Y	P11717@393	yes	yes	no	no
SPE_A1	P11717	K.SDTSQVK[+145.020]AAGR.Y	P11717@393	yes	yes	no	no
SPE_A1	P11717	K.SDTSQVK[+145.020]AAGR.Y	P11717@393	yes	yes	no	no
SPE_A1	P11717	K.SDTSQVK[+145.020]AAGR.Y	P11717@393	yes	yes	no	no
SPE_A1	P11717	K.SDTSQVK[+145.020]AAGR.Y	P11717@393	yes	yes	no	no
SPE_A1	P11717	K.SDTSQVK[+145.020]AAGR.Y	P11717@393	yes	yes	no	no
SPE_A1	P11717	R.HAEPEQNWEAVDGSQTETEK[+145.020]K.H	P11717@511	yes	yes	no	no
SPE_A1	P11717	R.HAEPEQNWEAVDGSQTETEK[+145.020]K.H	P11717@511	yes	yes	no	no
SPE_A1	P11717	R.HAEPEQNWEAVDGSQTETEK[+145.020]K.H	P11717@511	yes	yes	no	no
SPE_A1	P11717	R.HAEPEQNWEAVDGSQTETEK[+145.020]K.H	P11717@511	yes	yes	no	no
SPE_A1	P11717	R.HAEPEQNWEAVDGSQTETEK[+145.020]K.H	P11717@511	yes	yes	no	no
SPE_A1	P11717	R.[+57.021].HAEPEQNWEAVDGSQTETEK[+145.020]K.H	P11717@511	yes	yes	no	no
SPE_A1	P11717	R.HAEPEQNWEAVDGSQTETEK[+145.020]K.H	P11717@511	yes	yes	no	no
SPE_A1	P11717	R.HAEPEQNWEAVDGSQTETEK[+145.020]K.H	P11717@511	yes	yes	no	no
SPE_A1	P11717	R.VLQEGK[+145.020]AR.G	P11717@527	yes	yes	no	no
SPE_A1	P11717	R.VLQEGK[+145.020]AR.G	P11717@527	yes	yes	no	no
SPE_A1	P11717	R.VLQEGK[+145.020]AR.G	P11717@527	yes	yes	no	no
SPE_A1	P11717	R.VLQEGK[+145.020]AR.G	P11717@527	yes	yes	no	no
SPE_A1	P11717	R.VLQEGK[+145.020]AR.G	P11717@527	yes	yes	no	no
SPE_A1	P11717	R.[+57.021].VLQEGK[+145.020]AR.G	P11717@527	yes	yes	no	no
SPE_A1	P11717	R.VLQEGK[+145.020]AR.G	P11717@527	yes	yes	no	no
SPE_A1	P11717	R.VLQEGK[+145.020]AR.G	P11717@527	yes	yes	no	no
SPE_A1	P11717	R.VLQEGK[+145.020]AR.G	P11717@527	yes	yes	no	no
SPE_A1	P11717	R.[+57.021].VLQEGK[+145.020]AR.G	P11717@527	yes	yes	no	no
SPE_A1	P11717	R.[+57.021].VLQEGK[+145.020]AR.G	P11717@527	yes	yes	no	no
SPE_A1	P11717	R.VLQEGK[+145.020]AR.G	P11717@527	yes	yes	no	no
SPE_A1	P11717	R.VLQEGK[+145.020]AR.G	P11717@527	yes	yes	no	no
SPE_A1	P11717	K.[+145.020].IKTN[+0.984]ITLVC[+57.021]KPGDLESAPVLR.T	P11717@578	yes	yes	no	no
SPE_A1	P11717	K.[+145.020].IKTN[+0.984]ITLVC[+57.021]KPGDLESAPVLR.T	P11717@578	yes	yes	no	no
SPE_A1	P11717	K.[+87.998].SDEK[+57.021]TWNLGLSNAK.L	P11717@684	yes	yes	no	no
SPE_A1	P11717	K.[+57.021].SDEK[+145.020]TWNLGLSNAK.L	P11717@687	yes	yes	no	no
SPE_A1	P11717	K.[+114.043].SDEK[+87.998]TWNLGLSNAK.L	P11717@687	yes	yes	no	no
SPE_A1	P11717	K.[+57.021].SDEK[+145.020]TWNLGLSNAK.L	P11717@687	yes	yes	no	no
SPE_A1	P11717	K.[+145.020].SDEKTWNLGLSNAK.L	P11717@684	yes	yes	no	no
SPE_A1	P11717	K.[+57.021].SDEK[+145.020]TWNLGLSNAK.L	P11717@687	yes	yes	no	no
SPE_A1	P11717	K.[+57.021].SDEK[+145.020]TWNLGLSNAK.L	P11717@687	yes	yes	no	no
SPE_A1	P11717	K.[+145.020].SDEKTWNLGLSNAK.L	P11717@684	yes	yes	no	no
SPE_A1	P11717	K.[+57.021].SDEK[+145.020]TWNLGLSNAK.L	P11717@687	yes	yes	no	no
SPE_A1	P11717	K.[+145.020].SDEKTWNLGLSNAK.L	P11717@684	yes	yes	no	no
SPE_A1	P11717	K.SDEK[+145.020]TWNLGLSNAK.L	P11717@687	yes	yes	no	no
SPE_A1	P11717	K.[+57.021].SDEK[+87.998]TWNLGLSNAK.L	P11717@687	yes	yes	no	no
SPE_A1	P11717	K.[+145.020].SDEKTWNLGLSNAK.L	P11717@684	yes	yes	no	no
SPE_A1	P11717	K.[+57.021].SDEK[+87.998]TWNLGLSNAK.L	P11717@687	yes	yes	no	no
SPE_A1	P11717	K.[+57.021].SDEK[+87.998]TWNLGLSNAK.L	P11717@687	yes	yes	no	no
SPE_A1	P11717	K.[+145.020].SDEKTWNLGLSNAK.L	P11717@684	yes	yes	no	no
SPE_A1	P11717	K.[+145.020].SDEKTWNLGLSNAK.L	P11717@684	yes	yes	no	no
SPE_A1	P11717	K.[+114.043].SDEK[+87.998]TWNLGLSNAK.L	P11717@687	yes	yes	no	no
SPE_A1	P11717	K.[+145.020].SDEKTWNLGLSNAK.L	P11717@684	yes	yes	no	no
SPE_A1	P11717	K.SDEK[+145.020]TWNLGLSNAK.L	P11717@687	yes	yes	no	no
SPE_A1	P11717	K.SDEK[+145.020]TWNLGLSNAK.L	P11717@687	yes	yes	no	no
SPE_A1	P11717	R.[+145.020].K[+57.021]PWTAVDTSVDGR.K	P11717@1104	yes	yes	no	no
SPE_A1	P11717	R.[+145.020].KPWTAVDTSVDGR.K	P11717@1104	yes	yes	no	no
SPE_A1	P11717	R.[+145.020].K[+57.021]PWTAVDTSVDGR.K	P11717@1104	yes	yes	no	no
SPE_A1	P11717	R.[+145.020].KPWTAVDTSVDGR.K	P11717@1104	yes	yes	no	no
SPE_A1	P11717	R.[+145.020].K[+57.021]PWTAVDTSVDGR.K	P11717@1104	yes	yes	no	no
SPE_A1	P11717	R.[+145.020].K[+57.021]PWTAVDTSVDGR.K	P11717@1104	yes	yes	no	no
SPE_A1	P11717	R.[+145.020].K[+57.021]PWTAVDTSVDGR.K	P11717@1104	yes	yes	no	no
SPE_A1	P11717	R.[+145.020].K[+57.021]PWTAVDTSVDGR.K	P11717@1104	yes	yes	no	no
SPE_A1	P11717	R.[+145.020].K[+57.021]PWTAVDTSVDGR.K	P11717@1104	yes	yes	no	no
SPE_A1	P11717	R.[+145.020].K[+57.021]PWTAVDTSVDGR.K	P11717@1104	yes	yes	no	no
SPE_A1	P11717	R.[+145.020].KPWTAVDTSVDGR.K	P11717@1104	yes	yes	no	no
SPE_A1	P11717	R.[+145.020].KPWTAVDTSVDGR.K	P11717@1104	yes	yes	no	no
SPE_A1	P11717	R.[+145.020].KPWTAVDTSVDGR.K	P11717@1104	yes	yes	no	no
SPE_A1	P11717	R.[+145.020].KPWTAVDTSVDGR.K	P11717@1104	yes	yes	no	no
SPE_A1	P11717	R.[+145.020].KPWTAVDTSVDGR.K	P11717@1104	yes	yes	no	no
SPE_A1	P11717	R.[+145.020].KPWTAVDTSVDGR.K	P11717@1104	yes	yes	no	no
SPE_A1	P11717	R.[+145.020].KPWTAVDTSVDGR.K	P11717@1104	yes	yes	no	no
SPE_A1	P11717	R.VEGDNC[+57.021]EVK[+145.020]DPR.H	P11717@1230	yes	yes	no	no
SPE_A1	P11717	K.LSSDVC[+57.021]PTSDK[+145.020]SK.V	P11717@1275	yes	yes	no	no
SPE_A1	P11717	K.LSSDVC[+57.021]PTSDK[+145.020]SK.V	P11717@1275	yes	yes	no	no
SPE_A1	P11717	K.LSSDVC[+57.021]PTSDK[+145.020]SK.V	P11717@1275	yes	yes	no	no
SPE_A1	P11717	R.EPQGFHK[+145.020]VAGLLTQK.L	P11717@1293	yes	yes	no	no
SPE_A1	P11717	R.EPQGFHK[+145.020]VAGLLTQK.L	P11717@1293	yes	yes	no	no
SPE_A1	P11717	R.EPQGFHK[+145.020]VAGLLTQK.L	P11717@1293	yes	yes	no	no
SPE_A1	P11717	R.TQYAC[+57.021]PPFDLTEC[+57.021]SFK[+145.020]DGAGNSFDLSSLSR.Y	P11717@1372	yes	yes	no	no
SPE_A1	P11717	R.TQYAC[+57.021]PPFDLTEC[+57.021]SFK[+145.020]DGAGNSFDLSSLSR.Y	P11717@1372	yes	yes	no	no
SPE_A1	P11717	R.TQYAC[+57.021]PPFDLTEC[+57.021]SFK[+145.020]DGAGNSFDLSSLSR.Y	P11717@1372	yes	yes	no	no
SPE_A1	P11717	K.SLAPQAGTEPC[+57.021]PPEAAAC[+57.021]LLGGSK[+145.020]PVNLGR.V	P11717@1433	yes	yes	no	no
SPE_A1	P11717	R.DGIIVLK[+145.020]YVDGDLC[+57.021]PDGIR.K	P11717@1454	yes	yes	no	no
SPE_A1	P11717	R.DGIIVLK[+145.020]YVDGDLC[+57.021]PDGIR.K	P11717@1454	yes	yes	no	no
SPE_A1	P11717	R.[+57.021].DGIIVLK[+145.020]YVDGDLC[+57.021]PDGIR.K	P11717@1454	yes	yes	no	no
SPE_A1	P11717	R.[+57.021].DGIIVLK[+145.020]YVDGDLC[+57.021]PDGIR.K	P11717@1454	yes	yes	no	no
SPE_A1	P11717	R.DGIIVLK[+145.020]YVDGDLC[+57.021]PDGIR.K	P11717@1454	yes	yes	no	no
SPE_A1	P11717	R.DGIIVLK[+145.020]YVDGDLC[+57.021]PDGIR.K	P11717@1454	yes	yes	no	no
SPE_A1	P11717	R.AGFTAAYSEK[+145.020].G	P11717@1545	yes	yes	no	no
SPE_A1	P11717	R.AGFTAAYSEK[+145.020].G	P11717@1545	yes	yes	no	no
SPE_A1	P11717	R.AGFTAAYSEK[+145.020].G	P11717@1545	yes	yes	no	no
SPE_A1	P11717	R.AGFTAAYSEK[+145.020].G	P11717@1545	yes	yes	no	no
SPE_A1	P11717	R.AGFTAAYSEK[+145.020].G	P11717@1545	yes	yes	no	no
SPE_A1	P11717	R.[+57.021].AGFTAAYSEK[+145.020].G	P11717@1545	yes	yes	no	no
SPE_A1	P11717	R.YVDQVLQLVYK[+145.020]DGSPC[+57.021]PSK.S	P11717@1593	yes	yes	no	no
SPE_A1	P11717	R.YVDQVLQLVYK[+145.020]DGSPC[+57.021]PSK.S	P11717@1593	yes	yes	no	no
SPE_A1	P11717	R.YVDQVLQLVYK[+145.020]DGSPC[+57.021]PSK.S	P11717@1593	yes	yes	no	no
SPE_A1	P11717	R.[+145.020].AKLWC[+57.021]STTADYDRDHEWGFC[+57.021]R.H	P11717@1923	yes	yes	no	no
SPE_A1	P11717	R.[+145.020].AKLWC[+57.021]STTADYDRDHEWGFC[+57.021]R.H	P11717@1923	yes	yes	no	no
SPE_A1	P11717	R.[+145.020].AKLWC[+57.021]STTADYDRDHEWGFC[+57.021]R.H	P11717@1923	yes	yes	no	no
SPE_A1	P11717	R.[+145.020].AKLWC[+57.021]STTADYDRDHEWGFC[+57.021]R.H	P11717@1923	yes	yes	no	no
SPE_A1	P11717	R.TSSIIFK[+145.020]C[+57.021]DEDEDIGRPQVFSEVR.G	P11717@1956	yes	yes	no	no
SPE_A1	P11717	R.TSSIIFK[+145.020]C[+57.021]DEDEDIGRPQVFSEVR.G	P11717@1956	yes	yes	no	no
SPE_A1	P11717	K.LGVIGDK[+145.020]VVVTYSK.G	P11717@2071	yes	yes	no	no
SPE_A1	P11717	K.LGVIGDK[+145.020]VVVTYSK.G	P11717@2071	yes	yes	no	no
SPE_A1	P11717	K.LGVIGDK[+145.020]VVVTYSK.G	P11717@2071	yes	yes	no	no
SPE_A1	P02786	R.RLYWDDLK[+145.020]R.K	P02786@128	yes	yes	no	no
SPE_A1	P02786	R.[+57.021].RLYWDDLK[+145.020]R.K	P02786@128	yes	yes	no	no
SPE_A1	P02786	R.RLYWDDLK[+145.020]R.K	P02786@128	yes	yes	no	no
SPE_A1	P02786	R.[+57.021].RLYWDDLK[+145.020]R.K	P02786@128	yes	yes	no	no
SPE_A1	P02786	R.RLYWDDLK[+145.020]R.K	P02786@128	yes	yes	no	no
SPE_A1	P02786	R.[+57.021].RLYWDDLK[+145.020]R.K	P02786@128	yes	yes	no	no
SPE_A1	P02786	R.[+57.021].RLYWDDLK[+145.020]R.K	P02786@128	yes	yes	no	no
SPE_A1	P02786	R.RLYWDDLK[+145.020]R.K	P02786@128	yes	yes	no	no
SPE_A1	P02786	R.[+57.021].RLYWDDLK[+145.020]R.K	P02786@128	yes	yes	no	no
SPE_A1	P02786	R.[+57.021].RLYWDDLK[+145.020]R.K	P02786@128	yes	yes	no	no
SPE_A1	P02786	R.RLYWDDLK[+145.020]R.K	P02786@128	yes	yes	no	no
SPE_A1	P02786	R.RLYWDDLK[+145.020]R.K	P02786@128	yes	yes	no	no
SPE_A1	P02786	R.RLYWDDLK[+145.020]R.K	P02786@128	yes	yes	no	no
SPE_A1	P02786	R.RLYWDDLK[+145.020]R.K	P02786@128	yes	yes	no	no
SPE_A1	P02786	R.RLYWDDLK[+145.020]R.K	P02786@128	yes	yes	no	no
SPE_A1	P02786	R.RLYWDDLK[+145.020]R.K	P02786@128	yes	yes	no	no
SPE_A1	P02786	R.[+57.021].LYWDDLK[+145.020]R.K	P02786@128	yes	yes	no	no
SPE_A1	P02786	R.LYWDDLK[+145.020]R.K	P02786@128	yes	yes	no	no
SPE_A1	P02786	R.[+57.021].LYWDDLK[+145.020]R.K	P02786@128	yes	yes	no	no
SPE_A1	P02786	R.LYWDDLK[+145.020]R.K	P02786@128	yes	yes	no	no
SPE_A1	P02786	R.[+57.021].LYWDDLK[+145.020]R.K	P02786@128	yes	yes	no	no
SPE_A1	P02786	R.[+57.021].LYWDDLK[+145.020]R.K	P02786@128	yes	yes	no	no
SPE_A1	P02786	R.LYWDDLK[+145.020]R.K	P02786@128	yes	yes	no	no
SPE_A1	P02786	R.[+57.021].LYWDDLK[+145.020]R.K	P02786@128	yes	yes	no	no
SPE_A1	P02786	R.LYWDDLK[+145.020]R.K	P02786@128	yes	yes	no	no
SPE_A1	P02786	R.[+57.021].LYWDDLK[+145.020]R.K	P02786@128	yes	yes	no	no
SPE_A1	P02786	R.[+57.021].LYWDDLK[+145.020]R.K	P02786@128	yes	yes	no	no
SPE_A1	P02786	R.[+57.021].LYWDDLK[+145.020]R.K	P02786@128	yes	yes	no	no
SPE_A1	P02786	R.LYWDDLK[+145.020]R.K	P02786@128	yes	yes	no	no
SPE_A1	P02786	R.LYWDDLK[+145.020]R.K	P02786@128	yes	yes	no	no
SPE_A1	P02786	R.LYWDDLK[+145.020]R.K	P02786@128	yes	yes	no	no
SPE_A1	P02786	R.LYWDDLK[+145.020]R.K	P02786@128	yes	yes	no	no
SPE_A1	P02786	R.LYWDDLK[+145.020]R.K	P02786@128	yes	yes	no	no
SPE_A1	P02786	D.[+87.998].STDFTGTIKLLNENSYVPR.E	P02786@137	yes	yes	no	no
SPE_A1	P02786	D.STDFTGTIK[+87.998]LLNENSYVPR.E	P02786@145	yes	yes	no	no
SPE_A1	P02786	D.STDFTGTIK[+87.998]LLNENSYVPR.E	P02786@145	yes	yes	no	no
SPE_A1	P02786	D.STDFTGTIK[+87.998]LLNENSYVPR.E	P02786@145	yes	yes	no	no
SPE_A1	P02786	T.[+145.020].IKLLNENSYVPR.E	P02786@144	yes	yes	no	no
SPE_A1	P02786	T.[+87.998].IK[+57.021]LLNENSYVPR.E	P02786@144	yes	yes	no	no
SPE_A1	P02786	I.[+57.021].K[+145.020]LLNENSYVPR.E	P02786@145	yes	yes	no	no
SPE_A1	P02786	I.[+57.021].K[+145.020]LLNENSYVPR.E	P02786@145	yes	yes	no	no
SPE_A1	P02786	I.[+145.020].KLLNENSYVPR.E	P02786@145	yes	yes	no	no
SPE_A1	P02786	I.[+145.020].KLLNENSYVPR.E	P02786@145	yes	yes	no	no
SPE_A1	P02786	I.[+145.020].KLLNENSYVPR.E	P02786@145	yes	yes	no	no
SPE_A1	P02786	I.[+145.020].KLLNENSYVPR.E	P02786@145	yes	yes	no	no
SPE_A1	P02786	I.[+57.021].K[+145.020]LLNENSYVPR.E	P02786@145	yes	yes	no	no
SPE_A1	P02786	I.[+145.020].KLLNENSYVPR.E	P02786@145	yes	yes	no	no
SPE_A1	P02786	I.[+145.020].KLLNENSYVPR.E	P02786@145	yes	yes	no	no
SPE_A1	P02786	I.[+57.021].K[+145.020]LLNENSYVPR.E	P02786@145	yes	yes	no	no
SPE_A1	P02786	I.[+57.021].K[+145.020]LLNENSYVPR.E	P02786@145	yes	yes	no	no
SPE_A1	P02786	I.[+57.021].K[+145.020]LLNENSYVPR.E	P02786@145	yes	yes	no	no
SPE_A1	P02786	I.[+57.021].K[+145.020]LLNENSYVPR.E	P02786@145	yes	yes	no	no
SPE_A1	P02786	I.[+145.020].KLLNENSYVPR.E	P02786@145	yes	yes	no	no
SPE_A1	P02786	I.[+57.021].K[+145.020]LLNENSYVPR.E	P02786@145	yes	yes	no	no
SPE_A1	P02786	I.[+145.020].KLLNENSYVPR.E	P02786@145	yes	yes	no	no
SPE_A1	P02786	I.[+145.020].KLLNENSYVPR.E	P02786@145	yes	yes	no	no
SPE_A1	P02786	I.[+145.020].KLLNENSYVPR.E	P02786@145	yes	yes	no	no
SPE_A1	P02786	R.[+114.043].EAGSQK[+87.998]DENLALYVENQFR.E	P02786@161	yes	yes	no	no
SPE_A1	P02786	R.[+114.043].EAGSQK[+87.998]DENLALYVENQFR.E	P02786@161	yes	yes	no	no
SPE_A1	P02786	R.EAGSQK[+145.020]DENLALYVENQFR.E	P02786@161	yes	yes	no	no
SPE_A1	P02786	R.[+57.021].EAGSQK[+87.998]DENLALYVENQFR.E	P02786@161	yes	yes	no	no
SPE_A1	P02786	R.[+57.021].EAGSQK[+145.020]DENLALYVENQFR.E	P02786@161	yes	yes	no	no
SPE_A1	P02786	R.[+57.021].EAGSQK[+145.020]DENLALYVENQFR.E	P02786@161	yes	yes	no	no
SPE_A1	P02786	R.[+57.021].EAGSQK[+145.020]DENLALYVENQFR.E	P02786@161	yes	yes	no	no
SPE_A1	P02786	R.[+57.021].EAGSQK[+145.020]DENLALYVENQFR.E	P02786@161	yes	yes	no	no
SPE_A1	P02786	R.[+57.021].EAGSQK[+145.020]DENLALYVENQFR.E	P02786@161	yes	yes	no	no
SPE_A1	P02786	R.EAGSQK[+145.020]DENLALYVENQFR.E	P02786@161	yes	yes	no	no
SPE_A1	P02786	R.[+114.043].EAGSQK[+87.998]DENLALYVENQFR.E	P02786@161	yes	yes	no	no
SPE_A1	P02786	R.EAGSQK[+145.020]DENLALYVENQFR.E	P02786@161	yes	yes	no	no
SPE_A1	P02786	R.[+57.021].EAGSQK[+145.020]DENLALYVENQFR.E	P02786@161	yes	yes	no	no
SPE_A1	P02786	R.[+57.021].EAGSQK[+87.998]DENLALYVENQFR.E	P02786@161	yes	yes	no	no
SPE_A1	P02786	R.[+114.043].EAGSQK[+87.998]DENLALYVENQFR.E	P02786@161	yes	yes	no	no
SPE_A1	P02786	R.[+57.021].EAGSQK[+145.020]DENLALYVENQFR.E	P02786@161	yes	yes	no	no
SPE_A1	P02786	R.EAGSQK[+145.020]DENLALYVENQFR.E	P02786@161	yes	yes	no	no
SPE_A1	P02786	R.[+57.021].EAGSQK[+87.998]DENLALYVENQFR.E	P02786@161	yes	yes	no	no
SPE_A1	P02786	R.EAGSQK[+145.020]DENLALYVENQFR.E	P02786@161	yes	yes	no	no
SPE_A1	P02786	R.EAGSQK[+145.020]DENLALYVENQFR.E	P02786@161	yes	yes	no	no
SPE_A1	P02786	R.[+145.020].EAGSQKDENLALYVENQFR.E	P02786@156	yes	yes	no	no
SPE_A1	P02786	R.EAGSQK[+145.020]DENLALYVENQFR.E	P02786@161	yes	yes	no	no
SPE_A1	P02786	R.EAGSQK[+145.020]DENLALYVENQFR.E	P02786@161	yes	yes	no	no
SPE_A1	P02786	R.EAGSQK[+145.020]DENLALYVENQFR.E	P02786@161	yes	yes	no	no
SPE_A1	P02786	R.EAGSQK[+145.020]DENLALYVENQFR.E	P02786@161	yes	yes	no	no
SPE_A1	P02786	R.EAGSQK[+145.020]DENLALYVENQFR.E	P02786@161	yes	yes	no	no
SPE_A1	P02786	R.EAGSQK[+145.020]DENLALYVENQFR.E	P02786@161	yes	yes	no	no
SPE_A1	P02786	R.EAGSQK[+145.020]DENLALYVENQFR.E	P02786@161	yes	yes	no	no
SPE_A1	P02786	R.EFK[+145.020]LSK.V	P02786@177	yes	yes	no	no
SPE_A1	P02786	R.EFK[+145.020]LSK.V	P02786@177	yes	yes	no	no
SPE_A1	P02786	R.EFK[+145.020]LSK.V	P02786@177	yes	yes	no	no
SPE_A1	P02786	R.EFK[+145.020]LSK.V	P02786@177	yes	yes	no	no
SPE_A1	P02786	R.EFK[+145.020]LSK.V	P02786@177	yes	yes	no	no
SPE_A1	P02786	R.EFK[+145.020]LSK.V	P02786@177	yes	yes	no	no
SPE_A1	P02786	K.LSK[+145.020]VWR.D	P02786@180	yes	yes	no	no
SPE_A1	P02786	R.DQHFVK[+145.020]IQVK.D	P02786@189	yes	yes	no	no
SPE_A1	P02786	R.DQHFVK[+145.020]IQVK.D	P02786@189	yes	yes	no	no
SPE_A1	P02786	R.DQHFVK[+145.020]IQVK.D	P02786@189	yes	yes	no	no
SPE_A1	P02786	R.DQHFVK[+145.020]IQVK.D	P02786@189	yes	yes	no	no
SPE_A1	P02786	R.DQHFVK[+145.020]IQVK.D	P02786@189	yes	yes	no	no
SPE_A1	P02786	K.IQVK[+145.020]DSAQNSVIIVDK.N	P02786@193	yes	yes	no	no
SPE_A1	P02786	K.[+57.021].IQVK[+145.020]DSAQNSVIIVDK.N	P02786@193	yes	yes	no	no
SPE_A1	P02786	K.[+57.021].IQVK[+145.020]DSAQNSVIIVDK.N	P02786@193	yes	yes	no	no
SPE_A1	P02786	K.IQVK[+145.020]DSAQNSVIIVDK.N	P02786@193	yes	yes	no	no
SPE_A1	P02786	K.[+57.021].IQVK[+145.020]DSAQNSVIIVDK.N	P02786@193	yes	yes	no	no
SPE_A1	P02786	K.[+145.020].IQVKDSAQNSVIIVDK.N	P02786@190	yes	yes	no	no
SPE_A1	P02786	K.[+57.021].IQVK[+145.020]DSAQNSVIIVDK.N	P02786@193	yes	yes	no	no
SPE_A1	P02786	K.[+145.020].IQVKDSAQNSVIIVDK.N	P02786@190	yes	yes	no	no
SPE_A1	P02786	K.[+57.021].IQVK[+145.020]DSAQNSVIIVDK.N	P02786@193	yes	yes	no	no
SPE_A1	P02786	K.[+57.021].IQVK[+145.020]DSAQNSVIIVDK.N	P02786@193	yes	yes	no	no
SPE_A1	P02786	K.[+57.021].IQVK[+145.020]DSAQNSVIIVDK.N	P02786@193	yes	yes	no	no
SPE_A1	P02786	K.[+57.021].IQVK[+145.020]DSAQNSVIIVDK.N	P02786@193	yes	yes	no	no
SPE_A1	P02786	K.IQVK[+145.020]DSAQNSVIIVDK.N	P02786@193	yes	yes	no	no
SPE_A1	P02786	K.IQVK[+145.020]DSAQNSVIIVDK.N	P02786@193	yes	yes	no	no
SPE_A1	P02786	K.[+57.021].IQVK[+145.020]DSAQNSVIIVDK.N	P02786@193	yes	yes	no	no
SPE_A1	P02786	K.IQVK[+145.020]DSAQNSVIIVDK.N	P02786@193	yes	yes	no	no
SPE_A1	P02786	K.IQVK[+145.020]DSAQNSVIIVDK.N	P02786@193	yes	yes	no	no
SPE_A1	P02786	K.IQVK[+145.020]DSAQNSVIIVDK.N	P02786@193	yes	yes	no	no
SPE_A1	P02786	K.[+145.020].IQVKDSAQNSVIIVDK.N	P02786@190	yes	yes	no	no
SPE_A1	P02786	K.IQVK[+145.020]DSAQNSVIIVDK.N	P02786@193	yes	yes	no	no
SPE_A1	P02786	K.[+57.021].IQVK[+145.020]DSAQNSVIIVDK.N	P02786@193	yes	yes	no	no
SPE_A1	P02786	K.IQVK[+145.020]DSAQNSVIIVDK.N	P02786@193	yes	yes	no	no
SPE_A1	P02786	K.[+57.021].IQVK[+145.020]DSAQNSVIIVDK.N	P02786@193	yes	yes	no	no
SPE_A1	P02786	K.[+57.021].IQVK[+145.020]DSAQNSVIIVDK.N	P02786@193	yes	yes	no	no
SPE_A1	P02786	K.IQVK[+145.020]DSAQNSVIIVDK.N	P02786@193	yes	yes	no	no
SPE_A1	P02786	K.IQVK[+145.020]DSAQNSVIIVDK.N	P02786@193	yes	yes	no	no
SPE_A1	P02786	K.IQVK[+145.020]DSAQNSVIIVDKNGR.L	P02786@193	yes	yes	no	no
SPE_A1	P02786	K.IQVK[+145.020]DSAQNSVIIVDKNGR.L	P02786@193	yes	yes	no	no
SPE_A1	P02786	K.[+57.021].IQVK[+145.020]DSAQNSVIIVDKNGR.L	P02786@193	yes	yes	no	no
SPE_A1	P02786	K.IQVK[+145.020]DSAQNSVIIVDKNGR.L	P02786@193	yes	yes	no	no
SPE_A1	P02786	K.IQVK[+145.020]DSAQNSVIIVDKNGR.L	P02786@193	yes	yes	no	no
SPE_A1	P02786	K.IQVK[+145.020]DSAQNSVIIVDKN[+0.984]GR.L	P02786@193	yes	yes	no	no
SPE_A1	P02786	K.IQVK[+145.020]DSAQNSVIIVDKN[+0.984]GR.L	P02786@193	yes	yes	no	no
SPE_A1	P02786	K.IQVK[+145.020]DSAQNSVIIVDKN[+0.984]GR.L	P02786@193	yes	yes	no	no
SPE_A1	P02786	V.[+145.020].KDSAQNSVIIVDK.N	P02786@193	yes	yes	no	no
SPE_A1	P02786	V.[+145.020].KDSAQNSVIIVDK.N	P02786@193	yes	yes	no	no
SPE_A1	P02786	V.[+145.020].KDSAQNSVIIVDK.N	P02786@193	yes	yes	no	no
SPE_A1	P02786	V.[+145.020].KDSAQNSVIIVDK.N	P02786@193	yes	yes	no	no
SPE_A1	P02786	V.[+145.020].KDSAQNSVIIVDK.N	P02786@193	yes	yes	no	no
SPE_A1	P02786	K.DSAQNSVIIVDK[+145.020]NGR.L	P02786@205	yes	yes	no	no
SPE_A1	P02786	K.DSAQNSVIIVDK[+145.020]NGR.L	P02786@205	yes	yes	no	no
SPE_A1	P02786	K.[+57.021].DSAQNSVIIVDK[+145.020]NGR.L	P02786@205	yes	yes	no	no
SPE_A1	P02786	K.DSAQNSVIIVDK[+145.020]NGR.L	P02786@205	yes	yes	no	no
SPE_A1	P02786	K.DSAQNSVIIVDK[+145.020]NGR.L	P02786@205	yes	yes	no	no
SPE_A1	P02786	K.DSAQNSVIIVDK[+145.020]NGR.L	P02786@205	yes	yes	no	no
SPE_A1	P02786	K.[+57.021].DSAQNSVIIVDK[+145.020]NGR.L	P02786@205	yes	yes	no	no
SPE_A1	P02786	K.DSAQNSVIIVDK[+145.020]NGR.L	P02786@205	yes	yes	no	no
SPE_A1	P02786	K.DSAQNSVIIVDK[+145.020]NGR.L	P02786@205	yes	yes	no	no
SPE_A1	P02786	K.DSAQNSVIIVDK[+145.020]NGR.L	P02786@205	yes	yes	no	no
SPE_A1	P02786	K.DSAQNSVIIVDK[+145.020]NGR.L	P02786@205	yes	yes	no	no
SPE_A1	P02786	K.DSAQNSVIIVDK[+145.020]NGR.L	P02786@205	yes	yes	no	no
SPE_A1	P02786	K.DSAQNSVIIVDK[+145.020]NGR.L	P02786@205	yes	yes	no	no
SPE_A1	P02786	K.DSAQNSVIIVDK[+145.020]NGR.L	P02786@205	yes	yes	no	no
SPE_A1	P02786	K.[+57.021].DSAQNSVIIVDK[+145.020]NGR.L	P02786@205	yes	yes	no	no
SPE_A1	P02786	K.[+57.021].DSAQNSVIIVDK[+145.020]NGR.L	P02786@205	yes	yes	no	no
SPE_A1	P02786	K.DSAQNSVIIVDK[+145.020]NGR.L	P02786@205	yes	yes	no	no
SPE_A1	P02786	K.DSAQNSVIIVDK[+145.020]N[+0.984]GR.L	P02786@205	yes	yes	no	no
SPE_A1	P02786	K.DSAQNSVIIVDK[+145.020]N[+0.984]GR.L	P02786@205	yes	yes	no	no
SPE_A1	P02786	K.DSAQNSVIIVDK[+145.020]N[+0.984]GR.L	P02786@205	yes	yes	no	no
SPE_A1	P02786	K.DSAQNSVIIVDK[+145.020]N[+0.984]GR.L	P02786@205	yes	yes	no	no
SPE_A1	P02786	K.DSAQNSVIIVDK[+145.020]N[+0.984]GR.L	P02786@205	yes	yes	no	no
SPE_A1	P02786	K.DSAQNSVIIVDK[+145.020]N[+0.984]GR.L	P02786@205	yes	yes	no	no
SPE_A1	P02786	K.DSAQNSVIIVDK[+145.020]N[+0.984]GR.L	P02786@205	yes	yes	no	no
SPE_A1	P02786	K.DSAQNSVIIVDK[+145.020]N[+0.984]GR.L	P02786@205	yes	yes	no	no
SPE_A1	P02786	K.DSAQNSVIIVDK[+145.020]N[+0.984]GR.L	P02786@205	yes	yes	no	no
SPE_A1	P02786	K.DSAQNSVIIVDK[+145.020]N[+0.984]GR.L	P02786@205	yes	yes	no	no
SPE_A1	P02786	K.DSAQNSVIIVDK[+145.020]N[+0.984]GR.L	P02786@205	yes	yes	no	no
SPE_A1	P02786	K.DSAQNSVIIVDK[+145.020]N[+0.984]GR.L	P02786@205	yes	yes	no	no
SPE_A1	P02786	R.LVYLVENPGGYVAYSK[+145.020]AATVTGK.L	P02786@224	yes	yes	no	no
SPE_A1	P02786	R.LVYLVENPGGYVAYSK[+145.020]AATVTGK.L	P02786@224	yes	yes	no	no
SPE_A1	P02786	R.LVYLVENPGGYVAYSK[+145.020]AATVTGK.L	P02786@224	yes	yes	no	no
SPE_A1	P02786	R.[+57.021].LVYLVENPGGYVAYSK[+145.020]AATVTGK.L	P02786@224	yes	yes	no	no
SPE_A1	P02786	R.LVYLVENPGGYVAYSK[+145.020]AATVTGK.L	P02786@224	yes	yes	no	no
SPE_A1	P02786	R.[+57.021].LVYLVENPGGYVAYSK[+145.020]AATVTGK.L	P02786@224	yes	yes	no	no
SPE_A1	P02786	R.LVYLVENPGGYVAYSK[+145.020]AATVTGK.L	P02786@224	yes	yes	no	no
SPE_A1	P02786	R.LVYLVENPGGYVAYSK[+145.020]AATVTGK.L	P02786@224	yes	yes	no	no
SPE_A1	P02786	R.[+57.021].LVYLVENPGGYVAYSK[+145.020]AATVTGK.L	P02786@224	yes	yes	no	no
SPE_A1	P02786	R.LVYLVENPGGYVAYSK[+145.020]AATVTGK.L	P02786@224	yes	yes	no	no
SPE_A1	P02786	R.[+57.021].LVYLVENPGGYVAYSK[+145.020]AATVTGK.L	P02786@224	yes	yes	no	no
SPE_A1	P02786	R.LVYLVENPGGYVAYSK[+145.020]AATVTGK.L	P02786@224	yes	yes	no	no
SPE_A1	P02786	R.LVYLVENPGGYVAYSK[+145.020]AATVTGK.L	P02786@224	yes	yes	no	no
SPE_A1	P02786	R.LVYLVENPGGYVAYSK[+145.020]AATVTGK[+57.021].L	P02786@224	yes	yes	no	no
SPE_A1	P02786	K.AATVTGK[+145.020]LVHANFGTK.K	P02786@231	yes	yes	no	no
SPE_A1	P02786	K.AATVTGK[+145.020]LVHANFGTK.K	P02786@231	yes	yes	no	no
SPE_A1	P02786	K.LVHANFGTK[+145.020]K.D	P02786@240	yes	yes	no	no
SPE_A1	P02786	K.LVHANFGTK[+145.020]K.D	P02786@240	yes	yes	no	no
SPE_A1	P02786	K.LVHANFGTK[+145.020]K.D	P02786@240	yes	yes	no	no
SPE_A1	P02786	K.LVHANFGTK[+145.020]K.D	P02786@240	yes	yes	no	no
SPE_A1	P02786	K.LVHANFGTK[+145.020]K.D	P02786@240	yes	yes	no	no
SPE_A1	P02786	K.LVHANFGTK[+145.020]K.D	P02786@240	yes	yes	no	no
SPE_A1	P02786	K.LVHANFGTK[+145.020]K.D	P02786@240	yes	yes	no	no
SPE_A1	P02786	K.LVHANFGTK[+145.020]K.D	P02786@240	yes	yes	no	no
SPE_A1	P02786	K.[+145.020].KDFEDLYTPVN[+0.984]GSIVIVR.A	P02786@241	yes	yes	no	no
SPE_A1	P02786	K.[+145.020].KDFEDLYTPVN[+0.984]GSIVIVR.A	P02786@241	yes	yes	no	no
SPE_A1	P02786	K.[+145.020].KDFEDLYTPVN[+0.984]GSIVIVR.A	P02786@241	yes	yes	no	no
SPE_A1	P02786	K.[+145.020].KDFEDLYTPVN[+0.984]GSIVIVR.A	P02786@241	yes	yes	no	no
SPE_A1	P02786	K.[+145.020].KDFEDLYTPVN[+0.984]GSIVIVR.A	P02786@241	yes	yes	no	no
SPE_A1	P02786	K.[+145.020].KDFEDLYTPVN[+0.984]GSIVIVR.A	P02786@241	yes	yes	no	no
SPE_A1	P02786	K.[+145.020].KDFEDLYTPVN[+0.984]GSIVIVR.A	P02786@241	yes	yes	no	no
SPE_A1	P02786	K.[+145.020].KDFEDLYTPVN[+0.984]GSIVIVR.A	P02786@241	yes	yes	no	no
SPE_A1	P02786	K.[+145.020].KDFEDLYTPVN[+0.984]GSIVIVR.A	P02786@241	yes	yes	no	no
SPE_A1	P02786	K.[+145.020].KDFEDLYTPVN[+0.984]GSIVIVR.A	P02786@241	yes	yes	no	no
SPE_A1	P02786	R.[+114.043].AGK[+145.020]ITFAEK.V	P02786@261	yes	yes	no	no
SPE_A1	P02786	R.[+145.020].AGKITFAEK.V	P02786@259	yes	yes	no	no
SPE_A1	P02786	R.[+114.043].AGK[+145.020]ITFAEK.V	P02786@261	yes	yes	no	no
SPE_A1	P02786	R.[+114.043].AGK[+145.020]ITFAEK.V	P02786@261	yes	yes	no	no
SPE_A1	P02786	R.[+57.021].AGK[+145.020]ITFAEK.V	P02786@261	yes	yes	no	no
SPE_A1	P02786	R.AGK[+145.020]ITFAEK.V	P02786@261	yes	yes	no	no
SPE_A1	P02786	R.[+145.020].AGKITFAEK[+57.021].V	P02786@259	yes	yes	no	no
SPE_A1	P02786	R.[+57.021].AGK[+145.020]ITFAEK.V	P02786@261	yes	yes	no	no
SPE_A1	P02786	R.[+114.043].AGK[+145.020]ITFAEK.V	P02786@261	yes	yes	no	no
SPE_A1	P02786	R.[+114.043].AGK[+145.020]ITFAEK.V	P02786@261	yes	yes	no	no
SPE_A1	P02786	R.[+57.021].AGK[+145.020]ITFAEK.V	P02786@261	yes	yes	no	no
SPE_A1	P02786	R.[+57.021].AGK[+145.020]ITFAEK.V	P02786@261	yes	yes	no	no
SPE_A1	P02786	R.AGK[+145.020]ITFAEK.V	P02786@261	yes	yes	no	no
SPE_A1	P02786	R.[+57.021].AGK[+145.020]ITFAEK.V	P02786@261	yes	yes	no	no
SPE_A1	P02786	R.AGK[+145.020]ITFAEK.V	P02786@261	yes	yes	no	no
SPE_A1	P02786	R.AGK[+145.020]ITFAEK.V	P02786@261	yes	yes	no	no
SPE_A1	P02786	R.AGK[+145.020]ITFAEK.V	P02786@261	yes	yes	no	no
SPE_A1	P02786	R.AGK[+145.020]ITFAEK.V	P02786@261	yes	yes	no	no
SPE_A1	P02786	R.[+57.021].AGK[+145.020]ITFAEK.V	P02786@261	yes	yes	no	no
SPE_A1	P02786	R.[+57.021].AGK[+145.020]ITFAEK.V	P02786@261	yes	yes	no	no
SPE_A1	P02786	R.[+57.021].AGK[+145.020]ITFAEK.V	P02786@261	yes	yes	no	no
SPE_A1	P02786	R.[+57.021].AGK[+145.020]ITFAEK.V	P02786@261	yes	yes	no	no
SPE_A1	P02786	R.[+57.021].AGK[+145.020]ITFAEK.V	P02786@261	yes	yes	no	no
SPE_A1	P02786	R.[+57.021].AGK[+145.020]ITFAEK.V	P02786@261	yes	yes	no	no
SPE_A1	P02786	R.AGK[+145.020]ITFAEK.V	P02786@261	yes	yes	no	no
SPE_A1	P02786	R.AGK[+145.020]ITFAEK.V	P02786@261	yes	yes	no	no
SPE_A1	P02786	R.AGK[+145.020]ITFAEK.V	P02786@261	yes	yes	no	no
SPE_A1	P02786	R.AGK[+145.020]ITFAEK.V	P02786@261	yes	yes	no	no
SPE_A1	P02786	R.AGK[+145.020]ITFAEK.V	P02786@261	yes	yes	no	no
SPE_A1	P02786	R.AGK[+145.020]ITFAEK.V	P02786@261	yes	yes	no	no
SPE_A1	P02786	R.AGK[+145.020]ITFAEK[+57.021].V	P02786@261	yes	yes	no	no
SPE_A1	P02786	R.AGK[+145.020]ITFAEK[+57.021].V	P02786@261	yes	yes	no	no
SPE_A1	P02786	R.AGK[+145.020]ITFAEK[+57.021].V	P02786@261	yes	yes	no	no
SPE_A1	P02786	R.AGK[+145.020]ITFAEK[+57.021].V	P02786@261	yes	yes	no	no
SPE_A1	P02786	R.AGK[+145.020]ITFAEK[+57.021].V	P02786@261	yes	yes	no	no
SPE_A1	P02786	R.AGK[+145.020]ITFAEK[+57.021].V	P02786@261	yes	yes	no	no
SPE_A1	P02786	R.[+145.020].SSGLPNIPVQTISR.A	P02786@326	yes	yes	no	no
SPE_A1	P02786	R.[+145.020].AAAEKLFGNMEGDC[+57.021]PSDWK.T	P02786@340	yes	yes	no	no
SPE_A1	P02786	R.[+145.020].AAAEKLFGNMEGDC[+57.021]PSDWK.T	P02786@340	yes	yes	no	no
SPE_A1	P02786	R.[+145.020].AAAEKLFGNMEGDC[+57.021]PSDWK.T	P02786@340	yes	yes	no	no
SPE_A1	P02786	R.[+145.020].AAAEKLFGNMEGDC[+57.021]PSDWK.T	P02786@340	yes	yes	no	no
SPE_A1	P02786	R.[+145.020].AAAEKLFGNMEGDC[+57.021]PSDWK.T	P02786@340	yes	yes	no	no
SPE_A1	P02786	R.[+145.020].AAAEKLFGNMEGDC[+57.021]PSDWK.T	P02786@340	yes	yes	no	no
SPE_A1	P02786	R.[+145.020].AAAEK[+57.021]LFGNMEGDC[+57.021]PSDWK.T	P02786@340	yes	yes	no	no
SPE_A1	P02786	R.[+145.020].AAAEK[+57.021]LFGNMEGDC[+57.021]PSDWK.T	P02786@340	yes	yes	no	no
SPE_A1	P02786	R.[+145.020].AAAEK[+57.021]LFGNMEGDC[+57.021]PSDWK.T	P02786@340	yes	yes	no	no
SPE_A1	P02786	R.[+114.043].AAAEK[+87.998]LFGNMEGDC[+57.021]PSDWK.T	P02786@344	yes	yes	no	no
SPE_A1	P02786	R.[+114.043].AAAEK[+87.998]LFGNMEGDC[+57.021]PSDWK.T	P02786@344	yes	yes	no	no
SPE_A1	P02786	R.[+114.043].AAAEK[+87.998]LFGNMEGDC[+57.021]PSDWK.T	P02786@344	yes	yes	no	no
SPE_A1	P02786	R.[+57.021].AAAEK[+145.020]LFGNMEGDC[+57.021]PSDWK.T	P02786@344	yes	yes	no	no
SPE_A1	P02786	R.AAAEK[+145.020]LFGNMEGDC[+57.021]PSDWK.T	P02786@344	yes	yes	no	no
SPE_A1	P02786	R.AAAEK[+145.020]LFGNMEGDC[+57.021]PSDWK.T	P02786@344	yes	yes	no	no
SPE_A1	P02786	R.[+145.020].AAAEKLFGNM[+43.006]EGDC[+57.021]PSDWK.T	P02786@340	yes	yes	no	no
SPE_A1	P02786	R.AAAEK[+145.020]LFGNMEGDC[+57.021]PSDWK.T	P02786@344	yes	yes	no	no
SPE_A1	P02786	R.AAAEK[+145.020]LFGNMEGDC[+57.021]PSDWK.T	P02786@344	yes	yes	no	no
SPE_A1	P02786	R.[+145.020].AAAEKLFGNM[+43.006]EGDC[+57.021]PSDWK.T	P02786@340	yes	yes	no	no
SPE_A1	P02786	R.[+145.020].AAAEKLFGNM[+43.006]EGDC[+57.021]PSDWK.T	P02786@340	yes	yes	no	no
SPE_A1	P02786	R.[+145.020].AAAEKLFGNM[+43.006]EGDC[+57.021]PSDWK.T	P02786@340	yes	yes	no	no
SPE_A1	P02786	R.[+145.020].AAAEKLFGNM[+43.006]EGDC[+57.021]PSDWK.T	P02786@340	yes	yes	no	no
SPE_A1	P02786	R.[+145.020].AAAEKLFGNM[+43.006]EGDC[+57.021]PSDWK.T	P02786@340	yes	yes	no	no
SPE_A1	P02786	R.AAAEK[+145.020]LFGNM[+43.006]EGDC[+57.021]PSDWK.T	P02786@344	yes	yes	no	no
SPE_A1	P02786	R.AAAEK[+145.020]LFGNM[+43.006]EGDC[+57.021]PSDWK.T	P02786@344	yes	yes	no	no
SPE_A1	P02786	R.AAAEK[+145.020]LFGNM[+43.006]EGDC[+57.021]PSDWK.T	P02786@344	yes	yes	no	no
SPE_A1	P02786	R.AAAEK[+145.020]LFGNM[+43.006]EGDC[+57.021]PSDWK.T	P02786@344	yes	yes	no	no
SPE_A1	P02786	R.[+114.043].AAAEK[+87.998]LFGNMEGDC[+57.021]PSDWKTDSTC[+57.021]R.M	P02786@344	yes	yes	no	no
SPE_A1	P02786	K.[+145.020].LFGNMEGDC[+57.021]PSDWK[+57.021]TDSTC[+57.021]R.M	P02786@345	yes	no	no	no
SPE_A1	P02786	K.[+114.043].LFGNMEGDC[+57.021]PSDWK[+145.020]TDSTC[+57.021]R.M	P02786@358	yes	yes	no	no
SPE_A1	P02786	K.[+114.043].LFGNMEGDC[+57.021]PSDWK[+145.020]TDSTC[+57.021]R.M	P02786@358	yes	yes	no	no
SPE_A1	P02786	K.[+57.021].LFGNMEGDC[+57.021]PSDWK[+145.020]TDSTC[+57.021]R.M	P02786@358	yes	yes	no	no
SPE_A1	P02786	K.[+114.043].LFGNMEGDC[+57.021]PSDWK[+145.020]TDSTC[+57.021]R.M	P02786@358	yes	yes	no	no
SPE_A1	P02786	K.[+57.021].LFGNMEGDC[+57.021]PSDWK[+145.020]TDSTC[+57.021]R.M	P02786@358	yes	yes	no	no
SPE_A1	P02786	K.[+114.043].LFGNMEGDC[+57.021]PSDWK[+145.020]TDSTC[+57.021]R.M	P02786@358	yes	yes	no	no
SPE_A1	P02786	K.[+114.043].LFGNMEGDC[+57.021]PSDWK[+145.020]TDSTC[+57.021]R.M	P02786@358	yes	yes	no	no
SPE_A1	P02786	K.[+114.043].LFGNMEGDC[+57.021]PSDWK[+145.020]TDSTC[+57.021]R.M	P02786@358	yes	yes	no	no
SPE_A1	P02786	K.[+57.021].LFGNMEGDC[+57.021]PSDWK[+145.020]TDSTC[+57.021]R.M	P02786@358	yes	yes	no	no
SPE_A1	P02786	K.LFGNMEGDC[+57.021]PSDWK[+145.020]TDSTC[+57.021]R.M	P02786@358	yes	yes	no	no
SPE_A1	P02786	K.LFGNMEGDC[+57.021]PSDWK[+145.020]TDSTC[+57.021]R.M	P02786@358	yes	yes	no	no
SPE_A1	P02786	K.LFGNMEGDC[+57.021]PSDWK[+145.020]TDSTC[+57.021]R.M	P02786@358	yes	yes	no	no
SPE_A1	P02786	K.[+57.021].LFGNMEGDC[+57.021]PSDWK[+145.020]TDSTC[+57.021]R.M	P02786@358	yes	yes	no	no
SPE_A1	P02786	K.[+57.021].LFGNMEGDC[+57.021]PSDWK[+145.020]TDSTC[+57.021]R.M	P02786@358	yes	yes	no	no
SPE_A1	P02786	K.[+57.021].LFGNMEGDC[+57.021]PSDWK[+145.020]TDSTC[+57.021]R.M	P02786@358	yes	yes	no	no
SPE_A1	P02786	K.[+114.043].LFGNMEGDC[+57.021]PSDWK[+145.020]TDSTC[+57.021]R.M	P02786@358	yes	yes	no	no
SPE_A1	P02786	K.[+57.021].LFGNMEGDC[+57.021]PSDWK[+145.020]TDSTC[+57.021]R.M	P02786@358	yes	yes	no	no
SPE_A1	P02786	K.[+114.043].LFGNMEGDC[+57.021]PSDWK[+145.020]TDSTC[+57.021]R.M	P02786@358	yes	yes	no	no
SPE_A1	P02786	K.LFGNMEGDC[+57.021]PSDWK[+145.020]TDSTC[+57.021]R.M	P02786@358	yes	yes	no	no
SPE_A1	P02786	K.[+57.021].LFGNMEGDC[+57.021]PSDWK[+145.020]TDSTC[+57.021]R.M	P02786@358	yes	yes	no	no
SPE_A1	P02786	K.[+57.021].LFGNMEGDC[+57.021]PSDWK[+145.020]TDSTC[+57.021]R.M	P02786@358	yes	yes	no	no
SPE_A1	P02786	K.[+57.021].LFGNMEGDC[+57.021]PSDWK[+145.020]TDSTC[+57.021]R.M	P02786@358	yes	yes	no	no
SPE_A1	P02786	K.[+57.021].LFGNMEGDC[+57.021]PSDWK[+145.020]TDSTC[+57.021]R.M	P02786@358	yes	yes	no	no
SPE_A1	P02786	K.[+57.021].LFGNMEGDC[+57.021]PSDWK[+145.020]TDSTC[+57.021]R.M	P02786@358	yes	yes	no	no
SPE_A1	P02786	K.LFGNM[+43.006]EGDC[+57.021]PSDWK[+145.020]TDSTC[+57.021]R.M	P02786@358	yes	yes	no	no
SPE_A1	P02786	K.LFGNM[+43.006]EGDC[+57.021]PSDWK[+145.020]TDSTC[+57.021]R.M	P02786@358	yes	yes	no	no
SPE_A1	P02786	K.LFGNM[+43.006]EGDC[+57.021]PSDWK[+145.020]TDSTC[+57.021]R.M	P02786@358	yes	yes	no	no
SPE_A1	P02786	K.LFGNM[+43.006]EGDC[+57.021]PSDWK[+145.020]TDSTC[+57.021]R.M	P02786@358	yes	yes	no	no
SPE_A1	P02786	K.LFGNM[+43.006]EGDC[+57.021]PSDWK[+145.020]TDSTC[+57.021]R.M	P02786@358	yes	yes	no	no
SPE_A1	P02786	K.LFGNM[+43.006]EGDC[+57.021]PSDWK[+145.020]TDSTC[+57.021]R.M	P02786@358	yes	yes	no	no
SPE_A1	P02786	M.EGDC[+57.021]PSDWK[+145.020]TDSTC[+57.021]R.M	P02786@358	yes	yes	no	no
SPE_A1	P02786	V.[+145.020].KHPVTGQFLYQDSNWASK.V	P02786@514	yes	yes	no	no
SPE_A1	P02786	V.[+145.020].KHPVTGQFLYQDSNWASK.V	P02786@514	yes	yes	no	no
SPE_A1	P02786	V.[+145.020].KHPVTGQFLYQDSNWASK.V	P02786@514	yes	yes	no	no
SPE_A1	P02786	V.[+145.020].KHPVTGQFLYQDSNWASK.V	P02786@514	yes	yes	no	no
SPE_A1	P02786	V.[+145.020].KHPVTGQFLYQDSNWASK.V	P02786@514	yes	yes	no	no
SPE_A1	P02786	V.TGQFLYQDSNWASK[+145.020].V	P02786@531	yes	yes	no	no
SPE_A1	P02786	V.TGQFLYQDSNWASK[+145.020]VEK.L	P02786@531	yes	yes	no	no
SPE_A1	P02786	V.TGQFLYQDSNWASK[+145.020]VEK.L	P02786@531	yes	yes	no	no
SPE_A1	P02786	V.[+57.021].TGQFLYQDSNWASK[+145.020]VEK.L	P02786@531	yes	yes	no	no
SPE_A1	P02786	V.TGQFLYQDSNWASK[+145.020]VEK.L	P02786@531	yes	yes	no	no
SPE_A1	P02786	V.TGQFLYQDSNWASK[+145.020]VEK.L	P02786@531	yes	yes	no	no
SPE_A1	P02786	V.TGQFLYQDSNWASK[+145.020]VEK.L	P02786@531	yes	yes	no	no
SPE_A1	P02786	V.[+57.021].TGQFLYQDSNWASK[+145.020]VEK.L	P02786@531	yes	yes	no	no
SPE_A1	P02786	V.[+57.021].TGQFLYQDSNWASK[+145.020]VEK.L	P02786@531	yes	yes	no	no
SPE_A1	P02786	V.[+57.021].TGQFLYQDSNWASK[+145.020]VEK.L	P02786@531	yes	yes	no	no
SPE_A1	P02786	V.[+57.021].TGQFLYQDSNWASK[+145.020]VEK.L	P02786@531	yes	yes	no	no
SPE_A1	P02786	V.[+57.021].TGQFLYQDSNWASK[+145.020]VEK.L	P02786@531	yes	yes	no	no
SPE_A1	P02786	V.[+57.021].TGQFLYQDSNWASK[+145.020]VEK.L	P02786@531	yes	yes	no	no
SPE_A1	P02786	V.TGQFLYQDSNWASK[+145.020]VEK.L	P02786@531	yes	yes	no	no
SPE_A1	P02786	V.[+57.021].TGQFLYQDSNWASK[+145.020]VEK.L	P02786@531	yes	yes	no	no
SPE_A1	P02786	V.[+57.021].TGQFLYQDSNWASK[+145.020]VEK.L	P02786@531	yes	yes	no	no
SPE_A1	P02786	V.[+57.021].TGQFLYQDSNWASK[+145.020]VEK.L	P02786@531	yes	yes	no	no
SPE_A1	P02786	V.[+57.021].TGQFLYQDSNWASK[+145.020]VEK.L	P02786@531	yes	yes	no	no
SPE_A1	P02786	V.TGQFLYQDSNWASK[+145.020]VEK.L	P02786@531	yes	yes	no	no
SPE_A1	P02786	V.TGQFLYQDSNWASK[+145.020]VEK.L	P02786@531	yes	yes	no	no
SPE_A1	P02786	V.TGQFLYQDSNWASK[+145.020]VEK.L	P02786@531	yes	yes	no	no
SPE_A1	P02786	V.TGQFLYQDSNWASK[+145.020]VEK.L	P02786@531	yes	yes	no	no
SPE_A1	P02786	V.TGQFLYQDSNWASK[+145.020]VEK.L	P02786@531	yes	yes	no	no
SPE_A1	P02786	V.TGQFLYQDSNWASK[+145.020]VEK.L	P02786@531	yes	yes	no	no
SPE_A1	P02786	V.TGQFLYQDSNWASK[+145.020]VEK.L	P02786@531	yes	yes	no	no
SPE_A1	P02786	V.TGQFLYQDSNWASK[+145.020]VEK.L	P02786@531	yes	yes	no	no
SPE_A1	P02786	V.TGQFLYQDSNWASK[+145.020]VEK.L	P02786@531	yes	yes	no	no
SPE_A1	P02786	V.TGQFLYQDSNWASK[+145.020]VEK.L	P02786@531	yes	yes	no	no
SPE_A1	P02786	V.TGQFLYQDSNWASK[+145.020]VEK.L	P02786@531	yes	yes	no	no
SPE_A1	P02786	V.TGQFLYQDSNWASK[+145.020]VEK.L	P02786@531	yes	yes	no	no
SPE_A1	P02786	V.TGQFLYQDSNWASK[+145.020]VEK.L	P02786@531	yes	yes	no	no
SPE_A1	P02786	V.TGQFLYQDSNWASK[+145.020]VEK.L	P02786@531	yes	yes	no	no
SPE_A1	P02786	V.TGQFLYQDSNWASK[+145.020]VEK[+57.021].L	P02786@531	yes	yes	no	no
SPE_A1	P02786	I.ERIPELNK[+145.020]VAR.A	P02786@585	yes	yes	no	no
SPE_A1	P02786	I.ERIPELNK[+145.020]VAR.A	P02786@585	yes	yes	no	no
SPE_A1	P02786	I.ERIPELNK[+145.020]VAR.A	P02786@585	yes	yes	no	no
SPE_A1	P02786	I.ERIPELNK[+145.020]VAR.A	P02786@585	yes	yes	no	no
SPE_A1	P02786	R.IPELNK[+145.020]VAR.A	P02786@585	yes	yes	no	no
SPE_A1	P02786	R.IPELNK[+145.020]VAR.A	P02786@585	yes	yes	no	no
SPE_A1	P02786	R.[+57.021].IPELNK[+145.020]VAR.A	P02786@585	yes	yes	no	no
SPE_A1	P02786	R.[+57.021].IPELNK[+145.020]VAR.A	P02786@585	yes	yes	no	no
SPE_A1	P02786	R.IPELNK[+145.020]VAR.A	P02786@585	yes	yes	no	no
SPE_A1	P02786	R.[+57.021].IPELNK[+145.020]VAR.A	P02786@585	yes	yes	no	no
SPE_A1	P02786	R.[+57.021].IPELNK[+145.020]VAR.A	P02786@585	yes	yes	no	no
SPE_A1	P02786	R.[+57.021].IPELNK[+145.020]VAR.A	P02786@585	yes	yes	no	no
SPE_A1	P02786	R.[+57.021].IPELNK[+145.020]VAR.A	P02786@585	yes	yes	no	no
SPE_A1	P02786	R.[+57.021].IPELNK[+145.020]VAR.A	P02786@585	yes	yes	no	no
SPE_A1	P02786	R.[+57.021].IPELNK[+145.020]VAR.A	P02786@585	yes	yes	no	no
SPE_A1	P02786	R.[+57.021].IPELNK[+145.020]VAR.A	P02786@585	yes	yes	no	no
SPE_A1	P02786	R.IPELNK[+145.020]VAR.A	P02786@585	yes	yes	no	no
SPE_A1	P02786	R.[+57.021].IPELNK[+145.020]VAR.A	P02786@585	yes	yes	no	no
SPE_A1	P02786	R.[+57.021].IPELNK[+145.020]VAR.A	P02786@585	yes	yes	no	no
SPE_A1	P02786	R.[+57.021].IPELNK[+145.020]VAR.A	P02786@585	yes	yes	no	no
SPE_A1	P02786	R.[+57.021].IPELNK[+145.020]VAR.A	P02786@585	yes	yes	no	no
SPE_A1	P02786	R.IPELNK[+145.020]VAR.A	P02786@585	yes	yes	no	no
SPE_A1	P02786	R.[+57.021].IPELNK[+145.020]VAR.A	P02786@585	yes	yes	no	no
SPE_A1	P02786	R.[+57.021].IPELNK[+145.020]VAR.A	P02786@585	yes	yes	no	no
SPE_A1	P02786	R.IPELNK[+145.020]VAR.A	P02786@585	yes	yes	no	no
SPE_A1	P02786	R.IPELNK[+145.020]VAR.A	P02786@585	yes	yes	no	no
SPE_A1	P02786	R.IPELNK[+145.020]VAR.A	P02786@585	yes	yes	no	no
SPE_A1	P02786	R.IPELNK[+145.020]VAR.A	P02786@585	yes	yes	no	no
SPE_A1	P02786	R.IPELNK[+145.020]VAR.A	P02786@585	yes	yes	no	no
SPE_A1	P02786	R.IPELNK[+145.020]VAR.A	P02786@585	yes	yes	no	no
SPE_A1	P02786	R.IPELNK[+145.020]VAR.A	P02786@585	yes	yes	no	no
SPE_A1	P02786	R.IPELNK[+145.020]VAR.A	P02786@585	yes	yes	no	no
SPE_A1	P02786	R.LTTDFGNAEK[+145.020]TDR.F	P02786@665	yes	yes	no	no
SPE_A1	P02786	R.LTTDFGNAEK[+145.020]TDR.F	P02786@665	yes	yes	no	no
SPE_A1	P02786	R.LTTDFGNAEK[+145.020]TDR.F	P02786@665	yes	yes	no	no
SPE_A1	P02786	R.LTTDFGNAEK[+145.020]TDR.F	P02786@665	yes	yes	no	no
SPE_A1	P02786	R.LTTDFGNAEK[+145.020]TDR.F	P02786@665	yes	yes	no	no
SPE_A1	P02786	R.LTTDFGNAEK[+145.020]TDR.F	P02786@665	yes	yes	no	no
SPE_A1	P02786	R.[+57.021].LTTDFGNAEK[+145.020]TDR.F	P02786@665	yes	yes	no	no
SPE_A1	P02786	R.[+57.021].LTTDFGNAEK[+145.020]TDR.F	P02786@665	yes	yes	no	no
SPE_A1	P02786	R.LTTDFGNAEK[+145.020]TDR.F	P02786@665	yes	yes	no	no
SPE_A1	P02786	R.[+57.021].LTTDFGNAEK[+145.020]TDR.F	P02786@665	yes	yes	no	no
SPE_A1	P02786	R.LTTDFGNAEK[+145.020]TDR.F	P02786@665	yes	yes	no	no
SPE_A1	P02786	R.[+57.021].LTTDFGNAEK[+145.020]TDR.F	P02786@665	yes	yes	no	no
SPE_A1	P02786	R.LTTDFGNAEK[+145.020]TDR.F	P02786@665	yes	yes	no	no
SPE_A1	P02786	R.LTTDFGNAEK[+145.020]TDR.F	P02786@665	yes	yes	no	no
SPE_A1	P02786	R.[+57.021].LTTDFGNAEK[+145.020]TDR.F	P02786@665	yes	yes	no	no
SPE_A1	P02786	R.[+57.021].LTTDFGNAEK[+145.020]TDR.F	P02786@665	yes	yes	no	no
SPE_A1	P02786	R.LTTDFGNAEK[+145.020]TDR.F	P02786@665	yes	yes	no	no
SPE_A1	P02786	R.LTTDFGNAEK[+145.020]TDR.F	P02786@665	yes	yes	no	no
SPE_A1	P02786	R.[+57.021].LTTDFGNAEK[+145.020]TDR.F	P02786@665	yes	yes	no	no
SPE_A1	P02786	R.LTTDFGNAEK[+145.020]TDR.F	P02786@665	yes	yes	no	no
SPE_A1	P02786	R.LTTDFGNAEK[+145.020]TDR.F	P02786@665	yes	yes	no	no
SPE_A1	P02786	R.LTTDFGNAEK[+145.020]TDR.F	P02786@665	yes	yes	no	no
SPE_A1	P02786	R.LTTDFGNAEK[+145.020]TDR.F	P02786@665	yes	yes	no	no
SPE_A1	P02786	R.LTTDFGNAEK[+145.020]TDR.F	P02786@665	yes	yes	no	no
SPE_A1	P02786	T.TDFGNAEK[+145.020]TDR.F	P02786@665	yes	yes	no	no
SPE_A1	P02786	T.[+57.021].TDFGNAEK[+145.020]TDR.F	P02786@665	yes	yes	no	no
SPE_A1	P02786	T.TDFGNAEK[+145.020]TDR.F	P02786@665	yes	yes	no	no
SPE_A1	P02786	T.[+57.021].TDFGNAEK[+145.020]TDR.F	P02786@665	yes	yes	no	no
SPE_A1	P02786	T.[+57.021].TDFGNAEK[+145.020]TDR.F	P02786@665	yes	yes	no	no
SPE_A1	P02786	T.[+57.021].TDFGNAEK[+145.020]TDR.F	P02786@665	yes	yes	no	no
SPE_A1	P02786	T.[+57.021].TDFGNAEK[+145.020]TDR.F	P02786@665	yes	yes	no	no
SPE_A1	P02786	T.[+57.021].TDFGNAEK[+145.020]TDR.F	P02786@665	yes	yes	no	no
SPE_A1	P02786	T.[+57.021].TDFGNAEK[+145.020]TDR.F	P02786@665	yes	yes	no	no
SPE_A1	P02786	T.TDFGNAEK[+145.020]TDR.F	P02786@665	yes	yes	no	no
SPE_A1	P02786	T.TDFGNAEK[+145.020]TDR.F	P02786@665	yes	yes	no	no
SPE_A1	P02786	T.TDFGNAEK[+145.020]TDR.F	P02786@665	yes	yes	no	no
SPE_A1	P02786	T.TDFGNAEK[+145.020]TDR.F	P02786@665	yes	yes	no	no
SPE_A1	P02786	T.[+57.021].TDFGNAEK[+145.020]TDR.F	P02786@665	yes	yes	no	no
SPE_A1	P02786	T.[+57.021].TDFGNAEK[+145.020]TDR.F	P02786@665	yes	yes	no	no
SPE_A1	P02786	T.[+57.021].TDFGNAEK[+145.020]TDR.F	P02786@665	yes	yes	no	no
SPE_A1	P02786	T.[+57.021].TDFGNAEK[+145.020]TDR.F	P02786@665	yes	yes	no	no
SPE_A1	P02786	T.TDFGNAEK[+145.020]TDR.F	P02786@665	yes	yes	no	no
SPE_A1	P02786	T.[+57.021].TDFGNAEK[+145.020]TDR.F	P02786@665	yes	yes	no	no
SPE_A1	P02786	T.TDFGNAEK[+145.020]TDR.F	P02786@665	yes	yes	no	no
SPE_A1	P02786	T.TDFGNAEK[+145.020]TDR.F	P02786@665	yes	yes	no	no
SPE_A1	P02786	T.TDFGNAEK[+145.020]TDR.F	P02786@665	yes	yes	no	no
SPE_A1	P02786	T.TDFGNAEK[+145.020]TDR.F	P02786@665	yes	yes	no	no
SPE_A1	P02786	T.TDFGNAEK[+145.020]TDR.F	P02786@665	yes	yes	no	no
SPE_A1	P02786	T.TDFGNAEK[+145.020]TDR.F	P02786@665	yes	yes	no	no
SPE_A1	P02786	R.[+57.021].VEYHFLSPYVSPK[+145.020]ESPFR.H	P02786@693	yes	yes	no	no
SPE_A1	P02786	R.[+57.021].VEYHFLSPYVSPK[+145.020]ESPFR.H	P02786@693	yes	yes	no	no
SPE_A1	P02786	R.[+57.021].VEYHFLSPYVSPK[+145.020]ESPFR.H	P02786@693	yes	yes	no	no
SPE_A1	P02786	R.VEYHFLSPYVSPK[+145.020]ESPFR.H	P02786@693	yes	yes	no	no
SPE_A1	P02786	R.VEYHFLSPYVSPK[+145.020]ESPFR.H	P02786@693	yes	yes	no	no
SPE_A1	P02786	R.[+57.021].VEYHFLSPYVSPK[+145.020]ESPFR.H	P02786@693	yes	yes	no	no
SPE_A1	P02786	R.[+57.021].VEYHFLSPYVSPK[+145.020]ESPFR.H	P02786@693	yes	yes	no	no
SPE_A1	P02786	R.[+57.021].VEYHFLSPYVSPK[+145.020]ESPFR.H	P02786@693	yes	yes	no	no
SPE_A1	P02786	R.VEYHFLSPYVSPK[+145.020]ESPFR.H	P02786@693	yes	yes	no	no
SPE_A1	P02786	R.VEYHFLSPYVSPK[+145.020]ESPFR.H	P02786@693	yes	yes	no	no
SPE_A1	P02786	R.[+57.021].VEYHFLSPYVSPK[+145.020]ESPFR.H	P02786@693	yes	yes	no	no
SPE_A1	P02786	R.[+57.021].VEYHFLSPYVSPK[+145.020]ESPFR.H	P02786@693	yes	yes	no	no
SPE_A1	P02786	R.[+114.043].VEYHFLSPYVSPK[+145.020]ESPFR.H	P02786@693	yes	yes	no	no
SPE_A1	P02786	R.VEYHFLSPYVSPK[+145.020]ESPFR.H	P02786@693	yes	yes	no	no
SPE_A1	P02786	R.[+57.021].VEYHFLSPYVSPK[+145.020]ESPFR.H	P02786@693	yes	yes	no	no
SPE_A1	P02786	R.[+57.021].VEYHFLSPYVSPK[+145.020]ESPFR.H	P02786@693	yes	yes	no	no
SPE_A1	P02786	R.[+57.021].VEYHFLSPYVSPK[+145.020]ESPFR.H	P02786@693	yes	yes	no	no
SPE_A1	P02786	R.VEYHFLSPYVSPK[+145.020]ESPFR.H	P02786@693	yes	yes	no	no
SPE_A1	P02786	R.[+57.021].VEYHFLSPYVSPK[+145.020]ESPFR.H	P02786@693	yes	yes	no	no
SPE_A1	P02786	R.VEYHFLSPYVSPK[+145.020]ESPFR.H	P02786@693	yes	yes	no	no
SPE_A1	P02786	R.VEYHFLSPYVSPK[+145.020]ESPFR.H	P02786@693	yes	yes	no	no
SPE_A1	P02786	R.[+57.021].VEYHFLSPYVSPK[+145.020]ESPFR.H	P02786@693	yes	yes	no	no
SPE_A1	P02786	R.[+57.021].VEYHFLSPYVSPK[+145.020]ESPFR.H	P02786@693	yes	yes	no	no
SPE_A1	P02786	R.[+57.021].VEYHFLSPYVSPK[+145.020]ESPFR.H	P02786@693	yes	yes	no	no
SPE_A1	P02786	R.[+57.021].VEYHFLSPYVSPK[+145.020]ESPFR.H	P02786@693	yes	yes	no	no
SPE_A1	P02786	R.VEYHFLSPYVSPK[+145.020]ESPFR.H	P02786@693	yes	yes	no	no
SPE_A1	P02786	R.[+57.021].VEYHFLSPYVSPK[+145.020]ESPFR.H	P02786@693	yes	yes	no	no
SPE_A1	P02786	R.[+114.043].VEYHFLSPYVSPK[+145.020]ESPFR.H	P02786@693	yes	yes	no	no
SPE_A1	P02786	R.[+114.043].VEYHFLSPYVSPK[+145.020]ESPFR.H	P02786@693	yes	yes	no	no
SPE_A1	P02786	R.[+57.021].VEYHFLSPYVSPK[+145.020]ESPFR.H	P02786@693	yes	yes	no	no
SPE_A1	P02786	R.VEYHFLSPYVSPK[+145.020]ESPFR.H	P02786@693	yes	yes	no	no
SPE_A1	P02786	R.[+57.021].VEYHFLSPYVSPK[+145.020]ESPFR.H	P02786@693	yes	yes	no	no
SPE_A1	P02786	R.VEYHFLSPYVSPK[+145.020]ESPFR.H	P02786@693	yes	yes	no	no
SPE_A1	P02786	R.VEYHFLSPYVSPK[+145.020]ESPFR.H	P02786@693	yes	yes	no	no
SPE_A1	P02786	R.VEYHFLSPYVSPK[+145.020]ESPFR.H	P02786@693	yes	yes	no	no
SPE_A1	P02786	R.VEYHFLSPYVSPK[+145.020]ESPFR.H	P02786@693	yes	yes	no	no
SPE_A1	P02786	R.[+114.043].VEYHFLSPYVSPK[+145.020]ESPFR.H	P02786@693	yes	yes	no	no
SPE_A1	P02786	R.[+57.021].VEYHFLSPYVSPK[+145.020]ESPFR.H	P02786@693	yes	yes	no	no
SPE_A1	P02786	R.VEYHFLSPYVSPK[+145.020]ESPFR.H	P02786@693	yes	yes	no	no
SPE_A1	P02786	R.[+57.021].VEYHFLSPYVSPK[+145.020]ESPFR.H	P02786@693	yes	yes	no	no
SPE_A1	P02786	R.[+57.021].VEYHFLSPYVSPK[+145.020]ESPFR.H	P02786@693	yes	yes	no	no
SPE_A1	P02786	R.VEYHFLSPYVSPK[+145.020]ESPFR.H	P02786@693	yes	yes	no	no
SPE_A1	P02786	R.[+57.021].VEYHFLSPYVSPK[+145.020]ESPFR.H	P02786@693	yes	yes	no	no
SPE_A1	P02786	R.[+57.021].VEYHFLSPYVSPK[+145.020]ESPFR.H	P02786@693	yes	yes	no	no
SPE_A1	P02786	R.[+57.021].VEYHFLSPYVSPK[+145.020]ESPFR.H	P02786@693	yes	yes	no	no
SPE_A1	P02786	R.[+57.021].VEYHFLSPYVSPK[+145.020]ESPFR.H	P02786@693	yes	yes	no	no
SPE_A1	P02786	R.VEYHFLSPYVSPK[+145.020]ESPFR.H	P02786@693	yes	yes	no	no
SPE_A1	P02786	R.[+114.043].VEYHFLSPYVSPK[+145.020]ESPFR.H	P02786@693	yes	yes	no	no
SPE_A1	P02786	R.VEYHFLSPYVSPK[+145.020]ESPFR.H	P02786@693	yes	yes	no	no
SPE_A1	P02786	R.VEYHFLSPYVSPK[+145.020]ESPFR.H	P02786@693	yes	yes	no	no
SPE_A1	P02786	R.[+57.021].VEYHFLSPYVSPK[+145.020]ESPFR.H	P02786@693	yes	yes	no	no
SPE_A1	P02786	R.[+57.021].VEYHFLSPYVSPK[+145.020]ESPFR.H	P02786@693	yes	yes	no	no
SPE_A1	P02786	R.VEYHFLSPYVSPK[+145.020]ESPFR.H	P02786@693	yes	yes	no	no
SPE_A1	P02786	R.[+57.021].VEYHFLSPYVSPK[+145.020]ESPFR.H	P02786@693	yes	yes	no	no
SPE_A1	P02786	R.[+57.021].VEYHFLSPYVSPK[+145.020]ESPFR.H	P02786@693	yes	yes	no	no
SPE_A1	P02786	R.VEYHFLSPYVSPK[+145.020]ESPFR.H	P02786@693	yes	yes	no	no
SPE_A1	P02786	R.[+57.021].VEYHFLSPYVSPK[+145.020]ESPFR.H	P02786@693	yes	yes	no	no
SPE_A1	P02786	R.VEYHFLSPYVSPK[+145.020]ESPFR.H	P02786@693	yes	yes	no	no
SPE_A1	P02786	R.VEYHFLSPYVSPK[+145.020]ESPFR.H	P02786@693	yes	yes	no	no
SPE_A1	P02786	R.[+57.021].VEYHFLSPYVSPK[+145.020]ESPFR.H	P02786@693	yes	yes	no	no
SPE_A1	P02786	R.[+57.021].VEYHFLSPYVSPK[+145.020]ESPFR.H	P02786@693	yes	yes	no	no
SPE_A1	P02786	R.VEYHFLSPYVSPK[+145.020]ESPFR.H	P02786@693	yes	yes	no	no
SPE_A1	P02786	R.VEYHFLSPYVSPK[+145.020]ESPFR.H	P02786@693	yes	yes	no	no
SPE_A1	P02786	R.VEYHFLSPYVSPK[+145.020]ESPFR.H	P02786@693	yes	yes	no	no
SPE_A1	P02786	R.VEYHFLSPYVSPK[+145.020]ESPFR.H	P02786@693	yes	yes	no	no
SPE_A1	P02786	R.VEYHFLSPYVSPK[+145.020]ESPFR.H	P02786@693	yes	yes	no	no
SPE_A1	P02786	R.[+57.021].VEYHFLSPYVSPK[+145.020]ESPFR.H	P02786@693	yes	yes	no	no
SPE_A1	P02786	R.VEYH[+57.021]FLSPYVSPK[+145.020]ESPFR.H	P02786@693	yes	yes	no	no
SPE_A1	P02786	R.VEYH[+57.021]FLSPYVSPK[+145.020]ESPFR.H	P02786@693	yes	yes	no	no
SPE_A1	P02786	V.EYHFLSPYVSPK[+145.020]ESPFR.H	P02786@693	yes	yes	no	no
SPE_A1	P02786	V.EYHFLSPYVSPK[+145.020]ESPFR.H	P02786@693	yes	yes	no	no
SPE_A1	P02786	V.EYHFLSPYVSPK[+145.020]ESPFR.H	P02786@693	yes	yes	no	no
SPE_A1	P02786	V.EYHFLSPYVSPK[+145.020]ESPFR.H	P02786@693	yes	yes	no	no
SPE_A1	P02786	V.EYHFLSPYVSPK[+145.020]ESPFR.H	P02786@693	yes	yes	no	no
SPE_A1	P02786	R.[+145.020].KQNNGAFN[+0.984]ETLFR.N	P02786@720	yes	yes	no	no
SPE_A1	P02786	R.[+145.020].KQNNGAFN[+0.984]ETLFR.N	P02786@720	yes	yes	no	no
SPE_A1	P02786	R.[+145.020].KQNNGAFN[+0.984]ETLFR.N	P02786@720	yes	yes	no	no
SPE_A1	P02786	R.[+145.020].KQNNGAFN[+0.984]ETLFR.N	P02786@720	yes	yes	no	no
SPE_A1	P02786	R.[+145.020].KQNNGAFN[+0.984]ETLFR.N	P02786@720	yes	yes	no	no
SPE_A1	P02786	R.[+145.020].KQNNGAFN[+0.984]ETLFR.N	P02786@720	yes	yes	no	no
SPE_A1	P02786	R.[+145.020].KQNNGAFN[+0.984]ETLFR.N	P02786@720	yes	yes	no	no
SPE_A1	P05107	K.VSSC[+57.021]REC[+57.021]IESGPGC[+57.021]TWC[+57.021]QK[+145.020]LN[+0.984]FTGPGDPDSIR.C	P05107@48	yes	yes	no	no
SPE_A1	P05107	K.VSSC[+57.021]REC[+57.021]IESGPGC[+57.021]TWC[+57.021]QK[+145.020]LN[+0.984]FTGPGDPDSIR.C	P05107@48	yes	yes	no	no
SPE_A1	P05107	K.VSSC[+57.021]REC[+57.021]IESGPGC[+57.021]TWC[+57.021]QK[+145.020]LN[+0.984]FTGPGDPDSIR.C	P05107@48	yes	yes	no	no
SPE_A1	P05107	K.VSSC[+57.021]REC[+57.021]IESGPGC[+57.021]TWC[+57.021]QK[+145.020]LN[+0.984]FTGPGDPDSIR.C	P05107@48	yes	yes	no	no
SPE_A1	P05107	K.VSSC[+57.021]REC[+57.021]IESGPGC[+57.021]TWC[+57.021]QK[+145.020]LN[+0.984]FTGPGDPDSIR.C	P05107@48	yes	yes	no	no
SPE_A1	P05107	K.VSSC[+57.021]REC[+57.021]IESGPGC[+57.021]TWC[+57.021]QK[+145.020]LN[+0.984]FTGPGDPDSIR.C	P05107@48	yes	yes	no	no
SPE_A1	P05107	K.VSSC[+57.021]REC[+57.021]IESGPGC[+57.021]TWC[+57.021]QK[+145.020]LN[+0.984]FTGPGDPDSIR.C	P05107@48	yes	yes	no	no
SPE_A1	P05107	R.EC[+57.021]IESGPGC[+57.021]TWC[+57.021]QK[+145.020]LN[+0.984]FTGPGDPDSIR.C	P05107@48	yes	yes	no	no
SPE_A1	P05107	R.EC[+57.021]IESGPGC[+57.021]TWC[+57.021]QK[+145.020]LN[+0.984]FTGPGDPDSIR.C	P05107@48	yes	yes	no	no
SPE_A1	P05107	R.EC[+57.021]IESGPGC[+57.021]TWC[+57.021]QK[+145.020]LN[+0.984]FTGPGDPDSIR.C	P05107@48	yes	yes	no	no
SPE_A1	P05107	R.EC[+57.021]IESGPGC[+57.021]TWC[+57.021]QK[+145.020]LN[+0.984]FTGPGDPDSIR.C	P05107@48	yes	yes	no	no
SPE_A1	P05107	K.[+145.020].KLGGDLLR.A	P05107@148	yes	yes	no	no
SPE_A1	P05107	K.[+145.020].KLGGDLLR.A	P05107@148	yes	yes	no	no
SPE_A1	P05107	K.[+145.020].KLGGDLLR.A	P05107@148	yes	yes	no	no
SPE_A1	P05107	K.[+145.020].KLGGDLLR.A	P05107@148	yes	yes	no	no
SPE_A1	P05107	K.[+145.020].KLGGDLLR.A	P05107@148	yes	yes	no	no
SPE_A1	P05107	R.NPC[+57.021]PNK[+145.020]EKEC[+57.021]QPPFAFR.H	P05107@194	yes	yes	no	no
SPE_A1	P05107	R.NPC[+57.021]PNKEK[+145.020]EC[+57.021]QPPFAFR.H	P05107@196	yes	yes	no	no
SPE_A1	P05107	R.NPC[+57.021]PNKEK[+145.020]EC[+57.021]QPPFAFR.H	P05107@196	yes	yes	no	no
SPE_A1	P05107	R.NPC[+57.021]PNKEK[+145.020]EC[+57.021]QPPFAFR.H	P05107@196	yes	yes	no	no
SPE_A1	P05107	R.NPC[+57.021]PNKEK[+145.020]EC[+57.021]QPPFAFR.H	P05107@196	yes	yes	no	no
SPE_A1	P05107	R.NPC[+57.021]PNK[+145.020]EKEC[+57.021]QPPFAFR.H	P05107@194	yes	yes	no	no
SPE_A1	P05107	K.[+145.020].EKEC[+57.021]QPPFAFR.H	P05107@195	yes	yes	no	no
SPE_A1	P05107	K.[+145.020].EKEC[+57.021]QPPFAFR.H	P05107@195	yes	yes	no	no
SPE_A1	P05107	K.[+145.020].EKEC[+57.021]QPPFAFR.H	P05107@195	yes	yes	no	no
SPE_A1	P05107	K.[+145.020].EKEC[+57.021]QPPFAFR.H	P05107@195	yes	yes	no	no
SPE_A1	P05107	K.[+145.020].EKEC[+57.021]QPPFAFR.H	P05107@195	yes	yes	no	no
SPE_A1	P05107	K.[+145.020].EKEC[+57.021]QPPFAFR.H	P05107@195	yes	yes	no	no
SPE_A1	P05107	K.[+145.020].EKEC[+57.021]QPPFAFR.H	P05107@195	yes	yes	no	no
SPE_A1	P05107	K.[+145.020].EKEC[+57.021]QPPFAFR.H	P05107@195	yes	yes	no	no
SPE_A1	P05107	K.[+145.020].EKEC[+57.021]QPPFAFR.H	P05107@195	yes	yes	no	no
SPE_A1	P05107	K.[+145.020].EKEC[+57.021]QPPFAFR.H	P05107@195	yes	yes	no	no
SPE_A1	P05107	R.[+145.020].HVLKLTN[+0.984]NSNQFQTEVGK.Q	P05107@206	yes	yes	no	no
SPE_A1	P05107	R.[+145.020].HVLKLTN[+0.984]NSNQFQTEVGK.Q	P05107@206	yes	yes	no	no
SPE_A1	P05107	R.[+145.020].HVLKLTN[+0.984]NSNQFQTEVGK.Q	P05107@206	yes	yes	no	no
SPE_A1	P05107	R.HVLK[+145.020]LTN[+0.984]NSNQFQTEVGK.Q	P05107@209	yes	yes	no	no
SPE_A1	P05107	R.HVLK[+145.020]LTN[+0.984]NSNQFQTEVGK.Q	P05107@209	yes	yes	no	no
SPE_A1	P05107	R.HVLK[+145.020]LTN[+0.984]NSNQFQTEVGK.Q	P05107@209	yes	yes	no	no
SPE_A1	P05107	R.HVLK[+145.020]LTN[+0.984]NSNQFQTEVGK.Q	P05107@209	yes	yes	no	no
SPE_A1	P05107	R.HVLK[+145.020]LTN[+0.984]NSNQFQTEVGK.Q	P05107@209	yes	yes	no	no
SPE_A1	P05107	R.HVLK[+145.020]LTN[+0.984]NSNQFQTEVGK.Q	P05107@209	yes	yes	no	no
SPE_A1	P05107	V.[+145.020].LKLTN[+0.984]NSNQFQTEVGK.Q	P05107@208	yes	yes	no	no
SPE_A1	P05107	K.[+57.021].LGAILTPNDGRC[+57.021]HLEDNLYK[+145.020]R.S	P05107@294	yes	yes	no	no
SPE_A1	P05107	K.LGAILTPNDGRC[+57.021]HLEDNLYK[+145.020]R.S	P05107@294	yes	yes	no	no
SPE_A1	P05107	K.LGAILTPNDGRC[+57.021]HLEDNLYK[+145.020]R.S	P05107@294	yes	yes	no	no
SPE_A1	P05107	K.[+57.021].LGAILTPNDGRC[+57.021]HLEDNLYK[+145.020]R.S	P05107@294	yes	yes	no	no
SPE_A1	P05107	K.LGAILTPNDGRC[+57.021]HLEDNLYK[+145.020]R.S	P05107@294	yes	yes	no	no
SPE_A1	P05107	R.C[+57.021]HLEDNLYK[+145.020]R.S	P05107@294	yes	yes	no	no
SPE_A1	P05107	R.C[+57.021]HLEDNLYK[+145.020]R.S	P05107@294	yes	yes	no	no
SPE_A1	P05107	R.C[+57.021]HLEDNLYK[+145.020]R.S	P05107@294	yes	yes	no	no
SPE_A1	P05107	H.[+145.020].KLAENNIQPIFAVTSR.M	P05107@310	yes	yes	no	no
SPE_A1	P05107	H.[+145.020].KLAENNIQPIFAVTSR.M	P05107@310	yes	yes	no	no
SPE_A1	P05107	H.[+57.021].K[+145.020]LAENNIQPIFAVTSR.M	P05107@310	yes	yes	no	no
SPE_A1	P05107	H.[+57.021].K[+145.020]LAENNIQPIFAVTSR.M	P05107@310	yes	yes	no	no
SPE_A1	P05107	H.[+145.020].KLAENNIQPIFAVTSR.M	P05107@310	yes	yes	no	no
SPE_A1	P05107	H.[+57.021].K[+145.020]LAENNIQPIFAVTSR.M	P05107@310	yes	yes	no	no
SPE_A1	P05107	H.[+57.021].K[+145.020]LAENNIQPIFAVTSR.M	P05107@310	yes	yes	no	no
SPE_A1	P05107	H.[+145.020].KLAENNIQPIFAVTSR.M	P05107@310	yes	yes	no	no
SPE_A1	P05107	H.[+145.020].KLAENNIQPIFAVTSR.M	P05107@310	yes	yes	no	no
SPE_A1	P05107	H.[+145.020].K[+57.021]LAENNIQPIFAVTSR.M	P05107@310	yes	yes	no	no
SPE_A1	P05107	H.[+57.021].K[+145.020]LAENNIQPIFAVTSR.M	P05107@310	yes	yes	no	no
SPE_A1	P05107	H.[+145.020].KLAENNIQPIFAVTSR.M	P05107@310	yes	yes	no	no
SPE_A1	P05107	H.K[+145.020]LAENNIQPIFAVTSR.M	P05107@310	yes	yes	no	no
SPE_A1	P05107	H.[+145.020].K[+57.021]LAENNIQPIFAVTSR.M	P05107@310	yes	yes	no	no
SPE_A1	P05107	H.[+145.020].KLAENNIQPIFAVTSR.M	P05107@310	yes	yes	no	no
SPE_A1	P05107	H.[+145.020].KLAENNIQPIFAVTSR.M	P05107@310	yes	yes	no	no
SPE_A1	P05107	H.[+145.020].KLAENNIQPIFAVTSR.M	P05107@310	yes	yes	no	no
SPE_A1	P05107	H.[+145.020].KLAENNIQPIFAVTSR.M	P05107@310	yes	yes	no	no
SPE_A1	P05107	H.[+145.020].KLAENNIQPIFAVTSR.M	P05107@310	yes	yes	no	no
SPE_A1	P05107	H.[+145.020].KLAENNIQPIFAVTSR.M	P05107@310	yes	yes	no	no
SPE_A1	P05107	H.[+145.020].KLAENNIQPIFAVTSR.M	P05107@310	yes	yes	no	no
SPE_A1	P05107	H.[+145.020].KLAENNIQPIFAVTSR.M	P05107@310	yes	yes	no	no
SPE_A1	P05107	K.[+145.020].TYEKLTEIIPK.S	P05107@329	yes	yes	no	no
SPE_A1	P05107	K.TYEK[+145.020]LTEIIPK.S	P05107@332	yes	yes	no	no
SPE_A1	P05107	K.TYEK[+145.020]LTEIIPK.S	P05107@332	yes	yes	no	no
SPE_A1	P05107	K.TYEK[+145.020]LTEIIPK.S	P05107@332	yes	yes	no	no
SPE_A1	P05107	K.TYEK[+145.020]LTEIIPK.S	P05107@332	yes	yes	no	no
SPE_A1	P05107	K.TYEK[+145.020]LTEIIPK.S	P05107@332	yes	yes	no	no
SPE_A1	P05107	K.TYEK[+145.020]LTEIIPK.S	P05107@332	yes	yes	no	no
SPE_A1	P05107	K.[+57.021].TYEK[+145.020]LTEIIPK.S	P05107@332	yes	yes	no	no
SPE_A1	P05107	K.TYEK[+145.020]LTEIIPK.S	P05107@332	yes	yes	no	no
SPE_A1	P05107	K.TYEK[+145.020]LTEIIPK.S	P05107@332	yes	yes	no	no
SPE_A1	P05107	K.[+57.021].TYEK[+145.020]LTEIIPK.S	P05107@332	yes	yes	no	no
SPE_A1	P05107	K.[+57.021].TYEK[+145.020]LTEIIPK.S	P05107@332	yes	yes	no	no
SPE_A1	P05107	K.TYEK[+145.020]LTEIIPK.S	P05107@332	yes	yes	no	no
SPE_A1	P05107	K.TYEK[+145.020]LTEIIPK.S	P05107@332	yes	yes	no	no
SPE_A1	P05107	K.TYEK[+145.020]LTEIIPK.S	P05107@332	yes	yes	no	no
SPE_A1	P05107	K.TYEK[+145.020]LTEIIPK.S	P05107@332	yes	yes	no	no
SPE_A1	P05107	K.TYEK[+145.020]LTEIIPK.S	P05107@332	yes	yes	no	no
SPE_A1	P05107	K.TYEK[+145.020]LTEIIPK.S	P05107@332	yes	yes	no	no
SPE_A1	P05107	K.TYEK[+145.020]LTEIIPK.S	P05107@332	yes	yes	no	no
SPE_A1	P05107	K.TYEK[+145.020]LTEIIPK.S	P05107@332	yes	yes	no	no
SPE_A1	P05107	K.TYEK[+145.020]LTEIIPK.S	P05107@332	yes	yes	no	no
SPE_A1	P05107	K.TYEK[+145.020]LTEIIPK.S	P05107@332	yes	yes	no	no
SPE_A1	P05107	K.TYEK[+145.020]LTEIIPK.S	P05107@332	yes	yes	no	no
SPE_A1	P05107	K.TYEK[+145.020]LTEIIPK.S	P05107@332	yes	yes	no	no
SPE_A1	P05107	K.TYEK[+145.020]LTEIIPK.S	P05107@332	yes	yes	no	no
SPE_A1	P05107	K.TYEK[+145.020]LTEIIPK.S	P05107@332	yes	yes	no	no
SPE_A1	P05107	R.[+57.021].VFLDHNALPDTLK[+145.020]VTYDSFC[+57.021]SNGVTHR.N	P05107@379	yes	yes	no	no
SPE_A1	P05107	R.[+57.021].VFLDHNALPDTLK[+145.020]VTYDSFC[+57.021]SNGVTHR.N	P05107@379	yes	yes	no	no
SPE_A1	P05107	R.[+57.021].VFLDHNALPDTLK[+145.020]VTYDSFC[+57.021]SNGVTHR.N	P05107@379	yes	yes	no	no
SPE_A1	P05107	R.VFLDHNALPDTLK[+145.020]VTYDSFC[+57.021]SNGVTHR.N	P05107@379	yes	yes	no	no
SPE_A1	P05107	R.VFLDHNALPDTLK[+145.020]VTYDSFC[+57.021]SN[+0.984]GVTHR.N	P05107@379	yes	yes	no	no
SPE_A1	P05107	R.[+145.020].SLC[+57.021]HGKGFLEC[+57.021]GIC[+57.021]R.C	P05107@457	yes	yes	no	no
SPE_A1	P05107	R.[+145.020].SLC[+57.021]HGKGFLEC[+57.021]GIC[+57.021]R.C	P05107@457	yes	yes	no	no
SPE_A1	P05107	R.[+145.020].SLC[+57.021]HGKGFLEC[+57.021]GIC[+57.021]R.C	P05107@457	yes	yes	no	no
SPE_A1	P05107	R.[+145.020].SLC[+57.021]HGKGFLEC[+57.021]GIC[+57.021]R.C	P05107@457	yes	yes	no	no
SPE_A1	P05107	R.[+57.021].SLC[+57.021]HGK[+145.020]GFLEC[+57.021]GIC[+57.021]R.C	P05107@462	yes	yes	no	no
SPE_A1	P05107	R.[+57.021].SLC[+57.021]HGK[+145.020]GFLEC[+57.021]GIC[+57.021]R.C	P05107@462	yes	yes	no	no
SPE_A1	P05107	R.[+57.021].SLC[+57.021]HGK[+145.020]GFLEC[+57.021]GIC[+57.021]R.C	P05107@462	yes	yes	no	no
SPE_A1	P05107	R.SLC[+57.021]HGK[+145.020]GFLEC[+57.021]GIC[+57.021]R.C	P05107@462	yes	yes	no	no
SPE_A1	P05107	R.[+145.020].SLC[+57.021]HGKGFLEC[+57.021]GIC[+57.021]RC[+57.021]DTGYIGK.N	P05107@457	yes	yes	no	no
SPE_A1	P05107	R.SLC[+57.021]HGK[+145.020]GFLEC[+57.021]GIC[+57.021]RC[+57.021]DTGYIGK.N	P05107@462	yes	yes	no	no
SPE_A1	P05107	R.SSQELEGSC[+57.021]RK[+145.020]DNNSIIC[+57.021]SGLGDC[+57.021]VC[+57.021]GQC[+57.021]LC[+57.021]HTSDVPGK.L	P05107@499	yes	yes	no	no
SPE_A1	P05107	R.SSQELEGSC[+57.021]RK[+145.020]DN[+0.984]NSIIC[+57.021]SGLGDC[+57.021]VC[+57.021]GQC[+57.021]LC[+57.021]HTSDVPGK.L	P05107@499	yes	yes	no	no
SPE_A1	P05107	R.SSQELEGSC[+57.021]RK[+145.020]DN[+0.984]NSIIC[+57.021]SGLGDC[+57.021]VC[+57.021]GQC[+57.021]LC[+57.021]HTSDVPGK.L	P05107@499	yes	yes	no	no
SPE_A1	P05107	R.[+145.020].KDNN[+0.984]SIIC[+57.021]SGLGDC[+57.021]VC[+57.021]GQC[+57.021]LC[+57.021]HTSDVPGK.L	P05107@499	yes	yes	no	no
SPE_A1	P05107	R.[+145.020].KDNN[+0.984]SIIC[+57.021]SGLGDC[+57.021]VC[+57.021]GQC[+57.021]LC[+57.021]HTSDVPGK.L	P05107@499	yes	yes	no	no
SPE_A1	P05107	R.[+145.020].KDNN[+0.984]SIIC[+57.021]SGLGDC[+57.021]VC[+57.021]GQC[+57.021]LC[+57.021]HTSDVPGK.L	P05107@499	yes	yes	no	no
SPE_A1	P05107	R.GLC[+57.021]FC[+57.021]GK[+145.020]C[+57.021]R.C	P05107@561	yes	yes	no	no
SPE_A1	P05107	R.GLC[+57.021]FC[+57.021]GK[+145.020]C[+57.021]R.C	P05107@561	yes	yes	no	no
SPE_A1	P05107	R.GLC[+57.021]FC[+57.021]GK[+145.020]C[+57.021]R.C	P05107@561	yes	yes	no	no
SPE_A1	P05107	R.[+145.020].GLC[+57.021]FC[+57.021]GKC[+57.021]RC[+57.021]HPGFEGSAC[+57.021]QC[+57.021]ER.T	P05107@555	yes	yes	no	no
SPE_A1	P05107	R.GLC[+57.021]FC[+57.021]GK[+145.020]C[+57.021]RC[+57.021]HPGFEGSAC[+57.021]QC[+57.021]ER.T	P05107@561	yes	yes	no	no
SPE_A1	P05107	R.[+57.021].GLC[+57.021]FC[+57.021]GK[+145.020]C[+57.021]RC[+57.021]HPGFEGSAC[+57.021]QC[+57.021]ER.T	P05107@561	yes	yes	no	no
SPE_A1	P05107	R.GLC[+57.021]FC[+57.021]GK[+145.020]C[+57.021]RC[+57.021]HPGFEGSAC[+57.021]QC[+57.021]ER.T	P05107@561	yes	yes	no	no
SPE_A1	P05107	R.GLC[+57.021]FC[+57.021]GK[+145.020]C[+57.021]RC[+57.021]HPGFEGSAC[+57.021]QC[+57.021]ER.T	P05107@561	yes	yes	no	no
SPE_A1	P05107	R.[+57.021].GLC[+57.021]FC[+57.021]GK[+145.020]C[+57.021]RC[+57.021]HPGFEGSAC[+57.021]QC[+57.021]ER.T	P05107@561	yes	yes	no	no
SPE_A1	P05107	K.[+145.020].GPFGKN[+0.984]C[+57.021]SAAC[+57.021]PGLQLSNNPVK.G	P05107@637	yes	yes	no	no
SPE_A1	P05107	K.[+145.020].GPFGKN[+0.984]C[+57.021]SAAC[+57.021]PGLQLSNNPVK.G	P05107@637	yes	yes	no	no
SPE_A1	P05107	K.[+145.020].GPFGKN[+0.984]C[+57.021]SAAC[+57.021]PGLQLSNNPVK.G	P05107@637	yes	yes	no	no
SPE_A1	P05107	K.[+145.020].GPFGKN[+0.984]C[+57.021]SAAC[+57.021]PGLQLSNNPVK.G	P05107@637	yes	yes	no	no
SPE_A1	P05107	K.[+145.020].GPFGKN[+0.984]C[+57.021]SAAC[+57.021]PGLQLSNNPVK.G	P05107@637	yes	yes	no	no
SPE_A1	P05164	E.[+87.998].GAAPAVLGEVDTSLVLSSMEEAK[+57.021].Q	P05164@48	no	yes	no	yes
SPE_A1	P05164	E.[+87.998].GAAPAVLGEVDTSLVLSSMEEAK[+57.021].Q	P05164@48	no	yes	no	yes
SPE_A1	P05164	E.[+87.998].GAAPAVLGEVDTSLVLSSM[+43.006]EEAK.Q	P05164@48	no	yes	no	yes
SPE_A1	P05164	T.[+145.020].GVNC[+57.021]ETSC[+57.021]VQQPPC[+57.021]FPLK.I	P05164@278	no	yes	no	yes
SPE_A1	P05164	R.[+145.020].IKNQADC[+57.021]IPFFR.S	P05164@303	no	yes	no	yes
SPE_A1	P05164	R.[+145.020].IKNQADC[+57.021]IPFFR.S	P05164@303	no	yes	no	yes
SPE_A1	P05164	R.[+145.020].IKNQADC[+57.021]IPFFR.S	P05164@303	no	yes	no	yes
SPE_A1	P05164	R.[+145.020].IKNQADC[+57.021]IPFFR.S	P05164@303	no	yes	no	yes
SPE_A1	P05164	R.[+145.020].IKNQADC[+57.021]IPFFR.S	P05164@303	no	yes	no	yes
SPE_A1	P05164	R.[+145.020].IKNQADC[+57.021]IPFFR.S	P05164@303	no	yes	no	yes
SPE_A1	P05164	R.[+145.020].IKNQADC[+57.021]IPFFR.S	P05164@303	no	yes	no	yes
SPE_A1	P05164	R.[+145.020].IKNQADC[+57.021]IPFFR.S	P05164@303	no	yes	no	yes
SPE_A1	P05164	R.[+145.020].IKNQADC[+57.021]IPFFR.S	P05164@303	no	yes	no	yes
SPE_A1	P05164	R.[+145.020].IKNQADC[+57.021]IPFFR.S	P05164@303	no	yes	no	yes
SPE_A1	P05164	R.[+145.020].IKNQADC[+57.021]IPFFR.S	P05164@303	no	yes	no	yes
SPE_A1	P05164	R.[+145.020].IKNQADC[+57.021]IPFFR.S	P05164@303	no	yes	no	yes
SPE_A1	P05164	R.[+145.020].IKNQADC[+57.021]IPFFR.S	P05164@303	no	yes	no	yes
SPE_A1	P05164	R.[+145.020].IKNQADC[+57.021]IPFFR.S	P05164@303	no	yes	no	yes
SPE_A1	P05164	R.[+145.020].IKNQADC[+57.021]IPFFR.S	P05164@303	no	yes	no	yes
SPE_A1	P05164	R.[+57.021].IK[+145.020]NQADC[+57.021]IPFFR.S	P05164@304	no	yes	no	yes
SPE_A1	P05164	R.[+114.043].IK[+87.998]NQADC[+57.021]IPFFR.S	P05164@304	no	yes	no	yes
SPE_A1	P05164	R.[+114.043].IK[+87.998]NQADC[+57.021]IPFFR.S	P05164@304	no	yes	no	yes
SPE_A1	P05164	R.[+57.021].IK[+145.020]NQADC[+57.021]IPFFR.S	P05164@304	no	yes	no	yes
SPE_A1	P05164	R.[+57.021].IK[+145.020]NQADC[+57.021]IPFFR.S	P05164@304	no	yes	no	yes
SPE_A1	P05164	R.[+57.021].IK[+145.020]NQADC[+57.021]IPFFR.S	P05164@304	no	yes	no	yes
SPE_A1	P05164	R.[+57.021].IK[+145.020]NQADC[+57.021]IPFFR.S	P05164@304	no	yes	no	yes
SPE_A1	P05164	R.[+57.021].IK[+145.020]NQADC[+57.021]IPFFR.S	P05164@304	no	yes	no	yes
SPE_A1	P05164	R.[+57.021].IK[+145.020]NQADC[+57.021]IPFFR.S	P05164@304	no	yes	no	yes
SPE_A1	P05164	R.[+57.021].IK[+145.020]NQADC[+57.021]IPFFR.S	P05164@304	no	yes	no	yes
SPE_A1	P05164	R.[+57.021].K[+145.020]YLPTYR.S	P05164@474	no	yes	no	yes
SPE_A1	P05164	R.[+57.021].K[+145.020]YLPTYR.S	P05164@474	no	yes	no	yes
SPE_A1	P05164	R.[+145.020].KYLPTYR.S	P05164@474	no	yes	no	yes
SPE_A1	P05164	R.[+57.021].K[+145.020]YLPTYR.S	P05164@474	no	yes	no	yes
SPE_A1	P05164	R.[+145.020].KYLPTYR.S	P05164@474	no	yes	no	yes
SPE_A1	P05164	R.[+57.021].K[+145.020]YLPTYR.S	P05164@474	no	yes	no	yes
SPE_A1	P05164	R.[+57.021].K[+145.020]YLPTYR.S	P05164@474	no	yes	no	yes
SPE_A1	P05164	R.[+57.021].K[+145.020]YLPTYR.S	P05164@474	no	yes	no	yes
SPE_A1	P05164	R.[+145.020].KYLPTYR.S	P05164@474	no	yes	no	yes
SPE_A1	P05164	R.[+145.020].KYLPTYR.S	P05164@474	no	yes	no	yes
SPE_A1	P05164	R.[+145.020].KYLPTYR.S	P05164@474	no	yes	no	yes
SPE_A1	P05164	R.[+145.020].KYLPTYR.S	P05164@474	no	yes	no	yes
SPE_A1	P05164	R.[+145.020].KYLPTYR.S	P05164@474	no	yes	no	yes
SPE_A1	P05164	R.[+145.020].KYLPTYR.S	P05164@474	no	yes	no	yes
SPE_A1	P08195	R.ELPAQK[+145.020]WWHTGALYR.I	P08195@217	yes	yes	no	no
SPE_A1	P08195	R.ELPAQK[+145.020]WWHTGALYR.I	P08195@217	yes	yes	no	no
SPE_A1	P08195	R.ELPAQK[+145.020]WWHTGALYR.I	P08195@217	yes	yes	no	no
SPE_A1	P08195	R.ELPAQK[+145.020]WWHTGALYR.I	P08195@217	yes	yes	no	no
SPE_A1	P08195	R.ELPAQK[+145.020]WWHTGALYR.I	P08195@217	yes	yes	no	no
SPE_A1	P08195	R.ELPAQK[+145.020]WWHTGALYR.I	P08195@217	yes	yes	no	no
SPE_A1	P08195	R.ELPAQK[+145.020]WWHTGALYR.I	P08195@217	yes	yes	no	no
SPE_A1	P08195	R.ELPAQK[+145.020]WWHTGALYR.I	P08195@217	yes	yes	no	no
SPE_A1	P08195	R.ELPAQK[+145.020]WWHTGALYR.I	P08195@217	yes	yes	no	no
SPE_A1	P08195	R.ELPAQK[+145.020]WWH[+57.021]TGALYR.I	P08195@217	yes	yes	no	no
SPE_A1	P08195	R.ELPAQK[+145.020]WWH[+57.021]TGALYR.I	P08195@217	yes	yes	no	no
SPE_A1	P08195	R.ELPAQK[+87.998]WWH[+57.021]TGALYR.I	P08195@217	yes	yes	no	no
SPE_A1	P08195	R.IGDLQAFQGHGAGNLAGLK[+145.020]GR.L	P08195@245	yes	yes	no	no
SPE_A1	P08195	R.[+57.021].IGDLQAFQGHGAGNLAGLK[+145.020]GR.L	P08195@245	yes	yes	no	no
SPE_A1	P08195	R.IGDLQAFQGHGAGNLAGLK[+145.020]GR.L	P08195@245	yes	yes	no	no
SPE_A1	P08195	R.[+57.021].IGDLQAFQGHGAGNLAGLK[+145.020]GR.L	P08195@245	yes	yes	no	no
SPE_A1	P08195	R.[+57.021].IGDLQAFQGHGAGNLAGLK[+145.020]GR.L	P08195@245	yes	yes	no	no
SPE_A1	P08195	R.[+57.021].IGDLQAFQGHGAGNLAGLK[+145.020]GR.L	P08195@245	yes	yes	no	no
SPE_A1	P08195	R.IGDLQAFQGHGAGNLAGLK[+145.020]GR.L	P08195@245	yes	yes	no	no
SPE_A1	P08195	R.[+57.021].IGDLQAFQGHGAGNLAGLK[+145.020]GR.L	P08195@245	yes	yes	no	no
SPE_A1	P08195	R.IGDLQAFQGHGAGNLAGLK[+145.020]GR.L	P08195@245	yes	yes	no	no
SPE_A1	P08195	R.IGDLQAFQGHGAGNLAGLK[+145.020]GR.L	P08195@245	yes	yes	no	no
SPE_A1	P08195	R.IGDLQAFQGHGAGNLAGLK[+145.020]GR.L	P08195@245	yes	yes	no	no
SPE_A1	P08195	R.IGDLQAFQGHGAGNLAGLK[+145.020]GR.L	P08195@245	yes	yes	no	no
SPE_A1	P08195	R.IGDLQAFQGHGAGNLAGLK[+145.020]GR.L	P08195@245	yes	yes	no	no
SPE_A1	P08195	R.[+57.021].IGDLQAFQGHGAGNLAGLK[+145.020]GR.L	P08195@245	yes	yes	no	no
SPE_A1	P08195	R.[+57.021].IGDLQAFQGHGAGNLAGLK[+145.020]GR.L	P08195@245	yes	yes	no	no
SPE_A1	P08195	R.[+57.021].IGDLQAFQGHGAGNLAGLK[+145.020]GR.L	P08195@245	yes	yes	no	no
SPE_A1	P08195	R.IGDLQAFQGHGAGNLAGLK[+145.020]GR.L	P08195@245	yes	yes	no	no
SPE_A1	P08195	R.[+57.021].IGDLQAFQGHGAGNLAGLK[+145.020]GR.L	P08195@245	yes	yes	no	no
SPE_A1	P08195	R.[+57.021].IGDLQAFQGHGAGNLAGLK[+145.020]GR.L	P08195@245	yes	yes	no	no
SPE_A1	P08195	R.[+57.021].IGDLQAFQGHGAGNLAGLK[+145.020]GR.L	P08195@245	yes	yes	no	no
SPE_A1	P08195	R.IGDLQAFQGHGAGNLAGLK[+145.020]GR.L	P08195@245	yes	yes	no	no
SPE_A1	P08195	R.[+57.021].IGDLQAFQGHGAGNLAGLK[+145.020]GR.L	P08195@245	yes	yes	no	no
SPE_A1	P08195	R.IGDLQAFQGHGAGNLAGLK[+145.020]GR.L	P08195@245	yes	yes	no	no
SPE_A1	P08195	R.[+57.021].IGDLQAFQGHGAGNLAGLK[+145.020]GR.L	P08195@245	yes	yes	no	no
SPE_A1	P08195	R.IGDLQAFQGHGAGNLAGLK[+145.020]GR.L	P08195@245	yes	yes	no	no
SPE_A1	P08195	R.IGDLQAFQGHGAGNLAGLK[+145.020]GR.L	P08195@245	yes	yes	no	no
SPE_A1	P08195	R.IGDLQAFQGHGAGNLAGLK[+145.020]GR.L	P08195@245	yes	yes	no	no
SPE_A1	P08195	R.IGDLQAFQGHGAGNLAGLK[+145.020]GR.L	P08195@245	yes	yes	no	no
SPE_A1	P08195	R.IGDLQAFQGHGAGNLAGLK[+145.020]GR.L	P08195@245	yes	yes	no	no
SPE_A1	P08195	R.IGDLQAFQGHGAGNLAGLK[+145.020]GR.L	P08195@245	yes	yes	no	no
SPE_A1	P08195	R.IGDLQAFQGHGAGNLAGLK[+145.020]GR.L	P08195@245	yes	yes	no	no
SPE_A1	P08195	R.IGDLQAFQGHGAGNLAGLK[+145.020]GR.L	P08195@245	yes	yes	no	no
SPE_A1	P08195	R.IGDLQAFQGH[+57.021]GAGNLAGLK[+145.020]GR.L	P08195@245	yes	yes	no	no
SPE_A1	P08195	R.IGDLQAFQGH[+57.021]GAGNLAGLK[+145.020]GR.L	P08195@245	yes	yes	no	no
SPE_A1	P08195	R.IGDLQAFQGH[+57.021]GAGNLAGLK[+145.020]GR.L	P08195@245	yes	yes	no	no
SPE_A1	P08195	R.IGDLQAFQGH[+57.021]GAGNLAGLK[+145.020]GR.L	P08195@245	yes	yes	no	no
SPE_A1	P08195	R.IGDLQAFQGH[+57.021]GAGNLAGLK[+145.020]GR.L	P08195@245	yes	yes	no	no
SPE_A1	P08195	R.IGDLQAFQGH[+57.021]GAGNLAGLK[+145.020]GR.L	P08195@245	yes	yes	no	no
SPE_A1	P08195	R.IGDLQAFQGH[+57.021]GAGNLAGLK[+145.020]GR.L	P08195@245	yes	yes	no	no
SPE_A1	P08195	R.LDYLSSLK[+145.020]VK.G	P08195@255	yes	yes	no	no
SPE_A1	P08195	R.[+57.021].LDYLSSLK[+145.020]VK.G	P08195@255	yes	yes	no	no
SPE_A1	P08195	R.[+57.021].LDYLSSLK[+145.020]VK.G	P08195@255	yes	yes	no	no
SPE_A1	P08195	R.[+57.021].LDYLSSLK[+145.020]VK.G	P08195@255	yes	yes	no	no
SPE_A1	P08195	R.[+57.021].LDYLSSLK[+145.020]VK.G	P08195@255	yes	yes	no	no
SPE_A1	P08195	R.[+57.021].LDYLSSLK[+145.020]VK.G	P08195@255	yes	yes	no	no
SPE_A1	P08195	R.LDYLSSLK[+145.020]VK.G	P08195@255	yes	yes	no	no
SPE_A1	P08195	R.[+57.021].LDYLSSLK[+145.020]VK.G	P08195@255	yes	yes	no	no
SPE_A1	P08195	R.LDYLSSLK[+145.020]VK.G	P08195@255	yes	yes	no	no
SPE_A1	P08195	R.[+57.021].LDYLSSLK[+145.020]VK.G	P08195@255	yes	yes	no	no
SPE_A1	P08195	R.[+57.021].LDYLSSLK[+145.020]VK.G	P08195@255	yes	yes	no	no
SPE_A1	P08195	R.LDYLSSLK[+145.020]VK.G	P08195@255	yes	yes	no	no
SPE_A1	P08195	R.LDYLSSLK[+145.020]VK.G	P08195@255	yes	yes	no	no
SPE_A1	P08195	R.LDYLSSLK[+145.020]VK.G	P08195@255	yes	yes	no	no
SPE_A1	P08195	R.LDYLSSLK[+145.020]VK.G	P08195@255	yes	yes	no	no
SPE_A1	P08195	R.LDYLSSLK[+145.020]VK.G	P08195@255	yes	yes	no	no
SPE_A1	P08195	R.LDYLSSLK[+145.020]VK.G	P08195@255	yes	yes	no	no
SPE_A1	P08195	K.[+145.020].VKGLVLGPIHK.N	P08195@256	yes	yes	no	no
SPE_A1	P08195	K.[+145.020].VKGLVLGPIHK.N	P08195@256	yes	yes	no	no
SPE_A1	P08195	K.[+145.020].VKGLVLGPIHK.N	P08195@256	yes	yes	no	no
SPE_A1	P08195	K.[+114.043].VK[+87.998]GLVLGPIHK.N	P08195@257	yes	yes	no	no
SPE_A1	P08195	K.[+145.020].VKGLVLGPIHK.N	P08195@256	yes	yes	no	no
SPE_A1	P08195	K.[+145.020].VKGLVLGPIHK.N	P08195@256	yes	yes	no	no
SPE_A1	P08195	K.[+57.021].GLVLGPIHKNQK[+145.020].D	P08195@269	yes	yes	no	no
SPE_A1	P08195	K.[+57.021].GLVLGPIHK[+145.020]NQK.D	P08195@266	yes	yes	no	no
SPE_A1	P08195	K.GLVLGPIHK[+145.020]NQK.D	P08195@266	yes	yes	no	no
SPE_A1	P08195	K.[+57.021].GLVLGPIHK[+145.020]NQK.D	P08195@266	yes	yes	no	no
SPE_A1	P08195	K.GLVLGPIHK[+145.020]NQK.D	P08195@266	yes	yes	no	no
SPE_A1	P08195	K.[+57.021].GLVLGPIHK[+145.020]NQK.D	P08195@266	yes	yes	no	no
SPE_A1	P08195	K.GLVLGPIHK[+145.020]NQK.D	P08195@266	yes	yes	no	no
SPE_A1	P08195	K.GLVLGPIHK[+145.020]NQK.D	P08195@266	yes	yes	no	no
SPE_A1	P08195	K.[+57.021].GLVLGPIHK[+145.020]NQKDDVAQTDLLQIDPNFGSK.E	P08195@266	yes	yes	no	no
SPE_A1	P08195	K.[+114.043].GLVLGPIHK[+145.020]NQKDDVAQTDLLQIDPNFGSK.E	P08195@266	yes	yes	no	no
SPE_A1	P08195	K.[+57.021].GLVLGPIHK[+145.020]NQKDDVAQTDLLQIDPNFGSK.E	P08195@266	yes	yes	no	no
SPE_A1	P08195	K.[+145.020].NQKDDVAQTDLLQIDPNFGSK[+57.021].E	P08195@267	yes	yes	no	no
SPE_A1	P08195	K.[+145.020].NQKDDVAQTDLLQIDPNFGSK.E	P08195@267	yes	yes	no	no
SPE_A1	P08195	K.[+114.043].NQK[+87.998]DDVAQTDLLQIDPNFGSK.E	P08195@269	yes	yes	no	no
SPE_A1	P08195	K.[+145.020].NQKDDVAQTDLLQIDPNFGSK[+57.021].E	P08195@267	yes	yes	no	no
SPE_A1	P08195	K.[+114.043].NQK[+87.998]DDVAQTDLLQIDPNFGSK.E	P08195@269	yes	yes	no	no
SPE_A1	P08195	K.[+145.020].NQKDDVAQTDLLQIDPNFGSK.E	P08195@267	yes	yes	no	no
SPE_A1	P08195	K.[+145.020].NQKDDVAQTDLLQIDPNFGSK.E	P08195@267	yes	yes	no	no
SPE_A1	P08195	K.[+114.043].NQK[+87.998]DDVAQTDLLQIDPNFGSK.E	P08195@269	yes	yes	no	no
SPE_A1	P08195	K.[+145.020].NQKDDVAQTDLLQIDPNFGSK.E	P08195@267	yes	yes	no	no
SPE_A1	P08195	K.[+57.021].NQK[+145.020]DDVAQTDLLQIDPNFGSK.E	P08195@269	yes	yes	no	no
SPE_A1	P08195	K.[+145.020].NQKDDVAQTDLLQIDPNFGSK.E	P08195@267	yes	yes	no	no
SPE_A1	P08195	K.[+145.020].NQKDDVAQTDLLQIDPNFGSK.E	P08195@267	yes	yes	no	no
SPE_A1	P08195	K.[+145.020].NQKDDVAQTDLLQIDPNFGSK.E	P08195@267	yes	yes	no	no
SPE_A1	P08195	K.[+114.043].NQK[+87.998]DDVAQTDLLQIDPNFGSK.E	P08195@269	yes	yes	no	no
SPE_A1	P08195	K.[+145.020].NQKDDVAQTDLLQIDPNFGSK.E	P08195@267	yes	yes	no	no
SPE_A1	P08195	K.[+145.020].NQKDDVAQTDLLQIDPNFGSK.E	P08195@267	yes	yes	no	no
SPE_A1	P08195	K.[+114.043].NQK[+87.998]DDVAQTDLLQIDPNFGSK.E	P08195@269	yes	yes	no	no
SPE_A1	P08195	K.[+57.021].NQK[+145.020]DDVAQTDLLQIDPNFGSK.E	P08195@269	yes	yes	no	no
SPE_A1	P08195	K.[+145.020].NQKDDVAQTDLLQIDPNFGSK.E	P08195@267	yes	yes	no	no
SPE_A1	P08195	K.[+145.020].NQKDDVAQTDLLQIDPNFGSK.E	P08195@267	yes	yes	no	no
SPE_A1	P08195	K.[+145.020].NQKDDVAQTDLLQIDPNFGSK.E	P08195@267	yes	yes	no	no
SPE_A1	P08195	K.[+145.020].NQKDDVAQTDLLQIDPNFGSK.E	P08195@267	yes	yes	no	no
SPE_A1	P08195	K.[+145.020].NQKDDVAQTDLLQIDPNFGSK.E	P08195@267	yes	yes	no	no
SPE_A1	P08195	K.[+57.021].NQK[+145.020]DDVAQTDLLQIDPNFGSKEDFDSLLQSAK.K	P08195@269	yes	yes	no	no
SPE_A1	P08195	K.[+145.020].NQKDDVAQTDLLQIDPNFGSKEDFDSLLQSAK.K	P08195@267	yes	yes	no	no
SPE_A1	P08195	K.NQKDDVAQTDLLQIDPNFGSK[+145.020]EDFDSLLQSAK.K	P08195@287	yes	yes	no	no
SPE_A1	P08195	K.[+145.020].NQKDDVAQTDLLQIDPNFGSKEDFDSLLQSAK.K	P08195@267	yes	yes	no	no
SPE_A1	P08195	K.[+145.020].NQKDDVAQTDLLQIDPNFGSKEDFDSLLQSAK.K	P08195@267	yes	yes	no	no
SPE_A1	P08195	K.[+57.021].NQK[+145.020]DDVAQTDLLQIDPNFGSKEDFDSLLQSAK.K	P08195@269	yes	yes	no	no
SPE_A1	P08195	K.[+145.020].NQKDDVAQTDLLQIDPNFGSKEDFDSLLQSAK.K	P08195@267	yes	yes	no	no
SPE_A1	P08195	K.[+145.020].NQKDDVAQTDLLQIDPNFGSKEDFDSLLQSAK.K	P08195@267	yes	yes	no	no
SPE_A1	P08195	N.[+114.043].QK[+145.020]DDVAQTDLLQIDPNFGSK.E	P08195@269	yes	yes	no	no
SPE_A1	P08195	N.[+114.043].QK[+145.020]DDVAQTDLLQIDPNFGSK.E	P08195@269	yes	yes	no	no
SPE_A1	P08195	N.[+114.043].QK[+145.020]DDVAQTDLLQIDPNFGSKEDFDSLLQSAK.K	P08195@269	yes	yes	no	no
SPE_A1	P08195	K.DDVAQTDLLQIDPNFGSK[+145.020]EDFDSLLQSAK.K	P08195@287	yes	yes	no	no
SPE_A1	P08195	T.DLLQIDPNFGSK[+145.020]EDFDSLLQSAK.K	P08195@287	yes	yes	no	no
SPE_A1	P08195	T.DLLQIDPNFGSK[+145.020]EDFDSLLQSAK.K	P08195@287	yes	yes	no	no
SPE_A1	P08195	K.EDFDSLLQSAK[+145.020]K.K	P08195@298	yes	yes	no	no
SPE_A1	P08195	K.EDFDSLLQSAK[+145.020]K.K	P08195@298	yes	yes	no	no
SPE_A1	P08195	K.EDFDSLLQSAK[+145.020]K.K	P08195@298	yes	yes	no	no
SPE_A1	P08195	K.EDFDSLLQSAK[+145.020]K.K	P08195@298	yes	yes	no	no
SPE_A1	P08195	K.EDFDSLLQSAK[+145.020]K.K	P08195@298	yes	yes	no	no
SPE_A1	P08195	K.EDFDSLLQSAK[+145.020]K.K	P08195@298	yes	yes	no	no
SPE_A1	P08195	K.EDFDSLLQSAK[+145.020]K.K	P08195@298	yes	yes	no	no
SPE_A1	P08195	K.EDFDSLLQSAK[+145.020]K.K	P08195@298	yes	yes	no	no
SPE_A1	P08195	K.EDFDSLLQSAK[+145.020]K.K	P08195@298	yes	yes	no	no
SPE_A1	P08195	V.RDIENLK[+145.020]DASSFLAEWQN[+0.984]ITK.G	P08195@354	yes	yes	no	no
SPE_A1	P08195	V.RDIENLK[+145.020]DASSFLAEWQN[+0.984]ITK.G	P08195@354	yes	yes	no	no
SPE_A1	P08195	V.RDIENLK[+145.020]DASSFLAEWQN[+0.984]ITK.G	P08195@354	yes	yes	no	no
SPE_A1	P08195	R.DIENLK[+145.020]DASSFLAEWQN[+0.984]ITK.G	P08195@354	yes	yes	no	no
SPE_A1	P08195	R.DIENLK[+145.020]DASSFLAEWQN[+0.984]ITK.G	P08195@354	yes	yes	no	no
SPE_A1	P08195	R.DIENLK[+145.020]DASSFLAEWQN[+0.984]ITK.G	P08195@354	yes	yes	no	no
SPE_A1	P08195	R.DIENLK[+145.020]DASSFLAEWQN[+0.984]ITK.G	P08195@354	yes	yes	no	no
SPE_A1	P08195	R.DIENLK[+145.020]DASSFLAEWQN[+0.984]ITK.G	P08195@354	yes	yes	no	no
SPE_A1	P08195	R.DIENLK[+145.020]DASSFLAEWQN[+0.984]ITK.G	P08195@354	yes	yes	no	no
SPE_A1	P08195	R.DIENLK[+145.020]DASSFLAEWQN[+0.984]ITK.G	P08195@354	yes	yes	no	no
SPE_A1	P08195	R.DIENLK[+145.020]DASSFLAEWQN[+0.984]ITK.G	P08195@354	yes	yes	no	no
SPE_A1	P08195	R.DIENLK[+145.020]DASSFLAEWQN[+0.984]ITK.G	P08195@354	yes	yes	no	no
SPE_A1	P08195	R.DIENLK[+145.020]DASSFLAEWQN[+0.984]ITK.G	P08195@354	yes	yes	no	no
SPE_A1	P08195	R.DIENLK[+145.020]DASSFLAEWQN[+0.984]ITK.G	P08195@354	yes	yes	no	no
SPE_A1	P08195	R.DIENLK[+145.020]DASSFLAEWQN[+0.984]ITK.G	P08195@354	yes	yes	no	no
SPE_A1	P08195	R.DIENLK[+145.020]DASSFLAEWQN[+0.984]ITK.G	P08195@354	yes	yes	no	no
SPE_A1	P08195	I.[+145.020].ENLKDASSFLAEWQN[+0.984]ITK.G	P08195@351	yes	yes	no	no
SPE_A1	P08195	K.DASSFLAEWQN[+0.984]ITK[+145.020]GFSEDR.L	P08195@368	yes	yes	no	no
SPE_A1	P08195	S.SYLSDSGSTGEHTK[+145.020]SLVTQYLN[+0.984]ATGNR.W	P08195@416	yes	yes	no	no
SPE_A1	P08195	S.SYLSDSGSTGEHTK[+145.020]SLVTQYLN[+0.984]ATGNR.W	P08195@416	yes	yes	no	no
SPE_A1	P08195	S.SYLSDSGSTGEHTK[+145.020]SLVTQYLN[+0.984]ATGNR.W	P08195@416	yes	yes	no	no
SPE_A1	P08195	S.SYLSDSGSTGEHTK[+145.020]SLVTQYLN[+0.984]ATGNR.W	P08195@416	yes	yes	no	no
SPE_A1	P08195	S.SYLSDSGSTGEHTK[+145.020]SLVTQYLN[+0.984]ATGNR.W	P08195@416	yes	yes	no	no
SPE_A1	P08195	S.SYLSDSGSTGEHTK[+145.020]SLVTQYLN[+0.984]ATGNR.W	P08195@416	yes	yes	no	no
SPE_A1	P08195	L.SDSGSTGEHTK[+145.020]SLVTQYLN[+0.984]ATGNR.W	P08195@416	yes	yes	no	no
SPE_A1	P08195	L.SDSGSTGEHTK[+145.020]SLVTQYLN[+0.984]ATGNR.W	P08195@416	yes	yes	no	no
SPE_A1	P08195	L.SDSGSTGEHTK[+145.020]SLVTQYLN[+0.984]ATGNR.W	P08195@416	yes	yes	no	no
SPE_A1	P08195	L.SDSGSTGEHTK[+145.020]SLVTQYLN[+0.984]ATGNR.W	P08195@416	yes	yes	no	no
SPE_A1	P08195	L.SDSGSTGEHTK[+145.020]SLVTQYLN[+0.984]ATGNR.W	P08195@416	yes	yes	no	no
SPE_A1	P08195	L.SDSGSTGEHTK[+145.020]SLVTQYLN[+0.984]ATGNR.W	P08195@416	yes	yes	no	no
SPE_A1	P08195	L.SDSGSTGEHTK[+145.020]SLVTQYLN[+0.984]ATGNR.W	P08195@416	yes	yes	no	no
SPE_A1	P08195	L.SDSGSTGEHTK[+145.020]SLVTQYLN[+0.984]ATGNR.W	P08195@416	yes	yes	no	no
SPE_A1	P08195	L.SDSGSTGEHTK[+145.020]SLVTQYLN[+0.984]ATGNR.W	P08195@416	yes	yes	no	no
SPE_A1	P08195	L.SDSGSTGEHTK[+145.020]SLVTQYLN[+0.984]ATGNR.W	P08195@416	yes	yes	no	no
SPE_A1	P08195	L.SDSGSTGEHTK[+145.020]SLVTQYLN[+0.984]ATGNR.W	P08195@416	yes	yes	no	no
SPE_A1	P08195	K.[+145.020].SLVTQYLN[+0.984]ATGNR.W	P08195@417	yes	yes	no	no
SPE_A1	P08195	A.[+57.021].GLQASDLPASASLPAK[+145.020].A	P08195@592	yes	yes	no	no
SPE_A1	P08195	A.[+57.021].GLQASDLPASASLPAK[+145.020].A	P08195@592	yes	yes	no	no
SPE_A1	P08195	A.GLQASDLPASASLPAK[+145.020].A	P08195@592	yes	yes	no	no
SPE_A1	P08195	A.[+57.021].GLQASDLPASASLPAK[+145.020].A	P08195@592	yes	yes	no	no
SPE_A1	P08195	A.GLQASDLPASASLPAK[+145.020].A	P08195@592	yes	yes	no	no
SPE_A1	P08195	A.GLQASDLPASASLPAK[+145.020].A	P08195@592	yes	yes	no	no
SPE_A1	P08195	A.[+114.043].GLQASDLPASASLPAK[+145.020]ADLLLSTQPGREEGSPLELER.L	P08195@592	yes	yes	no	no
SPE_A1	P08195	A.GLQASDLPASASLPAK[+145.020]ADLLLSTQPGREEGSPLELER.L	P08195@592	yes	yes	no	no
SPE_A1	P08195	A.[+57.021].GLQASDLPASASLPAK[+145.020]ADLLLSTQPGREEGSPLELER.L	P08195@592	yes	yes	no	no
SPE_A1	P08195	A.[+57.021].GLQASDLPASASLPAK[+145.020]ADLLLSTQPGREEGSPLELER.L	P08195@592	yes	yes	no	no
SPE_A1	P08195	A.[+57.021].GLQASDLPASASLPAK[+145.020]ADLLLSTQPGREEGSPLELER.L	P08195@592	yes	yes	no	no
SPE_A1	P08195	A.GLQASDLPASASLPAK[+145.020]ADLLLSTQPGREEGSPLELER.L	P08195@592	yes	yes	no	no
SPE_A1	P08195	A.GLQASDLPASASLPAK[+145.020]ADLLLSTQPGREEGSPLELER.L	P08195@592	yes	yes	no	no
SPE_A1	P08195	A.GLQASDLPASASLPAK[+145.020]ADLLLSTQPGREEGSPLELER.L	P08195@592	yes	yes	no	no
SPE_A1	P08195	G.[+57.021].LQASDLPASASLPAK[+145.020].A	P08195@592	yes	yes	no	no
SPE_A1	P08195	G.[+57.021].LQASDLPASASLPAK[+145.020].A	P08195@592	yes	yes	no	no
SPE_A1	P08195	G.[+57.021].LQASDLPASASLPAK[+145.020].A	P08195@592	yes	yes	no	no
SPE_A1	P08195	G.[+114.043].LQASDLPASASLPAK[+145.020].A	P08195@592	yes	yes	no	no
SPE_A1	P08195	G.[+57.021].LQASDLPASASLPAK[+145.020].A	P08195@592	yes	yes	no	no
SPE_A1	P08195	G.[+57.021].LQASDLPASASLPAK[+145.020]ADLLLSTQPGR.E	P08195@592	yes	yes	no	no
SPE_A1	P08195	A.SDLPASASLPAK[+145.020].A	P08195@592	yes	yes	no	no
SPE_A1	P08195	A.[+57.021].SDLPASASLPAK[+145.020].A	P08195@592	yes	yes	no	no
SPE_A1	P08195	A.[+57.021].SDLPASASLPAK[+145.020].A	P08195@592	yes	yes	no	no
SPE_A1	P08195	A.[+57.021].SDLPASASLPAK[+145.020].A	P08195@592	yes	yes	no	no
SPE_A1	P08195	A.SDLPASASLPAK[+145.020]ADLLLSTQPGR.E	P08195@592	yes	yes	no	no
SPE_A1	P08195	A.SDLPASASLPAK[+145.020]ADLLLSTQPGREEGSPLELER.L	P08195@592	yes	yes	no	no
SPE_A1	P08195	A.SDLPASASLPAK[+145.020]ADLLLSTQPGREEGSPLELER.L	P08195@592	yes	yes	no	no
SPE_A1	P08195	A.[+57.021].SDLPASASLPAK[+145.020]ADLLLSTQPGREEGSPLELER.L	P08195@592	yes	yes	no	no
SPE_A1	P08195	A.SDLPASASLPAK[+145.020]ADLLLSTQPGREEGSPLELER.L	P08195@592	yes	yes	no	no
SPE_A1	P08195	A.SDLPASASLPAK[+145.020]ADLLLSTQPGREEGSPLELER.L	P08195@592	yes	yes	no	no
SPE_A1	P08195	A.[+57.021].SDLPASASLPAK[+145.020]ADLLLSTQPGREEGSPLELER.L	P08195@592	yes	yes	no	no
SPE_A1	P08195	A.SDLPASASLPAK[+145.020]ADLLLSTQPGREEGSPLELER.L	P08195@592	yes	yes	no	no
SPE_A1	P08195	A.[+57.021].SDLPASASLPAK[+145.020]ADLLLSTQPGREEGSPLELER.L	P08195@592	yes	yes	no	no
SPE_A1	P08195	A.SDLPASASLPAK[+145.020]ADLLLSTQPGREEGSPLELER.L	P08195@592	yes	yes	no	no
SPE_A1	P08195	A.SDLPASASLPAK[+145.020]ADLLLSTQPGREEGSPLELER.L	P08195@592	yes	yes	no	no
SPE_A1	P08195	A.SDLPASASLPAK[+145.020]ADLLLSTQPGREEGSPLELER.L	P08195@592	yes	yes	no	no
SPE_A1	P08195	A.SDLPASASLPAK[+145.020]ADLLLSTQPGREEGSPLELER.L	P08195@592	yes	yes	no	no
SPE_A1	P08195	A.SDLPASASLPAK[+145.020]ADLLLSTQPGREEGSPLELER.L	P08195@592	yes	yes	no	no
SPE_A1	P08195	A.SLPAK[+145.020]ADLLLSTQPGREEGSPLELER.L	P08195@592	yes	yes	no	no
SPE_A1	P08195	A.[+57.021].K[+145.020]ADLLLSTQPGREEGSPLELER.L	P08195@592	yes	yes	no	no
SPE_A1	P08195	A.[+57.021].K[+145.020]ADLLLSTQPGREEGSPLELER.L	P08195@592	yes	yes	no	no
SPE_A1	P08195	A.[+145.020].KADLLLSTQPGREEGSPLELER.L	P08195@592	yes	yes	no	no
SPE_A1	P08195	A.[+145.020].KADLLLSTQPGREEGSPLELER.L	P08195@592	yes	yes	no	no
SPE_A1	P08195	A.[+145.020].KADLLLSTQPGREEGSPLELER.L	P08195@592	yes	yes	no	no
SPE_A1	P08195	A.[+145.020].KADLLLSTQPGREEGSPLELER.L	P08195@592	yes	yes	no	no
SPE_A1	P08195	A.[+145.020].KADLLLSTQPGREEGSPLELER.L	P08195@592	yes	yes	no	no
SPE_A1	P08195	A.[+145.020].KADLLLSTQPGREEGSPLELER.L	P08195@592	yes	yes	no	no
SPE_A1	P08195	R.[+145.020].LKLEPH[+57.021]EGLLLR.F	P08195@614	yes	yes	no	no
SPE_A1	P08195	R.[+114.043].LK[+145.020]LEPHEGLLLR.F	P08195@615	yes	yes	no	no
SPE_A1	P08195	R.[+57.021].LK[+145.020]LEPHEGLLLR.F	P08195@615	yes	yes	no	no
SPE_A1	P08195	R.[+114.043].LK[+145.020]LEPHEGLLLR.F	P08195@615	yes	yes	no	no
SPE_A1	P08195	R.[+145.020].LKLEPH[+57.021]EGLLLR.F	P08195@614	yes	yes	no	no
SPE_A1	P08195	R.[+57.021].LK[+145.020]LEPHEGLLLR.F	P08195@615	yes	yes	no	no
SPE_A1	P08195	R.[+57.021].LK[+145.020]LEPHEGLLLR.F	P08195@615	yes	yes	no	no
SPE_A1	P08195	R.[+114.043].LK[+145.020]LEPHEGLLLR.F	P08195@615	yes	yes	no	no
SPE_A1	P08195	R.[+114.043].LK[+145.020]LEPHEGLLLR.F	P08195@615	yes	yes	no	no
SPE_A1	P08195	R.[+145.020].LKLEPH[+57.021]EGLLLR.F	P08195@614	yes	yes	no	no
SPE_A1	P08195	R.[+57.021].LK[+145.020]LEPHEGLLLR.F	P08195@615	yes	yes	no	no
SPE_A1	P08195	R.[+114.043].LK[+145.020]LEPHEGLLLR.F	P08195@615	yes	yes	no	no
SPE_A1	P08195	R.[+145.020].LKLEPHEGLLLR.F	P08195@614	yes	yes	no	no
SPE_A1	P08195	R.[+114.043].LK[+145.020]LEPHEGLLLR.F	P08195@615	yes	yes	no	no
SPE_A1	P08195	R.[+57.021].LK[+145.020]LEPHEGLLLR.F	P08195@615	yes	yes	no	no
SPE_A1	P08195	R.[+145.020].LKLEPH[+57.021]EGLLLR.F	P08195@614	yes	yes	no	no
SPE_A1	P08195	R.[+114.043].LK[+145.020]LEPHEGLLLR.F	P08195@615	yes	yes	no	no
SPE_A1	P08195	R.[+114.043].LK[+145.020]LEPHEGLLLR.F	P08195@615	yes	yes	no	no
SPE_A1	P08195	R.[+57.021].LK[+145.020]LEPHEGLLLR.F	P08195@615	yes	yes	no	no
SPE_A1	P08195	R.[+145.020].LKLEPHEGLLLR.F	P08195@614	yes	yes	no	no
SPE_A1	P08195	R.[+114.043].LK[+145.020]LEPHEGLLLR.F	P08195@615	yes	yes	no	no
SPE_A1	P08195	R.[+145.020].LKLEPHEGLLLR.F	P08195@614	yes	yes	no	no
SPE_A1	P08195	R.[+145.020].LKLEPH[+57.021]EGLLLR.F	P08195@614	yes	yes	no	no
SPE_A1	P08195	R.[+57.021].LK[+145.020]LEPHEGLLLR.F	P08195@615	yes	yes	no	no
SPE_A1	P08195	R.[+145.020].LKLEPH[+57.021]EGLLLR.F	P08195@614	yes	yes	no	no
SPE_A1	P08195	R.[+114.043].LK[+145.020]LEPHEGLLLR.F	P08195@615	yes	yes	no	no
SPE_A1	P08195	R.[+57.021].LK[+145.020]LEPHEGLLLR.F	P08195@615	yes	yes	no	no
SPE_A1	P08195	R.[+57.021].LK[+145.020]LEPHEGLLLR.F	P08195@615	yes	yes	no	no
SPE_A1	P08195	R.[+145.020].LKLEPH[+57.021]EGLLLR.F	P08195@614	yes	yes	no	no
SPE_A1	P08195	R.[+145.020].LKLEPHEGLLLR.F	P08195@614	yes	yes	no	no
SPE_A1	P08195	R.[+145.020].LKLEPHEGLLLR.F	P08195@614	yes	yes	no	no
SPE_A1	P08195	R.[+57.021].LK[+145.020]LEPHEGLLLR.F	P08195@615	yes	yes	no	no
SPE_A1	P08195	R.[+57.021].LK[+145.020]LEPHEGLLLR.F	P08195@615	yes	yes	no	no
SPE_A1	P08195	R.[+145.020].LKLEPHEGLLLR.F	P08195@614	yes	yes	no	no
SPE_A1	P08195	R.[+145.020].LKLEPH[+57.021]EGLLLR.F	P08195@614	yes	yes	no	no
SPE_A1	P08195	R.[+114.043].LK[+145.020]LEPHEGLLLR.F	P08195@615	yes	yes	no	no
SPE_A1	P08195	R.[+145.020].LKLEPHEGLLLR.F	P08195@614	yes	yes	no	no
SPE_A1	P08195	R.[+57.021].LK[+145.020]LEPHEGLLLR.F	P08195@615	yes	yes	no	no
SPE_A1	P08195	R.[+145.020].LKLEPHEGLLLR.F	P08195@614	yes	yes	no	no
SPE_A1	P08195	R.[+57.021].LK[+145.020]LEPHEGLLLR.F	P08195@615	yes	yes	no	no
SPE_A1	P08195	R.[+57.021].LK[+145.020]LEPHEGLLLR.F	P08195@615	yes	yes	no	no
SPE_A1	P08195	R.[+145.020].LKLEPHEGLLLR.F	P08195@614	yes	yes	no	no
SPE_A1	P08195	R.[+145.020].LKLEPH[+57.021]EGLLLR.F	P08195@614	yes	yes	no	no
SPE_A1	P08195	R.[+145.020].LKLEPHEGLLLR.F	P08195@614	yes	yes	no	no
SPE_A1	P08195	R.[+145.020].LKLEPH[+57.021]EGLLLR.F	P08195@614	yes	yes	no	no
SPE_A1	P08195	R.[+145.020].LKLEPH[+57.021]EGLLLR.F	P08195@614	yes	yes	no	no
SPE_A1	P08195	R.[+145.020].LKLEPHEGLLLR.F	P08195@614	yes	yes	no	no
SPE_A1	P08195	R.[+57.021].LK[+145.020]LEPHEGLLLR.F	P08195@615	yes	yes	no	no
SPE_A1	P08195	R.[+145.020].LKLEPHEGLLLR.F	P08195@614	yes	yes	no	no
SPE_A1	P08195	R.[+145.020].LKLEPHEGLLLR.F	P08195@614	yes	yes	no	no
SPE_A1	P08195	R.[+57.021].LK[+145.020]LEPHEGLLLR.F	P08195@615	yes	yes	no	no
SPE_A1	P08195	R.[+145.020].LKLEPH[+57.021]EGLLLR.F	P08195@614	yes	yes	no	no
SPE_A1	P08195	R.[+145.020].LKLEPH[+57.021]EGLLLR.F	P08195@614	yes	yes	no	no
SPE_A1	P08195	R.[+145.020].LKLEPH[+57.021]EGLLLR.F	P08195@614	yes	yes	no	no
SPE_A1	P08195	R.[+145.020].LKLEPH[+57.021]EGLLLR.F	P08195@614	yes	yes	no	no
SPE_A1	P08195	R.LK[+145.020]LEPHEGLLLR.F	P08195@615	yes	yes	no	no
SPE_A1	P08195	R.[+57.021].LK[+145.020]LEPHEGLLLR.F	P08195@615	yes	yes	no	no
SPE_A1	P08195	R.[+145.020].LKLEPH[+57.021]EGLLLR.F	P08195@614	yes	yes	no	no
SPE_A1	P08195	R.[+145.020].LKLEPH[+57.021]EGLLLR.F	P08195@614	yes	yes	no	no
SPE_A1	P08195	R.[+145.020].LKLEPHEGLLLR.F	P08195@614	yes	yes	no	no
SPE_A1	P08195	R.[+57.021].LK[+145.020]LEPHEGLLLR.F	P08195@615	yes	yes	no	no
SPE_A1	P08195	R.[+57.021].LK[+145.020]LEPHEGLLLR.F	P08195@615	yes	yes	no	no
SPE_A1	P08195	R.[+57.021].LK[+145.020]LEPHEGLLLR.F	P08195@615	yes	yes	no	no
SPE_A1	P08195	R.[+57.021].LK[+145.020]LEPHEGLLLR.F	P08195@615	yes	yes	no	no
SPE_A1	P08195	R.[+145.020].LKLEPHEGLLLR.F	P08195@614	yes	yes	no	no
SPE_A1	P08195	R.[+57.021].LK[+145.020]LEPHEGLLLR.F	P08195@615	yes	yes	no	no
SPE_A1	P08195	R.[+57.021].LK[+145.020]LEPHEGLLLR.F	P08195@615	yes	yes	no	no
SPE_A1	P08195	R.[+145.020].LKLEPHEGLLLR.F	P08195@614	yes	yes	no	no
SPE_A1	P08195	R.[+57.021].LK[+145.020]LEPHEGLLLR.F	P08195@615	yes	yes	no	no
SPE_A1	P08195	R.LK[+145.020]LEPHEGLLLR.F	P08195@615	yes	yes	no	no
SPE_A1	P08195	R.[+57.021].LK[+145.020]LEPHEGLLLR.F	P08195@615	yes	yes	no	no
SPE_A1	P08195	R.[+57.021].LK[+145.020]LEPHEGLLLR.F	P08195@615	yes	yes	no	no
SPE_A1	P08195	R.[+145.020].LKLEPHEGLLLR.F	P08195@614	yes	yes	no	no
SPE_A1	P08195	R.[+145.020].LKLEPHEGLLLR.F	P08195@614	yes	yes	no	no
SPE_A1	P08195	R.[+145.020].LKLEPHEGLLLR.F	P08195@614	yes	yes	no	no
SPE_A1	P08195	R.[+145.020].LKLEPHEGLLLR.F	P08195@614	yes	yes	no	no
SPE_A1	P08195	R.[+145.020].LKLEPHEGLLLR.F	P08195@614	yes	yes	no	no
SPE_A1	P08195	R.[+145.020].LKLEPHEGLLLR.F	P08195@614	yes	yes	no	no
SPE_A1	P08195	R.[+145.020].LKLEPHEGLLLR.F	P08195@614	yes	yes	no	no
SPE_A1	P08195	R.[+145.020].LKLEPHEGLLLR.F	P08195@614	yes	yes	no	no
SPE_A1	P08195	R.LK[+145.020]LEPHEGLLLR.F	P08195@615	yes	yes	no	no
SPE_A1	P08195	R.[+145.020].LKLEPHEGLLLR.F	P08195@614	yes	yes	no	no
SPE_A1	P08195	R.[+145.020].LKLEPHEGLLLR.F	P08195@614	yes	yes	no	no
SPE_A1	P08195	R.[+145.020].LKLEPHEGLLLR.F	P08195@614	yes	yes	no	no
SPE_A1	P08195	R.[+145.020].LKLEPHEGLLLR.F	P08195@614	yes	yes	no	no
SPE_A1	P08195	R.[+145.020].LKLEPHEGLLLR.F	P08195@614	yes	yes	no	no
SPE_A1	P08195	R.LK[+145.020]LEPHEGLLLR.F	P08195@615	yes	yes	no	no
SPE_A1	P08195	R.[+145.020].LKLEPHEGLLLR.F	P08195@614	yes	yes	no	no
SPE_A1	P08195	R.LK[+145.020]LEPHEGLLLR.F	P08195@615	yes	yes	no	no
SPE_A1	P08195	R.LK[+145.020]LEPH[+57.021]EGLLLR.F	P08195@615	yes	yes	no	no
SPE_A1	P08195	R.LK[+145.020]LEPH[+57.021]EGLLLR.F	P08195@615	yes	yes	no	no
SPE_A1	P08195	R.LK[+145.020]LEPH[+57.021]EGLLLR.F	P08195@615	yes	yes	no	no
SPE_A1	P08195	R.LK[+145.020]LEPH[+57.021]EGLLLR.F	P08195@615	yes	yes	no	no
SPE_A1	P08195	R.LK[+145.020]LEPH[+57.021]EGLLLR.F	P08195@615	yes	yes	no	no
SPE_A1	P08195	R.LK[+145.020]LEPH[+57.021]EGLLLR.F	P08195@615	yes	yes	no	no
SPE_A1	P08195	R.LK[+145.020]LEPH[+57.021]EGLLLR.F	P08195@615	yes	yes	no	no
SPE_A1	P08195	R.LK[+145.020]LEPH[+57.021]EGLLLR.F	P08195@615	yes	yes	no	no
SPE_A1	P08195	R.LK[+145.020]LEPH[+57.021]EGLLLR.F	P08195@615	yes	yes	no	no
SPE_A1	P08195	R.LK[+145.020]LEPH[+57.021]EGLLLR.F	P08195@615	yes	yes	no	no
SPE_A1	P08195	L.[+145.020].KLEPHEGLLLR.F	P08195@615	yes	yes	no	no
SPE_A1	P08195	L.[+145.020].KLEPHEGLLLR.F	P08195@615	yes	yes	no	no
SPE_A1	P08195	L.[+145.020].KLEPHEGLLLR.F	P08195@615	yes	yes	no	no
SPE_A1	P35613	F.TTVEDLGSK[+145.020]ILLTC[+57.021]SLNDSATEVTGHR.W	P35613@152	yes	yes	no	no
SPE_A1	P35613	F.TTVEDLGSK[+145.020]ILLTC[+57.021]SLN[+0.984]DSATEVTGHR.W	P35613@152	yes	yes	no	no
SPE_A1	P35613	T.TVEDLGSK[+145.020]ILLTC[+57.021]SLN[+0.984]DSATEVTGHR.W	P35613@152	yes	yes	no	no
SPE_A1	P35613	T.TVEDLGSK[+145.020]ILLTC[+57.021]SLN[+0.984]DSATEVTGHR.W	P35613@152	yes	yes	no	no
SPE_A1	P35613	T.TVEDLGSK[+145.020]ILLTC[+57.021]SLN[+0.984]DSATEVTGHR.W	P35613@152	yes	yes	no	no
SPE_A1	P35613	T.TVEDLGSK[+145.020]ILLTC[+57.021]SLN[+0.984]DSATEVTGHR.W	P35613@152	yes	yes	no	no
SPE_A1	P35613	T.TVEDLGSK[+145.020]ILLTC[+57.021]SLN[+0.984]DSATEVTGHR.W	P35613@152	yes	yes	no	no
SPE_A1	P35613	T.TVEDLGSK[+145.020]ILLTC[+57.021]SLN[+0.984]DSATEVTGHR.W	P35613@152	yes	yes	no	no
SPE_A1	P35613	T.TVEDLGSK[+145.020]ILLTC[+57.021]SLN[+0.984]DSATEVTGHR.W	P35613@152	yes	yes	no	no
SPE_A1	P35613	T.TVEDLGSK[+145.020]ILLTC[+57.021]SLN[+0.984]DSATEVTGHR.W	P35613@152	yes	yes	no	no
SPE_A1	P35613	T.TVEDLGSK[+145.020]ILLTC[+57.021]SLN[+0.984]DSATEVTGHR.W	P35613@152	yes	yes	no	no
SPE_A1	P35613	T.TVEDLGSK[+145.020]ILLTC[+57.021]SLN[+0.984]DSATEVTGHR.W	P35613@152	yes	yes	no	no
SPE_A1	P35613	T.TVEDLGSK[+145.020]ILLTC[+57.021]SLN[+0.984]DSATEVTGHR.W	P35613@152	yes	yes	no	no
SPE_A1	P35613	T.TVEDLGSK[+145.020]ILLTC[+57.021]SLN[+0.984]DSATEVTGHR.W	P35613@152	yes	yes	no	no
SPE_A1	P35613	T.VEDLGSK[+145.020]ILLTC[+57.021]SLN[+0.984]DSATEVTGHR.W	P35613@152	yes	yes	no	no
SPE_A1	P35613	T.VEDLGSK[+145.020]ILLTC[+57.021]SLN[+0.984]DSATEVTGHR.W	P35613@152	yes	yes	no	no
SPE_A1	P35613	T.VEDLGSK[+145.020]ILLTC[+57.021]SLN[+0.984]DSATEVTGHR.W	P35613@152	yes	yes	no	no
SPE_A1	P35613	T.VEDLGSK[+145.020]ILLTC[+57.021]SLN[+0.984]DSATEVTGHR.W	P35613@152	yes	yes	no	no
SPE_A1	P35613	T.VEDLGSK[+145.020]ILLTC[+57.021]SLN[+0.984]DSATEVTGHR.W	P35613@152	yes	yes	no	no
SPE_A1	P35613	T.VEDLGSK[+145.020]ILLTC[+57.021]SLN[+0.984]DSATEVTGHR.W	P35613@152	yes	yes	no	no
SPE_A1	P35613	T.VEDLGSK[+145.020]ILLTC[+57.021]SLN[+0.984]DSATEVTGHR.W	P35613@152	yes	yes	no	no
SPE_A1	P35613	V.EDLGSK[+145.020]ILLTC[+57.021]SLN[+0.984]DSATEVTGHR.W	P35613@152	yes	yes	no	no
SPE_A1	P35613	V.EDLGSK[+145.020]ILLTC[+57.021]SLN[+0.984]DSATEVTGHR.W	P35613@152	yes	yes	no	no
SPE_A1	P35613	V.EDLGSK[+145.020]ILLTC[+57.021]SLN[+0.984]DSATEVTGHR.W	P35613@152	yes	yes	no	no
SPE_A1	P35613	V.EDLGSK[+145.020]ILLTC[+57.021]SLN[+0.984]DSATEVTGHR.W	P35613@152	yes	yes	no	no
SPE_A1	P35613	V.EDLGSK[+145.020]ILLTC[+57.021]SLN[+0.984]DSATEVTGHR.W	P35613@152	yes	yes	no	no
SPE_A1	P35613	V.EDLGSK[+145.020]ILLTC[+57.021]SLN[+0.984]DSATEVTGHR.W	P35613@152	yes	yes	no	no
SPE_A1	P35613	V.EDLGSK[+145.020]ILLTC[+57.021]SLN[+0.984]DSATEVTGHR.W	P35613@152	yes	yes	no	no
SPE_A1	P35613	V.EDLGSK[+145.020]ILLTC[+57.021]SLN[+0.984]DSATEVTGHR.W	P35613@152	yes	yes	no	no
SPE_A1	P35613	V.EDLGSK[+145.020]ILLTC[+57.021]SLN[+0.984]DSATEVTGHR.W	P35613@152	yes	yes	no	no
SPE_A1	P35613	V.EDLGSK[+145.020]ILLTC[+57.021]SLN[+0.984]DSATEVTGHR.W	P35613@152	yes	yes	no	no
SPE_A1	P35613	V.EDLGSK[+145.020]ILLTC[+57.021]SLN[+0.984]DSATEVTGHR.W	P35613@152	yes	yes	no	no
SPE_A1	P35613	V.EDLGSK[+145.020]ILLTC[+57.021]SLN[+0.984]DSATEVTGHR.W	P35613@152	yes	yes	no	no
SPE_A1	P35613	V.EDLGSK[+145.020]ILLTC[+57.021]SLN[+0.984]DSATEVTGHR.W	P35613@152	yes	yes	no	no
SPE_A1	P35613	R.WLK[+145.020]GGVVLK.E	P35613@173	yes	yes	no	no
SPE_A1	P35613	R.WLK[+145.020]GGVVLK.E	P35613@173	yes	yes	no	no
SPE_A1	P35613	R.WLK[+145.020]GGVVLK.E	P35613@173	yes	yes	no	no
SPE_A1	P35613	R.WLK[+145.020]GGVVLKEDALPGQK.T	P35613@173	yes	yes	no	no
SPE_A1	P35613	R.WLK[+145.020]GGVVLKEDALPGQK.T	P35613@173	yes	yes	no	no
SPE_A1	P35613	R.WLK[+145.020]GGVVLKEDALPGQK.T	P35613@173	yes	yes	no	no
SPE_A1	P35613	R.WLK[+145.020]GGVVLKEDALPGQK.T	P35613@173	yes	yes	no	no
SPE_A1	P35613	R.WLK[+145.020]GGVVLKEDALPGQK.T	P35613@173	yes	yes	no	no
SPE_A1	P35613	K.[+57.021].GGVVLK[+145.020]EDALPGQK.T	P35613@179	yes	yes	no	no
SPE_A1	P35613	K.[+114.043].GGVVLK[+87.998]EDALPGQK.T	P35613@179	yes	yes	no	no
SPE_A1	P35613	K.[+145.020].GGVVLK[+57.021]EDALPGQK.T	P35613@174	yes	yes	no	no
SPE_A1	P35613	K.[+114.043].GGVVLK[+87.998]EDALPGQK.T	P35613@179	yes	yes	no	no
SPE_A1	P35613	K.[+145.020].GGVVLK[+57.021]EDALPGQK.T	P35613@174	yes	yes	no	no
SPE_A1	P35613	K.[+114.043].GGVVLK[+145.020]EDALPGQK.T	P35613@179	yes	yes	no	no
SPE_A1	P35613	K.[+114.043].GGVVLK[+145.020]EDALPGQK.T	P35613@179	yes	yes	no	no
SPE_A1	P35613	K.GGVVLK[+145.020]EDALPGQK.T	P35613@179	yes	yes	no	no
SPE_A1	P35613	K.[+57.021].GGVVLK[+145.020]EDALPGQK.T	P35613@179	yes	yes	no	no
SPE_A1	P35613	K.[+57.021].GGVVLK[+145.020]EDALPGQK.T	P35613@179	yes	yes	no	no
SPE_A1	P35613	K.[+57.021].GGVVLK[+145.020]EDALPGQK.T	P35613@179	yes	yes	no	no
SPE_A1	P35613	K.[+57.021].GGVVLK[+145.020]EDALPGQK.T	P35613@179	yes	yes	no	no
SPE_A1	P35613	K.[+114.043].GGVVLK[+145.020]EDALPGQK.T	P35613@179	yes	yes	no	no
SPE_A1	P35613	K.GGVVLK[+145.020]EDALPGQK.T	P35613@179	yes	yes	no	no
SPE_A1	P35613	K.GGVVLK[+145.020]EDALPGQK.T	P35613@179	yes	yes	no	no
SPE_A1	P35613	K.GGVVLK[+145.020]EDALPGQK.T	P35613@179	yes	yes	no	no
SPE_A1	P35613	K.[+114.043].GGVVLK[+145.020]EDALPGQK.T	P35613@179	yes	yes	no	no
SPE_A1	P35613	K.GGVVLK[+145.020]EDALPGQK.T	P35613@179	yes	yes	no	no
SPE_A1	P35613	K.[+114.043].GGVVLK[+145.020]EDALPGQK.T	P35613@179	yes	yes	no	no
SPE_A1	P35613	K.[+57.021].GGVVLK[+145.020]EDALPGQK.T	P35613@179	yes	yes	no	no
SPE_A1	P35613	K.[+114.043].GGVVLK[+145.020]EDALPGQK.T	P35613@179	yes	yes	no	no
SPE_A1	P35613	K.[+114.043].GGVVLK[+145.020]EDALPGQK.T	P35613@179	yes	yes	no	no
SPE_A1	P35613	K.[+114.043].GGVVLK[+145.020]EDALPGQK.T	P35613@179	yes	yes	no	no
SPE_A1	P35613	K.[+114.043].GGVVLK[+145.020]EDALPGQK.T	P35613@179	yes	yes	no	no
SPE_A1	P35613	K.GGVVLK[+145.020]EDALPGQK.T	P35613@179	yes	yes	no	no
SPE_A1	P35613	K.GGVVLK[+145.020]EDALPGQK.T	P35613@179	yes	yes	no	no
SPE_A1	P35613	K.[+114.043].GGVVLK[+145.020]EDALPGQK.T	P35613@179	yes	yes	no	no
SPE_A1	P35613	K.[+114.043].GGVVLK[+145.020]EDALPGQK.T	P35613@179	yes	yes	no	no
SPE_A1	P35613	K.[+57.021].GGVVLK[+145.020]EDALPGQK.T	P35613@179	yes	yes	no	no
SPE_A1	P35613	K.GGVVLK[+145.020]EDALPGQK.T	P35613@179	yes	yes	no	no
SPE_A1	P35613	K.[+57.021].GGVVLK[+145.020]EDALPGQK.T	P35613@179	yes	yes	no	no
SPE_A1	P35613	K.[+114.043].GGVVLK[+145.020]EDALPGQK.T	P35613@179	yes	yes	no	no
SPE_A1	P35613	K.[+114.043].GGVVLK[+145.020]EDALPGQK.T	P35613@179	yes	yes	no	no
SPE_A1	P35613	K.[+114.043].GGVVLK[+145.020]EDALPGQK.T	P35613@179	yes	yes	no	no
SPE_A1	P35613	K.GGVVLK[+145.020]EDALPGQK.T	P35613@179	yes	yes	no	no
SPE_A1	P35613	K.[+114.043].GGVVLK[+145.020]EDALPGQK.T	P35613@179	yes	yes	no	no
SPE_A1	P35613	K.[+114.043].GGVVLK[+145.020]EDALPGQK.T	P35613@179	yes	yes	no	no
SPE_A1	P35613	K.GGVVLK[+145.020]EDALPGQK.T	P35613@179	yes	yes	no	no
SPE_A1	P35613	K.[+114.043].GGVVLK[+145.020]EDALPGQK.T	P35613@179	yes	yes	no	no
SPE_A1	P35613	K.[+114.043].GGVVLK[+145.020]EDALPGQK.T	P35613@179	yes	yes	no	no
SPE_A1	P35613	K.[+114.043].GGVVLK[+145.020]EDALPGQK.T	P35613@179	yes	yes	no	no
SPE_A1	P35613	K.[+114.043].GGVVLK[+145.020]EDALPGQK.T	P35613@179	yes	yes	no	no
SPE_A1	P35613	K.[+57.021].GGVVLK[+145.020]EDALPGQK.T	P35613@179	yes	yes	no	no
SPE_A1	P35613	K.[+57.021].GGVVLK[+145.020]EDALPGQK.T	P35613@179	yes	yes	no	no
SPE_A1	P35613	K.GGVVLK[+145.020]EDALPGQK.T	P35613@179	yes	yes	no	no
SPE_A1	P35613	K.[+114.043].GGVVLK[+145.020]EDALPGQK.T	P35613@179	yes	yes	no	no
SPE_A1	P35613	K.[+57.021].GGVVLK[+145.020]EDALPGQK.T	P35613@179	yes	yes	no	no
SPE_A1	P35613	K.[+57.021].GGVVLK[+145.020]EDALPGQK.T	P35613@179	yes	yes	no	no
SPE_A1	P35613	K.GGVVLK[+145.020]EDALPGQK.T	P35613@179	yes	yes	no	no
SPE_A1	P35613	K.[+57.021].GGVVLK[+145.020]EDALPGQK.T	P35613@179	yes	yes	no	no
SPE_A1	P35613	K.[+57.021].GGVVLK[+145.020]EDALPGQK.T	P35613@179	yes	yes	no	no
SPE_A1	P35613	K.[+57.021].GGVVLK[+145.020]EDALPGQK.T	P35613@179	yes	yes	no	no
SPE_A1	P35613	K.[+57.021].GGVVLK[+145.020]EDALPGQK.T	P35613@179	yes	yes	no	no
SPE_A1	P35613	K.GGVVLK[+145.020]EDALPGQK.T	P35613@179	yes	yes	no	no
SPE_A1	P35613	K.[+57.021].GGVVLK[+145.020]EDALPGQK.T	P35613@179	yes	yes	no	no
SPE_A1	P35613	K.GGVVLK[+145.020]EDALPGQK.T	P35613@179	yes	yes	no	no
SPE_A1	P35613	K.GGVVLK[+145.020]EDALPGQK.T	P35613@179	yes	yes	no	no
SPE_A1	P35613	K.GGVVLK[+145.020]EDALPGQK.T	P35613@179	yes	yes	no	no
SPE_A1	P35613	K.[+57.021].GGVVLK[+145.020]EDALPGQK.T	P35613@179	yes	yes	no	no
SPE_A1	P35613	K.[+57.021].GGVVLK[+145.020]EDALPGQK.T	P35613@179	yes	yes	no	no
SPE_A1	P35613	K.GGVVLK[+145.020]EDALPGQK.T	P35613@179	yes	yes	no	no
SPE_A1	P35613	K.GGVVLK[+145.020]EDALPGQK.T	P35613@179	yes	yes	no	no
SPE_A1	P35613	K.GGVVLK[+145.020]EDALPGQK.T	P35613@179	yes	yes	no	no
SPE_A1	P35613	K.[+57.021].GGVVLK[+145.020]EDALPGQK.T	P35613@179	yes	yes	no	no
SPE_A1	P35613	K.GGVVLK[+145.020]EDALPGQK.T	P35613@179	yes	yes	no	no
SPE_A1	P35613	K.GGVVLK[+145.020]EDALPGQK.T	P35613@179	yes	yes	no	no
SPE_A1	P35613	K.[+57.021].GGVVLK[+145.020]EDALPGQK.T	P35613@179	yes	yes	no	no
SPE_A1	P35613	K.[+57.021].GGVVLK[+145.020]EDALPGQK.T	P35613@179	yes	yes	no	no
SPE_A1	P35613	K.GGVVLK[+145.020]EDALPGQK.T	P35613@179	yes	yes	no	no
SPE_A1	P35613	K.GGVVLK[+145.020]EDALPGQK.T	P35613@179	yes	yes	no	no
SPE_A1	P35613	K.GGVVLK[+145.020]EDALPGQK.T	P35613@179	yes	yes	no	no
SPE_A1	P35613	K.GGVVLK[+145.020]EDALPGQK.T	P35613@179	yes	yes	no	no
SPE_A1	P35613	K.GGVVLK[+145.020]EDALPGQK.T	P35613@179	yes	yes	no	no
SPE_A1	P35613	K.GGVVLK[+145.020]EDALPGQK[+57.021].T	P35613@179	yes	yes	no	no
SPE_A1	P35613	K.GGVVLK[+145.020]EDALPGQK[+57.021].T	P35613@179	yes	yes	no	no
SPE_A1	P35613	K.GGVVLK[+145.020]EDALPGQK[+57.021].T	P35613@179	yes	yes	no	no
SPE_A1	P35613	K.GGVVLK[+145.020]EDALPGQK[+57.021].T	P35613@179	yes	yes	no	no
SPE_A1	P35613	K.GGVVLK[+145.020]EDALPGQK[+57.021].T	P35613@179	yes	yes	no	no
SPE_A1	P35613	K.GGVVLK[+145.020]EDALPGQK[+57.021].T	P35613@179	yes	yes	no	no
SPE_A1	P35613	K.GGVVLK[+145.020]EDALPGQK[+57.021].T	P35613@179	yes	yes	no	no
SPE_A1	P35613	K.GGVVLK[+145.020]EDALPGQK[+57.021].T	P35613@179	yes	yes	no	no
SPE_A1	P35613	K.GGVVLK[+145.020]EDALPGQK[+57.021].T	P35613@179	yes	yes	no	no
SPE_A1	P35613	K.GGVVLK[+145.020]EDALPGQK[+57.021].T	P35613@179	yes	yes	no	no
SPE_A1	P35613	K.GGVVLK[+145.020]EDALPGQK[+57.021].T	P35613@179	yes	yes	no	no
SPE_A1	P35613	K.GGVVLK[+145.020]EDALPGQK[+57.021].T	P35613@179	yes	yes	no	no
SPE_A1	P35613	K.GGVVLK[+145.020]EDALPGQK[+57.021].T	P35613@179	yes	yes	no	no
SPE_A1	P35613	K.GGVVLK[+145.020]EDALPGQK[+57.021].T	P35613@179	yes	yes	no	no
SPE_A1	P35613	K.GGVVLK[+145.020]EDALPGQK[+57.021].T	P35613@179	yes	yes	no	no
SPE_A1	P35613	K.GGVVLK[+145.020]EDALPGQK[+57.021].T	P35613@179	yes	yes	no	no
SPE_A1	P35613	K.GGVVLK[+145.020]EDALPGQK[+57.021].T	P35613@179	yes	yes	no	no
SPE_A1	P35613	K.GGVVLK[+145.020]EDALPGQK[+57.021].T	P35613@179	yes	yes	no	no
SPE_A1	P35613	K.GGVVLK[+145.020]EDALPGQK[+57.021].T	P35613@179	yes	yes	no	no
SPE_A1	P35613	K.GGVVLK[+145.020]EDALPGQK[+57.021].T	P35613@179	yes	yes	no	no
SPE_A1	P35613	K.GGVVLK[+145.020]EDALPGQK[+57.021].T	P35613@179	yes	yes	no	no
SPE_A1	P35613	K.GGVVLK[+145.020]EDALPGQK[+57.021].T	P35613@179	yes	yes	no	no
SPE_A1	P35613	K.GGVVLK[+145.020]EDALPGQK[+57.021].T	P35613@179	yes	yes	no	no
SPE_A1	P35613	K.[+145.020].TEFKVDSDDQWGEYSC[+57.021]VFLPEPMGTANIQLH[+57.021]GPPR.V	P35613@188	yes	yes	no	no
SPE_A1	P35613	R.[+57.021].VK[+145.020]AVK.S	P35613@224	yes	yes	no	no
SPE_A1	P35613	R.[+57.021].VK[+145.020]AVK.S	P35613@224	yes	yes	no	no
SPE_A1	P35613	R.VK[+145.020]AVK.S	P35613@224	yes	yes	no	no
SPE_A1	P35613	R.[+57.021].VK[+145.020]AVK.S	P35613@224	yes	yes	no	no
SPE_A1	P35613	K.[+114.043].SSEHINEGETAMLVC[+57.021]K[+145.020]SESVPPVTDWAWYK.I	P35613@243	yes	yes	no	no
SPE_A1	P35613	K.[+145.020].SSEHINEGETAMLVC[+57.021]K[+57.021]SESVPPVTDWAWYK.I	P35613@228	yes	yes	no	no
SPE_A1	P35613	K.[+114.043].SSEHINEGETAMLVC[+57.021]K[+145.020]SESVPPVTDWAWYK.I	P35613@243	yes	yes	no	no
SPE_A1	P35613	K.[+114.043].SSEHINEGETAMLVC[+57.021]K[+145.020]SESVPPVTDWAWYK.I	P35613@243	yes	yes	no	no
SPE_A1	P35613	K.[+114.043].SSEHINEGETAMLVC[+57.021]K[+145.020]SESVPPVTDWAWYK.I	P35613@243	yes	yes	no	no
SPE_A1	P35613	K.[+114.043].SSEHINEGETAMLVC[+57.021]K[+145.020]SESVPPVTDWAWYK.I	P35613@243	yes	yes	no	no
SPE_A1	P35613	K.[+114.043].SSEHINEGETAMLVC[+57.021]K[+145.020]SESVPPVTDWAWYK.I	P35613@243	yes	yes	no	no
SPE_A1	P35613	K.[+114.043].SSEHINEGETAMLVC[+57.021]K[+145.020]SESVPPVTDWAWYK.I	P35613@243	yes	yes	no	no
SPE_A1	P35613	K.[+114.043].SSEHINEGETAMLVC[+57.021]K[+145.020]SESVPPVTDWAWYK.I	P35613@243	yes	yes	no	no
SPE_A1	P35613	K.[+114.043].SSEHINEGETAMLVC[+57.021]K[+145.020]SESVPPVTDWAWYK.I	P35613@243	yes	yes	no	no
SPE_A1	P35613	K.[+114.043].SSEHINEGETAMLVC[+57.021]K[+145.020]SESVPPVTDWAWYK.I	P35613@243	yes	yes	no	no
SPE_A1	P35613	K.[+145.020].SSEH[+57.021]INEGETAMLVC[+57.021]KSESVPPVTDWAWYK.I	P35613@228	yes	yes	no	no
SPE_A1	P35613	K.[+114.043].SSEHINEGETAMLVC[+57.021]K[+145.020]SESVPPVTDWAWYK.I	P35613@243	yes	yes	no	no
SPE_A1	P35613	K.[+114.043].SSEHINEGETAMLVC[+57.021]K[+145.020]SESVPPVTDWAWYK.I	P35613@243	yes	yes	no	no
SPE_A1	P35613	K.[+114.043].SSEHINEGETAMLVC[+57.021]K[+145.020]SESVPPVTDWAWYK.I	P35613@243	yes	yes	no	no
SPE_A1	P35613	K.[+57.021].SSEHINEGETAMLVC[+57.021]K[+145.020]SESVPPVTDWAWYK.I	P35613@243	yes	yes	no	no
SPE_A1	P35613	K.[+114.043].SSEHINEGETAMLVC[+57.021]K[+145.020]SESVPPVTDWAWYK.I	P35613@243	yes	yes	no	no
SPE_A1	P35613	K.SSEHINEGETAMLVC[+57.021]K[+145.020]SESVPPVTDWAWYK.I	P35613@243	yes	yes	no	no
SPE_A1	P35613	K.[+114.043].SSEHINEGETAMLVC[+57.021]K[+145.020]SESVPPVTDWAWYK.I	P35613@243	yes	yes	no	no
SPE_A1	P35613	K.[+114.043].SSEHINEGETAMLVC[+57.021]K[+145.020]SESVPPVTDWAWYK.I	P35613@243	yes	yes	no	no
SPE_A1	P35613	K.[+114.043].SSEHINEGETAMLVC[+57.021]K[+145.020]SESVPPVTDWAWYK.I	P35613@243	yes	yes	no	no
SPE_A1	P35613	K.SSEHINEGETAMLVC[+57.021]K[+145.020]SESVPPVTDWAWYK.I	P35613@243	yes	yes	no	no
SPE_A1	P35613	K.[+114.043].SSEHINEGETAMLVC[+57.021]K[+145.020]SESVPPVTDWAWYK.I	P35613@243	yes	yes	no	no
SPE_A1	P35613	K.SSEHINEGETAMLVC[+57.021]K[+145.020]SESVPPVTDWAWYK.I	P35613@243	yes	yes	no	no
SPE_A1	P35613	K.[+114.043].SSEHINEGETAMLVC[+57.021]K[+145.020]SESVPPVTDWAWYK.I	P35613@243	yes	yes	no	no
SPE_A1	P35613	K.[+114.043].SSEHINEGETAMLVC[+57.021]K[+87.998]SESVPPVTDWAWYK.I	P35613@243	yes	yes	no	no
SPE_A1	P35613	K.SSEHINEGETAMLVC[+57.021]K[+145.020]SESVPPVTDWAWYK.I	P35613@243	yes	yes	no	no
SPE_A1	P35613	K.[+114.043].SSEHINEGETAMLVC[+57.021]K[+145.020]SESVPPVTDWAWYK.I	P35613@243	yes	yes	no	no
SPE_A1	P35613	K.[+114.043].SSEHINEGETAMLVC[+57.021]K[+87.998]SESVPPVTDWAWYK.I	P35613@243	yes	yes	no	no
SPE_A1	P35613	K.SSEHINEGETAMLVC[+57.021]K[+145.020]SESVPPVTDWAWYK.I	P35613@243	yes	yes	no	no
SPE_A1	P35613	K.SSEHINEGETAMLVC[+57.021]K[+145.020]SESVPPVTDWAWYK.I	P35613@243	yes	yes	no	no
SPE_A1	P35613	K.SSEHINEGETAM[+43.006]LVC[+57.021]K[+145.020]SESVPPVTDWAWYK.I	P35613@243	yes	yes	no	no
SPE_A1	P35613	K.SSEH[+57.021]INEGETAMLVC[+57.021]K[+145.020]SESVPPVTDWAWYK.I	P35613@243	yes	yes	no	no
SPE_A1	P35613	K.SSEH[+57.021]INEGETAMLVC[+57.021]K[+145.020]SESVPPVTDWAWYK.I	P35613@243	yes	yes	no	no
SPE_A1	P35613	K.SSEH[+57.021]INEGETAMLVC[+57.021]K[+145.020]SESVPPVTDWAWYK.I	P35613@243	yes	yes	no	no
SPE_A1	P35613	K.SSEH[+57.021]INEGETAMLVC[+57.021]K[+145.020]SESVPPVTDWAWYK.I	P35613@243	yes	yes	no	no
SPE_A1	P35613	K.SSEH[+57.021]INEGETAMLVC[+57.021]K[+145.020]SESVPPVTDWAWYK.I	P35613@243	yes	yes	no	no
SPE_A1	P35613	K.SSEH[+57.021]INEGETAMLVC[+57.021]K[+145.020]SESVPPVTDWAWYK.I	P35613@243	yes	yes	no	no
SPE_A1	P35613	K.SSEH[+57.021]INEGETAMLVC[+57.021]K[+145.020]SESVPPVTDWAWYK.I	P35613@243	yes	yes	no	no
SPE_A1	P35613	K.SSEH[+57.021]INEGETAMLVC[+57.021]K[+145.020]SESVPPVTDWAWYK.I	P35613@243	yes	yes	no	no
SPE_A1	P35613	K.SSEH[+57.021]INEGETAMLVC[+57.021]K[+145.020]SESVPPVTDWAWYK.I	P35613@243	yes	yes	no	no
SPE_A1	P35613	K.SSEH[+57.021]INEGETAMLVC[+57.021]K[+145.020]SESVPPVTDWAWYK.I	P35613@243	yes	yes	no	no
SPE_A1	P35613	K.SSEH[+57.021]INEGETAMLVC[+57.021]K[+145.020]SESVPPVTDWAWYK.I	P35613@243	yes	yes	no	no
SPE_A1	P35613	K.SSEH[+57.021]INEGETAMLVC[+57.021]K[+145.020]SESVPPVTDWAWYK.I	P35613@243	yes	yes	no	no
SPE_A1	P35613	K.SSEH[+57.021]INEGETAMLVC[+57.021]K[+145.020]SESVPPVTDWAWYK.I	P35613@243	yes	yes	no	no
SPE_A1	P35613	K.SSEH[+57.021]INEGETAMLVC[+57.021]K[+145.020]SESVPPVTDWAWYK.I	P35613@243	yes	yes	no	no
SPE_A1	P35613	K.SSEH[+57.021]INEGETAMLVC[+57.021]K[+145.020]SESVPPVTDWAWYK.I	P35613@243	yes	yes	no	no
SPE_A1	P35613	K.SSEH[+57.021]INEGETAMLVC[+57.021]K[+145.020]SESVPPVTDWAWYK.I	P35613@243	yes	yes	no	no
SPE_A1	P35613	K.SSEH[+57.021]INEGETAMLVC[+57.021]K[+145.020]SESVPPVTDWAWYK.I	P35613@243	yes	yes	no	no
SPE_A1	P35613	K.SSEH[+57.021]INEGETAMLVC[+57.021]K[+145.020]SESVPPVTDWAWYK.I	P35613@243	yes	yes	no	no
SPE_A1	P35613	K.SSEH[+57.021]INEGETAMLVC[+57.021]K[+145.020]SESVPPVTDWAWYK.I	P35613@243	yes	yes	no	no
SPE_A1	P35613	K.SSEH[+57.021]INEGETAMLVC[+57.021]K[+145.020]SESVPPVTDWAWYK.I	P35613@243	yes	yes	no	no
SPE_A1	P35613	K.SSEH[+57.021]INEGETAMLVC[+57.021]K[+145.020]SESVPPVTDWAWYK.I	P35613@243	yes	yes	no	no
SPE_A1	P35613	K.SSEH[+57.021]INEGETAMLVC[+57.021]K[+145.020]SESVPPVTDWAWYK.I	P35613@243	yes	yes	no	no
SPE_A1	P35613	K.SSEHINEGETAM[+43.006]LVC[+57.021]K[+145.020]SESVPPVTDWAWYK.I	P35613@243	yes	yes	no	no
SPE_A1	P35613	K.SSEHINEGETAM[+43.006]LVC[+57.021]K[+145.020]SESVPPVTDWAWYK.I	P35613@243	yes	yes	no	no
SPE_A1	P35613	K.SSEHINEGETAM[+43.006]LVC[+57.021]K[+145.020]SESVPPVTDWAWYK.I	P35613@243	yes	yes	no	no
SPE_A1	P35613	K.SSEHINEGETAM[+43.006]LVC[+57.021]K[+145.020]SESVPPVTDWAWYK.I	P35613@243	yes	yes	no	no
SPE_A1	P35613	K.SSEHINEGETAM[+43.006]LVC[+57.021]K[+145.020]SESVPPVTDWAWYK.I	P35613@243	yes	yes	no	no
SPE_A1	P35613	K.SSEHINEGETAM[+43.006]LVC[+57.021]K[+145.020]SESVPPVTDWAWYK.I	P35613@243	yes	yes	no	no
SPE_A1	P35613	K.SSEHINEGETAM[+43.006]LVC[+57.021]K[+145.020]SESVPPVTDWAWYK.I	P35613@243	yes	yes	no	no
SPE_A1	P35613	K.SSEHINEGETAM[+43.006]LVC[+57.021]K[+145.020]SESVPPVTDWAWYK.I	P35613@243	yes	yes	no	no
SPE_A1	P35613	M.[+145.020].LVC[+57.021]KSESVPPVTDWAWYK.I	P35613@240	yes	yes	no	no
SPE_A1	P35613	M.LVC[+57.021]K[+145.020]SESVPPVTDWAWYK.I	P35613@243	yes	yes	no	no
SPE_A1	P35613	M.LVC[+57.021]K[+145.020]SESVPPVTDWAWYK.I	P35613@243	yes	yes	no	no
SPE_A1	P35613	M.LVC[+57.021]K[+145.020]SESVPPVTDWAWYK.I	P35613@243	yes	yes	no	no
SPE_A1	P35613	M.LVC[+57.021]K[+145.020]SESVPPVTDWAWYK.I	P35613@243	yes	yes	no	no
SPE_A1	P35613	M.LVC[+57.021]K[+145.020]SESVPPVTDWAWYK.I	P35613@243	yes	yes	no	no
SPE_A1	P35613	L.[+145.020].VC[+57.021]KSESVPPVTDWAWYK.I	P35613@241	yes	yes	no	no
SPE_A1	P35613	C.[+145.020].KSESVPPVTDWAWYK.I	P35613@243	yes	yes	no	no
SPE_A1	P35613	C.[+145.020].KSESVPPVTDWAWYK.I	P35613@243	yes	yes	no	no
SPE_A1	P35613	C.[+145.020].KSESVPPVTDWAWYK.I	P35613@243	yes	yes	no	no
SPE_A1	P35613	C.[+145.020].KSESVPPVTDWAWYK.I	P35613@243	yes	yes	no	no
SPE_A1	P35613	C.[+145.020].KSESVPPVTDWAWYK.I	P35613@243	yes	yes	no	no
SPE_A1	P35613	C.[+145.020].KSESVPPVTDWAWYK.I	P35613@243	yes	yes	no	no
SPE_A1	P35613	K.ITDSEDK[+145.020]ALMN[+0.984]GSESR.F	P35613@264	yes	yes	no	no
SPE_A1	P35613	K.ITDSEDK[+145.020]ALMN[+0.984]GSESR.F	P35613@264	yes	yes	no	no
SPE_A1	P35613	K.ITDSEDK[+145.020]ALMN[+0.984]GSESR.F	P35613@264	yes	yes	no	no
SPE_A1	P35613	K.ITDSEDK[+145.020]ALMN[+0.984]GSESR.F	P35613@264	yes	yes	no	no
SPE_A1	P35613	K.ITDSEDK[+145.020]ALMN[+0.984]GSESR.F	P35613@264	yes	yes	no	no
SPE_A1	P35613	K.ITDSEDK[+145.020]ALMN[+0.984]GSESR.F	P35613@264	yes	yes	no	no
SPE_A1	P35613	K.ITDSEDK[+145.020]ALMN[+0.984]GSESR.F	P35613@264	yes	yes	no	no
SPE_A1	P35613	K.ITDSEDK[+145.020]ALMN[+0.984]GSESR.F	P35613@264	yes	yes	no	no
SPE_A1	P35613	K.ITDSEDK[+145.020]ALMN[+0.984]GSESR.F	P35613@264	yes	yes	no	no
SPE_A1	P35613	K.ITDSEDK[+145.020]ALMN[+0.984]GSESR.F	P35613@264	yes	yes	no	no
SPE_A1	P35613	K.ITDSEDK[+145.020]ALMN[+0.984]GSESR.F	P35613@264	yes	yes	no	no
SPE_A1	P35613	K.ITDSEDK[+145.020]ALMN[+0.984]GSESR.F	P35613@264	yes	yes	no	no
SPE_A1	P35613	K.ITDSEDK[+145.020]ALMN[+0.984]GSESR.F	P35613@264	yes	yes	no	no
SPE_A1	P35613	R.[+114.043].SELHIENLNMEADPGQYRC[+57.021]NGTSSK[+145.020]GSDQAIITLR.V	P35613@307	yes	yes	no	no
SPE_A1	P35613	R.[+114.043].SELHIENLNMEADPGQYRC[+57.021]NGTSSK[+145.020]GSDQAIITLR.V	P35613@307	yes	yes	no	no
SPE_A1	P35613	R.[+114.043].SELHIENLNMEADPGQYRC[+57.021]NGTSSK[+145.020]GSDQAIITLR.V	P35613@307	yes	yes	no	no
SPE_A1	P35613	R.SELHIENLNMEADPGQYRC[+57.021]NGTSSK[+145.020]GSDQAIITLR.V	P35613@307	yes	yes	no	no
SPE_A1	P35613	R.[+114.043].SELHIENLNMEADPGQYRC[+57.021]NGTSSK[+145.020]GSDQAIITLR.V	P35613@307	yes	yes	no	no
SPE_A1	P35613	R.[+114.043].SELHIENLNMEADPGQYRC[+57.021]NGTSSK[+145.020]GSDQAIITLR.V	P35613@307	yes	yes	no	no
SPE_A1	P35613	R.[+114.043].SELHIENLNMEADPGQYRC[+57.021]NGTSSK[+145.020]GSDQAIITLR.V	P35613@307	yes	yes	no	no
SPE_A1	P35613	R.[+114.043].SELHIENLNMEADPGQYRC[+57.021]NGTSSK[+145.020]GSDQAIITLR.V	P35613@307	yes	yes	no	no
SPE_A1	P35613	R.[+114.043].SELHIENLNMEADPGQYRC[+57.021]NGTSSK[+145.020]GSDQAIITLR.V	P35613@307	yes	yes	no	no
SPE_A1	P35613	R.[+114.043].SELHIENLNMEADPGQYRC[+57.021]NGTSSK[+87.998]GSDQAIITLR.V	P35613@307	yes	yes	no	no
SPE_A1	P35613	R.[+114.043].SELHIENLNMEADPGQYRC[+57.021]NGTSSK[+145.020]GSDQAIITLR.V	P35613@307	yes	yes	no	no
SPE_A1	P35613	R.[+57.021].SELHIENLNMEADPGQYRC[+57.021]NGTSSK[+145.020]GSDQAIITLR.V	P35613@307	yes	yes	no	no
SPE_A1	P35613	R.[+57.021].SELHIENLNMEADPGQYRC[+57.021]NGTSSK[+145.020]GSDQAIITLR.V	P35613@307	yes	yes	no	no
SPE_A1	P35613	R.[+114.043].SELHIENLNMEADPGQYRC[+57.021]NGTSSK[+145.020]GSDQAIITLR.V	P35613@307	yes	yes	no	no
SPE_A1	P35613	R.[+114.043].SELHIENLNMEADPGQYRC[+57.021]NGTSSK[+145.020]GSDQAIITLR.V	P35613@307	yes	yes	no	no
SPE_A1	P35613	R.[+114.043].SELHIENLNMEADPGQYRC[+57.021]NGTSSK[+145.020]GSDQAIITLR.V	P35613@307	yes	yes	no	no
SPE_A1	P35613	R.[+114.043].SELHIENLNMEADPGQYRC[+57.021]NGTSSK[+145.020]GSDQAIITLR.V	P35613@307	yes	yes	no	no
SPE_A1	P35613	R.[+114.043].SELHIENLNMEADPGQYRC[+57.021]NGTSSK[+145.020]GSDQAIITLR.V	P35613@307	yes	yes	no	no
SPE_A1	P35613	R.[+114.043].SELHIENLNMEADPGQYRC[+57.021]NGTSSK[+145.020]GSDQAIITLR.V	P35613@307	yes	yes	no	no
SPE_A1	P35613	R.[+114.043].SELHIENLNMEADPGQYRC[+57.021]NGTSSK[+145.020]GSDQAIITLR.V	P35613@307	yes	yes	no	no
SPE_A1	P35613	R.[+114.043].SELHIENLNMEADPGQYRC[+57.021]NGTSSK[+145.020]GSDQAIITLR.V	P35613@307	yes	yes	no	no
SPE_A1	P35613	R.[+114.043].SELHIENLNMEADPGQYRC[+57.021]NGTSSK[+145.020]GSDQAIITLR.V	P35613@307	yes	yes	no	no
SPE_A1	P35613	R.[+114.043].SELHIENLNMEADPGQYRC[+57.021]NGTSSK[+87.998]GSDQAIITLR.V	P35613@307	yes	yes	no	no
SPE_A1	P35613	R.[+114.043].SELHIENLNMEADPGQYRC[+57.021]NGTSSK[+87.998]GSDQAIITLR.V	P35613@307	yes	yes	no	no
SPE_A1	P35613	R.[+57.021].SELHIENLNMEADPGQYRC[+57.021]NGTSSK[+145.020]GSDQAIITLR.V	P35613@307	yes	yes	no	no
SPE_A1	P35613	R.[+57.021].SELHIENLNMEADPGQYRC[+57.021]NGTSSK[+145.020]GSDQAIITLR.V	P35613@307	yes	yes	no	no
SPE_A1	P35613	R.[+114.043].SELHIENLNMEADPGQYRC[+57.021]NGTSSK[+145.020]GSDQAIITLR.V	P35613@307	yes	yes	no	no
SPE_A1	P35613	R.[+57.021].SELHIENLNMEADPGQYRC[+57.021]NGTSSK[+145.020]GSDQAIITLR.V	P35613@307	yes	yes	no	no
SPE_A1	P35613	R.[+114.043].SELHIENLNMEADPGQYRC[+57.021]NGTSSK[+145.020]GSDQAIITLR.V	P35613@307	yes	yes	no	no
SPE_A1	P35613	R.[+57.021].SELHIENLNMEADPGQYRC[+57.021]NGTSSK[+145.020]GSDQAIITLR.V	P35613@307	yes	yes	no	no
SPE_A1	P35613	R.[+114.043].SELHIENLNMEADPGQYRC[+57.021]NGTSSK[+145.020]GSDQAIITLR.V	P35613@307	yes	yes	no	no
SPE_A1	P35613	R.[+114.043].SELHIENLNMEADPGQYRC[+57.021]NGTSSK[+87.998]GSDQAIITLR.V	P35613@307	yes	yes	no	no
SPE_A1	P35613	R.[+114.043].SELHIENLNMEADPGQYRC[+57.021]NGTSSK[+145.020]GSDQAIITLR.V	P35613@307	yes	yes	no	no
SPE_A1	P35613	R.[+57.021].SELHIENLNMEADPGQYRC[+57.021]NGTSSK[+145.020]GSDQAIITLR.V	P35613@307	yes	yes	no	no
SPE_A1	P35613	R.[+114.043].SELHIENLNMEADPGQYRC[+57.021]NGTSSK[+87.998]GSDQAIITLR.V	P35613@307	yes	yes	no	no
SPE_A1	P35613	R.[+114.043].SELHIENLNMEADPGQYRC[+57.021]NGTSSK[+87.998]GSDQAIITLR.V	P35613@307	yes	yes	no	no
SPE_A1	P35613	R.SELHIENLNMEADPGQYRC[+57.021]NGTSSK[+145.020]GSDQAIITLR.V	P35613@307	yes	yes	no	no
SPE_A1	P35613	R.[+114.043].SELHIENLNMEADPGQYRC[+57.021]NGTSSK[+145.020]GSDQAIITLR.V	P35613@307	yes	yes	no	no
SPE_A1	P35613	R.[+57.021].SELHIENLNMEADPGQYRC[+57.021]NGTSSK[+145.020]GSDQAIITLR.V	P35613@307	yes	yes	no	no
SPE_A1	P35613	R.[+114.043].SELHIENLNMEADPGQYRC[+57.021]NGTSSK[+145.020]GSDQAIITLR.V	P35613@307	yes	yes	no	no
SPE_A1	P35613	R.SELHIENLNMEADPGQYRC[+57.021]NGTSSK[+145.020]GSDQAIITLR.V	P35613@307	yes	yes	no	no
SPE_A1	P35613	R.[+57.021].SELHIENLNMEADPGQYRC[+57.021]NGTSSK[+145.020]GSDQAIITLR.V	P35613@307	yes	yes	no	no
SPE_A1	P35613	R.[+114.043].SELHIENLNMEADPGQYRC[+57.021]NGTSSK[+145.020]GSDQAIITLR.V	P35613@307	yes	yes	no	no
SPE_A1	P35613	R.[+114.043].SELHIENLNMEADPGQYRC[+57.021]NGTSSK[+145.020]GSDQAIITLR.V	P35613@307	yes	yes	no	no
SPE_A1	P35613	R.[+57.021].SELHIENLNMEADPGQYRC[+57.021]NGTSSK[+145.020]GSDQAIITLR.V	P35613@307	yes	yes	no	no
SPE_A1	P35613	R.[+57.021].SELHIENLNMEADPGQYRC[+57.021]NGTSSK[+145.020]GSDQAIITLR.V	P35613@307	yes	yes	no	no
SPE_A1	P35613	R.[+114.043].SELHIENLNMEADPGQYRC[+57.021]NGTSSK[+87.998]GSDQAIITLR.V	P35613@307	yes	yes	no	no
SPE_A1	P35613	R.SELHIENLNMEADPGQYRC[+57.021]NGTSSK[+145.020]GSDQAIITLR.V	P35613@307	yes	yes	no	no
SPE_A1	P35613	R.[+114.043].SELHIENLNMEADPGQYRC[+57.021]NGTSSK[+87.998]GSDQAIITLR.V	P35613@307	yes	yes	no	no
SPE_A1	P35613	R.[+114.043].SELHIENLNMEADPGQYRC[+57.021]NGTSSK[+145.020]GSDQAIITLR.V	P35613@307	yes	yes	no	no
SPE_A1	P35613	R.SELHIENLNMEADPGQYRC[+57.021]NGTSSK[+145.020]GSDQAIITLR.V	P35613@307	yes	yes	no	no
SPE_A1	P35613	R.[+114.043].SELHIENLNMEADPGQYRC[+57.021]NGTSSK[+145.020]GSDQAIITLR.V	P35613@307	yes	yes	no	no
SPE_A1	P35613	R.[+114.043].SELHIENLNMEADPGQYRC[+57.021]NGTSSK[+87.998]GSDQAIITLR.V	P35613@307	yes	yes	no	no
SPE_A1	P35613	R.[+57.021].SELHIENLNMEADPGQYRC[+57.021]NGTSSK[+145.020]GSDQAIITLR.V	P35613@307	yes	yes	no	no
SPE_A1	P35613	R.[+114.043].SELHIENLNMEADPGQYRC[+57.021]NGTSSK[+145.020]GSDQAIITLR.V	P35613@307	yes	yes	no	no
SPE_A1	P35613	R.[+57.021].SELHIENLNMEADPGQYRC[+57.021]NGTSSK[+145.020]GSDQAIITLR.V	P35613@307	yes	yes	no	no
SPE_A1	P35613	R.[+57.021].SELHIENLNMEADPGQYRC[+57.021]NGTSSK[+145.020]GSDQAIITLR.V	P35613@307	yes	yes	no	no
SPE_A1	P35613	R.[+57.021].SELHIENLNMEADPGQYRC[+57.021]NGTSSK[+145.020]GSDQAIITLR.V	P35613@307	yes	yes	no	no
SPE_A1	P35613	R.[+114.043].SELHIENLNMEADPGQYRC[+57.021]NGTSSK[+87.998]GSDQAIITLR.V	P35613@307	yes	yes	no	no
SPE_A1	P35613	R.[+114.043].SELHIENLNMEADPGQYRC[+57.021]NGTSSK[+87.998]GSDQAIITLR.V	P35613@307	yes	yes	no	no
SPE_A1	P35613	R.[+114.043].SELHIENLNMEADPGQYRC[+57.021]NGTSSK[+87.998]GSDQAIITLR.V	P35613@307	yes	yes	no	no
SPE_A1	P35613	R.[+114.043].SELHIENLNMEADPGQYRC[+57.021]NGTSSK[+145.020]GSDQAIITLR.V	P35613@307	yes	yes	no	no
SPE_A1	P35613	R.[+114.043].SELHIENLNMEADPGQYRC[+57.021]NGTSSK[+145.020]GSDQAIITLR.V	P35613@307	yes	yes	no	no
SPE_A1	P35613	R.[+114.043].SELHIENLNMEADPGQYRC[+57.021]NGTSSK[+145.020]GSDQAIITLR.V	P35613@307	yes	yes	no	no
SPE_A1	P35613	R.[+57.021].SELHIENLNMEADPGQYRC[+57.021]NGTSSK[+145.020]GSDQAIITLR.V	P35613@307	yes	yes	no	no
SPE_A1	P35613	R.[+57.021].SELHIENLNMEADPGQYRC[+57.021]NGTSSK[+145.020]GSDQAIITLR.V	P35613@307	yes	yes	no	no
SPE_A1	P35613	R.[+114.043].SELHIENLNMEADPGQYRC[+57.021]NGTSSK[+145.020]GSDQAIITLR.V	P35613@307	yes	yes	no	no
SPE_A1	P35613	R.SELHIENLNMEADPGQYRC[+57.021]NGTSSK[+145.020]GSDQAIITLR.V	P35613@307	yes	yes	no	no
SPE_A1	P35613	R.[+114.043].SELHIENLNMEADPGQYRC[+57.021]NGTSSK[+145.020]GSDQAIITLR.V	P35613@307	yes	yes	no	no
SPE_A1	P35613	R.[+114.043].SELHIENLNMEADPGQYRC[+57.021]NGTSSK[+145.020]GSDQAIITLR.V	P35613@307	yes	yes	no	no
SPE_A1	P35613	R.[+57.021].SELHIENLNMEADPGQYRC[+57.021]NGTSSK[+145.020]GSDQAIITLR.V	P35613@307	yes	yes	no	no
SPE_A1	P35613	R.[+114.043].SELHIENLNMEADPGQYRC[+57.021]NGTSSK[+145.020]GSDQAIITLR.V	P35613@307	yes	yes	no	no
SPE_A1	P35613	R.SELHIENLNMEADPGQYRC[+57.021]NGTSSK[+145.020]GSDQAIITLR.V	P35613@307	yes	yes	no	no
SPE_A1	P35613	R.[+114.043].SELHIENLNMEADPGQYRC[+57.021]NGTSSK[+145.020]GSDQAIITLR.V	P35613@307	yes	yes	no	no
SPE_A1	P35613	R.[+114.043].SELHIENLNMEADPGQYRC[+57.021]NGTSSK[+145.020]GSDQAIITLR.V	P35613@307	yes	yes	no	no
SPE_A1	P35613	R.[+114.043].SELHIENLNMEADPGQYRC[+57.021]NGTSSK[+145.020]GSDQAIITLR.V	P35613@307	yes	yes	no	no
SPE_A1	P35613	R.[+57.021].SELHIENLNMEADPGQYRC[+57.021]NGTSSK[+145.020]GSDQAIITLR.V	P35613@307	yes	yes	no	no
SPE_A1	P35613	R.[+57.021].SELHIENLNMEADPGQYRC[+57.021]NGTSSK[+145.020]GSDQAIITLR.V	P35613@307	yes	yes	no	no
SPE_A1	P35613	R.[+57.021].SELHIENLNMEADPGQYRC[+57.021]NGTSSK[+145.020]GSDQAIITLR.V	P35613@307	yes	yes	no	no
SPE_A1	P35613	R.SELHIENLNMEADPGQYRC[+57.021]NGTSSK[+145.020]GSDQAIITLR.V	P35613@307	yes	yes	no	no
SPE_A1	P35613	R.SELHIENLNMEADPGQYRC[+57.021]NGTSSK[+145.020]GSDQAIITLR.V	P35613@307	yes	yes	no	no
SPE_A1	P35613	R.SELHIENLNMEADPGQYRC[+57.021]NGTSSK[+145.020]GSDQAIITLR.V	P35613@307	yes	yes	no	no
SPE_A1	P35613	R.SELHIENLNMEADPGQYRC[+57.021]NGTSSK[+145.020]GSDQAIITLR.V	P35613@307	yes	yes	no	no
SPE_A1	P35613	R.SELHIENLNMEADPGQYRC[+57.021]NGTSSK[+145.020]GSDQAIITLR.V	P35613@307	yes	yes	no	no
SPE_A1	P35613	R.SELHIENLNM[+43.006]EADPGQYRC[+57.021]NGTSSK[+145.020]GSDQAIITLR.V	P35613@307	yes	yes	no	no
SPE_A1	P35613	R.SELHIENLNM[+43.006]EADPGQYRC[+57.021]NGTSSK[+145.020]GSDQAIITLR.V	P35613@307	yes	yes	no	no
SPE_A1	P35613	R.SELHIENLNM[+43.006]EADPGQYRC[+57.021]NGTSSK[+145.020]GSDQAIITLR.V	P35613@307	yes	yes	no	no
SPE_A1	P35613	R.SELHIENLNM[+43.006]EADPGQYRC[+57.021]NGTSSK[+145.020]GSDQAIITLR.V	P35613@307	yes	yes	no	no
SPE_A1	P35613	R.SELHIENLNM[+43.006]EADPGQYRC[+57.021]NGTSSK[+145.020]GSDQAIITLR.V	P35613@307	yes	yes	no	no
SPE_A1	P35613	R.SELHIENLNM[+43.006]EADPGQYRC[+57.021]NGTSSK[+145.020]GSDQAIITLR.V	P35613@307	yes	yes	no	no
SPE_A1	P35613	R.SELHIENLNM[+43.006]EADPGQYRC[+57.021]NGTSSK[+145.020]GSDQAIITLR.V	P35613@307	yes	yes	no	no
SPE_A1	P35613	R.SELHIENLNM[+43.006]EADPGQYRC[+57.021]NGTSSK[+145.020]GSDQAIITLR.V	P35613@307	yes	yes	no	no
SPE_A1	P35613	R.SELHIENLNMEADPGQYRC[+57.021]N[+0.984]GTSSK[+145.020]GSDQAIITLR.V	P35613@307	yes	yes	no	no
SPE_A1	P35613	R.SELHIENLNM[+43.006]EADPGQYRC[+57.021]NGTSSK[+145.020]GSDQAIITLR.V	P35613@307	yes	yes	no	no
SPE_A1	P35613	R.SELHIENLNM[+43.006]EADPGQYRC[+57.021]NGTSSK[+145.020]GSDQAIITLR.V	P35613@307	yes	yes	no	no
SPE_A1	P35613	R.SELHIENLNM[+43.006]EADPGQYRC[+57.021]NGTSSK[+145.020]GSDQAIITLR.V	P35613@307	yes	yes	no	no
SPE_A1	P35613	R.SELHIENLNM[+43.006]EADPGQYRC[+57.021]NGTSSK[+145.020]GSDQAIITLR.V	P35613@307	yes	yes	no	no
SPE_A1	P35613	R.SELHIENLNM[+43.006]EADPGQYRC[+57.021]NGTSSK[+145.020]GSDQAIITLR.V	P35613@307	yes	yes	no	no
SPE_A1	P35613	R.SELHIENLNMEADPGQYRC[+57.021]N[+0.984]GTSSK[+145.020]GSDQAIITLR.V	P35613@307	yes	yes	no	no
SPE_A1	P35613	R.SELHIENLNM[+43.006]EADPGQYRC[+57.021]NGTSSK[+145.020]GSDQAIITLR.V	P35613@307	yes	yes	no	no
SPE_A1	P35613	R.SELHIENLNM[+43.006]EADPGQYRC[+57.021]NGTSSK[+145.020]GSDQAIITLR.V	P35613@307	yes	yes	no	no
SPE_A1	P35613	R.SELHIENLNMEADPGQYRC[+57.021]N[+0.984]GTSSK[+145.020]GSDQAIITLR.V	P35613@307	yes	yes	no	no
SPE_A1	P35613	R.SELHIENLNM[+43.006]EADPGQYRC[+57.021]NGTSSK[+145.020]GSDQAIITLR.V	P35613@307	yes	yes	no	no
SPE_A1	P35613	S.[+57.021].ELHIENLNMEADPGQYRC[+57.021]NGTSSK[+145.020]GSDQAIITLR.V	P35613@307	yes	yes	no	no
SPE_A1	P35613	M.EADPGQYRC[+57.021]N[+0.984]GTSSK[+145.020]GSDQAIITLR.V	P35613@307	yes	yes	no	no
SPE_A1	P35613	M.EADPGQYRC[+57.021]N[+0.984]GTSSK[+145.020]GSDQAIITLR.V	P35613@307	yes	yes	no	no
SPE_A1	P35613	M.EADPGQYRC[+57.021]N[+0.984]GTSSK[+145.020]GSDQAIITLR.V	P35613@307	yes	yes	no	no
SPE_A1	P35613	M.EADPGQYRC[+57.021]N[+0.984]GTSSK[+145.020]GSDQAIITLR.V	P35613@307	yes	yes	no	no
SPE_A1	P35613	M.EADPGQYRC[+57.021]N[+0.984]GTSSK[+145.020]GSDQAIITLR.V	P35613@307	yes	yes	no	no
SPE_A1	P35613	M.EADPGQYRC[+57.021]N[+0.984]GTSSK[+145.020]GSDQAIITLR.V	P35613@307	yes	yes	no	no
SPE_A1	P35613	M.EADPGQYRC[+57.021]N[+0.984]GTSSK[+145.020]GSDQAIITLR.V	P35613@307	yes	yes	no	no
SPE_A1	P35613	D.PGQYRC[+57.021]N[+0.984]GTSSK[+145.020]GSDQAIITLR.V	P35613@307	yes	yes	no	no
SPE_A1	P35613	D.PGQYRC[+57.021]N[+0.984]GTSSK[+145.020]GSDQAIITLR.V	P35613@307	yes	yes	no	no
SPE_A1	P35613	R.C[+57.021]N[+0.984]GTSSK[+145.020]GSDQAIITLR.V	P35613@307	yes	yes	no	no
SPE_A1	P35613	R.C[+57.021]N[+0.984]GTSSK[+145.020]GSDQAIITLR.V	P35613@307	yes	yes	no	no
SPE_A1	P35613	R.C[+57.021]N[+0.984]GTSSK[+145.020]GSDQAIITLR.V	P35613@307	yes	yes	no	no
SPE_A1	P35613	R.C[+57.021]N[+0.984]GTSSK[+145.020]GSDQAIITLR.V	P35613@307	yes	yes	no	no
SPE_A1	P35613	R.C[+57.021]N[+0.984]GTSSK[+145.020]GSDQAIITLR.V	P35613@307	yes	yes	no	no
SPE_A1	P35613	R.C[+57.021]N[+0.984]GTSSK[+145.020]GSDQAIITLR.V	P35613@307	yes	yes	no	no
SPE_A1	P35613	R.C[+57.021]N[+0.984]GTSSK[+145.020]GSDQAIITLR.V	P35613@307	yes	yes	no	no
SPE_A1	P35613	R.C[+57.021]N[+0.984]GTSSK[+145.020]GSDQAIITLR.V	P35613@307	yes	yes	no	no
SPE_A1	P35613	R.C[+57.021]N[+0.984]GTSSK[+145.020]GSDQAIITLR.V	P35613@307	yes	yes	no	no
SPE_A1	P35613	R.C[+57.021]N[+0.984]GTSSK[+145.020]GSDQAIITLR.V	P35613@307	yes	yes	no	no
SPE_A1	P35613	R.C[+57.021]N[+0.984]GTSSK[+145.020]GSDQAIITLR.V	P35613@307	yes	yes	no	no
SPE_A1	P35613	R.C[+57.021]N[+0.984]GTSSK[+145.020]GSDQAIITLR.V	P35613@307	yes	yes	no	no
SPE_A1	P35613	R.C[+57.021]N[+0.984]GTSSK[+145.020]GSDQAIITLR.V	P35613@307	yes	yes	no	no
SPE_A1	P35613	R.C[+57.021]N[+0.984]GTSSK[+145.020]GSDQAIITLR.V	P35613@307	yes	yes	no	no
SPE_A1	P35613	R.C[+57.021]N[+0.984]GTSSK[+145.020]GSDQAIITLR.V	P35613@307	yes	yes	no	no
SPE_A1	P35613	R.C[+57.021]N[+0.984]GTSSK[+145.020]GSDQAIITLR.V	P35613@307	yes	yes	no	no
SPE_A1	P35613	R.C[+57.021]N[+0.984]GTSSK[+145.020]GSDQAIITLR.V	P35613@307	yes	yes	no	no
SPE_A1	P35613	R.C[+57.021]N[+0.984]GTSSK[+145.020]GSDQAIITLR.V	P35613@307	yes	yes	no	no
SPE_A1	P35613	R.C[+57.021]N[+0.984]GTSSK[+145.020]GSDQAIITLR.V	P35613@307	yes	yes	no	no
SPE_A1	P35613	R.C[+57.021]N[+0.984]GTSSK[+145.020]GSDQAIITLR.V	P35613@307	yes	yes	no	no
SPE_A1	P35613	R.C[+57.021]N[+0.984]GTSSK[+145.020]GSDQAIITLR.V	P35613@307	yes	yes	no	no
SPE_A1	P35613	R.C[+57.021]N[+0.984]GTSSK[+145.020]GSDQAIITLR.V	P35613@307	yes	yes	no	no
SPE_A1	P35613	R.C[+57.021]N[+0.984]GTSSK[+145.020]GSDQAIITLR.V	P35613@307	yes	yes	no	no
SPE_A1	P35613	R.C[+57.021]N[+0.984]GTSSK[+145.020]GSDQAIITLR.V	P35613@307	yes	yes	no	no
SPE_A1	P35613	R.C[+57.021]N[+0.984]GTSSK[+145.020]GSDQAIITLR.V	P35613@307	yes	yes	no	no
SPE_A1	P35613	R.C[+57.021]N[+0.984]GTSSK[+145.020]GSDQAIITLR.V	P35613@307	yes	yes	no	no
SPE_A1	P35613	R.C[+57.021]N[+0.984]GTSSK[+145.020]GSDQAIITLR.V	P35613@307	yes	yes	no	no
SPE_A1	P35613	R.C[+57.021]N[+0.984]GTSSK[+145.020]GSDQAIITLR.V	P35613@307	yes	yes	no	no
SPE_A1	P35613	R.C[+57.021]N[+0.984]GTSSK[+145.020]GSDQAIITLR.V	P35613@307	yes	yes	no	no
SPE_A1	P35613	R.C[+57.021]N[+0.984]GTSSK[+145.020]GSDQAIITLR.V	P35613@307	yes	yes	no	no
SPE_A1	P35613	R.C[+57.021]N[+0.984]GTSSK[+145.020]GSDQAIITLR.V	P35613@307	yes	yes	no	no
SPE_A1	P35613	R.C[+57.021]N[+0.984]GTSSK[+145.020]GSDQAIITLR.V	P35613@307	yes	yes	no	no
SPE_A1	P35613	R.C[+57.021]N[+0.984]GTSSK[+145.020]GSDQAIITLR.V	P35613@307	yes	yes	no	no
SPE_A1	P35613	R.C[+57.021]N[+0.984]GTSSK[+145.020]GSDQAIITLR.V	P35613@307	yes	yes	no	no
SPE_A1	P35613	R.C[+57.021]N[+0.984]GTSSK[+145.020]GSDQAIITLR.V	P35613@307	yes	yes	no	no
SPE_A1	P35613	R.C[+57.021]N[+0.984]GTSSK[+145.020]GSDQAIITLR.V	P35613@307	yes	yes	no	no
SPE_A1	P35613	R.C[+57.021]N[+0.984]GTSSK[+145.020]GSDQAIITLR.V	P35613@307	yes	yes	no	no
SPE_A1	P35613	R.C[+57.021]N[+0.984]GTSSK[+145.020]GSDQAIITLR.V	P35613@307	yes	yes	no	no
SPE_A1	P35613	R.C[+57.021]N[+0.984]GTSSK[+145.020]GSDQAIITLR.V	P35613@307	yes	yes	no	no
SPE_A1	P35613	R.C[+57.021]N[+0.984]GTSSK[+145.020]GSDQAIITLR.V	P35613@307	yes	yes	no	no
SPE_A1	P35613	R.C[+57.021]N[+0.984]GTSSK[+145.020]GSDQAIITLR.V	P35613@307	yes	yes	no	no
SPE_A1	P35613	R.C[+57.021]N[+0.984]GTSSK[+145.020]GSDQAIITLR.V	P35613@307	yes	yes	no	no
SPE_A1	P35613	R.C[+57.021]N[+0.984]GTSSK[+145.020]GSDQAIITLR.V	P35613@307	yes	yes	no	no
SPE_A1	P35613	R.C[+57.021]N[+0.984]GTSSK[+145.020]GSDQAIITLR.V	P35613@307	yes	yes	no	no
SPE_A1	P35613	R.C[+57.021]N[+0.984]GTSSK[+145.020]GSDQAIITLR.V	P35613@307	yes	yes	no	no
SPE_A1	P35613	G.[+57.021].TSSK[+145.020]GSDQAIITLR.V	P35613@307	yes	yes	no	no
SPE_A1	P35613	G.[+57.021].TSSK[+145.020]GSDQAIITLR.V	P35613@307	yes	yes	no	no
SPE_A1	P84243	R.[+145.020].KQLATK.A	P84243@19	no	yes	no	yes
SPE_A1	P84243	R.[+145.020].KQLATK.A	P84243@19	no	yes	no	yes
SPE_A1	P84243	R.[+145.020].KQLATK.A	P84243@19	no	yes	no	yes
SPE_A1	P84243	R.[+57.021].K[+145.020]QLATK.A	P84243@19	no	yes	no	yes
SPE_A1	P84243	R.[+145.020].KQLATK.A	P84243@19	no	yes	no	yes
SPE_A1	P84243	R.[+57.021].K[+145.020]QLATK.A	P84243@19	no	yes	no	yes
SPE_A1	P84243	R.[+57.021].K[+145.020]QLATK.A	P84243@19	no	yes	no	yes
SPE_A1	P84243	R.[+145.020].KQLATK.A	P84243@19	no	yes	no	yes
SPE_A1	P84243	R.[+57.021].K[+145.020]QLATK.A	P84243@19	no	yes	no	yes
SPE_A1	P84243	R.[+145.020].KQLATK.A	P84243@19	no	yes	no	yes
SPE_A1	P84243	R.KQLATK[+145.020]AAR.K	P84243@24	no	yes	no	yes
SPE_A1	P84243	R.KQLATK[+145.020]AAR.K	P84243@24	no	yes	no	yes
SPE_A1	P84243	R.KQLATK[+145.020]AAR.K	P84243@24	no	yes	no	yes
SPE_A1	P84243	R.KQLATK[+145.020]AAR.K	P84243@24	no	yes	no	yes
SPE_A1	P84243	R.[+57.021].KQLATK[+145.020]AAR.K	P84243@24	no	yes	no	yes
SPE_A1	P84243	R.KQLATK[+145.020]AAR.K	P84243@24	no	yes	no	yes
SPE_A1	P84243	R.KQLATK[+145.020]AAR.K	P84243@24	no	yes	no	yes
SPE_A1	P84243	R.[+57.021].KQLATK[+145.020]AAR.K	P84243@24	no	yes	no	yes
SPE_A1	P84243	R.[+57.021].KQLATK[+145.020]AAR.K	P84243@24	no	yes	no	yes
SPE_A1	P84243	R.KQLATK[+145.020]AAR.K	P84243@24	no	yes	no	yes
SPE_A1	P84243	R.[+57.021].KQLATK[+145.020]AAR.K	P84243@24	no	yes	no	yes
SPE_A1	P84243	K.QLATK[+145.020]AAR.K	P84243@24	no	yes	no	yes
SPE_A1	P84243	R.[+145.020].YRPGTVALR.E	P84243@42	no	yes	no	yes
SPE_A1	P84243	R.[+145.020].YRPGTVALR.E	P84243@42	no	yes	no	yes
SPE_A1	P84243	R.[+145.020].YRPGTVALR.E	P84243@42	no	yes	no	yes
SPE_A1	P84243	R.[+57.021].RYQK[+145.020]STELLIR.K	P84243@57	no	yes	no	yes
SPE_A1	P84243	R.[+57.021].RYQK[+145.020]STELLIR.K	P84243@57	no	yes	no	yes
SPE_A1	P84243	R.[+57.021].RYQK[+145.020]STELLIR.K	P84243@57	no	yes	no	yes
SPE_A1	P84243	R.[+57.021].RYQK[+145.020]STELLIR.K	P84243@57	no	yes	no	yes
SPE_A1	P84243	R.[+145.020].RYQKSTELLIR.K	P84243@54	no	yes	no	yes
SPE_A1	P84243	R.[+57.021].RYQK[+145.020]STELLIR.K	P84243@57	no	yes	no	yes
SPE_A1	P84243	R.RYQK[+145.020]STELLIR.K	P84243@57	no	yes	no	yes
SPE_A1	P84243	R.RYQK[+145.020]STELLIR.K	P84243@57	no	yes	no	yes
SPE_A1	P84243	R.RYQK[+145.020]STELLIR.K	P84243@57	no	yes	no	yes
SPE_A1	P84243	R.[+57.021].RYQK[+145.020]STELLIR.K	P84243@57	no	yes	no	yes
SPE_A1	P84243	R.RYQK[+145.020]STELLIR.K	P84243@57	no	yes	no	yes
SPE_A1	P84243	R.[+57.021].RYQK[+145.020]STELLIR.K	P84243@57	no	yes	no	yes
SPE_A1	P84243	R.[+57.021].RYQK[+145.020]STELLIR.K	P84243@57	no	yes	no	yes
SPE_A1	P84243	R.[+57.021].RYQK[+145.020]STELLIR.K	P84243@57	no	yes	no	yes
SPE_A1	P84243	R.RYQK[+145.020]STELLIR.K	P84243@57	no	yes	no	yes
SPE_A1	P84243	R.RYQK[+145.020]STELLIR.K	P84243@57	no	yes	no	yes
SPE_A1	P84243	R.RYQK[+145.020]STELLIR.K	P84243@57	no	yes	no	yes
SPE_A1	P84243	R.RYQK[+145.020]STELLIR.K	P84243@57	no	yes	no	yes
SPE_A1	P84243	R.[+57.021].RYQK[+145.020]STELLIR.K	P84243@57	no	yes	no	yes
SPE_A1	P84243	R.RYQK[+145.020]STELLIR.K	P84243@57	no	yes	no	yes
SPE_A1	P84243	R.RYQK[+145.020]STELLIR.K	P84243@57	no	yes	no	yes
SPE_A1	P84243	R.RYQK[+145.020]STELLIR.K	P84243@57	no	yes	no	yes
SPE_A1	P84243	R.RYQK[+145.020]STELLIR.K	P84243@57	no	yes	no	yes
SPE_A1	P84243	R.RYQK[+145.020]STELLIR.K	P84243@57	no	yes	no	yes
SPE_A1	P84243	R.RYQK[+145.020]STELLIR.K	P84243@57	no	yes	no	yes
SPE_A1	P84243	R.[+57.021].RYQK[+145.020]STELLIR.K	P84243@57	no	yes	no	yes
SPE_A1	P84243	R.RYQK[+145.020]STELLIR.K	P84243@57	no	yes	no	yes
SPE_A1	P84243	R.RYQK[+145.020]STELLIR.K	P84243@57	no	yes	no	yes
SPE_A1	P84243	R.RYQK[+145.020]STELLIR.K	P84243@57	no	yes	no	yes
SPE_A1	P84243	R.RYQK[+145.020]STELLIR.K	P84243@57	no	yes	no	yes
SPE_A1	P84243	R.[+114.043].YQK[+87.998]STELLIR.K	P84243@57	no	yes	no	yes
SPE_A1	P84243	R.[+57.021].YQK[+145.020]STELLIR.K	P84243@57	no	yes	no	yes
SPE_A1	P84243	R.[+114.043].YQK[+145.020]STELLIR.K	P84243@57	no	yes	no	yes
SPE_A1	P84243	R.[+57.021].YQK[+145.020]STELLIR.K	P84243@57	no	yes	no	yes
SPE_A1	P84243	R.[+57.021].YQK[+145.020]STELLIR.K	P84243@57	no	yes	no	yes
SPE_A1	P84243	R.YQK[+145.020]STELLIR.K	P84243@57	no	yes	no	yes
SPE_A1	P84243	R.YQK[+145.020]STELLIR.K	P84243@57	no	yes	no	yes
SPE_A1	P84243	R.[+57.021].YQK[+145.020]STELLIR.K	P84243@57	no	yes	no	yes
SPE_A1	P84243	R.[+114.043].YQK[+145.020]STELLIR.K	P84243@57	no	yes	no	yes
SPE_A1	P84243	R.[+114.043].YQK[+145.020]STELLIR.K	P84243@57	no	yes	no	yes
SPE_A1	P84243	R.[+114.043].YQK[+145.020]STELLIR.K	P84243@57	no	yes	no	yes
SPE_A1	P84243	R.[+57.021].YQK[+145.020]STELLIR.K	P84243@57	no	yes	no	yes
SPE_A1	P84243	R.[+114.043].YQK[+145.020]STELLIR.K	P84243@57	no	yes	no	yes
SPE_A1	P84243	R.YQK[+145.020]STELLIR.K	P84243@57	no	yes	no	yes
SPE_A1	P84243	R.[+57.021].YQK[+145.020]STELLIR.K	P84243@57	no	yes	no	yes
SPE_A1	P84243	R.[+114.043].YQK[+145.020]STELLIR.K	P84243@57	no	yes	no	yes
SPE_A1	P84243	R.YQK[+145.020]STELLIR.K	P84243@57	no	yes	no	yes
SPE_A1	P84243	R.[+114.043].YQK[+145.020]STELLIR.K	P84243@57	no	yes	no	yes
SPE_A1	P84243	R.YQK[+145.020]STELLIR.K	P84243@57	no	yes	no	yes
SPE_A1	P84243	R.YQK[+145.020]STELLIR.K	P84243@57	no	yes	no	yes
SPE_A1	P84243	R.YQK[+145.020]STELLIR.K	P84243@57	no	yes	no	yes
SPE_A1	P84243	R.[+57.021].YQK[+145.020]STELLIR.K	P84243@57	no	yes	no	yes
SPE_A1	P84243	R.[+57.021].YQK[+145.020]STELLIR.K	P84243@57	no	yes	no	yes
SPE_A1	P84243	R.YQK[+145.020]STELLIR.K	P84243@57	no	yes	no	yes
SPE_A1	P84243	R.YQK[+145.020]STELLIR.K	P84243@57	no	yes	no	yes
SPE_A1	P84243	R.[+114.043].YQK[+145.020]STELLIR.K	P84243@57	no	yes	no	yes
SPE_A1	P84243	R.[+114.043].YQK[+145.020]STELLIR.K	P84243@57	no	yes	no	yes
SPE_A1	P84243	R.[+57.021].YQK[+145.020]STELLIR.K	P84243@57	no	yes	no	yes
SPE_A1	P84243	R.[+57.021].YQK[+145.020]STELLIR.K	P84243@57	no	yes	no	yes
SPE_A1	P84243	R.[+114.043].YQK[+145.020]STELLIR.K	P84243@57	no	yes	no	yes
SPE_A1	P84243	R.[+57.021].YQK[+145.020]STELLIR.K	P84243@57	no	yes	no	yes
SPE_A1	P84243	R.[+114.043].YQK[+87.998]STELLIR.K	P84243@57	no	yes	no	yes
SPE_A1	P84243	R.[+57.021].YQK[+145.020]STELLIR.K	P84243@57	no	yes	no	yes
SPE_A1	P84243	R.YQK[+145.020]STELLIR.K	P84243@57	no	yes	no	yes
SPE_A1	P84243	R.[+57.021].YQK[+145.020]STELLIR.K	P84243@57	no	yes	no	yes
SPE_A1	P84243	R.[+114.043].YQK[+87.998]STELLIR.K	P84243@57	no	yes	no	yes
SPE_A1	P84243	R.YQK[+145.020]STELLIR.K	P84243@57	no	yes	no	yes
SPE_A1	P84243	R.YQK[+145.020]STELLIR.K	P84243@57	no	yes	no	yes
SPE_A1	P84243	R.YQK[+145.020]STELLIR.K	P84243@57	no	yes	no	yes
SPE_A1	P84243	R.[+145.020].YQKSTELLIR.K	P84243@55	no	yes	no	yes
SPE_A1	P84243	R.[+57.021].YQK[+145.020]STELLIR.K	P84243@57	no	yes	no	yes
SPE_A1	P84243	R.[+57.021].YQK[+145.020]STELLIR.K	P84243@57	no	yes	no	yes
SPE_A1	P84243	R.[+57.021].YQK[+145.020]STELLIR.K	P84243@57	no	yes	no	yes
SPE_A1	P84243	R.[+57.021].YQK[+145.020]STELLIR.K	P84243@57	no	yes	no	yes
SPE_A1	P84243	R.[+145.020].YQKSTELLIR.K	P84243@55	no	yes	no	yes
SPE_A1	P84243	R.YQK[+145.020]STELLIR.K	P84243@57	no	yes	no	yes
SPE_A1	P84243	R.[+57.021].YQK[+145.020]STELLIR.K	P84243@57	no	yes	no	yes
SPE_A1	P84243	R.[+57.021].YQK[+145.020]STELLIR.K	P84243@57	no	yes	no	yes
SPE_A1	P84243	R.[+145.020].YQKSTELLIR.K	P84243@55	no	yes	no	yes
SPE_A1	P84243	R.[+145.020].YQKSTELLIR.K	P84243@55	no	yes	no	yes
SPE_A1	P84243	R.YQK[+145.020]STELLIR.K	P84243@57	no	yes	no	yes
SPE_A1	P84243	R.YQK[+145.020]STELLIR.K	P84243@57	no	yes	no	yes
SPE_A1	P84243	R.YQK[+145.020]STELLIR.K	P84243@57	no	yes	no	yes
SPE_A1	P84243	R.[+145.020].YQKSTELLIR.K	P84243@55	no	yes	no	yes
SPE_A1	P84243	R.[+57.021].YQK[+145.020]STELLIR.K	P84243@57	no	yes	no	yes
SPE_A1	P84243	R.[+57.021].YQK[+145.020]STELLIR.K	P84243@57	no	yes	no	yes
SPE_A1	P84243	R.[+57.021].YQK[+145.020]STELLIR.K	P84243@57	no	yes	no	yes
SPE_A1	P84243	R.YQK[+145.020]STELLIR.K	P84243@57	no	yes	no	yes
SPE_A1	P84243	R.YQK[+145.020]STELLIR.K	P84243@57	no	yes	no	yes
SPE_A1	P84243	R.[+57.021].YQK[+145.020]STELLIR.K	P84243@57	no	yes	no	yes
SPE_A1	P84243	R.[+57.021].YQK[+145.020]STELLIR.K	P84243@57	no	yes	no	yes
SPE_A1	P84243	R.[+57.021].YQK[+145.020]STELLIR.K	P84243@57	no	yes	no	yes
SPE_A1	P84243	R.YQK[+145.020]STELLIR.K	P84243@57	no	yes	no	yes
SPE_A1	P84243	R.YQK[+145.020]STELLIR.K	P84243@57	no	yes	no	yes
SPE_A1	P84243	R.YQK[+145.020]STELLIR.K	P84243@57	no	yes	no	yes
SPE_A1	P84243	R.[+57.021].YQK[+145.020]STELLIR.K	P84243@57	no	yes	no	yes
SPE_A1	P84243	R.[+57.021].YQK[+145.020]STELLIR.K	P84243@57	no	yes	no	yes
SPE_A1	P84243	R.YQK[+145.020]STELLIR.K	P84243@57	no	yes	no	yes
SPE_A1	P84243	R.YQK[+145.020]STELLIR.K	P84243@57	no	yes	no	yes
SPE_A1	P84243	R.YQK[+145.020]STELLIR.K	P84243@57	no	yes	no	yes
SPE_A1	P84243	R.YQK[+145.020]STELLIR.K	P84243@57	no	yes	no	yes
SPE_A1	P84243	R.YQK[+145.020]STELLIR.K	P84243@57	no	yes	no	yes
SPE_A1	P84243	R.[+57.021].YQK[+145.020]STELLIR.K	P84243@57	no	yes	no	yes
SPE_A1	P84243	R.YQK[+145.020]STELLIR.K	P84243@57	no	yes	no	yes
SPE_A1	P84243	R.YQK[+145.020]STELLIR.K	P84243@57	no	yes	no	yes
SPE_A1	P84243	R.YQK[+145.020]STELLIR.K	P84243@57	no	yes	no	yes
SPE_A1	P84243	R.[+57.021].YQK[+145.020]STELLIR.K	P84243@57	no	yes	no	yes
SPE_A1	P84243	R.[+57.021].YQK[+145.020]STELLIR.K	P84243@57	no	yes	no	yes
SPE_A1	P84243	R.YQK[+145.020]STELLIR.K	P84243@57	no	yes	no	yes
SPE_A1	P84243	R.YQK[+145.020]STELLIR.K	P84243@57	no	yes	no	yes
SPE_A1	P84243	R.YQK[+145.020]STELLIR.K	P84243@57	no	yes	no	yes
SPE_A1	P84243	Q.[+145.020].KSTELLIR.K	P84243@57	no	yes	no	yes
SPE_A1	P84243	Q.[+145.020].KSTELLIR.K	P84243@57	no	yes	no	yes
SPE_A1	P84243	Q.[+145.020].KSTELLIR.K	P84243@57	no	yes	no	yes
SPE_A1	P84243	R.[+57.021].K[+145.020]LPFQR.L	P84243@65	no	yes	no	yes
SPE_A1	P84243	R.[+145.020].KLPFQR.L	P84243@65	no	yes	no	yes
SPE_A1	P84243	R.[+57.021].K[+145.020]LPFQR.L	P84243@65	no	yes	no	yes
SPE_A1	P84243	R.[+57.021].K[+145.020]LPFQR.L	P84243@65	no	yes	no	yes
SPE_A1	P84243	R.[+57.021].K[+145.020]LPFQR.L	P84243@65	no	yes	no	yes
SPE_A1	P84243	R.[+57.021].K[+145.020]LPFQR.L	P84243@65	no	yes	no	yes
SPE_A1	P84243	R.[+145.020].KLPFQR.L	P84243@65	no	yes	no	yes
SPE_A1	P84243	R.[+57.021].K[+145.020]LPFQR.L	P84243@65	no	yes	no	yes
SPE_A1	P84243	R.[+145.020].KLPFQR.L	P84243@65	no	yes	no	yes
SPE_A1	P84243	R.[+57.021].K[+145.020]LPFQR.L	P84243@65	no	yes	no	yes
SPE_A1	P84243	R.[+145.020].KLPFQR.L	P84243@65	no	yes	no	yes
SPE_A1	P84243	R.[+145.020].KLPFQR.L	P84243@65	no	yes	no	yes
SPE_A1	P84243	R.[+145.020].KLPFQR.L	P84243@65	no	yes	no	yes
SPE_A1	P84243	V.[+57.021].REIAQDFK[+145.020]TDLR.F	P84243@80	no	yes	no	yes
SPE_A1	P84243	V.[+57.021].REIAQDFK[+145.020]TDLR.F	P84243@80	no	yes	no	yes
SPE_A1	P84243	V.[+57.021].REIAQDFK[+145.020]TDLR.F	P84243@80	no	yes	no	yes
SPE_A1	P84243	V.[+57.021].REIAQDFK[+145.020]TDLR.F	P84243@80	no	yes	no	yes
SPE_A1	P84243	V.REIAQDFK[+145.020]TDLR.F	P84243@80	no	yes	no	yes
SPE_A1	P84243	V.[+57.021].REIAQDFK[+145.020]TDLR.F	P84243@80	no	yes	no	yes
SPE_A1	P84243	V.REIAQDFK[+145.020]TDLR.F	P84243@80	no	yes	no	yes
SPE_A1	P84243	V.REIAQDFK[+145.020]TDLR.F	P84243@80	no	yes	no	yes
SPE_A1	P84243	V.REIAQDFK[+145.020]TDLR.F	P84243@80	no	yes	no	yes
SPE_A1	P84243	V.REIAQDFK[+145.020]TDLR.F	P84243@80	no	yes	no	yes
SPE_A1	P84243	V.REIAQDFK[+145.020]TDLR.F	P84243@80	no	yes	no	yes
SPE_A1	P84243	V.REIAQDFK[+145.020]TDLR.F	P84243@80	no	yes	no	yes
SPE_A1	P84243	R.EIAQDFK[+145.020]TDLR.F	P84243@80	no	yes	no	yes
SPE_A1	P84243	R.EIAQDFK[+145.020]TDLR.F	P84243@80	no	yes	no	yes
SPE_A1	P84243	R.EIAQDFK[+145.020]TDLR.F	P84243@80	no	yes	no	yes
SPE_A1	P84243	R.EIAQDFK[+145.020]TDLR.F	P84243@80	no	yes	no	yes
SPE_A1	P84243	R.EIAQDFK[+145.020]TDLR.F	P84243@80	no	yes	no	yes
SPE_A1	P84243	R.EIAQDFK[+145.020]TDLR.F	P84243@80	no	yes	no	yes
SPE_A1	P84243	R.EIAQDFK[+145.020]TDLR.F	P84243@80	no	yes	no	yes
SPE_A1	P84243	R.EIAQDFK[+145.020]TDLR.F	P84243@80	no	yes	no	yes
SPE_A1	P84243	R.EIAQDFK[+145.020]TDLR.F	P84243@80	no	yes	no	yes
SPE_A1	P84243	R.EIAQDFK[+145.020]TDLR.F	P84243@80	no	yes	no	yes
SPE_A1	P84243	R.EIAQDFK[+145.020]TDLR.F	P84243@80	no	yes	no	yes
SPE_A1	P84243	R.EIAQDFK[+145.020]TDLR.F	P84243@80	no	yes	no	yes
SPE_A1	P84243	R.EIAQDFK[+145.020]TDLR.F	P84243@80	no	yes	no	yes
SPE_A1	P84243	R.EIAQDFK[+145.020]TDLR.F	P84243@80	no	yes	no	yes
SPE_A1	P84243	R.EIAQDFK[+145.020]TDLR.F	P84243@80	no	yes	no	yes
SPE_A1	P84243	R.EIAQDFK[+145.020]TDLR.F	P84243@80	no	yes	no	yes
SPE_A1	P84243	R.EIAQDFK[+145.020]TDLR.F	P84243@80	no	yes	no	yes
SPE_A1	P84243	R.EIAQDFK[+145.020]TDLR.F	P84243@80	no	yes	no	yes
SPE_A1	P84243	R.EIAQDFK[+145.020]TDLR.F	P84243@80	no	yes	no	yes
SPE_A1	P84243	R.EIAQDFK[+145.020]TDLR.F	P84243@80	no	yes	no	yes
SPE_A1	P84243	R.EIAQDFK[+145.020]TDLR.F	P84243@80	no	yes	no	yes
SPE_A1	P84243	I.[+57.021].AQDFK[+145.020]TDLR.F	P84243@80	no	yes	no	yes
SPE_A1	P84243	I.AQDFK[+145.020]TDLR.F	P84243@80	no	yes	no	yes
SPE_A1	P84243	I.AQDFK[+145.020]TDLR.F	P84243@80	no	yes	no	yes
SPE_A1	P84243	I.[+57.021].AQDFK[+145.020]TDLR.F	P84243@80	no	yes	no	yes
SPE_A1	P84243	I.AQDFK[+145.020]TDLR.F	P84243@80	no	yes	no	yes
SPE_A1	P84243	I.AQDFK[+145.020]TDLR.F	P84243@80	no	yes	no	yes
SPE_A1	P84243	I.[+57.021].AQDFK[+145.020]TDLR.F	P84243@80	no	yes	no	yes
SPE_A1	P84243	I.AQDFK[+145.020]TDLR.F	P84243@80	no	yes	no	yes
SPE_A1	P84243	I.[+57.021].AQDFK[+145.020]TDLR.F	P84243@80	no	yes	no	yes
SPE_A1	P84243	I.[+57.021].AQDFK[+145.020]TDLR.F	P84243@80	no	yes	no	yes
SPE_A1	P84243	I.[+57.021].AQDFK[+145.020]TDLR.F	P84243@80	no	yes	no	yes
SPE_A1	P84243	I.[+57.021].AQDFK[+145.020]TDLR.F	P84243@80	no	yes	no	yes
SPE_A1	P84243	I.[+57.021].AQDFK[+145.020]TDLR.F	P84243@80	no	yes	no	yes
SPE_A1	P84243	I.AQDFK[+145.020]TDLR.F	P84243@80	no	yes	no	yes
SPE_A1	P84243	I.AQDFK[+145.020]TDLR.F	P84243@80	no	yes	no	yes
SPE_A1	P84243	I.[+57.021].AQDFK[+145.020]TDLR.F	P84243@80	no	yes	no	yes
SPE_A1	P84243	I.AQDFK[+145.020]TDLR.F	P84243@80	no	yes	no	yes
SPE_A1	P84243	I.AQDFK[+145.020]TDLR.F	P84243@80	no	yes	no	yes
SPE_A1	P84243	I.AQDFK[+145.020]TDLR.F	P84243@80	no	yes	no	yes
SPE_A1	P84243	I.AQDFK[+145.020]TDLR.F	P84243@80	no	yes	no	yes
SPE_A1	P84243	K.RVTIMPK[+145.020]DIQLAR.R	P84243@123	no	yes	no	yes
SPE_A1	P84243	K.RVTIMPK[+145.020]DIQLAR.R	P84243@123	no	yes	no	yes
SPE_A1	P84243	K.RVTIMPK[+145.020]DIQLAR.R	P84243@123	no	yes	no	yes
SPE_A1	P84243	R.[+57.021].VTIMPK[+145.020]DIQLAR.R	P84243@123	no	yes	no	yes
SPE_A1	P84243	R.VTIMPK[+145.020]DIQLAR.R	P84243@123	no	yes	no	yes
SPE_A1	P84243	R.VTIMPK[+145.020]DIQLAR.R	P84243@123	no	yes	no	yes
SPE_A1	P84243	R.[+57.021].VTIMPK[+145.020]DIQLAR.R	P84243@123	no	yes	no	yes
SPE_A1	P84243	R.VTIMPK[+145.020]DIQLAR.R	P84243@123	no	yes	no	yes
SPE_A1	P84243	R.VTIMPK[+145.020]DIQLAR.R	P84243@123	no	yes	no	yes
SPE_A1	P84243	R.VTIM[+43.006]PK[+145.020]DIQLAR.R	P84243@123	no	yes	no	yes
SPE_A1	P84243	R.VTIM[+43.006]PK[+145.020]DIQLAR.R	P84243@123	no	yes	no	yes
SPE_A1	P84243	R.VTIM[+43.006]PK[+145.020]DIQLAR.R	P84243@123	no	yes	no	yes
SPE_A1	P84243	R.VTIM[+43.006]PK[+145.020]DIQLAR.R	P84243@123	no	yes	no	yes
SPE_A1	P84243	R.VTIM[+43.006]PK[+145.020]DIQLAR.R	P84243@123	no	yes	no	yes
SPE_A1	P84243	R.VTIM[+43.006]PK[+145.020]DIQLAR.R	P84243@123	no	yes	no	yes
SPE_A1	P84243	R.VTIM[+43.006]PK[+145.020]DIQLAR.R	P84243@123	no	yes	no	yes
SPE_A1	P48960	R.C[+57.021]NPGFSSFSEIITTPTETC[+57.021]DDINEC[+57.021]ATPSK[+145.020]VSC[+57.021]GK.F	P48960@73	yes	yes	no	no
SPE_A1	P48960	K.[+145.020].VSC[+57.021]GKFSDC[+57.021]WNTEGSYDC[+57.021]VC[+57.021]SPGYEPVSGAK.T	P48960@74	yes	yes	no	no
SPE_A1	P48960	K.[+145.020].VSC[+57.021]GKFSDC[+57.021]WNTEGSYDC[+57.021]VC[+57.021]SPGYEPVSGAK.T	P48960@74	yes	yes	no	no
SPE_A1	P48960	K.[+145.020].VSC[+57.021]GKFSDC[+57.021]WNTEGSYDC[+57.021]VC[+57.021]SPGYEPVSGAK.T	P48960@74	yes	yes	no	no
SPE_A1	P48960	K.[+145.020].VSC[+57.021]GKFSDC[+57.021]WNTEGSYDC[+57.021]VC[+57.021]SPGYEPVSGAK.T	P48960@74	yes	yes	no	no
SPE_A1	P48960	K.[+145.020].VSC[+57.021]GKFSDC[+57.021]WNTEGSYDC[+57.021]VC[+57.021]SPGYEPVSGAK.T	P48960@74	yes	yes	no	no
SPE_A1	P48960	K.[+57.021].VSC[+57.021]GK[+87.998]FSDC[+57.021]WNTEGSYDC[+57.021]VC[+57.021]SPGYEPVSGAK.T	P48960@78	yes	yes	no	no
SPE_A1	P48960	K.VSC[+57.021]GK[+145.020]FSDC[+57.021]WNTEGSYDC[+57.021]VC[+57.021]SPGYEPVSGAK.T	P48960@78	yes	yes	no	no
SPE_A1	P48960	K.[+57.021].VSC[+57.021]GK[+87.998]FSDC[+57.021]WNTEGSYDC[+57.021]VC[+57.021]SPGYEPVSGAK.T	P48960@78	yes	yes	no	no
SPE_A1	P48960	K.[+145.020].TFKN[+0.984]ESENTC[+57.021]QDVDEC[+57.021]QQNPR.L	P48960@105	yes	yes	no	no
SPE_A1	P48960	K.[+145.020].TFKN[+0.984]ESENTC[+57.021]QDVDEC[+57.021]QQNPR.L	P48960@105	yes	yes	no	no
SPE_A1	P48960	K.[+145.020].TFKN[+0.984]ESENTC[+57.021]QDVDEC[+57.021]QQNPR.L	P48960@105	yes	yes	no	no
SPE_A1	P48960	R.[+57.021].C[+57.021]RPGWK[+145.020]PR.H	P48960@242	yes	yes	no	no
SPE_A1	P48960	R.[+57.021].C[+57.021]RPGWK[+145.020]PR.H	P48960@242	yes	yes	no	no
SPE_A1	P48960	R.C[+57.021]RPGWK[+145.020]PR.H	P48960@242	yes	yes	no	no
SPE_A1	P48960	R.C[+57.021]RPGWK[+145.020]PR.H	P48960@242	yes	yes	no	no
SPE_A1	P48960	R.[+57.021].C[+57.021]RPGWK[+145.020]PR.H	P48960@242	yes	yes	no	no
SPE_A1	P48960	R.C[+57.021]RPGWK[+145.020]PR.H	P48960@242	yes	yes	no	no
SPE_A1	P48960	R.C[+57.021]RPGWK[+145.020]PR.H	P48960@242	yes	yes	no	no
SPE_A1	P48960	R.C[+57.021]RPGWK[+145.020]PR.H	P48960@242	yes	yes	no	no
SPE_A1	P48960	R.[+57.021].C[+57.021]RPGWK[+145.020]PR.H	P48960@242	yes	yes	no	no
SPE_A1	P48960	R.C[+57.021]RPGWK[+145.020]PR.H	P48960@242	yes	yes	no	no
SPE_A1	P48960	R.C[+57.021]RPGWK[+145.020]PR.H	P48960@242	yes	yes	no	no
SPE_A1	P48960	R.[+57.021].C[+57.021]RPGWK[+145.020]PR.H	P48960@242	yes	yes	no	no
SPE_A1	P48960	R.C[+57.021]RPGWK[+145.020]PR.H	P48960@242	yes	yes	no	no
SPE_A1	P48960	R.[+114.043].HGIPNNQK[+87.998]DTVC[+57.021]EDMTFSTWTPPPGVHSQTLSR.F	P48960@252	yes	yes	no	no
SPE_A1	P48960	R.[+114.043].HGIPNNQK[+87.998]DTVC[+57.021]EDMTFSTWTPPPGVHSQTLSR.F	P48960@252	yes	yes	no	no
SPE_A1	P48960	R.[+57.021].FFDK[+145.020]VQDLGR.D	P48960@281	yes	yes	no	no
SPE_A1	P48960	R.[+57.021].FFDK[+145.020]VQDLGR.D	P48960@281	yes	yes	no	no
SPE_A1	P48960	R.[+57.021].FFDK[+145.020]VQDLGR.D	P48960@281	yes	yes	no	no
SPE_A1	P48960	R.[+57.021].FFDK[+145.020]VQDLGR.D	P48960@281	yes	yes	no	no
SPE_A1	P48960	R.FFDK[+145.020]VQDLGR.D	P48960@281	yes	yes	no	no
SPE_A1	P48960	R.[+57.021].FFDK[+145.020]VQDLGR.D	P48960@281	yes	yes	no	no
SPE_A1	P48960	R.[+57.021].FFDK[+145.020]VQDLGR.D	P48960@281	yes	yes	no	no
SPE_A1	P48960	R.[+57.021].FFDK[+145.020]VQDLGR.D	P48960@281	yes	yes	no	no
SPE_A1	P48960	R.FFDK[+145.020]VQDLGR.D	P48960@281	yes	yes	no	no
SPE_A1	P48960	R.[+57.021].FFDK[+145.020]VQDLGR.D	P48960@281	yes	yes	no	no
SPE_A1	P48960	R.[+57.021].FFDK[+145.020]VQDLGR.D	P48960@281	yes	yes	no	no
SPE_A1	P48960	R.FFDK[+145.020]VQDLGR.D	P48960@281	yes	yes	no	no
SPE_A1	P48960	R.[+57.021].FFDK[+145.020]VQDLGR.D	P48960@281	yes	yes	no	no
SPE_A1	P48960	R.[+57.021].FFDK[+145.020]VQDLGR.D	P48960@281	yes	yes	no	no
SPE_A1	P48960	R.[+57.021].FFDK[+145.020]VQDLGR.D	P48960@281	yes	yes	no	no
SPE_A1	P48960	R.FFDK[+145.020]VQDLGR.D	P48960@281	yes	yes	no	no
SPE_A1	P48960	R.[+57.021].FFDK[+145.020]VQDLGR.D	P48960@281	yes	yes	no	no
SPE_A1	P48960	R.[+57.021].FFDK[+145.020]VQDLGR.D	P48960@281	yes	yes	no	no
SPE_A1	P48960	R.[+57.021].FFDK[+145.020]VQDLGR.D	P48960@281	yes	yes	no	no
SPE_A1	P48960	R.[+57.021].FFDK[+145.020]VQDLGR.D	P48960@281	yes	yes	no	no
SPE_A1	P48960	R.[+57.021].FFDK[+145.020]VQDLGR.D	P48960@281	yes	yes	no	no
SPE_A1	P48960	R.[+57.021].FFDK[+145.020]VQDLGR.D	P48960@281	yes	yes	no	no
SPE_A1	P48960	R.FFDK[+145.020]VQDLGR.D	P48960@281	yes	yes	no	no
SPE_A1	P48960	R.FFDK[+145.020]VQDLGR.D	P48960@281	yes	yes	no	no
SPE_A1	P48960	R.FFDK[+145.020]VQDLGR.D	P48960@281	yes	yes	no	no
SPE_A1	P48960	R.FFDK[+145.020]VQDLGR.D	P48960@281	yes	yes	no	no
SPE_A1	P48960	R.FFDK[+145.020]VQDLGR.D	P48960@281	yes	yes	no	no
SPE_A1	P48960	R.[+114.043].DSK[+87.998]TSSAEVTIQNVIK.L	P48960@290	yes	yes	no	no
SPE_A1	P48960	R.[+145.020].DSKTSSAEVTIQNVIK.L	P48960@288	yes	yes	no	no
SPE_A1	P48960	R.[+145.020].DSKTSSAEVTIQNVIK.L	P48960@288	yes	yes	no	no
SPE_A1	P48960	R.[+57.021].DSK[+145.020]TSSAEVTIQNVIK.L	P48960@290	yes	yes	no	no
SPE_A1	P48960	R.[+114.043].DSK[+87.998]TSSAEVTIQNVIK.L	P48960@290	yes	yes	no	no
SPE_A1	P48960	R.[+114.043].DSK[+87.998]TSSAEVTIQNVIK.L	P48960@290	yes	yes	no	no
SPE_A1	P48960	R.[+145.020].DSK[+57.021]TSSAEVTIQNVIK.L	P48960@288	yes	yes	no	no
SPE_A1	P48960	R.[+57.021].DSK[+145.020]TSSAEVTIQNVIK.L	P48960@290	yes	yes	no	no
SPE_A1	P48960	R.[+145.020].DSKTSSAEVTIQNVIK.L	P48960@288	yes	yes	no	no
SPE_A1	P48960	R.[+145.020].DSKTSSAEVTIQNVIK.L	P48960@288	yes	yes	no	no
SPE_A1	P48960	R.[+145.020].DSKTSSAEVTIQNVIK.L	P48960@288	yes	yes	no	no
SPE_A1	P48960	R.[+57.021].DSK[+145.020]TSSAEVTIQNVIK.L	P48960@290	yes	yes	no	no
SPE_A1	P48960	R.[+145.020].DSKTSSAEVTIQNVIK.L	P48960@288	yes	yes	no	no
SPE_A1	P48960	R.[+57.021].DSK[+145.020]TSSAEVTIQNVIK.L	P48960@290	yes	yes	no	no
SPE_A1	P48960	R.[+57.021].DSK[+145.020]TSSAEVTIQNVIK.L	P48960@290	yes	yes	no	no
SPE_A1	P48960	R.[+57.021].DSK[+145.020]TSSAEVTIQNVIK.L	P48960@290	yes	yes	no	no
SPE_A1	P48960	R.[+145.020].DSKTSSAEVTIQNVIK.L	P48960@288	yes	yes	no	no
SPE_A1	P48960	R.[+145.020].DSKTSSAEVTIQNVIK.L	P48960@288	yes	yes	no	no
SPE_A1	P48960	R.[+145.020].DSKTSSAEVTIQNVIK.L	P48960@288	yes	yes	no	no
SPE_A1	P48960	R.[+145.020].DSKTSSAEVTIQNVIK.L	P48960@288	yes	yes	no	no
SPE_A1	P48960	R.[+145.020].DSKTSSAEVTIQNVIK.L	P48960@288	yes	yes	no	no
SPE_A1	P48960	R.[+145.020].DSKTSSAEVTIQNVIK.L	P48960@288	yes	yes	no	no
SPE_A1	P48960	R.[+57.021].DSK[+145.020]TSSAEVTIQNVIK.L	P48960@290	yes	yes	no	no
SPE_A1	P48960	R.[+145.020].DSKTSSAEVTIQNVIK.L	P48960@288	yes	yes	no	no
SPE_A1	P48960	R.[+57.021].DSK[+145.020]TSSAEVTIQNVIK.L	P48960@290	yes	yes	no	no
SPE_A1	P48960	R.[+145.020].DSKTSSAEVTIQNVIK.L	P48960@288	yes	yes	no	no
SPE_A1	P48960	R.[+145.020].DSKTSSAEVTIQNVIK.L	P48960@288	yes	yes	no	no
SPE_A1	P48960	R.[+57.021].DSK[+145.020]TSSAEVTIQNVIK.L	P48960@290	yes	yes	no	no
SPE_A1	P48960	R.[+145.020].DSKTSSAEVTIQNVIK.L	P48960@288	yes	yes	no	no
SPE_A1	P48960	R.[+57.021].DSK[+145.020]TSSAEVTIQNVIK.L	P48960@290	yes	yes	no	no
SPE_A1	P48960	R.[+145.020].DSKTSSAEVTIQNVIK.L	P48960@288	yes	yes	no	no
SPE_A1	P48960	R.[+145.020].DSKTSSAEVTIQNVIK.L	P48960@288	yes	yes	no	no
SPE_A1	P48960	R.[+145.020].DSKTSSAEVTIQNVIK.L	P48960@288	yes	yes	no	no
SPE_A1	P48960	R.[+145.020].DSKTSSAEVTIQNVIK.L	P48960@288	yes	yes	no	no
SPE_A1	P48960	R.[+145.020].GDKN[+0.984]VTMGQSSAR.M	P48960@368	yes	yes	no	no
SPE_A1	P48960	R.[+145.020].GDKN[+0.984]VTMGQSSAR.M	P48960@368	yes	yes	no	no
SPE_A1	P48960	R.[+145.020].GDKN[+0.984]VTMGQSSAR.M	P48960@368	yes	yes	no	no
SPE_A1	P48960	R.[+145.020].GDKN[+0.984]VTMGQSSAR.M	P48960@368	yes	yes	no	no
SPE_A1	P48960	R.GDK[+145.020]N[+0.984]VTMGQSSAR.M	P48960@370	yes	yes	no	no
SPE_A1	P48960	K.[+145.020].KQAELEEIYESSIR.G	P48960@422	yes	yes	no	no
SPE_A1	P48960	K.[+145.020].KQAELEEIYESSIR.G	P48960@422	yes	yes	no	no
SPE_A1	P48960	K.[+145.020].KQAELEEIYESSIR.G	P48960@422	yes	yes	no	no
SPE_A1	P48960	K.[+145.020].KQAELEEIYESSIR.G	P48960@422	yes	yes	no	no
SPE_A1	P48960	R.QELLC[+57.021]AFWK[+145.020]SDSDR.G	P48960@499	yes	yes	no	no
SPE_A1	P48960	R.[+57.021].QELLC[+57.021]AFWK[+145.020]SDSDR.G	P48960@499	yes	yes	no	no
SPE_A1	P48960	R.QELLC[+57.021]AFWK[+145.020]SDSDR.G	P48960@499	yes	yes	no	no
SPE_A1	P48960	R.[+57.021].QELLC[+57.021]AFWK[+145.020]SDSDR.G	P48960@499	yes	yes	no	no
SPE_A1	P48960	R.[+57.021].QELLC[+57.021]AFWK[+145.020]SDSDR.G	P48960@499	yes	yes	no	no
SPE_A1	P48960	R.QELLC[+57.021]AFWK[+145.020]SDSDR.G	P48960@499	yes	yes	no	no
SPE_A1	P48960	R.[+57.021].QELLC[+57.021]AFWK[+145.020]SDSDR.G	P48960@499	yes	yes	no	no
SPE_A1	P48960	R.QELLC[+57.021]AFWK[+145.020]SDSDR.G	P48960@499	yes	yes	no	no
SPE_A1	P48960	R.[+57.021].QELLC[+57.021]AFWK[+145.020]SDSDR.G	P48960@499	yes	yes	no	no
SPE_A1	P48960	R.QELLC[+57.021]AFWK[+145.020]SDSDR.G	P48960@499	yes	yes	no	no
SPE_A1	P48960	R.QELLC[+57.021]AFWK[+145.020]SDSDR.G	P48960@499	yes	yes	no	no
SPE_A1	P48960	R.QELLC[+57.021]AFWK[+145.020]SDSDR.G	P48960@499	yes	yes	no	no
SPE_A1	P48960	R.[+57.021].QELLC[+57.021]AFWK[+145.020]SDSDR.G	P48960@499	yes	yes	no	no
SPE_A1	P48960	R.QELLC[+57.021]AFWK[+145.020]SDSDR.G	P48960@499	yes	yes	no	no
SPE_A1	P48960	R.[+57.021].QELLC[+57.021]AFWK[+145.020]SDSDR.G	P48960@499	yes	yes	no	no
SPE_A1	P48960	R.QELLC[+57.021]AFWK[+145.020]SDSDR.G	P48960@499	yes	yes	no	no
SPE_A1	P48960	R.QELLC[+57.021]AFWK[+145.020]SDSDR.G	P48960@499	yes	yes	no	no
SPE_A1	P48960	R.QELLC[+57.021]AFWK[+145.020]SDSDR.G	P48960@499	yes	yes	no	no
SPE_A1	P48960	R.QELLC[+57.021]AFWK[+145.020]SDSDR.G	P48960@499	yes	yes	no	no
SPE_A1	P48960	R.QELLC[+57.021]AFWK[+145.020]SDSDR.G	P48960@499	yes	yes	no	no
SPE_A1	P48960	R.QELLC[+57.021]AFWK[+145.020]SDSDR.G	P48960@499	yes	yes	no	no
SPE_A1	P48960	R.QELLC[+57.021]AFWK[+145.020]SDSDR.G	P48960@499	yes	yes	no	no
SPE_A1	P61769	R.[+114.043].TPK[+87.998]IQVYSR.H	P61769@26	no	yes	yes	no
SPE_A1	P61769	R.TPK[+145.020]IQVYSR.H	P61769@26	no	yes	yes	no
SPE_A1	P61769	R.TPK[+145.020]IQVYSR.H	P61769@26	no	yes	yes	no
SPE_A1	P61769	R.[+57.021].TPK[+145.020]IQVYSR.H	P61769@26	no	yes	yes	no
SPE_A1	P61769	R.[+57.021].TPK[+145.020]IQVYSR.H	P61769@26	no	yes	yes	no
SPE_A1	P61769	R.TPK[+145.020]IQVYSR.H	P61769@26	no	yes	yes	no
SPE_A1	P61769	R.TPK[+145.020]IQVYSR.H	P61769@26	no	yes	yes	no
SPE_A1	P61769	R.[+57.021].TPK[+145.020]IQVYSR.H	P61769@26	no	yes	yes	no
SPE_A1	P61769	R.TPK[+145.020]IQVYSR.H	P61769@26	no	yes	yes	no
SPE_A1	P61769	R.TPK[+145.020]IQVYSR.H	P61769@26	no	yes	yes	no
SPE_A1	P61769	R.TPK[+145.020]IQVYSR.H	P61769@26	no	yes	yes	no
SPE_A1	P61769	R.[+57.021].TPK[+145.020]IQVYSR.H	P61769@26	no	yes	yes	no
SPE_A1	P61769	R.[+57.021].TPK[+145.020]IQVYSR.H	P61769@26	no	yes	yes	no
SPE_A1	P61769	R.[+57.021].TPK[+145.020]IQVYSR.H	P61769@26	no	yes	yes	no
SPE_A1	P61769	R.TPK[+145.020]IQVYSR.H	P61769@26	no	yes	yes	no
SPE_A1	P61769	R.[+57.021].TPK[+145.020]IQVYSR.H	P61769@26	no	yes	yes	no
SPE_A1	P61769	R.[+57.021].TPK[+145.020]IQVYSR.H	P61769@26	no	yes	yes	no
SPE_A1	P61769	R.TPK[+145.020]IQVYSR.H	P61769@26	no	yes	yes	no
SPE_A1	P61769	R.[+57.021].TPK[+145.020]IQVYSR.H	P61769@26	no	yes	yes	no
SPE_A1	P61769	R.TPK[+145.020]IQVYSR.H	P61769@26	no	yes	yes	no
SPE_A1	P61769	R.[+57.021].TPK[+145.020]IQVYSR.H	P61769@26	no	yes	yes	no
SPE_A1	P61769	R.TPK[+145.020]IQVYSR.H	P61769@26	no	yes	yes	no
SPE_A1	P61769	R.[+57.021].TPK[+145.020]IQVYSR.H	P61769@26	no	yes	yes	no
SPE_A1	P61769	R.[+57.021].TPK[+145.020]IQVYSR.H	P61769@26	no	yes	yes	no
SPE_A1	P61769	R.TPK[+145.020]IQVYSR.H	P61769@26	no	yes	yes	no
SPE_A1	P61769	R.TPK[+145.020]IQVYSR.H	P61769@26	no	yes	yes	no
SPE_A1	P61769	R.TPK[+145.020]IQVYSR.H	P61769@26	no	yes	yes	no
SPE_A1	P61769	R.TPK[+145.020]IQVYSR.H	P61769@26	no	yes	yes	no
SPE_A1	P61769	R.TPK[+145.020]IQVYSR.H	P61769@26	no	yes	yes	no
SPE_A1	P61769	R.TPK[+145.020]IQVYSR.H	P61769@26	no	yes	yes	no
SPE_A1	P61769	R.[+145.020].HPAEN[+0.984]GKSNFLNC[+57.021]YVSGFHPSDIEVDLLK.N	P61769@33	no	yes	yes	no
SPE_A1	P61769	R.[+57.021].HPAENGK[+145.020]SNFLNC[+57.021]YVSGFHPSDIEVDLLK.N	P61769@39	no	yes	yes	no
SPE_A1	P61769	R.HPAENGK[+145.020]SNFLNC[+57.021]YVSGFHPSDIEVDLLK.N	P61769@39	no	yes	yes	no
SPE_A1	P61769	R.[+57.021].HPAENGK[+145.020]SNFLNC[+57.021]YVSGFHPSDIEVDLLK.N	P61769@39	no	yes	yes	no
SPE_A1	P61769	R.HPAENGK[+145.020]SNFLNC[+57.021]YVSGFHPSDIEVDLLK.N	P61769@39	no	yes	yes	no
SPE_A1	P61769	R.HPAENGK[+145.020]SNFLNC[+57.021]YVSGFHPSDIEVDLLK.N	P61769@39	no	yes	yes	no
SPE_A1	P61769	R.HPAEN[+0.984]GK[+145.020]SNFLNC[+57.021]YVSGFHPSDIEVDLLK.N	P61769@39	no	yes	yes	no
SPE_A1	P61769	R.HPAEN[+0.984]GK[+145.020]SNFLNC[+57.021]YVSGFHPSDIEVDLLK.N	P61769@39	no	yes	yes	no
SPE_A1	P61769	R.HPAEN[+0.984]GK[+145.020]SNFLNC[+57.021]YVSGFHPSDIEVDLLK.N	P61769@39	no	yes	yes	no
SPE_A1	P61769	R.HPAEN[+0.984]GK[+145.020]SNFLNC[+57.021]YVSGFHPSDIEVDLLK.N	P61769@39	no	yes	yes	no
SPE_A1	P61769	R.HPAEN[+0.984]GK[+145.020]SNFLNC[+57.021]YVSGFHPSDIEVDLLK.N	P61769@39	no	yes	yes	no
SPE_A1	P61769	P.AENGK[+145.020]SNFLNC[+57.021]YVSGFHPSDIEVDLLK.N	P61769@39	no	yes	yes	no
SPE_A1	P61769	K.[+57.021].SNFLNC[+57.021]YVSGFHPSDIEVDLLK[+145.020]NGER.I	P61769@61	no	yes	yes	no
SPE_A1	P61769	K.[+57.021].SNFLNC[+57.021]YVSGFHPSDIEVDLLK[+145.020]NGER.I	P61769@61	no	yes	yes	no
SPE_A1	P61769	K.SNFLNC[+57.021]YVSGFHPSDIEVDLLK[+145.020]NGER.I	P61769@61	no	yes	yes	no
SPE_A1	P61769	K.SNFLNC[+57.021]YVSGFHPSDIEVDLLK[+145.020]NGER.I	P61769@61	no	yes	yes	no
SPE_A1	P61769	K.SNFLNC[+57.021]YVSGFHPSDIEVDLLK[+145.020]NGER.I	P61769@61	no	yes	yes	no
SPE_A1	P61769	K.[+57.021].SNFLNC[+57.021]YVSGFHPSDIEVDLLK[+145.020]NGER.I	P61769@61	no	yes	yes	no
SPE_A1	P61769	K.SNFLNC[+57.021]YVSGFHPSDIEVDLLK[+145.020]NGER.I	P61769@61	no	yes	yes	no
SPE_A1	P61769	K.SNFLNC[+57.021]YVSGFHPSDIEVDLLK[+145.020]NGER.I	P61769@61	no	yes	yes	no
SPE_A1	P61769	K.SNFLNC[+57.021]YVSGFHPSDIEVDLLK[+145.020]NGER.I	P61769@61	no	yes	yes	no
SPE_A1	P61769	K.SNFLNC[+57.021]YVSGFHPSDIEVDLLK[+145.020]NGER.I	P61769@61	no	yes	yes	no
SPE_A1	P61769	K.SNFLNC[+57.021]YVSGFHPSDIEVDLLK[+145.020]NGER.I	P61769@61	no	yes	yes	no
SPE_A1	P61769	K.SNFLNC[+57.021]YVSGFHPSDIEVDLLK[+145.020]N[+0.984]GER.I	P61769@61	no	yes	yes	no
SPE_A1	P61769	K.SNFLNC[+57.021]YVSGFH[+57.021]PSDIEVDLLK[+145.020]NGER.I	P61769@61	no	yes	yes	no
SPE_A1	P61769	K.SNFLNC[+57.021]YVSGFHPSDIEVDLLK[+145.020]N[+0.984]GER.I	P61769@61	no	yes	yes	no
SPE_A1	P61769	V.SGFHPSDIEVDLLK[+145.020]NGER.I	P61769@61	no	yes	yes	no
SPE_A1	P61769	V.[+57.021].SGFHPSDIEVDLLK[+145.020]NGER.I	P61769@61	no	yes	yes	no
SPE_A1	P61769	V.[+57.021].SGFHPSDIEVDLLK[+145.020]NGER.I	P61769@61	no	yes	yes	no
SPE_A1	P61769	V.SGFHPSDIEVDLLK[+145.020]NGER.I	P61769@61	no	yes	yes	no
SPE_A1	P61769	V.[+57.021].SGFHPSDIEVDLLK[+145.020]NGER.I	P61769@61	no	yes	yes	no
SPE_A1	P61769	V.SGFHPSDIEVDLLK[+145.020]NGER.I	P61769@61	no	yes	yes	no
SPE_A1	P61769	V.[+57.021].SGFHPSDIEVDLLK[+145.020]NGER.I	P61769@61	no	yes	yes	no
SPE_A1	P61769	V.[+57.021].SGFHPSDIEVDLLK[+145.020]NGER.I	P61769@61	no	yes	yes	no
SPE_A1	P61769	V.[+57.021].SGFHPSDIEVDLLK[+145.020]NGER.I	P61769@61	no	yes	yes	no
SPE_A1	P61769	V.SGFHPSDIEVDLLK[+145.020]NGER.I	P61769@61	no	yes	yes	no
SPE_A1	P61769	V.[+57.021].SGFHPSDIEVDLLK[+145.020]NGER.I	P61769@61	no	yes	yes	no
SPE_A1	P61769	V.[+57.021].SGFHPSDIEVDLLK[+145.020]NGER.I	P61769@61	no	yes	yes	no
SPE_A1	P61769	V.[+57.021].SGFHPSDIEVDLLK[+145.020]NGER.I	P61769@61	no	yes	yes	no
SPE_A1	P61769	V.SGFHPSDIEVDLLK[+145.020]NGER.I	P61769@61	no	yes	yes	no
SPE_A1	P61769	V.[+57.021].SGFHPSDIEVDLLK[+145.020]NGER.I	P61769@61	no	yes	yes	no
SPE_A1	P61769	V.[+57.021].SGFHPSDIEVDLLK[+145.020]NGER.I	P61769@61	no	yes	yes	no
SPE_A1	P61769	V.[+57.021].SGFHPSDIEVDLLK[+145.020]NGER.I	P61769@61	no	yes	yes	no
SPE_A1	P61769	V.[+57.021].SGFHPSDIEVDLLK[+145.020]NGER.I	P61769@61	no	yes	yes	no
SPE_A1	P61769	V.[+57.021].SGFHPSDIEVDLLK[+145.020]NGER.I	P61769@61	no	yes	yes	no
SPE_A1	P61769	V.SGFHPSDIEVDLLK[+145.020]NGER.I	P61769@61	no	yes	yes	no
SPE_A1	P61769	V.[+57.021].SGFHPSDIEVDLLK[+145.020]NGER.I	P61769@61	no	yes	yes	no
SPE_A1	P61769	V.[+57.021].SGFHPSDIEVDLLK[+145.020]NGER.I	P61769@61	no	yes	yes	no
SPE_A1	P61769	V.[+57.021].SGFHPSDIEVDLLK[+145.020]NGER.I	P61769@61	no	yes	yes	no
SPE_A1	P61769	V.[+57.021].SGFHPSDIEVDLLK[+145.020]NGER.I	P61769@61	no	yes	yes	no
SPE_A1	P61769	V.SGFHPSDIEVDLLK[+145.020]NGER.I	P61769@61	no	yes	yes	no
SPE_A1	P61769	V.SGFHPSDIEVDLLK[+145.020]NGER.I	P61769@61	no	yes	yes	no
SPE_A1	P61769	V.SGFHPSDIEVDLLK[+145.020]NGER.I	P61769@61	no	yes	yes	no
SPE_A1	P61769	V.SGFHPSDIEVDLLK[+145.020]NGER.I	P61769@61	no	yes	yes	no
SPE_A1	P61769	V.SGFHPSDIEVDLLK[+145.020]NGER.I	P61769@61	no	yes	yes	no
SPE_A1	P61769	V.SGFHPSDIEVDLLK[+145.020]NGER.I	P61769@61	no	yes	yes	no
SPE_A1	P61769	V.SGFHPSDIEVDLLK[+145.020]NGER.I	P61769@61	no	yes	yes	no
SPE_A1	P61769	V.SGFHPSDIEVDLLK[+145.020]NGER.I	P61769@61	no	yes	yes	no
SPE_A1	P61769	V.SGFHPSDIEVDLLK[+145.020]N[+0.984]GER.I	P61769@61	no	yes	yes	no
SPE_A1	P61769	V.SGFHPSDIEVDLLK[+145.020]N[+0.984]GER.I	P61769@61	no	yes	yes	no
SPE_A1	P61769	V.SGFHPSDIEVDLLK[+145.020]N[+0.984]GER.I	P61769@61	no	yes	yes	no
SPE_A1	P61769	V.SGFHPSDIEVDLLK[+145.020]N[+0.984]GER.I	P61769@61	no	yes	yes	no
SPE_A1	P61769	V.SGFH[+57.021]PSDIEVDLLK[+145.020]NGER.I	P61769@61	no	yes	yes	no
SPE_A1	P61769	V.SGFHPSDIEVDLLK[+145.020]N[+0.984]GER.I	P61769@61	no	yes	yes	no
SPE_A1	P61769	V.SGFHPSDIEVDLLK[+145.020]N[+0.984]GER.I	P61769@61	no	yes	yes	no
SPE_A1	P61769	V.SGFHPSDIEVDLLK[+145.020]N[+0.984]GER.I	P61769@61	no	yes	yes	no
SPE_A1	P61769	V.SGFHPSDIEVDLLK[+145.020]N[+0.984]GER.I	P61769@61	no	yes	yes	no
SPE_A1	P61769	V.SGFH[+57.021]PSDIEVDLLK[+145.020]NGER.I	P61769@61	no	yes	yes	no
SPE_A1	P61769	V.SGFHPSDIEVDLLK[+145.020]N[+0.984]GER.I	P61769@61	no	yes	yes	no
SPE_A1	P61769	V.SGFH[+57.021]PSDIEVDLLK[+145.020]NGER.I	P61769@61	no	yes	yes	no
SPE_A1	P61769	R.IEK[+145.020]VEHSDLSFSK.D	P61769@68	no	yes	yes	no
SPE_A1	P61769	R.[+57.021].IEK[+145.020]VEHSDLSFSK.D	P61769@68	no	yes	yes	no
SPE_A1	P61769	R.[+57.021].IEK[+145.020]VEHSDLSFSK.D	P61769@68	no	yes	yes	no
SPE_A1	P61769	R.[+57.021].IEK[+145.020]VEHSDLSFSK.D	P61769@68	no	yes	yes	no
SPE_A1	P61769	R.IEK[+145.020]VEHSDLSFSK.D	P61769@68	no	yes	yes	no
SPE_A1	P61769	R.[+57.021].IEK[+145.020]VEHSDLSFSK.D	P61769@68	no	yes	yes	no
SPE_A1	P61769	R.IEK[+145.020]VEHSDLSFSK.D	P61769@68	no	yes	yes	no
SPE_A1	P61769	R.IEK[+145.020]VEHSDLSFSK.D	P61769@68	no	yes	yes	no
SPE_A1	P61769	R.[+57.021].IEK[+145.020]VEHSDLSFSK.D	P61769@68	no	yes	yes	no
SPE_A1	P61769	R.IEK[+145.020]VEHSDLSFSK.D	P61769@68	no	yes	yes	no
SPE_A1	P61769	R.IEK[+145.020]VEHSDLSFSK.D	P61769@68	no	yes	yes	no
SPE_A1	P61769	R.IEK[+145.020]VEHSDLSFSK.D	P61769@68	no	yes	yes	no
SPE_A1	P61769	R.IEK[+145.020]VEH[+57.021]SDLSFSK.D	P61769@68	no	yes	yes	no
SPE_A1	P61769	R.IEK[+145.020]VEH[+57.021]SDLSFSK.D	P61769@68	no	yes	yes	no
SPE_A1	P61769	R.IEK[+145.020]VEH[+57.021]SDLSFSK.D	P61769@68	no	yes	yes	no
SPE_A1	P61769	R.IEK[+145.020]VEH[+57.021]SDLSFSK.D	P61769@68	no	yes	yes	no
SPE_A1	P61769	R.IEK[+145.020]VEHSDLSFSK[+57.021].D	P61769@68	no	yes	yes	no
SPE_A1	P61769	R.IEK[+145.020]VEHSDLSFSK[+57.021].D	P61769@68	no	yes	yes	no
SPE_A1	P61769	L.LYYTEFTPTEK[+145.020]DEYAC[+57.021]R.V	P61769@95	no	yes	yes	no
SPE_A1	P61769	L.LYYTEFTPTEK[+145.020]DEYAC[+57.021]R.V	P61769@95	no	yes	yes	no
SPE_A1	P61769	L.LYYTEFTPTEK[+145.020]DEYAC[+57.021]R.V	P61769@95	no	yes	yes	no
SPE_A1	P61769	L.YYTEFTPTEK[+145.020]DEYAC[+57.021]R.V	P61769@95	no	yes	yes	no
SPE_A1	P61769	L.YYTEFTPTEK[+145.020]DEYAC[+57.021]R.V	P61769@95	no	yes	yes	no
SPE_A1	P61769	L.YYTEFTPTEK[+145.020]DEYAC[+57.021]R.V	P61769@95	no	yes	yes	no
SPE_A1	P61769	L.YYTEFTPTEK[+145.020]DEYAC[+57.021]R.V	P61769@95	no	yes	yes	no
SPE_A1	P61769	L.YYTEFTPTEK[+145.020]DEYAC[+57.021]R.V	P61769@95	no	yes	yes	no
SPE_A1	P61769	L.YYTEFTPTEK[+145.020]DEYAC[+57.021]R.V	P61769@95	no	yes	yes	no
SPE_A1	P61769	L.[+57.021].YYTEFTPTEK[+145.020]DEYAC[+57.021]R.V	P61769@95	no	yes	yes	no
SPE_A1	P61769	L.[+57.021].YYTEFTPTEK[+145.020]DEYAC[+57.021]R.V	P61769@95	no	yes	yes	no
SPE_A1	P61769	L.[+57.021].YYTEFTPTEK[+145.020]DEYAC[+57.021]R.V	P61769@95	no	yes	yes	no
SPE_A1	P61769	L.YYTEFTPTEK[+145.020]DEYAC[+57.021]R.V	P61769@95	no	yes	yes	no
SPE_A1	P61769	L.YYTEFTPTEK[+145.020]DEYAC[+57.021]R.V	P61769@95	no	yes	yes	no
SPE_A1	P61769	L.YYTEFTPTEK[+145.020]DEYAC[+57.021]R.V	P61769@95	no	yes	yes	no
SPE_A1	P61769	L.[+57.021].YYTEFTPTEK[+145.020]DEYAC[+57.021]R.V	P61769@95	no	yes	yes	no
SPE_A1	P61769	L.[+57.021].YYTEFTPTEK[+145.020]DEYAC[+57.021]R.V	P61769@95	no	yes	yes	no
SPE_A1	P61769	L.YYTEFTPTEK[+145.020]DEYAC[+57.021]R.V	P61769@95	no	yes	yes	no
SPE_A1	P61769	L.YYTEFTPTEK[+145.020]DEYAC[+57.021]R.V	P61769@95	no	yes	yes	no
SPE_A1	P61769	L.[+57.021].YYTEFTPTEK[+145.020]DEYAC[+57.021]R.V	P61769@95	no	yes	yes	no
SPE_A1	P61769	L.YYTEFTPTEK[+145.020]DEYAC[+57.021]R.V	P61769@95	no	yes	yes	no
SPE_A1	P61769	L.YYTEFTPTEK[+145.020]DEYAC[+57.021]R.V	P61769@95	no	yes	yes	no
SPE_A1	P61769	L.YYTEFTPTEK[+145.020]DEYAC[+57.021]R.V	P61769@95	no	yes	yes	no
SPE_A1	P61769	Y.YTEFTPTEK[+145.020]DEYAC[+57.021]R.V	P61769@95	no	yes	yes	no
SPE_A1	P61769	Y.YTEFTPTEK[+145.020]DEYAC[+57.021]R.V	P61769@95	no	yes	yes	no
SPE_A1	P61769	Y.YTEFTPTEK[+145.020]DEYAC[+57.021]R.V	P61769@95	no	yes	yes	no
SPE_A1	P61769	Y.YTEFTPTEK[+145.020]DEYAC[+57.021]R.V	P61769@95	no	yes	yes	no
SPE_A1	P61769	Y.YTEFTPTEK[+145.020]DEYAC[+57.021]R.V	P61769@95	no	yes	yes	no
SPE_A1	P61769	Y.[+57.021].YTEFTPTEK[+145.020]DEYAC[+57.021]R.V	P61769@95	no	yes	yes	no
SPE_A1	P61769	Y.YTEFTPTEK[+145.020]DEYAC[+57.021]R.V	P61769@95	no	yes	yes	no
SPE_A1	P61769	Y.YTEFTPTEK[+145.020]DEYAC[+57.021]R.V	P61769@95	no	yes	yes	no
SPE_A1	P61769	Y.TEFTPTEK[+145.020]DEYAC[+57.021]R.V	P61769@95	no	yes	yes	no
SPE_A1	P61769	Y.TEFTPTEK[+145.020]DEYAC[+57.021]R.V	P61769@95	no	yes	yes	no
SPE_A1	P61769	Y.TEFTPTEK[+145.020]DEYAC[+57.021]R.V	P61769@95	no	yes	yes	no
SPE_A1	P61769	Y.TEFTPTEK[+145.020]DEYAC[+57.021]R.V	P61769@95	no	yes	yes	no
SPE_A1	P61769	Y.TEFTPTEK[+145.020]DEYAC[+57.021]R.V	P61769@95	no	yes	yes	no
SPE_A1	P61769	Y.TEFTPTEK[+145.020]DEYAC[+57.021]R.V	P61769@95	no	yes	yes	no
SPE_A1	P61769	Y.TEFTPTEK[+145.020]DEYAC[+57.021]R.V	P61769@95	no	yes	yes	no
SPE_A1	P61769	Y.TEFTPTEK[+145.020]DEYAC[+57.021]R.V	P61769@95	no	yes	yes	no
SPE_A1	P61769	Y.TEFTPTEK[+145.020]DEYAC[+57.021]R.V	P61769@95	no	yes	yes	no
SPE_A1	P61769	T.EFTPTEK[+145.020]DEYAC[+57.021]R.V	P61769@95	no	yes	yes	no
SPE_A1	P61769	T.EFTPTEK[+145.020]DEYAC[+57.021]R.V	P61769@95	no	yes	yes	no
SPE_A1	P61769	T.[+57.021].EFTPTEK[+145.020]DEYAC[+57.021]R.V	P61769@95	no	yes	yes	no
SPE_A1	P61769	T.[+57.021].EFTPTEK[+145.020]DEYAC[+57.021]R.V	P61769@95	no	yes	yes	no
SPE_A1	P61769	T.EFTPTEK[+145.020]DEYAC[+57.021]R.V	P61769@95	no	yes	yes	no
SPE_A1	P61769	T.[+57.021].EFTPTEK[+145.020]DEYAC[+57.021]R.V	P61769@95	no	yes	yes	no
SPE_A1	P61769	T.[+57.021].EFTPTEK[+145.020]DEYAC[+57.021]R.V	P61769@95	no	yes	yes	no
SPE_A1	P61769	T.[+57.021].EFTPTEK[+145.020]DEYAC[+57.021]R.V	P61769@95	no	yes	yes	no
SPE_A1	P61769	T.[+57.021].EFTPTEK[+145.020]DEYAC[+57.021]R.V	P61769@95	no	yes	yes	no
SPE_A1	P61769	T.EFTPTEK[+145.020]DEYAC[+57.021]R.V	P61769@95	no	yes	yes	no
SPE_A1	P61769	T.EFTPTEK[+145.020]DEYAC[+57.021]R.V	P61769@95	no	yes	yes	no
SPE_A1	P61769	T.EFTPTEK[+145.020]DEYAC[+57.021]R.V	P61769@95	no	yes	yes	no
SPE_A1	P61769	T.EFTPTEK[+145.020]DEYAC[+57.021]R.V	P61769@95	no	yes	yes	no
SPE_A1	P61769	T.EFTPTEK[+145.020]DEYAC[+57.021]R.V	P61769@95	no	yes	yes	no
SPE_A1	P61769	T.EFTPTEK[+145.020]DEYAC[+57.021]R.V	P61769@95	no	yes	yes	no
[truncated: 189,335 more rows]
