# Supplementary material for: Comprehensive Discovery of the Accessible Primary Amino Group-Containing Segments from Cell Surface Proteins by Fine-Tuning a High-Throughput Biotinylation Method
Source: Int J Mol Sci. 2022 Dec 23;24(1):273. doi: 10.3390/ijms24010273 (PMC9820203; doi:10.3390/ijms24010273)
Supplement: Supplementary file 1 [file ijms-24-00273-s001.zip › Table S7.xlsx]

## Sheet: t
UniProtAc@position	#number of identification	Topology verification	TmAlphaFold evaluation
P11717@393	135	Extracellular	Fair
P11717@511	119	Extracellular	Fair
P11717@527	124	Extracellular	Fair
P11717@578	29	Extracellular	Fair
P11717@684	164	Extracellular	Fair
P11717@687	250	Extracellular	Fair
P11717@1104	424	Extracellular	Fair
P11717@1230	17	Extracellular	Fair
P11717@1275	67	Extracellular	Fair
P11717@1293	48	Extracellular	Fair
P11717@1372	21	Extracellular	Fair
P11717@1433	7	Extracellular	Fair
P11717@1454	72	Extracellular	Fair
P11717@1545	53	Extracellular	Fair
P11717@1593	13	Extracellular	Fair
P11717@1923	22	Extracellular	Fair
P11717@1956	80	Extracellular	Fair
P11717@2071	18	Extracellular	Fair
P02786@128	864	Extracellular	Good
P02786@137	56	Extracellular	Good
P02786@145	890	Extracellular	Good
P02786@144	30	Extracellular	Good
P02786@161	1436	Extracellular	Good
P02786@156	243	Extracellular	Good
P02786@177	215	Extracellular	Good
P02786@180	23	Extracellular	Good
P02786@189	159	Extracellular	Good
P02786@193	1030	Extracellular	Good
P02786@190	168	Extracellular	Good
P02786@205	1177	Extracellular	Good
P02786@224	700	Extracellular	Good
P02786@231	25	Extracellular	Good
P02786@240	167	Extracellular	Good
P02786@241	348	Extracellular	Good
P02786@261	1493	Extracellular	Good
P02786@259	62	Extracellular	Good
P02786@326	28	Extracellular	Good
P02786@340	252	Extracellular	Good
P02786@344	383	Extracellular	Good
P02786@358	855	Extracellular	Good
P02786@514	105	Extracellular	Good
P02786@531	947	Extracellular	Good
P02786@585	658	Extracellular	Good
P02786@665	1145	Extracellular	Good
P02786@693	1362	Extracellular	Good
P02786@720	208	Extracellular	Good
P05107@48	247	Extracellular	Excellent
P05107@148	127	Extracellular	Excellent
P05107@194	28	Extracellular	Excellent
P05107@196	53	Extracellular	Excellent
P05107@195	197	Extracellular	Excellent
P05107@206	77	Extracellular	Excellent
P05107@209	225	Extracellular	Excellent
P05107@208	11	Extracellular	Excellent
P05107@294	83	Extracellular	Excellent
P05107@310	389	Extracellular	Excellent
P05107@329	8	Extracellular	Excellent
P05107@332	808	Extracellular	Excellent
P05107@379	21	Extracellular	Excellent
P05107@457	80	Extracellular	Excellent
P05107@462	164	Extracellular	Excellent
P05107@499	123	Extracellular	Excellent
P05107@561	380	Extracellular	Excellent
P05107@555	7	Extracellular	Excellent
P05107@637	159	Extracellular	Excellent
P08195@217	120	Extracellular	Good
P08195@245	686	Extracellular	Good
P08195@255	422	Extracellular	Good
P08195@256	101	Extracellular	Good
P08195@257	43	Extracellular	Good
P08195@269	286	Extracellular	Good
P08195@266	142	Extracellular	Good
P08195@267	480	Extracellular	Good
P08195@287	99	Extracellular	Good
P08195@298	214	Extracellular	Good
P08195@354	279	Extracellular	Good
P08195@351	3	Extracellular	Good
P08195@368	10	Extracellular	Good
P08195@416	180	Extracellular	Good
P08195@417	4	Extracellular	Good
P08195@592	937	Extracellular	Good
P08195@614	1505	Extracellular	Good
P08195@615	1892	Extracellular	Good
P35613@152	1161	Extracellular	Good
P35613@173	134	Extracellular	Good
P35613@179	4521	Extracellular	Good
P35613@174	65	Extracellular	Good
P35613@188	91	Extracellular	Good
P35613@224	110	Extracellular	Good
P35613@243	1224	Extracellular	Good
P35613@228	44	Extracellular	Good
P35613@240	72	Extracellular	Good
P35613@241	38	Extracellular	Good
P35613@264	210	Extracellular	Good
P35613@307	2417	Extracellular	Good
P48960@73	67	Extracellular	Excellent
P48960@74	139	Extracellular	Excellent
P48960@78	89	Extracellular	Excellent
P48960@105	169	Extracellular	Excellent
P48960@242	371	Extracellular	Excellent
P48960@252	27	Extracellular	Excellent
P48960@281	1105	Extracellular	Excellent
P48960@290	618	Extracellular	Excellent
P48960@288	744	Extracellular	Excellent
P48960@368	48	Extracellular	Excellent
P48960@370	18	Extracellular	Excellent
P48960@422	152	Extracellular	Excellent
P48960@499	696	Extracellular	Excellent
P20701@213	142	Extracellular	Good
P20701@277	120	Extracellular	Good
P20701@305	111	Extracellular	Good
P20701@334	22	Extracellular	Good
P20701@371	195	Extracellular	Good
P20701@416	500	Extracellular	Good
P20701@748	26	Extracellular	Good
P20701@745	19	Extracellular	Good
P20701@746	63	Extracellular	Good
P20701@775	35	Extracellular	Good
P20701@776	42	Extracellular	Good
P20701@831	215	Extracellular	Good
P20701@836	171	Extracellular	Good
P20701@832	36	Extracellular	Good
P20701@835	77	Extracellular	Good
P08575@241	423	Extracellular	Fair
P08575@244	119	Extracellular	Fair
P08575@275	4	Extracellular	Fair
P08575@350	84	Extracellular	Fair
P08575@353	141	Extracellular	Fair
P08575@351	153	Extracellular	Fair
P08575@364	97	Extracellular	Fair
P08575@381	394	Extracellular	Fair
P08575@382	156	Extracellular	Fair
P08575@384	123	Extracellular	Fair
P08575@400	23	Extracellular	Fair
P08575@416	22	Extracellular	Fair
P08575@533	115	Extracellular	Fair
P08575@540	1300	Extracellular	Fair
P08575@539	1612	Extracellular	Fair
P08575@932	15	Intracellular	Fair
P05556@105	191	Extracellular	Fair
P05556@100	36	Extracellular	Fair
P05556@99	109	Extracellular	Fair
P05556@106	403	Extracellular	Fair
P05556@107	279	Extracellular	Fair
P05556@134	1033	Extracellular	Fair
P05556@346	564	Extracellular	Fair
P05556@349	271	Extracellular	Fair
P05556@347	53	Extracellular	Fair
P05556@388	125	Extracellular	Fair
P05556@398	249	Extracellular	Fair
P05556@438	252	Extracellular	Fair
P05556@551	487	Extracellular	Fair
P05556@619	227	Extracellular	Fair
P05556@658	159	Extracellular	Fair
P05556@672	739	Extracellular	Fair
P05556@677	102	Extracellular	Fair
P05556@692	102	Extracellular	Fair
P54709@111	2172	Extracellular	Excellent
P54709@112	600	Extracellular	Excellent
P54709@113	186	Extracellular	Excellent
P54709@123	507	Extracellular	Excellent
P54709@115	38	Extracellular	Excellent
P54709@119	108	Extracellular	Excellent
P54709@182	1648	Extracellular	Excellent
P54709@178	13	Extracellular	Excellent
P54709@189	7	Extracellular	Excellent
P54709@194	203	Extracellular	Excellent
P54709@220	600	Extracellular	Excellent
P54709@221	72	Extracellular	Excellent
P54709@244	541	Extracellular	Excellent
P54709@251	228	Extracellular	Excellent
P54709@259	543	Extracellular	Excellent
P54709@266	359	Extracellular	Excellent
P54709@274	36	Extracellular	Excellent
Q13740@27	91	Extracellular	Fair
Q13740@60	991	Extracellular	Fair
Q13740@58	267	Extracellular	Fair
Q13740@129	32	Extracellular	Fair
Q13740@136	230	Extracellular	Fair
Q13740@152	276	Extracellular	Fair
Q13740@262	6	Extracellular	Fair
Q13740@269	111	Extracellular	Fair
Q13740@312	146	Extracellular	Fair
Q13740@403	114	Extracellular	Fair
Q13740@469	233	Extracellular	Fair
Q13740@472	82	Extracellular	Fair
O14672@251	164	Extracellular	Good
O14672@284	1054	Extracellular	Good
O14672@348	297	Extracellular	Good
O14672@347	91	Extracellular	Good
O14672@405	51	Extracellular	Good
O14672@431	28	Extracellular	Good
O14672@446	148	Extracellular	Good
O14672@480	48	Extracellular	Good
O14672@497	67	Extracellular	Good
O14672@501	84	Extracellular	Good
P01893@145	711	Extracellular	Excellent
P01893@142	235	Extracellular	Excellent
P01893@144	9	Extracellular	Excellent
P01893@168	1146	Extracellular	Excellent
P01893@170	371	Extracellular	Excellent
P01893@200	1850	Extracellular	Excellent
P01893@267	689	Extracellular	Excellent
P01893@263	230	Extracellular	Excellent
P01893@264	395	Extracellular	Excellent
P78324@30	869	Extracellular	Good
P78324@31	179	Extracellular	Good
P78324@83	537	Extracellular	Good
P78324@98	458	Extracellular	Good
P78324@126	558	Extracellular	Good
P78324@147	228	Extracellular	Good
P78324@146	497	Extracellular	Good
P78324@183	114	Extracellular	Good
P78324@277	437	Extracellular	Good
P78324@343	9	Extracellular	Good
P16284@117	103	Extracellular	Good
P16284@140	29	Extracellular	Good
P16284@158	47	Extracellular	Good
P16284@275	76	Extracellular	Good
P16284@375	57	Extracellular	Good
P16284@392	231	Extracellular	Good
P16284@396	57	Extracellular	Good
P16284@449	187	Extracellular	Good
P16284@562	59	Extracellular	Good
P16284@588	191	Extracellular	Good
P16284@587	26	Extracellular	Good
Q08722@74	1497	Extracellular	Excellent
Q08722@85	100	Extracellular	Excellent
Q08722@93	1548	Extracellular	Excellent
Q08722@100	27	Extracellular	Excellent
Q08722@102	5	Extracellular	Excellent
Q08722@101	7	Extracellular	Excellent
Q08722@130	411	Extracellular	Excellent
Q9Y624@28	468	Extracellular	Good
Q9Y624@47	658	Extracellular	Good
Q9Y624@63	671	Extracellular	Good
Q9Y624@78	269	Extracellular	Good
Q9Y624@97	12	Extracellular	Good
Q9Y624@178	142	Extracellular	Good
P05141@23	227	Unknown	Good
P05141@22	55	Unknown	Good
P04839@44	433	Extracellular	Good
P04839@247	58	Extracellular	Good
P05023@444	56	Intracellular	Excellent
P13612@178	192	Extracellular	Good
P13612@241	273	Extracellular	Good
P13612@262	363	Extracellular	Good
P13612@289	18	Extracellular	Good
P13612@526	223	Extracellular	Good
P13612@592	2071	Extracellular	Good
P13612@614	360	Extracellular	Good
P13612@641	48	Extracellular	Good
P13612@771	940	Extracellular	Good
Q8NG11@52	43	Extracellular	Excellent
Q8NG11@178	66	Extracellular	Excellent
Q8NG11@194	56	Extracellular	Excellent
Q8NG11@210	87	Extracellular	Excellent
Q99805@234	53	Extracellular	Good
Q9NPY3@21	174	Extracellular	Good
Q9NPY3@22	185	Extracellular	Good
Q9NPY3@23	116	Extracellular	Good
Q9NPY3@24	220	Extracellular	Good
Q9NPY3@130	36	Extracellular	Good
Q9NPY3@139	110	Extracellular	Good
Q9NPY3@157	143	Extracellular	Good
Q9NPY3@159	100	Extracellular	Good
P08648@116	137	Extracellular	Fair
P08648@137	3	Extracellular	Fair
P08648@164	519	Extracellular	Fair
P08648@483	509	Extracellular	Fair
P08648@910	154	Extracellular	Fair
P08648@978	189	Extracellular	Fair
Q15223@144	11	Extracellular	Fair
Q15223@190	265	Extracellular	Fair
Q15223@189	369	Extracellular	Fair
P04439@292	2984	Unknown	Fair
Q93033@28	8	Extracellular	Fair
Q93033@158	64	Extracellular	Fair
Q93033@358	176	Extracellular	Fair
Q93033@396	9	Extracellular	Fair
Q93033@615	206	Extracellular	Fair
Q93033@815	57	Extracellular	Fair
Q93033@817	52	Extracellular	Fair
Q93033@922	3	Extracellular	Fair
P06213@27	105	Extracellular	Fair
P06213@146	9	Extracellular	Fair
P06213@487	47	Extracellular	Fair
P06213@511	131	Extracellular	Fair
P06213@571	47	Extracellular	Fair
P06213@696	20	Extracellular	Fair
P06213@721	156	Extracellular	Fair
P06213@804	368	Extracellular	Fair
P06213@801	68	Extracellular	Fair
P06213@903	57	Extracellular	Fair
Q92854@103	295	Extracellular	Fair
Q92854@104	119	Extracellular	Fair
Q92854@364	468	Extracellular	Fair
Q92854@389	221	Extracellular	Fair
Q92854@416	450	Extracellular	Fair
Q92854@505	17	Extracellular	Fair
Q92854@607	43	Extracellular	Fair
P27824@58	30	Extracellular	Fair
P27824@87	4	Extracellular	Fair
P27824@170	56	Extracellular	Fair
P27824@167	11	Extracellular	Fair
P27824@233	116	Extracellular	Fair
P27824@401	65	Extracellular	Fair
P27824@458	123	Extracellular	Fair
P60033@116	148	Extracellular	Excellent
P60033@124	375	Extracellular	Excellent
P60033@144	502	Extracellular	Excellent
Q12913@200	493	Extracellular	Fair
Q12913@202	631	Extracellular	Fair
Q12913@222	144	Extracellular	Fair
Q12913@401	90	Extracellular	Fair
Q12913@876	136	Extracellular	Fair
Q12913@903	7	Extracellular	Fair
P20138@126	279	Extracellular	Fair
P20138@215	177	Extracellular	Fair
P20138@250	311	Extracellular	Fair
P11279@135	16	Extracellular	Good
P11279@137	13	Extracellular	Good
P11279@319	236	Extracellular	Good
P11279@337	177	Extracellular	Good
Q9P2B2@107	19	Extracellular	Fair
Q9P2B2@285	126	Extracellular	Fair
Q9P2B2@355	157	Extracellular	Fair
Q9P2B2@435	80	Extracellular	Fair
Q9P2B2@492	12	Extracellular	Fair
Q9P2B2@522	192	Extracellular	Fair
Q9P2B2@763	97	Extracellular	Fair
Q9P2B2@815	161	Extracellular	Fair
Q9NV96@155	413	Extracellular	Excellent
Q9NV96@202	65	Extracellular	Excellent
Q9NV96@279	161	Extracellular	Excellent
P15144@104	112	Extracellular	Fair
P15144@111	31	Extracellular	Fair
P15144@152	108	Extracellular	Fair
P15144@292	82	Extracellular	Fair
P15144@379	293	Extracellular	Fair
P15144@827	64	Extracellular	Fair
P15144@836	48	Extracellular	Fair
P15144@943	184	Extracellular	Fair
P15144@945	6	Extracellular	Fair
P19440@100	577	Extracellular	Excellent
P19440@127	33	Extracellular	Excellent
P19440@181	1276	Extracellular	Excellent
P19440@334	48	Extracellular	Excellent
P08174@64	185	Unknown	n.a.
P08174@142	87	Unknown	n.a.
Q9UBG0@684	113	Extracellular	Fair
Q9UBG0@1142	143	Extracellular	Fair
Q9UBG0@1237	35	Extracellular	Fair
P16070@38	72	Extracellular	Fair
P16070@158	1343	Extracellular	Fair
O43278@164	63	Extracellular	Fair
O43278@182	309	Extracellular	Fair
O43278@203	16	Extracellular	Fair
O43278@428	46	Extracellular	Fair
O00241@29	350	Extracellular	Excellent
O00241@40	29	Extracellular	Excellent
O00241@97	347	Extracellular	Excellent
O00241@145	150	Extracellular	Excellent
P32942@401	1045	Extracellular	Excellent
P32942@412	40	Extracellular	Excellent
P32942@437	351	Extracellular	Excellent
P04843@25	481	Extracellular	Excellent
P04843@187	373	Extracellular	Excellent
P04843@524	12	Intracellular	Excellent
P04843@537	86	Intracellular	Excellent
P04843@564	265	Intracellular	Excellent
P04843@599	33	Intracellular	Excellent
P04843@598	14	Intracellular	Excellent
P20645@27	110	Extracellular	Fair
P20645@50	180	Extracellular	Fair
P20645@52	11	Extracellular	Fair
P20645@53	92	Extracellular	Fair
P20645@95	48	Extracellular	Fair
P01730@97	12	Extracellular	Excellent
P01730@231	21	Extracellular	Excellent
P01730@230	148	Extracellular	Excellent
P01730@249	271	Extracellular	Excellent
P01730@245	91	Extracellular	Excellent
P01730@324	131	Extracellular	Excellent
P17927@312	45	Extracellular	Failed
P17927@762	45	Extracellular	Failed
O95831@189	10	Intracellular	Poor
Q8TDQ1@20	1349	Extracellular	Fair
P17813@26	212	Extracellular	Fair
P17813@291	240	Extracellular	Fair
P17813@289	290	Extracellular	Fair
P17813@511	44	Extracellular	Fair
P48060@22	82	Extracellular	Good
P48060@127	10	Extracellular	Good
P48060@200	468	Extracellular	Good
P12318@41	34	Extracellular	Good
P12318@44	12	Extracellular	Good
Q9UIW2@868	7	Extracellular	Fair
Q9UIW2@902	4	Extracellular	Fair
Q9UIW2@1041	197	Extracellular	Fair
P15529@63	48	Extracellular	Fair
Q9Y639@207	8	Extracellular	Good
Q9Y639@227	251	Extracellular	Good
Q9Y639@244	114	Extracellular	Good
Q9Y639@260	126	Extracellular	Good
Q9Y639@249	5	Extracellular	Good
P32970@93	322	Extracellular	Excellent
Q9Y5Y6@408	11	Extracellular	Good
Q9Y5Y6@424	52	Extracellular	Good
Q16563@72	13	Extracellular	Excellent
Q6GTX8@105	201	Extracellular	Fair
Q8WTV0@288	330	Extracellular	Good
Q8WTV0@285	116	Extracellular	Good
Q8WTV0@301	48	Extracellular	Good
Q8WTV0@305	52	Extracellular	Good
Q9Y286@75	388	Extracellular	Good
Q9Y286@81	144	Extracellular	Good
Q13443@537	39	Extracellular	Good
Q13443@648	45	Extracellular	Good
O15031@438	42	Extracellular	Fair
O15031@725	29	Extracellular	Fair
O15031@1105	91	Extracellular	Fair
O15031@1165	177	Extracellular	Fair
O15389@127	39	Extracellular	Fair
P98155@459	380	Extracellular	Poor
P98155@501	37	Extracellular	Poor
P04920@893	475	Extracellular	Fair
P04920@975	238	Extracellular	Fair
P01889@210	1312	Unknown	Excellent
P01889@206	796	Unknown	Excellent
A8K4G0@18	58	Extracellular	Excellent
A8K4G0@83	42	Extracellular	Excellent
Q8NBI5@64	48	Extracellular	Excellent
P11215@216	46	Extracellular	Fair
P11215@644	19	Extracellular	Fair
Q9BY67@68	8	Extracellular	Fair
Q9BY67@93	135	Extracellular	Fair
Q9UGN4@40	474	Extracellular	Good
P04844@392	9	Extracellular	Excellent
P04844@442	28	Extracellular	Excellent
P04844@438	54	Extracellular	Excellent
Q9H3S1@219	415	Extracellular	Fair
Q9H3S1@662	103	Extracellular	Fair
Q9UIQ6@872	47	Extracellular	Good
Q9UIQ6@923	9	Extracellular	Good
Q6PCB8@222	56	Extracellular	Good
Q6PCB8@223	14	Extracellular	Good
P23284@84	8	Extracellular	n.a.
P23284@215	36	Extracellular	n.a.
Q14739@5	90	Intracellular	Excellent
Q14739@190	26	Intracellular	Excellent
P20333@23	162	Extracellular	Fair
P05362@56	3	Extracellular	Excellent
P05362@129	32	Extracellular	Excellent
P43007@196	41	Extracellular	Good
P48509@179	22	Extracellular	Excellent
P48509@186	137	Extracellular	Excellent
P24071@46	81	Extracellular	Excellent
P24071@125	10	Extracellular	Excellent
Q9NPH3@21	143	Extracellular	Excellent
Q9NPH3@319	114	Extracellular	Excellent
Q9NPH3@327	124	Extracellular	Excellent
Q9NPH3@338	200	Extracellular	Excellent
Q9UKJ1@117	82	Extracellular	Fair
P23229@594	42	Extracellular	Fair
P23229@953	115	Extracellular	Fair
P23229@961	5	Extracellular	Fair
P23229@986	25	Extracellular	Fair
P49257@30	29	Extracellular	Excellent
P49257@346	53	Extracellular	Excellent
Q7KYR7@79	112	Extracellular	Fair
Q7KYR7@101	181	Extracellular	Fair
P19256@61	62	Extracellular	Excellent
P19256@78	178	Extracellular	Excellent
Q96AG4@72	37	Intracellular	Good
P09326@205	78	Extracellular	Good
Q16891@282	22	Unknown	n.a.
Q16891@516	29	Unknown	n.a.
P15509@260	25	Extracellular	Fair
Q9BZW8@144	98	Extracellular	Good
P00387@42	35	Intracellular	Excellent
O00264@105	77	Intracellular	Excellent
O95185@306	6	Extracellular	Good
Q14118@671	5	Extracellular	Fair
Q14118@701	4	Extracellular	Fair
B4DGG1@378	123	Extracellular	n.a.
P13726@33	22	Extracellular	Excellent
Q96IX5@2	13	Extracellular	Excellent
Q15758@522	14	Extracellular	Fair
Q9C0H2@340	55	Extracellular	Good
P60468@2	44	Extracellular	Good
Q9Y6M7@890	8	Extracellular	Fair
O75396@38	18	Intracellular	Excellent
O15427@2	46	Intracellular	Excellent
P14209@105	58	Extracellular	Fair
P08069@30	393	Extracellular	Fair
P08069@709	30	Extracellular	Fair
P27701@190	131	Extracellular	Excellent
O75015@165	7	Extracellular	Good
O14798@112	31	Extracellular	Fair
Q8IUW5@24	838	Extracellular	Good
Q92542@350	15	Extracellular	Good
Q8IWA5@166	4	Extracellular	Fair
O14763@56	33	Extracellular	Fair
Q9ULF5@66	52	Extracellular	Fair
Q9BVC6@215	62	Intracellular	Fair
Q8TCZ2@25	83	Extracellular	Fair
Q8TCZ2@86	52	Extracellular	Fair
Q15904@380	38	Extracellular	Good
O00481@108	45	Extracellular	Excellent
P98172@59	118	Extracellular	Fair
Q6UWJ1@610	329	Unknown	Excellent
P10321@200	878	Unknown	Good
O95221@299	8	Intracellular	Excellent
P11169@39	163	Extracellular	Excellent
Q9BV40@46	70	Intracellular	Excellent
P51572@137	23	Intracellular	Excellent
P31994@50	6	Extracellular	Fair
P15260@131	56	Extracellular	Good
Q96DB9@129	12	Extracellular	Fair
Q5T2D2@73	9	Extracellular	Fair
Q13433@239	60	Extracellular	Fair
P0C7X4@98	20	Extracellular	Poor
P09669@75	19	Extracellular	Excellent
P05107@641	9	Extracellular	Excellent
P35613@171	10	Extracellular	Good
P35613@258	15	Extracellular	Good
P35613@283	11	Extracellular	Good
P48960@245	3	Extracellular	Excellent
P20701@339	26	Extracellular	Good
P20701@415	25	Extracellular	Good
P05556@136	12	Extracellular	Fair
P05556@202	18	Extracellular	Fair
P05556@383	35	Extracellular	Fair
P54709@118	34	Extracellular	Excellent
Q13740@55	23	Extracellular	Fair
Q13740@173	8	Extracellular	Fair
Q08722@104	409	Extracellular	Excellent
Q9Y624@40	10	Extracellular	Good
P16284@378	43	Extracellular	Good
P13612@775	20	Extracellular	Good
P27824@61	15	Extracellular	Fair
Q92854@24	53	Extracellular	Fair
P06213@28	28	Extracellular	Fair
Q93033@614	63	Extracellular	Fair
Q93033@911	3	Extracellular	Fair
P15144@114	14	Extracellular	Fair
O00241@30	17	Extracellular	Excellent
P04843@538	69	Intracellular	Excellent
O15031@24	54	Extracellular	Fair
P04844@504	8	Extracellular	Excellent
Q8WWI5@90	7	Extracellular	Poor
P01889@208	20	Unknown	Excellent
Q96AG4@73	18	Intracellular	Good
P12236@23	9	Intracellular	Excellent
P11049@126	16	Extracellular	Excellent
Q9UIQ6@870	11	Extracellular	Good
P58335@110	8	Extracellular	Fair
Q15722@261	9	Extracellular	Excellent
Q14165@116	9	Extracellular	Excellent
Q9NY35@48	9	Extracellular	Excellent
P98172@56	10	Extracellular	Fair
Q10589@126	45	Extracellular	Excellent
Q99808@315	54	Extracellular	Excellent
O95297@44	101	Extracellular	Good
P08637@165	4	Extracellular	Good
P05107@328	58	Extracellular	Excellent
P05107@362	65	Extracellular	Excellent
P05107@658	5	Extracellular	Excellent
P11717@163	12	Extracellular	Fair
P11717@168	3	Extracellular	Fair
P11717@481	3	Extracellular	Fair
P11717@542	15	Extracellular	Fair
P11717@576	7	Extracellular	Fair
P11717@834	6	Extracellular	Fair
P02786@109	3	Extracellular	Good
P02786@130	28	Extracellular	Good
P02786@223	31	Extracellular	Good
P02786@342	7	Extracellular	Good
P02786@371	18	Extracellular	Good
P05556@35	5	Extracellular	Fair
P05556@71	134	Extracellular	Fair
P05556@93	49	Extracellular	Fair
P05556@518	67	Extracellular	Fair
P05556@678	34	Extracellular	Fair
P08195@349	9	Extracellular	Good
P08195@406	18	Extracellular	Good
P08195@581	23	Extracellular	Good
P48960@278	18	Extracellular	Excellent
P35613@242	43	Extracellular	Good
P08575@383	16	Extracellular	Fair
P20701@333	3	Extracellular	Good
Q13740@133	49	Extracellular	Fair
P01893@219	17	Extracellular	Excellent
O14672@273	6	Extracellular	Good
Q9Y624@60	58	Extracellular	Good
P13612@155	83	Extracellular	Good
Q8NG11@211	9	Extracellular	Excellent
P16284@135	5	Extracellular	Good
P08648@965	18	Extracellular	Fair
Q9NPY3@66	26	Extracellular	Good
Q9NPY3@65	47	Extracellular	Good
Q9NPY3@90	16	Extracellular	Good
P05141@147	16	Intracellular	Good
P11279@247	76	Extracellular	Good
P06213@476	21	Extracellular	Fair
P04439@25	74	Unknown	Fair
Q9P2B2@576	10	Extracellular	Fair
Q9P2B2@752	68	Extracellular	Fair
Q9P2B2@809	7	Extracellular	Fair
Q12913@112	15	Extracellular	Fair
P27824@88	7	Extracellular	Fair
P20138@77	16	Extracellular	Fair
P04843@504	10	Intracellular	Excellent
P04843@553	15	Intracellular	Excellent
Q8TDQ1@67	20	Extracellular	Fair
Q9UBG0@143	56	Extracellular	Fair
Q9UBG0@1231	13	Extracellular	Fair
Q9NV96@136	28	Extracellular	Excellent
P11215@136	24	Extracellular	Fair
P11215@575	33	Extracellular	Fair
P11215@695	15	Extracellular	Fair
P98155@418	3	Extracellular	Poor
Q9H3S1@32	3	Extracellular	Fair
P01730@75	7	Extracellular	Excellent
P01730@259	45	Extracellular	Excellent
P01730@258	9	Extracellular	Excellent
Q9Y639@196	7	Extracellular	Good
Q9Y5Y6@834	7	Extracellular	Good
Q9NPH3@124	55	Extracellular	Excellent
Q9NPH3@232	15	Extracellular	Excellent
Q9NPH3@320	59	Extracellular	Excellent
O15389@83	5	Extracellular	Fair
Q96AG4@40	3	Intracellular	Good
Q96AG4@180	17	Intracellular	Good
Q96AG4@179	8	Intracellular	Good
Q8WTV0@80	6	Extracellular	Good
P23229@569	4	Extracellular	Fair
P23229@729	12	Extracellular	Fair
P15509@108	3	Extracellular	Fair
O75882@153	10	Extracellular	Fair
O75882@338	6	Extracellular	Fair
O75882@527	6	Extracellular	Fair
P08069@474	88	Extracellular	Fair
P08069@598	13	Extracellular	Fair
Q8WWI5@123	10	Extracellular	Poor
P15529@227	11	Extracellular	Fair
Q9H0A0@689	6	Extracellular	Fair
P46531@185	4	Extracellular	Fair
P46531@1335	27	Extracellular	Fair
P04844@70	37	Extracellular	Excellent
P23284@116	37	Extracellular	n.a.
Q9BY67@187	35	Extracellular	Fair
O95185@167	13	Extracellular	Good
Q14739@64	12	Intracellular	Excellent
P05362@338	5	Extracellular	Excellent
Q8IUW5@26	68	Extracellular	Good
Q9BVC6@46	8	Intracellular	Fair
P01130@596	24	Extracellular	Good
P78504@110	4	Extracellular	Fair
P78504@604	4	Extracellular	Fair
P98172@48	4	Extracellular	Fair
Q99808@63	3	Extracellular	Excellent
Q15005@38	6	Intracellular	Good
O60603@21	25	Extracellular	Excellent
O60603@192	7	Extracellular	Excellent
Q9HAB3@437	55	Extracellular	Excellent
Q8TCZ2@85	11	Extracellular	Fair
P51572@214	3	Intracellular	Excellent
P15954@17	5	Intracellular	Excellent
O75581@438	4	Extracellular	Failed
Q14114@567	13	Extracellular	Fair
Q99442@66	33	Intracellular	Failed
Q9UNL2@103	30	Intracellular	Excellent
Q9P2E9@331	3	Intracellular	Poor
Q6PCB8@148	20	Extracellular	Good
O15173@192	7	Intracellular	Good
P05556@92	9	Extracellular	Fair
P27824@90	11	Extracellular	Fair
Q93033@407	8	Extracellular	Fair
P04439@23	31	Unknown	Fair
P04843@579	29	Intracellular	Excellent
Q96AG4@176	4	Intracellular	Good
Q9BY67@189	4	Extracellular	Fair
Q96AA3@2	6	Intracellular	Good
P02786@382	25	Extracellular	Good
P15144@923	24	Extracellular	Fair
P08069@47	41	Extracellular	Fair
P08069@472	6	Extracellular	Fair
Q8WWI5@73	8	Extracellular	Poor
P19397@166	10	Extracellular	Excellent
P35613@301	6	Extracellular	Good
Q13740@28	5	Extracellular	Fair
P16284@447	5	Extracellular	Good
P27824@234	7	Extracellular	Fair
A8K4G0@72	3	Extracellular	Excellent
P60468@20	7	Extracellular	Good
Q04721@1353	35	Extracellular	Fair
P02786@673	3	Extracellular	Good
P08575@242	3	Extracellular	Fair
P35613@303	14	Extracellular	Good
P16284@578	4	Extracellular	Good
P04439@200	425	Unknown	Fair
P20645@38	4	Extracellular	Fair
P08174@76	4	Unknown	n.a.
Q96AG4@207	17	Intracellular	Good
Q9NZ53@473	6	Extracellular	Fair
Q9UNL2@98	21	Intracellular	Excellent
Q99808@2	3	Intracellular	Excellent
H0YIV9@2	4	Extracellular	n.a.
Q9P2E9@261	4	Intracellular	Poor
O00478@108	40	Extracellular	Good
Q9BVK6@159	9	Extracellular	Excellent
P16284@276	28	Extracellular	Good
O14672@447	3	Extracellular	Good
P20645@44	6	Extracellular	Fair
P19440@562	6	Extracellular	Excellent
O00241@146	34	Extracellular	Excellent
P08069@502	50	Extracellular	Fair
P49755@144	3	Extracellular	Excellent
Q9H3S1@659	15	Extracellular	Fair
P78324@27	3	Extracellular	Good
P16284@139	7	Extracellular	Good
Q13740@153	4	Extracellular	Fair
Q9Y624@27	12	Extracellular	Good
P11717@1344	11	Extracellular	Fair
P02786@508	6	Extracellular	Good
P35613@191	149	Extracellular	Good
P78324@214	7	Extracellular	Good
Q08722@60	11	Extracellular	Excellent
P04839@253	5	Extracellular	Good
P06213@346	35	Extracellular	Fair
Q15223@266	19	Extracellular	Fair
Q9NPH3@288	14	Extracellular	Excellent
P15529@153	113	Extracellular	Fair
O00264@102	14	Intracellular	Excellent
B4DGG1@372	4	Extracellular	n.a.
P10620@42	14	Intracellular	Excellent
P21926@135	9	Extracellular	Excellent
P35613@239	3	Extracellular	Good
P05556@101	38	Extracellular	Fair
P32942@372	3	Extracellular	Excellent
Q9UBG0@221	3	Extracellular	Fair
Q9P2B2@530	24	Extracellular	Fair
P15144@81	45	Extracellular	Fair
P15144@126	19	Extracellular	Fair
P01730@319	7	Extracellular	Excellent
P46531@1331	9	Extracellular	Fair
P08195@588	3	Extracellular	Good
Q92854@59	3	Extracellular	Fair
P19440@52	37	Extracellular	Excellent
Q9Y286@68	11	Extracellular	Good
Q9BV40@47	8	Intracellular	Excellent
P09669@2	5	Intracellular	Excellent
P05556@72	17	Extracellular	Fair
P05556@575	4	Extracellular	Fair
P78324@349	14	Extracellular	Good
Q12913@835	31	Extracellular	Fair
O43278@401	3	Extracellular	Fair
Q8WWI5@120	4	Extracellular	Poor
P08069@596	3	Extracellular	Fair
Q9BSJ8@197	3	Intracellular	Poor
P19256@59	21	Extracellular	Excellent
Q6PCB8@104	4	Extracellular	Good
Q9BVK6@180	12	Extracellular	Excellent
P13612@189	59	Extracellular	Good
P48960@101	9	Extracellular	Excellent
P27824@217	23	Extracellular	Fair
P20702@696	10	Extracellular	Fair
Q86XX4@2799	63	Extracellular	n.a.
Q13740@423	12	Extracellular	Fair
Q9C0A0@1111	7	Extracellular	Fair
Q9NPH3@348	6	Extracellular	Excellent
P05023@594	3	Intracellular	Excellent
P27824@220	8	Extracellular	Fair
Q9Y286@82	7	Extracellular	Good
Q9UNL2@5	3	Intracellular	Excellent
P13612@606	4	Extracellular	Good
O14672@277	3	Extracellular	Good
P20702@837	3	Extracellular	Fair
P48960@107	41	Extracellular	Excellent
P48960@483	5	Extracellular	Excellent
Q13740@87	36	Extracellular	Fair
Q13740@142	18	Extracellular	Fair
Q13740@175	7	Extracellular	Fair
O14672@240	3	Extracellular	Good
P20701@288	7	Extracellular	Good
P08648@943	86	Extracellular	Fair
Q9P2B2@362	4	Extracellular	Fair
Q9P2B2@364	4	Extracellular	Fair
Q9P2B2@474	4	Extracellular	Fair
Q9P2B2@760	7	Extracellular	Fair
P11279@79	142	Extracellular	Good
P16070@64	3	Extracellular	Fair
P01730@33	34	Extracellular	Excellent
P08069@812	3	Extracellular	Fair
P11049@129	4	Extracellular	Excellent
Q92854@415	11	Extracellular	Fair
P01730@100	3	Extracellular	Excellent
P21926@170	38	Extracellular	Excellent
P98172@208	3	Extracellular	Fair
P05107@394	4	Extracellular	Excellent
P02786@158	27	Extracellular	Good
P08575@314	16	Extracellular	Fair
P08648@635	3	Extracellular	Fair
Q15223@188	8	Extracellular	Fair
P06213@251	16	Extracellular	Fair
P01730@191	9	Extracellular	Excellent
P01730@228	17	Extracellular	Excellent
P01730@229	21	Extracellular	Excellent
Q12913@836	16	Extracellular	Fair
Q96A33@419	11	Intracellular	Fair
O75882@1131	12	Extracellular	Fair
Q53GQ0@83	5	Intracellular	Fair
P05556@499	3	Extracellular	Fair
P48960@104	8	Extracellular	Excellent
P78324@354	12	Extracellular	Good
O15031@1053	16	Extracellular	Fair
O75882@548	6	Extracellular	Fair
P01893@143	5	Extracellular	Excellent
P11279@82	19	Extracellular	Good
P60033@122	19	Extracellular	Excellent
Q12913@280	4	Extracellular	Fair
Q04721@1350	3	Extracellular	Fair
Q53GQ0@117	17	Intracellular	Fair
P05556@694	4	Extracellular	Fair
Q13740@190	3	Extracellular	Fair
O14672@523	5	Extracellular	Good
Q9H3S1@359	9	Extracellular	Fair
P02786@534	3	Extracellular	Good
P08069@713	3	Extracellular	Fair
P08195@265	3	Extracellular	Good
P06213@676	3	Extracellular	Fair
Q9BVK6@160	4	Extracellular	Excellent
P61803@82	3	Intracellular	Excellent
P08648@895	5	Extracellular	Fair
Q9P2B2@102	4	Extracellular	Fair
